# Supplementary material for: A Landscape of Murine Long Non-Coding RNAs Reveals the Leading Transcriptome Alterations in Adipose Tissue during Aging
Source: Cell Rep. Author manuscript; Available in PMC 2020 Nov 1. (PMC7603645; doi:10.1016/j.celrep.2020.107694)
Supplement: Supple Table S1 [file NIHMS1639069-supplement-Supple_Table_S1.xlsx]

## Sheet: eWAT
EsembleID	Symbol	Type	eWAT_008w_log2FPKM	eWAT_026w_log2FPKM	eWAT_060w_log2FPKM	eWAT_078w_log2FPKM	eWAT_104w_log2FPKM
ENSMUSG00000062609	Kcnj15	protein_coding	4.88158	18.0098	14.58	5.78838	7.69805
ENSMUSG00000030739	Myh14	protein_coding	1.61113	4.84445	4.77794	2.69285	3.16106
ENSMUSG00000097451	Rian	processed_transcript	2.41505	1.02887	0.814442	0.705135	0.899276
ENSMUSG00000029581	Fscn1	protein_coding	24.4004	13.0001	11.3961	13.4523	12.8085
ENSMUSG00000021268	Meg3	lincRNA	6.42104	3.34063	2.28906	1.93258	2.04984
ENSMUSG00000026837	Col5a1	protein_coding	43.4955	25.0364	24.8043	24.968	22.0372
ENSMUSG00000031239	Itm2a	protein_coding	10.6388	3.89483	2.64126	1.72348	2.09445
ENSMUSG00000001119	Col6a1	protein_coding	161.056	91.5922	82.524	95.2773	86.3268
ENSMUSG00000052026	Slc6a7	protein_coding	0.224957	1.08729	1.84226	3.59722	3.03582
ENSMUSG00000026042	Col5a2	protein_coding	25.9899	13.8294	14.759	17.1713	15.5726
ENSMUSG00000027082	Tfpi	protein_coding	9.05516	4.46667	4.12199	5.50912	4.81374
ENSMUSG00000004952	Rasa4	protein_coding	3.41547	5.25398	5.06532	9.53531	7.2255
ENSMUSG00000031503	Col4a2	protein_coding	193.234	105.042	89.3761	74.5236	85.0181
ENSMUSG00000026043	Col3a1	protein_coding	255.855	115.207	102.107	144.533	128.873
ENSMUSG00000068735	Trp53i11	protein_coding	12.7503	6.71129	7.26362	6.62704	7.01937
ENSMUSG00000051748	Wfdc21	protein_coding	154.977	43.5732	44.8557	35.903	40.2083
ENSMUSG00000021388	Aspn	protein_coding	21.7417	11.1306	8.84905	9.60099	7.62557
ENSMUSG00000021806	Nid2	protein_coding	33.6188	18.8842	22.3507	14.7249	14.87
ENSMUSG00000043463	Rab9b	protein_coding	0.549074	1.55389	1.59936	0.494792	0.990682
ENSMUSG00000028988	Ctnnbip1	protein_coding	13.9106	8.81259	8.00593	7.87173	7.30719
ENSMUSG00000070570	Slc17a7	protein_coding	0.0622387	0.310603	0.698159	0.538579	0.598889
ENSMUSG00000062785	Kcnc3	protein_coding	1.76975	4.60375	4.39901	1.68772	2.48915
ENSMUSG00000109209	RP23-229E19.4	TEC	0.109914	0.431941	0.761788	0.551361	0.63529
ENSMUSG00000031502	Col4a1	protein_coding	242.069	138.263	120.445	98.816	117.442
ENSMUSG00000015134	Aldh1a3	protein_coding	4.92805	8.36786	9.4538	11.3175	11.1931
ENSMUSG00000050830	Vwc2	protein_coding	0.132705	0.489734	0.757491	1.08808	1.00335
ENSMUSG00000001506	Col1a1	protein_coding	110.221	58.0523	53.8396	73.6761	60.6535
ENSMUSG00000079317	Trappc2	protein_coding	4.63471	3.2313	3.7237	3.38809	3.17369
ENSMUSG00000048330	Ric3	protein_coding	1.09234	2.39582	3.15239	2.54386	2.73287
ENSMUSG00000015852	Fcrls	protein_coding	14.8886	8.2848	14.747	8.91916	9.46095
ENSMUSG00000070868	Skint3	protein_coding	0.537534	0.189003	0.352326	0.173987	0.188587
ENSMUSG00000037735	RP24-280B23.1	lincRNA	0.312671	1.10742	0.996668	0.944922	0.848639
ENSMUSG00000030109	Slc6a12	protein_coding	0.427934	0.933908	0.748728	0.475993	0.662989
ENSMUSG00000114538	RP23-100O3.2	lincRNA	2.23522	0.6543	0.733019	0.774274	0.335042
ENSMUSG00000010086	Rnf112	protein_coding	0.708467	0.275404	0.374412	0.215118	0.334022
ENSMUSG00000037010	Apln	protein_coding	6.12399	2.03808	2.26044	2.58111	3.3876
ENSMUSG00000020241	Col6a2	protein_coding	76.1417	43.9715	40.7783	51.1645	46.7193
ENSMUSG00000028641	P3h1	protein_coding	10.3642	7.99448	7.16787	7.12061	7.03259
ENSMUSG00000042873	Lhfpl4	protein_coding	0.291096	0.619776	0.757948	0.536645	0.67479
ENSMUSG00000024440	Pcdh12	protein_coding	1.92325	0.932538	1.01013	0.875371	0.924554
ENSMUSG00000057000	Nxf3	protein_coding	0.241666	1.08035	2.87969	0.953228	1.29783
ENSMUSG00000027669	Gnb4	protein_coding	3.57844	2.09769	2.45702	2.14543	1.84137
ENSMUSG00000060487	Samd5	protein_coding	0.767623	0.357806	0.370994	0.25889	0.241506
ENSMUSG00000034863	Ano8	protein_coding	6.68446	4.30516	4.48848	4.04522	3.84961
ENSMUSG00000044338	Aplnr	protein_coding	11.5977	3.24726	3.28445	3.38474	2.28483
ENSMUSG00000069515	Lyz1	protein_coding	69.9289	32.7591	42.2698	17.3607	24.7175
ENSMUSG00000100486	RP24-474C15.1	protein_coding	0.127923	0.362549	0.257855	0.506518	0.425585
ENSMUSG00000036545	Adamts2	protein_coding	17.3028	12.137	13.6475	15.6531	13.8612
ENSMUSG00000020435	Osbp2	protein_coding	0.868825	1.57426	1.13331	1.08357	1.18576
ENSMUSG00000024805	Pcgf5	protein_coding	1.13972	1.65173	1.66639	1.31404	1.39161
ENSMUSG00000057880	Abat	protein_coding	4.30882	7.90086	7.73778	5.62703	6.26635
ENSMUSG00000025584	Pde8a	protein_coding	5.94764	7.82945	7.71052	7.7693	7.85554
ENSMUSG00000024524	Gnal	protein_coding	0.619232	2.35665	1.98859	2.86874	5.4236
ENSMUSG00000020846	Fam101b	protein_coding	33.6598	21.3716	16.9362	9.96044	14.4236
ENSMUSG00000032058	Ppp2r1b	protein_coding	24.3928	37.6633	31.9662	19.9981	26.0555
ENSMUSG00000022440	C1qtnf6	protein_coding	10.75	5.40963	5.1308	7.89029	6.44794
ENSMUSG00000027204	Fbn1	protein_coding	25.6667	10.7569	15.0062	21.6313	17.6895
ENSMUSG00000057246	RP23-24A13.2	protein_coding	0.415551	1.14601	1.37303	1.07722	1.04294
ENSMUSG00000016194	Hsd11b1	protein_coding	26.5158	40.9118	33.1998	21.1904	25.7904
ENSMUSG00000052085	Dock8	protein_coding	2.29626	6.97045	10.4822	13.1144	13.6686
ENSMUSG00000019278	Dpep1	protein_coding	41.0266	53.8064	73.6532	88.658	69.8898
ENSMUSG00000033249	Hsf4	protein_coding	1.17423	2.3761	2.71176	3.71865	3.27931
ENSMUSG00000089774	Slc5a3	protein_coding	6.4608	3.20475	5.52262	5.35984	4.30682
ENSMUSG00000107634	RP23-133I9.7	antisense	1.62822	3.24573	4.66872	2.67677	3.27282
ENSMUSG00000028591	Pramef12	protein_coding	0.0754477	0.292341	0.701452	1.05367	1.13214
ENSMUSG00000004098	Col5a3	protein_coding	136.822	62.054	54.5956	46.6631	44.4025
ENSMUSG00000074109	Mrgprx2	protein_coding	0.0962049	0.272529	0.475437	0.626874	0.586622
ENSMUSG00000034205	Loxl2	protein_coding	15.2692	9.6519	9.94844	11.5531	10.5902
ENSMUSG00000019996	Map7	protein_coding	1.94931	3.15133	2.6858	1.65291	2.19281
ENSMUSG00000073988	Ttpa	protein_coding	1.34088	0.757699	1.25318	1.56488	0.852721
ENSMUSG00000073394	Runx2os1	antisense	0.212665	0.742274	0.850618	1.19582	1.25529
ENSMUSG00000049538	Adamts16	protein_coding	0.654915	0.141345	0.269714	0.558899	0.259186
ENSMUSG00000100371	RP24-173I18.1	lincRNA	7.39046	4.16458	4.93507	2.57386	2.46739
ENSMUSG00000029816	Gpnmb	protein_coding	5.69697	18.9452	24.0055	278.666	166.974
ENSMUSG00000029122	Evc	protein_coding	1.93583	2.61342	2.94431	2.95662	2.97365
ENSMUSG00000031790	Mmp15	protein_coding	4.45974	2.78392	2.59469	1.40755	1.48113
ENSMUSG00000029675	Eln	protein_coding	51.5534	28.0161	23.5684	20.9808	21.8915
ENSMUSG00000032024	Clmp	protein_coding	11.7816	7.49207	6.83076	8.35999	7.19149
ENSMUSG00000037347	Chst7	protein_coding	3.02956	1.90259	2.10243	2.15796	1.90473
ENSMUSG00000001036	Epn2	protein_coding	13.6113	9.90008	9.56925	9.12285	9.50662
ENSMUSG00000028859	Csf3r	protein_coding	0.92352	2.24944	2.57362	4.10956	3.69112
ENSMUSG00000090799	Klhl33	protein_coding	1.47496	0.604276	0.801204	0.665297	0.490343
ENSMUSG00000034839	Larp6	protein_coding	1.16419	1.96861	2.25587	2.85541	2.38982
ENSMUSG00000071714	Csf2rb2	protein_coding	3.5174	5.93214	6.13351	13.7455	9.57615
ENSMUSG00000029521	Chek2	protein_coding	3.75563	2.46572	2.63745	2.75898	2.73012
ENSMUSG00000021281	Tnfaip2	protein_coding	4.00663	7.45404	6.78926	22.6231	17.4227
ENSMUSG00000029270	Fam69a	protein_coding	10.0796	7.12552	6.80267	6.70409	6.40968
ENSMUSG00000002808	Epdr1	protein_coding	3.41362	5.22831	5.65739	4.56006	5.16078
ENSMUSG00000040280	Ndufa4l2	protein_coding	12.8606	7.05435	6.26276	5.15426	5.02494
ENSMUSG00000049103	Ccr2	protein_coding	6.6789	3.43873	5.19538	4.75958	4.96696
ENSMUSG00000030134	Rasgef1a	protein_coding	0.254797	0.638248	0.563499	0.945934	0.761586
ENSMUSG00000061981	Flot2	protein_coding	40.9311	30.8763	31.4939	33.5306	30.3678
ENSMUSG00000022181	C6	protein_coding	10.3592	23.4351	23.3574	3.62884	7.96672
ENSMUSG00000050069	Grem2	protein_coding	3.54635	12.7678	6.28569	1.08082	1.70235
ENSMUSG00000074364	Ehd2	protein_coding	248.388	163.188	160.719	117.747	131.19
ENSMUSG00000025491	Ifitm1	protein_coding	2.67113	4.99456	5.72827	5.98647	5.58657
ENSMUSG00000050147	F2rl3	protein_coding	0.653206	0.231825	0.28582	0.307328	0.259033
ENSMUSG00000073490	Ifi207	protein_coding	10.226	17.9801	19.1844	31.0552	25.4304
ENSMUSG00000071347	C1qtnf9	protein_coding	28.9693	16.8566	16.698	13.0063	13.562
ENSMUSG00000063531	Sema3e	protein_coding	0.261092	0.524134	0.450598	0.250473	0.336877
ENSMUSG00000105391	RP23-298M23.3	antisense	0.731856	1.93918	0.813947	0.839026	0.831509
ENSMUSG00000055067	Smyd3	protein_coding	0.713492	1.01142	0.859822	1.01072	0.932328
ENSMUSG00000035158	Mitf	protein_coding	2.64858	4.18312	3.65344	6.2975	5.50186
ENSMUSG00000049422	Chchd10	protein_coding	20.1179	58.0101	25.1697	18.9308	19.7235
ENSMUSG00000018593	Sparc	protein_coding	1126.77	526.712	530.947	488.851	457.761
ENSMUSG00000023015	Racgap1	protein_coding	1.14737	0.537579	0.713519	1.43646	1.01817
ENSMUSG00000037725	Ckap2	protein_coding	0.669095	0.231223	0.276403	0.570872	0.510726
ENSMUSG00000068566	Myadm	protein_coding	57.9467	42.7754	43.1723	35.1879	38.2849
ENSMUSG00000031485	Prosc	protein_coding	3.28108	4.06168	3.50663	3.66851	3.62061
ENSMUSG00000029661	Col1a2	protein_coding	84.5047	59.4803	59.6998	71.8578	65.1554
ENSMUSG00000024590	Lmnb1	protein_coding	4.76892	3.17991	3.38975	3.98219	4.27521
ENSMUSG00000020303	Stc2	protein_coding	8.72842	5.15186	4.27661	4.42759	4.9661
ENSMUSG00000055555	RP23-451C8.2	protein_coding	0.0723223	0.726687	1.56475	2.21114	3.07436
ENSMUSG00000022237	Ankrd33b	protein_coding	0.316753	0.641236	0.629574	1.21505	1.06857
ENSMUSG00000005952	Trpv1	protein_coding	2.08374	0.950663	0.682027	0.660944	0.590468
ENSMUSG00000040809	Chil3	protein_coding	0.279563	1.23056	0.800184	0.804332	0.668843
ENSMUSG00000033460	Armcx1	protein_coding	6.20592	4.74566	4.46852	3.94543	3.93828
ENSMUSG00000024538	Ppic	protein_coding	62.6722	40.9668	35.8242	34.2469	30.6739
ENSMUSG00000025723	Nmb	protein_coding	4.79452	10.9173	16.5014	19.8733	17.1341
ENSMUSG00000003779	Kif20a	protein_coding	1.09269	0.588793	0.619944	1.29212	1.11797
ENSMUSG00000027188	Pamr1	protein_coding	2.6697	4.83055	5.04657	9.64603	7.32174
ENSMUSG00000043251	Exoc3l	protein_coding	2.24183	1.33894	1.1487	0.855889	0.922298
ENSMUSG00000067149	Jchain	protein_coding	3.35827	13.5614	55.4697	91.3409	104.183
ENSMUSG00000062510	Nsl1	protein_coding	0.369539	0.166803	0.258411	0.432536	0.321069
ENSMUSG00000109244	RP24-330M21.1	lincRNA	0.554405	0.337357	0.37993	0.369015	0.336269
ENSMUSG00000025190	Got1	protein_coding	3.53912	6.87671	6.69444	8.79468	7.82109
ENSMUSG00000097675	RP23-336I5.9	processed_transcript	5.56716	7.71263	5.43005	6.0464	5.83898
ENSMUSG00000022021	Diaph3	protein_coding	0.345176	0.183118	0.193026	0.512919	0.300997
ENSMUSG00000000739	Sult5a1	protein_coding	1.58169	2.44727	3.32571	2.62967	2.6303
ENSMUSG00000073164	RP23-286D7.1	lincRNA	0.0919512	0.269654	0.600876	1.01965	0.868654
ENSMUSG00000034361	Cpne2	protein_coding	19.2667	14.0533	14.0715	13.2064	12.3379
ENSMUSG00000103965	RP24-117F4.2	lincRNA	4.22795	2.09084	2.66389	1.49863	1.28192
ENSMUSG00000047528	Als2cr12	protein_coding	4.63255	2.33922	2.92739	2.49203	2.17622
ENSMUSG00000110110	RP24-191C23.1	lincRNA	1.30391	0.689383	0.748307	0.40464	0.509162
ENSMUSG00000025375	Aatk	protein_coding	4.9555	2.85926	3.89153	3.22896	3.32138
ENSMUSG00000019942	Cdk1	protein_coding	0.652817	0.262355	0.310644	1.09473	0.695402
ENSMUSG00000027456	Sdcbp2	protein_coding	1.83884	3.33152	1.93059	2.16947	2.59344
ENSMUSG00000052477	AC123856.2	protein_coding	0.166531	0.911025	5.67312	8.86274	10.3729
ENSMUSG00000037235	Mxd4	protein_coding	24.7737	19.7222	19.1924	18.1248	17.2209
ENSMUSG00000021991	Cacna2d3	protein_coding	0.12123	0.36864	0.438054	0.0807056	0.159072
ENSMUSG00000039031	Arhgap18	protein_coding	10.3491	7.68305	8.65747	11.2582	9.78339
ENSMUSG00000027699	Ect2	protein_coding	0.399831	0.209093	0.254526	0.446674	0.3649
ENSMUSG00000040146	Rgl3	protein_coding	2.84399	3.86764	3.30582	2.69135	3.02401
ENSMUSG00000024989	Cep55	protein_coding	0.68625	0.25063	0.28893	0.798329	0.55603
ENSMUSG00000039787	Cercam	protein_coding	6.94469	4.70229	5.05731	5.62843	4.95999
ENSMUSG00000000901	Mmp11	protein_coding	5.5021	11.3268	8.74753	20.6923	12.4408
ENSMUSG00000067786	Nnat	protein_coding	1143.35	629.402	537.096	656.605	755.206
ENSMUSG00000029657	Hsph1	protein_coding	3.57414	5.84709	5.85775	4.45421	5.26881
ENSMUSG00000069662	Marcks	protein_coding	41.8149	26.9196	36.6478	53.1769	41.3135
ENSMUSG00000020914	Top2a	protein_coding	0.892865	0.344507	0.469029	1.45175	1.15253
ENSMUSG00000048065	Cyb5r2	protein_coding	0.158125	0.535621	0.561584	0.515196	0.645533
ENSMUSG00000047497	Adamts12	protein_coding	4.77716	2.67342	3.12242	2.90642	2.3342
ENSMUSG00000019917	Sept10	protein_coding	14.2307	10.4834	10.006	7.96555	8.68014
ENSMUSG00000034308	Sdr42e1	protein_coding	4.66872	6.14199	4.67205	3.35308	3.87664
ENSMUSG00000024044	Epb41l3	protein_coding	0.384878	0.58579	0.728052	0.686939	0.735171
ENSMUSG00000029209	Gnpda2	protein_coding	3.54548	2.80876	2.95676	3.06362	2.96624
ENSMUSG00000026856	Dolpp1	protein_coding	9.50982	7.2233	7.05861	6.78982	6.71289
ENSMUSG00000036913	Trim67	protein_coding	1.28131	0.631718	1.01716	0.992697	1.00184
ENSMUSG00000023013	Aqp2	protein_coding	0.730694	1.94126	1.39092	0.754981	1.00269
ENSMUSG00000084783	AC114598.1	antisense	31.6652	18.5469	14.9276	9.71428	12.5017
ENSMUSG00000005251	Ripk4	protein_coding	0.832261	2.53648	1.42992	0.7357	0.897889
ENSMUSG00000051950	B3glct	protein_coding	6.64057	5.11488	5.37678	4.5258	4.37215
ENSMUSG00000030433	Sbk2	protein_coding	0.573767	1.17014	1.03486	1.86843	1.80427
ENSMUSG00000094910	RP23-158M23.2	protein_coding	5.15646	2.22325	4.81142	1.79859	1.93957
ENSMUSG00000033715	Akr1c14	protein_coding	2.08195	1.3272	1.03047	0.670942	0.739674
ENSMUSG00000046245	Pilra	protein_coding	1.36723	0.853578	1.17781	1.35142	1.19002
ENSMUSG00000070495	Ctcfl	protein_coding	0.982648	1.82471	1.91091	0.72895	1.31039
ENSMUSG00000030708	Dnajb13	protein_coding	1.38076	3.58851	4.17443	4.51424	4.49675
ENSMUSG00000027875	Hmgcs2	protein_coding	18.3263	33.5635	37.1422	66.9944	67.9788
ENSMUSG00000048327	Ckap2l	protein_coding	0.69168	0.281998	0.375842	0.89128	0.676273
ENSMUSG00000085412	Halr1	lincRNA	1.33099	0.546197	0.67126	0.368092	0.455845
ENSMUSG00000110884	RP23-274G21.6	lincRNA	1.42978	0.622856	1.29249	0.962353	1.08556
ENSMUSG00000072812	Ahnak2	protein_coding	1.18816	2.01911	1.8412	5.74171	4.15791
ENSMUSG00000034906	Ncaph	protein_coding	1.19393	0.66873	0.662068	1.20125	0.857459
ENSMUSG00000001517	Foxm1	protein_coding	0.655655	0.349422	0.370594	0.652723	0.509972
ENSMUSG00000032834	Pwp2	protein_coding	3.01178	3.92886	4.03824	4.19388	4.28334
ENSMUSG00000025076	Casp7	protein_coding	8.90121	7.00256	6.36073	6.3419	6.85538
ENSMUSG00000050276	Mrgprg	protein_coding	0.194366	0.966901	0.634494	0.177007	0.17559
ENSMUSG00000039137	Whrn	protein_coding	0.461129	0.771577	0.700317	0.457571	0.54641
ENSMUSG00000000058	Cav2	protein_coding	218.563	147.318	150.23	97.0842	104.733
ENSMUSG00000056917	Sipa1	protein_coding	18.3968	14.3344	13.8656	14.689	14.5469
ENSMUSG00000035683	Melk	protein_coding	0.461975	0.171883	0.225014	0.597468	0.516669
ENSMUSG00000070423	Olfr558	protein_coding	1.16406	0.752548	0.825197	0.426763	0.508966
ENSMUSG00000028088	Fmo5	protein_coding	9.29853	13.6137	9.53431	6.66397	7.80343
ENSMUSG00000023945	Slc5a7	protein_coding	0.0866498	1.07563	2.50103	0.735352	1.07183
ENSMUSG00000087365	RP23-173F3.4	processed_transcript	0.858826	0.381207	0.510485	0.339888	0.439841
ENSMUSG00000038943	Prc1	protein_coding	0.528112	0.213286	0.223581	0.631242	0.427226
ENSMUSG00000020811	Wscd1	protein_coding	0.681487	0.395374	0.380492	0.388899	0.365107
ENSMUSG00000028214	Gem	protein_coding	2.44258	4.51967	4.50775	6.03807	5.85667
ENSMUSG00000020838	Slc6a4	protein_coding	0.534881	0.980645	1.35125	0.865455	1.18824
ENSMUSG00000039153	Runx2	protein_coding	0.181237	0.35297	0.370202	0.676353	0.699491
ENSMUSG00000040570	Rundc3b	protein_coding	0.383123	0.688135	0.558176	0.29332	0.419679
ENSMUSG00000034349	Smc4	protein_coding	5.83924	4.21935	4.55123	5.75794	5.63167
ENSMUSG00000029312	Klhl8	protein_coding	4.42449	3.29112	3.35343	3.10958	2.98855
ENSMUSG00000046312	RP23-100C7.2	protein_coding	11.1683	7.20299	6.48023	6.1632	6.8254
ENSMUSG00000112134	RP24-227O16.3	lincRNA	0.0244456	0.312451	0.304731	0.883627	0.511036
ENSMUSG00000044288	Cnr1	protein_coding	1.59248	0.902845	1.12184	0.841355	0.89536
ENSMUSG00000041431	Ccnb1	protein_coding	0.562879	0.220014	0.322703	0.957674	0.712013
ENSMUSG00000086868	AC157553.6	antisense	0.982023	0.369268	0.316086	0.126846	0.178348
ENSMUSG00000032120	C2cd2l	protein_coding	6.42653	9.66654	4.69976	4.86523	4.83224
ENSMUSG00000020897	Aurkb	protein_coding	0.946938	0.389681	0.445321	1.17826	0.853307
ENSMUSG00000078670	Fam174b	protein_coding	3.04345	5.13596	6.84543	6.58307	5.87154
ENSMUSG00000029687	Ezh2	protein_coding	1.91228	1.42757	1.29318	1.54417	1.58316
ENSMUSG00000022558	Mroh1	protein_coding	2.45881	3.24945	2.95838	4.26838	3.65372
ENSMUSG00000067878	Map7d3	protein_coding	3.22508	2.42975	1.80474	2.08596	2.14314
ENSMUSG00000032218	Ccnb2	protein_coding	1.70526	0.676625	0.760381	2.75171	1.92919
ENSMUSG00000020083	RP23-459M2.1	protein_coding	0.628666	1.3837	1.57219	1.52536	1.68665
ENSMUSG00000043153	Ispd	protein_coding	0.939451	0.719085	0.909516	0.687122	0.737417
ENSMUSG00000044676	Zfp612	protein_coding	0.73686	1.25442	1.30935	0.769196	0.911154
ENSMUSG00000040631	Dok4	protein_coding	6.97142	5.05744	4.33932	3.10783	3.74338
ENSMUSG00000030137	Tuba8	protein_coding	0.227619	0.785635	0.499413	0.438883	0.50708
ENSMUSG00000009876	Cox4i2	protein_coding	6.51154	3.63996	3.34619	2.88798	2.59637
ENSMUSG00000070547	Mrgprb1	protein_coding	0.317327	0.720519	1.33667	1.72078	1.66648
ENSMUSG00000029001	Fbxo44	protein_coding	1.89799	2.69261	2.29623	2.07091	2.11951
ENSMUSG00000042589	Cux2	protein_coding	0.136617	0.314363	0.497487	0.556582	0.461886
ENSMUSG00000032118	Fez1	protein_coding	1.19556	1.90837	2.04093	2.34388	2.13248
ENSMUSG00000039357	Fut11	protein_coding	7.90293	6.34548	6.74114	6.82862	6.65456
ENSMUSG00000039976	Tbc1d16	protein_coding	4.17861	6.05247	5.42423	3.31569	3.72608
ENSMUSG00000036564	Ndrg4	protein_coding	2.95622	1.70633	1.6108	1.8443	1.89651
ENSMUSG00000048126	Col6a3	protein_coding	17.9518	12.059	10.9493	14.6355	15.1666
ENSMUSG00000034245	Hdac11	protein_coding	2.14718	4.2866	3.73671	3.03707	3.25115
ENSMUSG00000001435	Col18a1	protein_coding	38.4466	28.6401	28.464	27.1784	25.9714
ENSMUSG00000004267	Eno2	protein_coding	1.47001	2.49587	2.03983	3.91793	3.59825
ENSMUSG00000020363	Gfpt2	protein_coding	5.27915	8.80509	9.24107	8.84669	7.87568
ENSMUSG00000032181	Scg3	protein_coding	1.93932	0.802121	0.975584	2.51018	1.67616
ENSMUSG00000060681	Slc9a6	protein_coding	12.1573	18.199	12.5886	9.42857	11.186
ENSMUSG00000042354	Gnl3	protein_coding	4.6263	6.44536	5.29836	5.50938	5.98068
ENSMUSG00000026600	Soat1	protein_coding	1.78846	2.847	3.3136	11.1079	8.21497
ENSMUSG00000079164	Tlr5	protein_coding	1.09126	2.14297	2.2466	1.5276	1.74886
ENSMUSG00000005397	Nid1	protein_coding	116.365	77.2762	88.6111	75.0262	75.9335
ENSMUSG00000006344	Ggt5	protein_coding	5.2449	6.82841	8.1058	9.90504	8.66159
ENSMUSG00000017774	Myo1c	protein_coding	71.9531	57.2018	54.382	41.9259	50.6682
ENSMUSG00000112375	RP23-402A24.3	bidirectional_promoter_lncRNA	1.57775	2.5173	1.53911	1.75119	1.84527
ENSMUSG00000035314	Gdpd5	protein_coding	2.50335	1.67512	1.72533	1.99056	1.69538
ENSMUSG00000026608	Kctd3	protein_coding	6.35108	4.83045	4.72789	3.92421	4.15044
ENSMUSG00000022816	Fstl1	protein_coding	68.6771	44.4992	45.4763	75.5757	59.3267
ENSMUSG00000020227	Irak3	protein_coding	4.4885	5.74942	5.69637	6.30676	6.1762
ENSMUSG00000025094	Slc18a2	protein_coding	0.182032	0.360718	0.673923	0.784765	0.704753
ENSMUSG00000043067	Dpy19l1	protein_coding	4.76218	3.71954	4.3788	4.52756	4.32376
ENSMUSG00000031343	Gabra3	protein_coding	3.92667	5.98308	8.00951	7.68585	8.80586
ENSMUSG00000087595	RP23-325E4.4	lincRNA	3.19227	4.44968	2.96454	3.05619	3.18944
ENSMUSG00000022408	Fam83f	protein_coding	0.693495	1.42544	1.18388	4.99499	3.22053
ENSMUSG00000001240	Ramp2	protein_coding	20.9624	14.7786	12.8965	11.4566	12.4045
ENSMUSG00000097974	RP23-152P5.2	lincRNA	0.294509	0.524068	0.465327	0.726845	0.609739
ENSMUSG00000000957	Mmp14	protein_coding	12.6809	18.0204	19.7788	37.2131	28.8718
ENSMUSG00000042401	Crtac1	protein_coding	7.00213	17.7783	15.2057	18.0557	20.1542
ENSMUSG00000032946	Rasgrp2	protein_coding	6.7745	4.82025	5.13519	3.94492	4.65662
ENSMUSG00000021476	Habp4	protein_coding	4.74512	5.61183	5.16199	5.14473	5.13415
ENSMUSG00000030123	Plxnd1	protein_coding	17.2893	12.0654	14.3638	13.9355	11.7284
ENSMUSG00000038217	Tlcd2	protein_coding	9.14119	4.8621	5.19312	3.76684	3.44763
ENSMUSG00000030683	Sez6l2	protein_coding	0.900819	0.541672	0.409162	0.334274	0.331476
ENSMUSG00000028989	Angptl7	protein_coding	0.657331	0.255979	0.308866	0.289414	0.245766
ENSMUSG00000110647	RP23-381H23.1	lincRNA	0.701793	0.420449	0.49017	0.478505	0.480623
ENSMUSG00000038366	Lasp1	protein_coding	40.7025	32.2416	28.1862	32.4353	32.2343
ENSMUSG00000111080	RP23-128C4.4	lincRNA	5.43985	4.2844	4.52159	3.72478	3.71551
ENSMUSG00000030867	Plk1	protein_coding	1.23939	0.709547	0.713154	1.30172	1.10666
ENSMUSG00000031628	Casp3	protein_coding	5.98908	4.06507	4.19442	5.31747	4.56918
ENSMUSG00000032380	Dapk2	protein_coding	2.66191	1.83366	1.84528	1.69577	1.64836
ENSMUSG00000033825	Tpsb2	protein_coding	8.6204	17.1128	34.9174	64.7554	44.8479
ENSMUSG00000099758	RP24-89G21.3	lincRNA	0.591266	1.36324	0.975374	0.81168	0.991785
ENSMUSG00000028150	Rorc	protein_coding	3.77122	6.74906	4.66522	3.25944	3.89297
ENSMUSG00000025889	Snca	protein_coding	0.566429	1.31918	0.952213	0.748269	0.780531
ENSMUSG00000035184	Fam124a	protein_coding	3.33655	5.53109	5.32138	5.95485	6.34827
ENSMUSG00000045038	Prkce	protein_coding	5.43005	7.61659	5.17186	3.12111	4.1691
ENSMUSG00000060311	Mucl1	protein_coding	1.83092	0.885101	0.694265	0.0288702	0.12188
ENSMUSG00000071847	Apcdd1	protein_coding	86.06	59.7773	49.4722	32.9938	35.3397
ENSMUSG00000020986	Sec23a	protein_coding	9.68685	7.37618	7.45775	7.52508	7.11306
ENSMUSG00000032369	Plscr1	protein_coding	2.97617	4.62443	4.54616	5.75567	5.54919
ENSMUSG00000078234	Klhdc7a	protein_coding	43.774	30.139	37.5644	21.6532	28.3637
ENSMUSG00000086584	RP24-293E17.2	antisense	1.97636	0.973254	1.28824	0.54236	0.516703
ENSMUSG00000038074	Fkbp14	protein_coding	5.61211	4.33159	5.17785	5.03966	4.8825
ENSMUSG00000016984	Etaa1	protein_coding	1.73285	1.32891	1.4241	1.57236	1.60872
ENSMUSG00000019929	Dcn	protein_coding	204.479	258.48	330.895	366.711	333.663
ENSMUSG00000017466	Timp2	protein_coding	141.847	174.592	217.219	282.147	236.585
ENSMUSG00000045730	Adrb2	protein_coding	4.10374	10.7088	4.97968	4.71805	4.41832
ENSMUSG00000020486	Sept4	protein_coding	11.6267	7.46695	6.96649	6.97836	6.22434
ENSMUSG00000033031	RP23-185B14.1	protein_coding	0.40346	0.216388	0.313472	0.666777	0.534162
ENSMUSG00000020808	Fam64a	protein_coding	0.830292	0.26506	0.297979	1.21739	0.615857
ENSMUSG00000038195	Rilp	protein_coding	5.86954	4.34335	4.40466	4.64996	4.41177
ENSMUSG00000033308	Dpyd	protein_coding	2.44492	3.51447	3.24395	2.06959	2.41498
ENSMUSG00000031004	Mki67	protein_coding	0.958707	0.382419	0.520401	1.65052	1.39122
ENSMUSG00000087361	RP23-301M3.1	lincRNA	1.23094	2.18104	1.72997	1.64044	1.63679
ENSMUSG00000043613	Mmp3	protein_coding	1.30232	3.08635	2.71936	8.65288	6.9925
ENSMUSG00000073940	Hbb-bt	protein_coding	50.9718	101.297	76.6497	65.864	68.6582
ENSMUSG00000050248	Evc2	protein_coding	3.69988	4.38322	4.12805	3.71102	3.88494
ENSMUSG00000029869	Ephb6	protein_coding	4.0126	2.86333	4.32856	3.02412	3.1387
ENSMUSG00000029469	Ift81	protein_coding	2.0164	2.86021	2.76814	1.90358	2.3163
ENSMUSG00000099032	Tcf24	protein_coding	0.104521	0.228058	0.429362	0.449183	0.515027
ENSMUSG00000043487	Acot6	protein_coding	1.05904	1.34729	1.31005	1.01063	1.04495
ENSMUSG00000038375	Trp53inp2	protein_coding	62.9454	35.9655	72.6515	41.568	47.3162
ENSMUSG00000069793	Slfn9	protein_coding	0.557684	0.32778	0.46058	0.856711	0.749318
ENSMUSG00000020788	Atp2a3	protein_coding	11.5952	16.5058	17.227	16.2078	16.3028
ENSMUSG00000034520	Gjc1	protein_coding	6.79795	5.20445	5.29854	4.31965	5.5787
ENSMUSG00000030677	Kif22	protein_coding	0.563047	0.263038	0.309616	0.796268	0.590052
ENSMUSG00000022494	Shisa9	protein_coding	0.139845	0.319412	0.679899	0.925348	0.693966
ENSMUSG00000036934	RP23-211B19.2	protein_coding	7.54124	6.13081	5.81831	5.17622	5.24034
ENSMUSG00000022206	Npr3	protein_coding	72.3347	38.173	55.8159	52.8479	50.6503
ENSMUSG00000030096	Slc6a6	protein_coding	13.4192	20.0997	13.9464	28.1147	22.9574
ENSMUSG00000032356	Rasgrf1	protein_coding	0.153352	0.292076	0.395984	0.294259	0.394108
ENSMUSG00000054057	RP23-350C1.3	protein_coding	1.40539	0.974848	0.974761	0.905674	0.976841
ENSMUSG00000032131	Abcg4	protein_coding	0.95886	0.564911	0.464732	0.388039	0.52717
ENSMUSG00000058153	Sez6l	protein_coding	0.784806	1.46268	2.29306	0.764571	0.929655
ENSMUSG00000028339	Col15a1	protein_coding	116.171	65.3897	64.2626	40.6068	44.2587
ENSMUSG00000050425	Mrgprb2	protein_coding	0.238985	0.469266	0.785156	1.12381	1.00712
ENSMUSG00000017716	Birc5	protein_coding	0.785033	0.333118	0.442079	1.58603	0.982301
ENSMUSG00000020649	Rrm2	protein_coding	1.56649	0.730871	0.822513	1.92265	1.53451
ENSMUSG00000051615	Rap2a	protein_coding	6.68063	5.26431	5.90412	6.79545	6.43224
ENSMUSG00000062190	Lancl2	protein_coding	5.00935	4.03533	4.16517	3.72111	3.69433
ENSMUSG00000025268	Maged2	protein_coding	12.6482	7.92694	8.7965	11.8037	9.76358
ENSMUSG00000060935	Tmem263	protein_coding	6.8711	5.05545	5.48132	5.76051	5.38889
ENSMUSG00000024299	Adamts10	protein_coding	13.7784	10.012	10.728	9.29842	9.54764
ENSMUSG00000112327	RP24-501G17.2	lincRNA	0.30162	1.95557	3.21245	2.61026	4.47662
ENSMUSG00000024164	C3	protein_coding	268.483	361.506	473.462	639.846	624.793
ENSMUSG00000032714	Syde1	protein_coding	15.7588	13.1489	11.9	10.8	11.5114
ENSMUSG00000020826	Nos2	protein_coding	1.98334	1.02914	1.11654	0.682241	0.818718
ENSMUSG00000039763	Dnajc28	protein_coding	2.99418	4.03558	3.15327	2.1016	2.5194
ENSMUSG00000030935	Acsm3	protein_coding	3.28434	10.5376	5.34487	0.903118	1.58466
ENSMUSG00000026938	Fcna	protein_coding	36.9194	73.3627	97.4836	196.092	137.959
ENSMUSG00000031712	Il15	protein_coding	2.53129	1.79825	1.95909	2.88526	2.49808
ENSMUSG00000089844	AC167036.3	protein_coding	0.160124	0.406877	0.553019	1.14033	1.29933
ENSMUSG00000098055	RP24-189K8.2	antisense	0.103958	0.272332	0.313492	0.995386	0.71396
ENSMUSG00000045659	Plekha7	protein_coding	0.699592	1.10655	1.08488	0.846839	0.932314
ENSMUSG00000078869	RP23-67E6.1	protein_coding	0.0903972	0.549863	1.2506	1.01549	1.1953
ENSMUSG00000025461	Cd163l1	protein_coding	0.316337	0.770346	2.67553	3.3276	2.49633
ENSMUSG00000033585	Ndn	protein_coding	9.53421	6.58621	9.00197	8.99018	8.50779
ENSMUSG00000054162	Spock3	protein_coding	0.558949	0.328659	0.577442	0.432767	0.436221
ENSMUSG00000022098	Bmp1	protein_coding	11.021	8.83296	8.65933	9.31217	8.46447
ENSMUSG00000015850	Adamtsl4	protein_coding	11.4912	8.92143	8.09692	6.61536	7.26739
ENSMUSG00000021922	Itih4	protein_coding	1.13963	0.560316	0.3605	0.353036	0.351431
ENSMUSG00000042686	Jph1	protein_coding	0.910807	1.24774	1.1531	0.927007	1.11372
ENSMUSG00000105245	RP24-124P9.3	antisense	1.47467	3.86163	2.53259	1.17161	2.15005
ENSMUSG00000026825	Dnm1	protein_coding	6.42065	8.77154	8.2598	9.6307	8.27039
ENSMUSG00000054582	Pabpc1l	protein_coding	2.18134	1.41246	1.53762	1.40583	1.05771
ENSMUSG00000028782	Adgrb2	protein_coding	0.513401	0.734899	0.739593	0.528537	0.657543
ENSMUSG00000024302	Dtna	protein_coding	0.40545	0.72774	0.796121	0.243795	0.309972
ENSMUSG00000027469	Tpx2	protein_coding	0.817692	0.373585	0.455203	1.64929	1.05992
ENSMUSG00000034285	Nipsnap1	protein_coding	3.23499	5.35177	5.68983	4.87163	4.6987
ENSMUSG00000062591	Tubb4a	protein_coding	2.47246	1.77897	1.42685	1.21092	1.17279
ENSMUSG00000062329	Cytl1	protein_coding	8.37346	11.5677	10.2976	6.37469	7.62501
ENSMUSG00000021676	Iqgap2	protein_coding	3.8546	6.00889	7.69859	6.54793	6.50515
ENSMUSG00000034327	Kctd9	protein_coding	4.64447	3.73143	3.90565	4.27599	4.15386
ENSMUSG00000039601	Rcan2	protein_coding	1.84811	2.79552	3.46986	4.16757	3.90274
ENSMUSG00000028457	Atp8b5	protein_coding	0.175856	0.410983	0.470023	0.364538	0.429746
ENSMUSG00000106734	RP24-328P2.5	processed_transcript	7.21327	5.22133	7.71293	8.91369	9.24535
ENSMUSG00000024768	Lipf	protein_coding	0.0746118	0.767563	1.18826	0.70887	0.742373
ENSMUSG00000019846	Lama4	protein_coding	20.9816	15.8613	20.3237	15.6859	16.3164
ENSMUSG00000038064	Cldn22	protein_coding	8.24132	4.49772	4.37525	1.85248	1.74076
ENSMUSG00000112276	RP23-416K18.1	antisense	0.156254	0.361037	0.634198	0.892211	0.80097
ENSMUSG00000022808	Snx4	protein_coding	22.2951	18.9641	19.1908	21.6188	20.3992
ENSMUSG00000029376	Mthfd2l	protein_coding	1.93675	1.52521	1.4385	1.1966	1.34065
ENSMUSG00000001053	N4bp3	protein_coding	8.10874	5.79558	4.79672	4.09502	4.64701
ENSMUSG00000029428	Stx2	protein_coding	10.6213	8.38849	9.14744	10.5561	9.88279
ENSMUSG00000090150	Acad11	protein_coding	12.0775	18.0369	12.0691	7.52788	9.66141
ENSMUSG00000034059	Ypel4	protein_coding	0.939838	1.30063	1.06336	1.37226	1.30386
ENSMUSG00000040649	Rimklb	protein_coding	0.180492	0.394086	0.444681	0.238439	0.313437
ENSMUSG00000079669	RP24-337I23.1	processed_transcript	1.75656	0.937873	1.09461	0.914914	0.918338
ENSMUSG00000064294	Aox3	protein_coding	0.701572	1.19883	1.77945	2.02348	2.03765
ENSMUSG00000036596	Cpz	protein_coding	4.35582	2.58807	2.9916	4.98451	3.76856
ENSMUSG00000022025	Cnmd	protein_coding	0.670106	0.309128	0.548752	0.680366	0.516716
ENSMUSG00000106219	RP23-192C21.3	lincRNA	0.0419732	0.11955	0.241243	0.544785	0.396931
ENSMUSG00000070476	Fam217b	protein_coding	3.16926	2.1893	2.44013	2.10711	1.99828
ENSMUSG00000028807	Zbtb8a	protein_coding	4.43399	3.50674	3.85232	4.31466	4.32564
ENSMUSG00000007655	Cav1	protein_coding	720.171	516.761	563.643	339.359	374.023
ENSMUSG00000021391	Cenpp	protein_coding	0.695623	0.445592	0.375829	0.51124	0.451639
ENSMUSG00000090252	AC123856.7	antisense	0.0376627	0.309602	2.05937	3.18706	3.4142
ENSMUSG00000085890	Tnfsf13os	antisense	1.53417	2.27508	2.47065	3.56048	3.08985
ENSMUSG00000029844	Hoxa1	protein_coding	1.08538	0.641467	0.590383	0.722105	0.685997
ENSMUSG00000026698	Pigc	protein_coding	6.19635	4.89994	5.12764	4.57712	4.68564
ENSMUSG00000036960	Clca2	protein_coding	0.740987	0.403563	0.368546	0.250545	0.381385
ENSMUSG00000087597	AC158763.2	antisense	0.836618	0.244174	0.461531	0.609422	0.720283
ENSMUSG00000112766	RP23-202A18.4	antisense	0.268581	0.616732	0.487106	3.00314	1.45463
ENSMUSG00000073242	Dnmt3aos	antisense	0.0460935	0.230814	0.237355	1.98942	1.31575
ENSMUSG00000049791	Fzd4	protein_coding	71.8022	49.9234	59.3552	51.1448	55.4033
ENSMUSG00000013483	Card14	protein_coding	1.09757	0.716305	1.12664	0.91434	0.758976
ENSMUSG00000022070	Bora	protein_coding	0.639395	0.434616	0.500028	0.569717	0.503347
ENSMUSG00000087338	Scpep1os	antisense	0.8936	1.4366	1.15161	2.36112	1.56587
ENSMUSG00000040204	Pclaf	protein_coding	0.652189	0.240299	0.353149	1.06893	0.756073
ENSMUSG00000091264	Smim13	protein_coding	3.62653	3.00267	3.36658	4.32395	3.68185
ENSMUSG00000079553	Kifc1	protein_coding	0.715687	0.351796	0.458014	1.12858	0.77191
ENSMUSG00000086316	RP23-106P7.2	protein_coding	8.01713	5.9555	5.99988	7.18036	6.13213
ENSMUSG00000095990	Zfp97	protein_coding	1.48091	1.92404	1.9662	1.45857	1.84508
ENSMUSG00000022614	Lmf2	protein_coding	15.1312	12.6577	11.7294	11.7836	11.0079
ENSMUSG00000018983	E2f2	protein_coding	0.880451	0.477983	0.605766	0.961465	0.856131
ENSMUSG00000020941	Map3k14	protein_coding	1.73985	2.27093	2.37042	2.49423	2.6028
ENSMUSG00000021596	Mctp1	protein_coding	0.495199	0.71271	0.949675	1.59768	1.16262
ENSMUSG00000019558	Slc6a8	protein_coding	6.20598	9.9121	8.68157	17.2543	14.0846
ENSMUSG00000049929	Lpar4	protein_coding	1.40658	0.852391	1.2532	1.331	1.23483
ENSMUSG00000027713	RP23-165D1.1	protein_coding	2.39916	1.66054	1.49375	1.29176	1.29791
ENSMUSG00000104653	RP24-245I16.3	antisense	0.248813	0.580541	0.502729	0.646556	0.752661
ENSMUSG00000005339	Fcer1a	protein_coding	0.415986	1.19282	2.89627	5.87761	4.43496
ENSMUSG00000046387	Pcdhb17	protein_coding	1.28368	0.834859	0.890871	0.845565	0.807138
ENSMUSG00000074934	Grem1	protein_coding	0.354412	0.71025	0.844967	0.493035	0.662682
ENSMUSG00000085730	RP23-304I1.4	antisense	0.252983	0.453182	0.51785	0.618984	0.410704
ENSMUSG00000058022	Adtrp	protein_coding	1.50906	2.40047	2.06928	1.40661	1.74718
ENSMUSG00000041329	Atp1b2	protein_coding	4.29545	2.95857	2.58217	1.75665	1.81746
ENSMUSG00000028238	Atp6v0d2	protein_coding	1.56274	4.68279	6.04179	79.3559	48.511
ENSMUSG00000028268	Gbp3	protein_coding	9.36837	5.75163	7.24951	7.79719	9.57271
ENSMUSG00000016520	Lnx2	protein_coding	5.29402	3.9416	4.29309	3.75432	4.24507
ENSMUSG00000024527	Afg3l2	protein_coding	19.0527	22.3056	18.7093	18.7026	17.5631
ENSMUSG00000025821	Zfp282	protein_coding	1.95429	1.58164	1.57994	1.68993	1.57853
ENSMUSG00000046447	Camk2n1	protein_coding	9.34404	13.5688	13.7798	10.6663	11.4301
ENSMUSG00000046295	Ankle1	protein_coding	0.39749	0.166333	0.155902	0.457457	0.372292
ENSMUSG00000045441	Gprin3	protein_coding	0.430227	0.899853	0.613664	0.26045	0.385817
ENSMUSG00000056071	S100a9	protein_coding	1.13892	15.7981	6.52598	4.53393	5.2062
ENSMUSG00000026826	Nr4a2	protein_coding	0.639201	1.06278	0.809229	0.623326	0.76645
ENSMUSG00000042606	Hirip3	protein_coding	3.72853	4.67219	4.30814	3.67734	4.32718
ENSMUSG00000038212	Mfsd14b	protein_coding	13.9874	11.6765	12.4829	11.0556	10.3693
ENSMUSG00000010660	Plcd1	protein_coding	13.682	10.7771	10.2973	9.6594	10.3063
ENSMUSG00000020424	Gatsl3	protein_coding	10.9553	7.55281	6.51904	7.86867	8.33216
ENSMUSG00000008398	Elk3	protein_coding	11.2534	9.02946	8.18693	9.68906	8.77443
ENSMUSG00000020674	Pxdn	protein_coding	36.0731	24.2676	25.9209	18.644	17.8825
ENSMUSG00000022894	Adamts5	protein_coding	22.5739	11.835	25.0077	33.1496	26.8873
ENSMUSG00000029456	Acad10	protein_coding	2.91055	3.8032	3.1404	2.52269	2.47347
ENSMUSG00000074604	Mgst2	protein_coding	4.16219	5.97806	4.06966	2.82846	2.96234
ENSMUSG00000022415	Syngr1	protein_coding	0.622224	1.48776	1.69378	10.2434	5.38655
ENSMUSG00000108368	RP23-335C3.10	TEC	2.94668	4.2663	2.43292	1.97251	2.26997
ENSMUSG00000022512	Cldn1	protein_coding	1.39441	0.700552	0.641124	0.637814	0.778342
ENSMUSG00000001552	Jup	protein_coding	43.7329	33.7266	31.2696	25.3343	26.2019
ENSMUSG00000015247	Nipsnap3b	protein_coding	16.2059	13.0553	13.0322	16.2262	14.1427
ENSMUSG00000036606	Plxnb2	protein_coding	9.61115	12.6296	13.747	22.2632	17.2085
ENSMUSG00000024680	Ms4a2	protein_coding	0.148726	0.261452	0.445886	0.717924	0.586533
ENSMUSG00000087413	RP23-386C23.1	antisense	4.87887	2.93798	2.84365	2.13033	2.36
ENSMUSG00000028076	Cd1d1	protein_coding	155.354	111.273	106.667	68.603	75.2409
ENSMUSG00000001403	Ube2c	protein_coding	1.86156	0.825384	0.948988	2.34324	1.60944
ENSMUSG00000030403	Vasp	protein_coding	30.2193	24.0741	24.6298	27.5591	28.1677
ENSMUSG00000029372	Ppbp	protein_coding	0.519696	1.19687	1.04297	1.1303	1.11361
ENSMUSG00000006398	Cdc20	protein_coding	2.00267	1.0552	0.956164	2.26309	1.82032
ENSMUSG00000013928	Thap8	protein_coding	1.01715	0.68557	0.601086	0.451025	0.430165
ENSMUSG00000017405	Nek8	protein_coding	1.78947	1.45125	1.73254	1.32962	1.51797
ENSMUSG00000042286	Stab1	protein_coding	13.9875	18.7898	24.2225	41.864	30.2816
ENSMUSG00000028795	Ccdc28b	protein_coding	10.7638	7.65402	8.0048	9.02204	8.52316
ENSMUSG00000034263	Ints14	protein_coding	7.9993	6.68642	7.05248	7.48425	6.489
ENSMUSG00000047986	Palm3	protein_coding	0.722523	1.12186	1.36962	1.77347	1.97247
ENSMUSG00000041556	Fbxo2	protein_coding	0.400186	0.741956	1.17851	0.984352	0.982205
ENSMUSG00000040711	Sh3pxd2b	protein_coding	2.66924	3.88551	4.45175	6.90334	5.54276
ENSMUSG00000039457	Ppl	protein_coding	4.23864	8.13332	9.1746	5.04534	8.28381
ENSMUSG00000027495	Fam210b	protein_coding	7.00071	9.18115	6.73449	5.34084	6.18008
ENSMUSG00000037275	Gemin5	protein_coding	2.08212	2.57607	2.47599	2.3181	2.49183
ENSMUSG00000004837	Grap	protein_coding	12.8308	7.83338	9.79799	12.9981	11.72
ENSMUSG00000063767	S100a7a	protein_coding	0.28926	0.594422	0.723124	0.465793	0.697649
ENSMUSG00000063605	Ccdc102a	protein_coding	6.14286	4.68707	4.45839	5.09461	4.88308
ENSMUSG00000017639	Rab11fip4	protein_coding	0.93101	1.98426	2.13647	1.07878	1.49185
ENSMUSG00000049130	C5ar1	protein_coding	9.93677	16.6714	17.5722	45.6076	35.6751
ENSMUSG00000040463	Mybbp1a	protein_coding	12.5938	14.7541	14.0213	13.6137	14.1829
ENSMUSG00000026630	Batf3	protein_coding	3.90551	2.52986	3.05402	4.35817	3.22156
ENSMUSG00000024173	Tpsab1	protein_coding	0.328738	0.792194	1.02899	1.77159	1.35436
ENSMUSG00000057421	Las1l	protein_coding	5.29469	6.35059	5.94227	5.20277	5.85783
ENSMUSG00000039395	Mreg	protein_coding	0.196454	0.406229	0.396537	0.677848	0.859583
ENSMUSG00000034872	Gipc3	protein_coding	0.764049	0.477388	0.387315	0.251705	0.306405
ENSMUSG00000025758	Plk4	protein_coding	0.905766	0.67529	0.717211	0.829477	0.744069
ENSMUSG00000032434	Cmtm6	protein_coding	28.7504	23.6209	24.1369	24.5762	23.8218
ENSMUSG00000036144	Meox2	protein_coding	12.1029	8.12372	6.51119	5.02037	5.54079
ENSMUSG00000079625	Tm4sf19	protein_coding	0.160553	0.831407	0.671801	7.92976	4.78884
ENSMUSG00000113909	RP23-376D8.4	lincRNA	0.90164	0.500499	0.756196	0.679413	0.983338
ENSMUSG00000050860	Phospho1	protein_coding	0.492146	0.770342	0.649906	0.821531	0.719379
ENSMUSG00000013878	Rnf170	protein_coding	3.19027	2.61103	2.74272	2.79834	2.54387
ENSMUSG00000033068	Entpd6	protein_coding	9.03607	6.57111	6.68212	3.81356	4.19976
ENSMUSG00000043085	Tmem82	protein_coding	0.199358	0.397046	0.415243	0.720167	0.658167
ENSMUSG00000022225	Cma1	protein_coding	6.87114	13.6423	26.0155	57.5276	36.667
ENSMUSG00000037824	Tspan14	protein_coding	25.9761	20.7937	19.9423	22.2193	20.582
ENSMUSG00000029036	Atad3a	protein_coding	11.6992	14.5426	11.0145	9.01448	9.18767
ENSMUSG00000057614	Gnai1	protein_coding	103.371	80.2973	86.6046	62.3188	70.3584
ENSMUSG00000026240	Cops7b	protein_coding	2.41437	2.00654	1.94607	2.29541	2.05686
ENSMUSG00000005973	Rcn1	protein_coding	23.9751	18.2847	19.3849	18.7996	21.06
ENSMUSG00000027852	Nras	protein_coding	10.7624	8.93662	9.43961	12.7659	11.5435
ENSMUSG00000039715	Wdr34	protein_coding	5.26055	6.97091	5.78961	4.52479	5.07614
ENSMUSG00000089701	RP23-10B20.5	antisense	0.409418	0.673211	0.381808	0.734157	0.493901
ENSMUSG00000031137	Fgf13	protein_coding	2.44114	5.89865	7.96079	6.44081	6.70327
ENSMUSG00000021003	Galc	protein_coding	1.43214	1.89672	1.89927	4.2545	2.94694
ENSMUSG00000022150	Dab2	protein_coding	16.7576	21.4761	23.2115	24.5015	24.4443
ENSMUSG00000038351	Sgsm2	protein_coding	3.86087	3.10424	3.64098	3.41199	3.34852
ENSMUSG00000061068	Mcpt4	protein_coding	8.15909	14.2213	29.3014	56.2133	39.4972
ENSMUSG00000073478	AC115896.3	lincRNA	2.53453	3.18164	2.78128	2.63645	2.55872
ENSMUSG00000026452	Syt2	protein_coding	0.236545	0.524045	0.432706	0.0349788	0.176709
ENSMUSG00000000631	Myo18a	protein_coding	2.69232	3.36679	3.37203	3.64225	3.81947
ENSMUSG00000030427	Lilra6	protein_coding	0.85134	0.499667	0.65538	0.521698	0.513439
ENSMUSG00000022332	Khdrbs3	protein_coding	1.9139	2.8119	2.86533	2.00207	2.54838
ENSMUSG00000017929	B4galt5	protein_coding	4.84019	6.98407	6.2852	13.0138	10.6974
ENSMUSG00000019326	Aoc3	protein_coding	388.176	295.098	263.995	164.4	180.762
ENSMUSG00000038624	Nepn	protein_coding	1.06653	0.686471	0.812211	0.619762	0.542957
ENSMUSG00000054556	RP23-413D8.2	antisense	5.31821	3.40034	4.3653	2.68613	3.1729
ENSMUSG00000090877	Hspa1b	protein_coding	4.7074	7.36724	6.54768	4.16341	4.87546
ENSMUSG00000045377	Tmem88	protein_coding	11.0313	7.59111	6.19589	5.79156	5.48266
ENSMUSG00000003882	Il7r	protein_coding	0.554144	1.41621	1.92128	11.6076	8.31689
ENSMUSG00000097367	Gm26718	lincRNA	0.806199	1.13846	0.778244	0.901925	0.851841
ENSMUSG00000026285	Pdcd1	protein_coding	0.0749667	0.284347	0.697011	0.881452	1.22759
ENSMUSG00000027306	Nusap1	protein_coding	0.938762	0.527848	0.556636	1.16512	0.893412
ENSMUSG00000019856	Fam184a	protein_coding	0.641277	0.927489	1.06558	0.785867	0.869187
ENSMUSG00000097100	RP23-201H14.5	antisense	0.340415	0.530624	0.377444	0.36961	0.400845
ENSMUSG00000074916	Chst14	protein_coding	7.7699	5.9803	6.26274	7.4902	6.46294
ENSMUSG00000021376	Tpmt	protein_coding	3.55679	4.40688	3.86509	2.28671	2.3357
ENSMUSG00000050549	RP23-173N16.6	protein_coding	8.45417	5.02196	6.26644	5.93494	5.2944
ENSMUSG00000029851	Tcaf2	protein_coding	3.76084	2.78672	3.41464	2.533	2.56874
ENSMUSG00000028955	Vamp3	protein_coding	36.5549	28.9743	27.7831	30.2449	27.8299
ENSMUSG00000029403	Cdkl2	protein_coding	3.86054	2.81521	3.62972	2.61352	2.91613
ENSMUSG00000028631	Kcnq4	protein_coding	6.81993	5.46451	4.33861	4.23165	4.70382
ENSMUSG00000044534	Ackr2	protein_coding	2.05737	2.83765	2.90099	3.52329	3.31857
ENSMUSG00000042155	Klhl23	protein_coding	0.856786	0.497219	0.440958	0.311299	0.316345
ENSMUSG00000063873	Slc24a3	protein_coding	21.7398	16.5031	15.3803	10.7625	13.1393
ENSMUSG00000037405	Icam1	protein_coding	5.27599	9.79137	6.88491	8.92946	8.66276
ENSMUSG00000038305	Spats2l	protein_coding	0.900179	0.706616	0.738536	0.830458	0.871291
ENSMUSG00000045273	Cenph	protein_coding	0.31758	0.153722	0.233316	0.648657	0.452797
ENSMUSG00000032261	Sh3bgrl2	protein_coding	0.900873	1.38832	1.68682	1.56531	1.51744
ENSMUSG00000022033	Pbk	protein_coding	0.778874	0.295165	0.367405	1.43637	0.801047
ENSMUSG00000089901	RP23-78F6.3	protein_coding	0.523195	1.06539	0.804291	1.69515	1.80201
ENSMUSG00000108806	RP24-443B5.5	TEC	1.6039	2.31734	1.2014	0.810823	1.0577
ENSMUSG00000029231	Pdgfra	protein_coding	5.62367	8.04991	9.29906	11.7856	11.4426
ENSMUSG00000105769	RP23-349J3.4	lincRNA	0.195313	0.631795	0.695728	3.21413	2.28919
ENSMUSG00000033200	Tpsg1	protein_coding	0.132555	0.34089	0.739374	1.06505	0.914302
ENSMUSG00000021597	Slf1	protein_coding	2.83401	2.30367	2.58356	1.84398	1.99577
ENSMUSG00000063428	Ddo	protein_coding	1.08774	1.76766	1.54948	0.7678	1.0542
ENSMUSG00000002617	Zfp40	protein_coding	1.65124	1.18456	1.53566	1.79284	1.49272
ENSMUSG00000027398	Il1b	protein_coding	0.133371	0.575062	0.448506	0.571123	0.729114
ENSMUSG00000091154	Proscos	antisense	1.93576	2.59891	2.08529	1.96519	2.16012
ENSMUSG00000090054	RP24-510A3.2	antisense	0.265548	0.699446	0.920583	2.63652	2.21769
ENSMUSG00000021256	Vash1	protein_coding	3.9952	1.85096	1.68984	1.27764	1.33322
ENSMUSG00000037239	Spred3	protein_coding	1.48232	2.15227	1.97011	1.63115	1.68917
ENSMUSG00000004473	Clec11a	protein_coding	2.54445	1.75954	1.79435	1.89814	2.16455
ENSMUSG00000101162	RP23-389F23.3	processed_transcript	0.191868	0.330214	0.276686	0.645734	0.433447
ENSMUSG00000097804	RP23-129D21.1	antisense	0.397253	0.86764	0.660141	0.495142	1.00368
ENSMUSG00000070713	RP23-39F24.2	protein_coding	9.14626	7.51061	6.76344	5.61149	6.22609
ENSMUSG00000039521	Foxp3	protein_coding	0.171633	0.326449	0.413867	0.446497	0.461941
ENSMUSG00000097119	B230354K17Rik	lincRNA	2.83483	2.21121	2.62664	2.36639	2.19319
ENSMUSG00000087500	RP23-300G1.1	antisense	20.9796	13.245	13.0541	8.17925	8.47449
ENSMUSG00000044042	Fmn1	protein_coding	0.162054	0.300592	0.424578	1.01427	0.760117
ENSMUSG00000036918	Ttc7	protein_coding	5.44215	6.44491	5.86298	6.67164	6.67148
ENSMUSG00000112023	Lilr4b	protein_coding	4.45227	7.58568	7.31009	32.4547	23.4499
ENSMUSG00000086552	Dlx4os	antisense	0.176595	0.338212	0.495352	0.564538	0.745504
ENSMUSG00000049723	Mmp12	protein_coding	4.60685	12.6421	10.4578	93.5546	69.1389
ENSMUSG00000041598	Cdc42ep4	protein_coding	22.4471	18.0488	17.1314	15.7604	14.7788
ENSMUSG00000104417	RP24-550I15.1	lincRNA	0.0304936	0.289667	0.733475	0.318022	0.754423
ENSMUSG00000042331	Specc1	protein_coding	0.511363	0.904619	0.928693	2.0896	1.73939
ENSMUSG00000019810	Fuca2	protein_coding	4.08188	5.71758	5.63317	6.84971	6.35258
ENSMUSG00000028252	Ccnc	protein_coding	4.21794	3.47932	3.65947	3.6233	3.52236
ENSMUSG00000026577	Blzf1	protein_coding	4.28753	3.6842	3.72904	3.16455	3.40854
ENSMUSG00000024998	Plce1	protein_coding	1.62662	2.23473	2.73983	2.31667	2.59175
ENSMUSG00000021322	Aoah	protein_coding	0.752085	1.03724	1.85601	3.11293	2.79199
ENSMUSG00000021303	Gng4	protein_coding	0.413473	0.701267	0.806665	0.400531	0.541708
ENSMUSG00000093661	Eif4e3	protein_coding	23.55	20.1524	16.4193	13.4104	13.7719
ENSMUSG00000062563	Cys1	protein_coding	4.3918	6.04715	5.69031	4.04139	3.74295
ENSMUSG00000028032	Papss1	protein_coding	20.531	17.1657	16.1886	14.2909	14.2178
ENSMUSG00000029417	Cxcl9	protein_coding	11.4464	7.55968	7.43918	5.06631	8.36594
ENSMUSG00000027811	AC122462.1	protein_coding	1.67506	1.18133	1.13082	1.41902	1.23542
ENSMUSG00000047003	Zfp41	protein_coding	0.662892	0.447584	0.568821	0.605686	0.595635
ENSMUSG00000044026	Slc35g1	protein_coding	3.84839	5.93479	5.31875	2.46565	3.29586
ENSMUSG00000018678	Sp2	protein_coding	9.80734	7.8099	7.55572	6.21816	7.04855
ENSMUSG00000026307	Scly	protein_coding	3.36299	4.56605	4.36306	6.98275	6.26939
ENSMUSG00000022651	Retnlg	protein_coding	1.35022	4.72577	3.003	2.2226	3.65844
ENSMUSG00000041577	Prelp	protein_coding	222.857	148.765	169.061	160.582	171.639
ENSMUSG00000044231	Nhlrc1	protein_coding	1.06162	1.45151	1.31255	1.08315	1.09695
ENSMUSG00000021390	Ogn	protein_coding	57.9694	45.2041	72.3683	79.0679	65.9478
ENSMUSG00000028751	Pla2g2e	protein_coding	4.72731	2.77317	2.6507	2.41629	1.99219
ENSMUSG00000035105	Egln3	protein_coding	1.59758	2.43159	2.54971	1.67524	1.99507
ENSMUSG00000026888	Grb14	protein_coding	3.51944	1.75072	2.61737	2.71751	2.85083
ENSMUSG00000020937	Plcd3	protein_coding	4.17231	5.64246	5.26117	3.80545	4.56546
ENSMUSG00000020566	Atp6v1c2	protein_coding	0.825995	1.36225	1.52111	0.500034	0.85978
ENSMUSG00000031344	Gabrq	protein_coding	0.202256	0.41769	0.610627	0.557951	0.662205
ENSMUSG00000019487	Trip10	protein_coding	21.1889	26.5031	21.6436	18.3545	21.441
ENSMUSG00000066000	RP23-282C23.1	protein_coding	3.46885	2.53942	1.99274	1.38172	1.66624
ENSMUSG00000040907	Atp1a3	protein_coding	2.73261	4.73797	4.45824	12.8072	8.07915
ENSMUSG00000074918	Inafm2	protein_coding	13.8487	10.8601	10.0705	9.79035	12.2965
ENSMUSG00000034987	Hrh2	protein_coding	0.280323	0.458165	0.501447	0.497022	0.675251
ENSMUSG00000021259	Cyp46a1	protein_coding	0.343025	0.525964	0.62693	0.638907	0.593621
ENSMUSG00000027959	Sass6	protein_coding	0.487071	0.355475	0.469618	0.597048	0.533278
ENSMUSG00000027983	Cyp2u1	protein_coding	0.551724	0.847929	0.911484	0.895226	0.971673
ENSMUSG00000031204	Asb12	protein_coding	0.354825	0.0943397	0.458282	0.209704	0.0818223
ENSMUSG00000050587	Lrrc4c	protein_coding	3.53903	2.72258	2.72579	1.35803	1.55757
ENSMUSG00000020473	Aebp1	protein_coding	80.5883	104.281	133.238	167.46	156.301
ENSMUSG00000050730	Arhgap42	protein_coding	1.94077	2.70977	2.20067	1.80172	1.83165
ENSMUSG00000106825	RP23-297M4.7	TEC	2.52603	3.59709	3.07599	4.6823	3.29946
ENSMUSG00000025270	Alas2	protein_coding	3.80953	6.73126	5.71822	5.30788	5.00767
ENSMUSG00000026064	Ptp4a1	protein_coding	25.4538	20.6159	21.5229	12.9389	13.5492
ENSMUSG00000055407	Map6	protein_coding	1.43955	2.00059	2.06359	1.63349	1.7398
ENSMUSG00000052392	Acot4	protein_coding	2.26515	3.7992	2.49398	1.55925	1.78637
ENSMUSG00000032311	Nrg4	protein_coding	9.17486	12.8642	8.49076	3.95317	6.7613
ENSMUSG00000005233	Spc25	protein_coding	0.79201	0.301679	0.434104	0.998938	0.816853
ENSMUSG00000049265	Kcnk3	protein_coding	6.31802	10.043	7.83289	3.81564	6.05773
ENSMUSG00000022309	Angpt1	protein_coding	4.48189	2.98823	2.06413	2.09394	2.15002
ENSMUSG00000003418	St8sia6	protein_coding	0.343572	0.625653	0.552149	0.523984	0.641178
ENSMUSG00000111447	RP23-158C15.6	antisense	1.3849	1.97889	1.77463	1.01969	1.3919
ENSMUSG00000079037	Prnp	protein_coding	137.499	169.855	133.772	96.7186	113.93
ENSMUSG00000019920	Lims1	protein_coding	13.0945	10.8779	10.9733	11.9692	11.2867
ENSMUSG00000033972	Zfp944	protein_coding	3.71844	3.05923	3.29138	3.87847	3.39698
ENSMUSG00000037020	Wdr62	protein_coding	5.18238	4.09044	3.77526	3.02112	2.91546
ENSMUSG00000086165	AC129553.4	antisense	0.373802	0.802461	0.891766	0.680544	0.554812
ENSMUSG00000073460	Pnldc1	protein_coding	3.94332	2.39206	2.6092	3.60357	3.17422
ENSMUSG00000040158	Tax1bp3	protein_coding	11.5675	9.39068	9.08995	8.86734	9.01599
ENSMUSG00000090062	Galnt6os	antisense	0.0524993	0.120356	0.104722	0.579472	0.314507
ENSMUSG00000043300	B3galnt1	protein_coding	12.641	10.1981	11.5662	14.4985	12.1366
ENSMUSG00000087698	RP23-183L1.2	antisense	0.149752	0.320372	0.298123	0.263577	0.353843
ENSMUSG00000045333	Zfp423	protein_coding	7.06309	5.45964	6.6356	4.53338	4.79489
ENSMUSG00000052974	Cyp2f2	protein_coding	14.4192	5.12924	5.22172	2.0364	2.75844
ENSMUSG00000027803	Wwtr1	protein_coding	30.3674	25.0523	26.9732	20.5076	21.3574
ENSMUSG00000036040	Adamtsl2	protein_coding	0.849605	0.404263	0.375842	0.205048	0.35527
ENSMUSG00000051652	Lrrc3	protein_coding	2.33364	1.59666	1.88406	1.67297	1.50593
ENSMUSG00000028179	Cth	protein_coding	3.459	2.32896	2.35928	1.28992	1.31257
ENSMUSG00000030409	Dmpk	protein_coding	39.432	27.0921	31.6127	27.3148	24.1769
ENSMUSG00000025209	Twnk	protein_coding	3.74147	4.40966	4.00712	3.29203	3.65392
ENSMUSG00000103767	RP23-326H11.3	TEC	0.844685	0.512437	0.384781	0.350342	0.374934
ENSMUSG00000050410	Tcf19	protein_coding	3.35473	2.10055	2.13973	3.50695	2.904
ENSMUSG00000026202	Tuba4a	protein_coding	2.99784	4.57878	4.81702	4.46741	4.52401
ENSMUSG00000044206	Vsig4	protein_coding	1.17062	2.75084	5.09122	13.1372	8.64683
ENSMUSG00000001665	Gstt3	protein_coding	4.01063	3.10372	3.11106	3.24718	2.77317
ENSMUSG00000024803	Ankrd1	protein_coding	0.210587	0.453513	0.643803	0.497497	0.557754
ENSMUSG00000035640	Cbarp	protein_coding	1.29024	1.87163	1.38302	1.09102	1.33784
ENSMUSG00000058192	Zfp846	protein_coding	0.506992	0.391847	0.417047	0.418626	0.423053
ENSMUSG00000022419	Deptor	protein_coding	11.5666	8.22061	9.07607	9.81324	11.6194
ENSMUSG00000042622	Maff	protein_coding	3.40682	9.14256	5.99129	5.66756	7.31302
ENSMUSG00000062488	Ifit3b	protein_coding	3.26	2.00648	2.47214	2.59885	3.48512
ENSMUSG00000073489	Ifi204	protein_coding	9.54556	12.8282	17.1364	21.0047	19.2548
ENSMUSG00000046805	Mpeg1	protein_coding	12.1129	19.7306	26.6672	164.552	110.083
ENSMUSG00000054604	Cggbp1	protein_coding	14.4812	12.6116	12.9646	13.4698	13.1363
ENSMUSG00000028893	Sesn2	protein_coding	9.86735	19.6136	14.3014	7.53033	12.3472
ENSMUSG00000028037	Ifi44	protein_coding	0.582866	0.296247	0.352087	0.339607	0.540536
ENSMUSG00000048668	Rhno1	protein_coding	2.80283	2.4269	2.34982	2.5427	2.36222
ENSMUSG00000038252	Ncapd2	protein_coding	3.73567	2.89859	2.78333	2.96307	2.74636
ENSMUSG00000021062	Rab15	protein_coding	1.74486	2.84534	1.88471	1.1744	1.12103
ENSMUSG00000023966	Rsph9	protein_coding	1.87211	2.66947	2.37941	1.88287	2.1508
ENSMUSG00000041324	Inhba	protein_coding	0.316629	0.620062	0.518235	0.297328	0.36457
ENSMUSG00000060600	Eno3	protein_coding	7.5693	9.26583	7.77143	7.86935	7.35448
ENSMUSG00000085185	RP23-35F19.4	processed_transcript	1.04957	0.658392	0.577187	0.44404	0.500649
ENSMUSG00000115439	RP24-259O16.3	lincRNA	2.52463	1.07621	1.1569	1.07982	1.18827
ENSMUSG00000024180	Tmem8	protein_coding	3.13243	4.70721	5.42651	5.60087	5.26784
ENSMUSG00000022203	Efs	protein_coding	5.64594	4.24258	4.27966	5.32206	5.2496
ENSMUSG00000033032	Afap1l1	protein_coding	12.7569	8.90917	7.27922	5.65993	6.66853
ENSMUSG00000023132	Gzma	protein_coding	1.219	0.655139	0.610944	0.718863	0.866034
ENSMUSG00000018459	Slc13a3	protein_coding	0.743171	0.47811	0.679299	0.747894	0.578647
ENSMUSG00000032666	AC166332.1	protein_coding	1.0888	0.907919	0.923466	0.802062	0.853932
ENSMUSG00000022340	Sybu	protein_coding	0.870211	0.570621	0.580195	0.577936	0.594958
ENSMUSG00000022602	Arc	protein_coding	0.323569	1.49028	0.851317	0.559537	0.649628
ENSMUSG00000037999	Arap2	protein_coding	1.28048	0.896637	1.05148	1.07276	1.16379
ENSMUSG00000024968	Rcor2	protein_coding	3.83869	2.36462	1.74727	1.76704	2.48142
ENSMUSG00000075410	RP23-313J14.5	protein_coding	3.14769	3.95939	3.22236	4.41371	4.07125
ENSMUSG00000072571	Tmem253	protein_coding	0.266662	0.396253	0.374737	0.358936	0.437271
ENSMUSG00000097772	RP23-325M7.3	lincRNA	0.575604	0.776321	0.847705	0.816812	0.842356
ENSMUSG00000028149	Rap1gds1	protein_coding	8.04183	6.96839	6.7719	6.87615	6.76979
ENSMUSG00000038390	Gpr162	protein_coding	0.341956	0.61175	0.647713	1.42911	1.00157
ENSMUSG00000034707	Gns	protein_coding	20.1604	23.7487	23.5464	34.5901	28.5328
ENSMUSG00000027335	Adra1d	protein_coding	5.78447	4.35714	3.1273	3.33555	4.11313
ENSMUSG00000030469	Zfp719	protein_coding	1.08379	1.30744	1.4509	1.2028	1.26471
ENSMUSG00000027339	Rassf2	protein_coding	3.47315	4.28527	5.33373	7.87257	7.62402
ENSMUSG00000040260	Daam2	protein_coding	2.31652	1.53392	1.35886	0.826259	0.969468
ENSMUSG00000045287	Rtn4rl1	protein_coding	12.5395	7.99205	9.3611	11.7104	10.6962
ENSMUSG00000018507	Trpv2	protein_coding	3.63181	6.71803	6.23378	8.40968	9.17285
ENSMUSG00000099061	RP24-421H18.1	lincRNA	0.0800014	0.275433	0.600697	0.550117	0.391139
ENSMUSG00000013419	Zfp651	protein_coding	5.60902	4.43852	3.92851	3.96866	3.97271
ENSMUSG00000039851	RP24-104I20.2	protein_coding	0.20347	0.383656	0.385357	0.717094	0.446019
ENSMUSG00000099847	RP23-21N15.5	lincRNA	1.34318	0.580756	0.539621	0.792329	0.628477
ENSMUSG00000036533	Cdc42ep3	protein_coding	10.9277	8.9237	10.2161	9.69299	8.21451
ENSMUSG00000086587	RP23-379L17.3	antisense	3.54982	4.74366	4.31736	2.05139	2.52162
ENSMUSG00000090523	Gypc	protein_coding	13.1877	9.39702	13.99	13.3437	10.9021
ENSMUSG00000031595	Pdgfrl	protein_coding	1.5957	1.03253	0.685675	0.905304	0.539361
ENSMUSG00000048040	Arxes2	protein_coding	69.187	103.471	70.1241	62.0911	76.4846
ENSMUSG00000031504	Rab20	protein_coding	2.24186	4.30334	3.7873	6.07575	5.76622
ENSMUSG00000040105	Plpp6	protein_coding	17.3057	14.0069	13.3807	8.68497	9.21359
ENSMUSG00000085532	RP23-172P19.5	lincRNA	0.84289	0.425685	0.243006	0.289835	0.383594
ENSMUSG00000054589	Gm9949	protein_coding	0.824016	1.65154	1.04126	1.02643	1.01676
ENSMUSG00000025366	Esyt1	protein_coding	54.5521	45.4097	43.5653	40.7442	39.8138
ENSMUSG00000085501	RP23-296K20.1	antisense	1.92908	1.11332	1.14537	1.70701	2.15185
ENSMUSG00000109876	RP23-72K19.2	antisense	0.203774	0.352674	0.362617	0.446536	0.457635
ENSMUSG00000038521	C1s1	protein_coding	138.662	113.636	135.245	176.179	161.28
ENSMUSG00000015837	Sqstm1	protein_coding	100.367	123.344	107.823	117.556	123.462
ENSMUSG00000032363	Adamts7	protein_coding	1.73999	1.25891	0.995604	1.08004	0.991778
ENSMUSG00000087178	AC102121.3	processed_transcript	0.342149	0.469919	0.46307	0.38262	0.43454
ENSMUSG00000019066	Rab3d	protein_coding	28.0369	22.2176	22.0062	19.8621	19.4952
ENSMUSG00000039607	Rbms3	protein_coding	3.07154	2.36868	3.37204	3.36464	3.14086
ENSMUSG00000027314	Dll4	protein_coding	7.47821	4.57673	4.53672	2.61783	2.74337
ENSMUSG00000021508	Cxcl14	protein_coding	4.82571	3.03741	2.38678	6.35725	5.114
ENSMUSG00000004562	Arhgef40	protein_coding	7.68365	6.15825	5.8006	5.53545	5.68299
ENSMUSG00000046916	Myct1	protein_coding	6.08182	4.20516	3.70466	2.88454	3.47951
ENSMUSG00000026986	Hnmt	protein_coding	20.2098	16.0123	15.3413	13.336	12.6864
ENSMUSG00000086656	AC087420.7	antisense	0.348257	0.618753	0.656037	1.51409	0.675812
ENSMUSG00000031340	Gabre	protein_coding	1.20074	1.99323	2.34159	1.73221	1.99651
ENSMUSG00000028293	Slc35a1	protein_coding	11.8377	9.95276	9.70993	8.96827	9.01018
ENSMUSG00000006611	Hfe	protein_coding	27.0183	18.4413	21.083	17.9373	16.4107
ENSMUSG00000024579	Pcyox1l	protein_coding	2.14211	1.64111	1.66498	1.43073	1.61095
ENSMUSG00000025950	Idh1	protein_coding	91.4062	68.5894	68.499	77.1733	66.3144
ENSMUSG00000087108	AC127283.3	antisense	0.184992	0.454806	0.520538	0.571738	0.431872
ENSMUSG00000040133	Gpr176	protein_coding	0.13188	0.322171	0.330884	1.46908	0.984434
ENSMUSG00000012443	Kif11	protein_coding	0.611482	0.331001	0.395399	0.973545	0.785444
ENSMUSG00000050157	RP23-167L1.8	protein_coding	1.5688	3.58958	2.91913	1.78448	2.30742
ENSMUSG00000020681	Ace	protein_coding	26.8251	34.1995	44.605	41.2705	39.2314
ENSMUSG00000030329	Pianp	protein_coding	1.22351	2.25482	2.99993	15.6672	9.58715
ENSMUSG00000020638	Cmpk2	protein_coding	2.6137	1.63951	2.37762	2.75706	2.92669
ENSMUSG00000035165	Kcne3	protein_coding	0.778236	0.521593	0.763111	0.88763	0.684649
ENSMUSG00000000056	Narf	protein_coding	6.14672	4.87458	4.14174	3.62242	3.52128
ENSMUSG00000097021	RP24-365N15.5	lincRNA	0.483235	0.823012	0.563386	0.496557	0.480945
ENSMUSG00000031860	Pbx4	protein_coding	0.330683	0.507672	0.626252	0.480531	0.50555
ENSMUSG00000109130	RP23-16L19.4	antisense	2.02339	1.33671	2.07011	1.65611	1.36182
ENSMUSG00000038425	Poli	protein_coding	2.25939	2.69375	2.20073	1.96211	1.94348
ENSMUSG00000022099	Dmtn	protein_coding	4.68641	3.56874	3.45766	1.86097	2.44322
ENSMUSG00000085295	RP23-89L15.3	antisense	0.127814	0.472848	0.488056	6.07887	4.50164
ENSMUSG00000027962	Vcam1	protein_coding	2.82587	4.23221	4.81808	5.87151	6.0497
ENSMUSG00000021215	Net1	protein_coding	50.5506	86.0595	41.1629	39.8407	52.1268
ENSMUSG00000091971	Hspa1a	protein_coding	1.9205	2.88521	2.63036	2.22568	2.2609
ENSMUSG00000059022	Kcp	protein_coding	1.07576	0.763706	0.659509	0.65839	0.479188
ENSMUSG00000035849	Krt222	protein_coding	1.09623	0.712427	0.826811	0.567767	0.678012
ENSMUSG00000026890	Lhx6	protein_coding	2.64011	1.81321	1.09658	0.919013	1.15972
ENSMUSG00000043061	Tmem18	protein_coding	7.98573	6.88631	7.26149	8.33635	7.45077
ENSMUSG00000040289	Hey1	protein_coding	3.03344	2.12641	1.6408	1.20879	1.13071
ENSMUSG00000062300	Pvrl2	protein_coding	8.87594	6.88067	6.14724	5.56716	6.1974
ENSMUSG00000014763	Fam120b	protein_coding	6.39453	7.45771	6.92552	5.98324	6.63618
ENSMUSG00000026492	Tfb2m	protein_coding	8.9873	10.9515	8.93269	6.57671	7.44435
ENSMUSG00000010830	Kdelr3	protein_coding	7.49543	4.72161	4.06321	6.57802	6.20434
ENSMUSG00000022556	Hsf1	protein_coding	3.89148	4.70106	4.09462	3.84942	4.199
ENSMUSG00000025577	Cbx2	protein_coding	1.34939	1.00066	0.920728	0.922483	0.819652
ENSMUSG00000022324	Matn2	protein_coding	13.2057	9.89111	13.1226	10.207	9.23985
ENSMUSG00000001123	Lgals9	protein_coding	28.2851	21.1752	24.6946	31.3769	30.9717
ENSMUSG00000028341	Nr4a3	protein_coding	0.39977	1.57295	0.908632	0.545356	0.683971
ENSMUSG00000028527	Ak4	protein_coding	0.3733	0.580343	0.514161	0.373648	0.460356
ENSMUSG00000105095	RP23-111M12.3	TEC	7.70687	5.81101	5.41669	4.11546	4.83772
ENSMUSG00000106317	RP24-500I24.6	lincRNA	0.946218	0.615309	0.699964	0.799647	0.75801
ENSMUSG00000030772	Dkk3	protein_coding	3.61782	5.47216	5.50888	4.86101	4.86059
ENSMUSG00000032766	Gng11	protein_coding	39.5808	27.6475	30.2378	34.3581	34.2158
ENSMUSG00000097254	C430042M11Rik	lincRNA	0.311267	0.574066	0.693014	0.657308	0.693684
ENSMUSG00000039202	Abhd2	protein_coding	5.58715	7.26614	6.69379	5.04408	5.60064
ENSMUSG00000001029	Icam2	protein_coding	12.2249	9.59033	8.08613	6.39726	7.69492
ENSMUSG00000087648	RP23-209N3.4	lincRNA	0.26269	0.429698	0.405108	0.294602	0.288266
ENSMUSG00000029397	Rchy1	protein_coding	10.0937	8.64626	9.17606	9.84989	9.10749
ENSMUSG00000023883	Phf10	protein_coding	9.43728	8.06713	7.55117	7.62353	7.63683
ENSMUSG00000042229	Rabif	protein_coding	7.76744	6.458	6.26295	7.17461	6.76574
ENSMUSG00000046314	Stxbp6	protein_coding	2.27217	1.75475	2.22302	1.40831	1.22461
ENSMUSG00000107593	RP24-475M20.4	antisense	0.531189	0.256624	0.230343	0.300708	0.202717
ENSMUSG00000104795	RP23-204O17.4	TEC	0.48532	0.713757	0.765017	0.848204	0.930876
ENSMUSG00000052403	Fcnaos	antisense	3.75458	7.06893	9.26578	18.2306	12.2565
ENSMUSG00000001865	Cpa3	protein_coding	3.86943	6.40915	13.1023	22.1612	16.1534
ENSMUSG00000027654	Fam83d	protein_coding	0.671952	0.373533	0.298676	0.305631	0.365563
ENSMUSG00000024526	Cidea	protein_coding	2.28095	4.47035	3.60694	2.55885	4.13778
ENSMUSG00000070044	Fam149a	protein_coding	3.93938	4.72039	4.53402	3.93256	4.13593
ENSMUSG00000097313	Gm26569	lincRNA	0.61086	0.329462	0.534756	0.85286	0.781028
ENSMUSG00000032392	Parp16	protein_coding	5.00503	3.96332	4.85659	4.10412	3.8314
ENSMUSG00000001228	Uhrf1	protein_coding	1.20522	0.741021	0.82082	1.60353	1.24205
ENSMUSG00000020577	Tspan13	protein_coding	23.87	18.4345	16.0096	11.8339	13.8705
ENSMUSG00000108158	RP24-239L16.3	TEC	0.825712	1.67413	1.4427	1.12399	1.34862
ENSMUSG00000057265	Bbof1	protein_coding	2.91951	4.06154	2.78179	1.85517	2.34271
ENSMUSG00000032350	Gclc	protein_coding	7.87347	10.0084	8.52158	7.66418	8.24582
ENSMUSG00000054717	Hmgb2	protein_coding	7.82431	6.26298	6.95431	8.77504	8.80002
ENSMUSG00000111774	RP23-13G1.8	lincRNA	3.0943	1.41742	2.48275	2.34484	2.40939
ENSMUSG00000025473	Adam8	protein_coding	2.8754	5.32152	4.97599	40.2146	22.2766
ENSMUSG00000025231	Sufu	protein_coding	8.27875	6.40661	6.28624	4.12053	5.56307
ENSMUSG00000033157	Abhd10	protein_coding	3.5967	3.02071	3.08994	3.08469	2.98575
ENSMUSG00000053297	RP24-124B23.4	protein_coding	0.250539	0.438249	0.470642	0.467873	0.396444
ENSMUSG00000040435	Ppp1r15a	protein_coding	4.82672	6.63683	5.6272	7.31444	6.2032
ENSMUSG00000072082	Ccnf	protein_coding	0.747699	0.473342	0.502984	0.953975	0.669913
ENSMUSG00000021760	Gpx8	protein_coding	35.766	26.2709	23.8933	30.187	28.7602
ENSMUSG00000033777	Tlr13	protein_coding	0.873908	1.88704	2.02934	14.5712	9.24891
ENSMUSG00000022587	Ly6e	protein_coding	101.013	74.1394	99.494	101.345	110.414
ENSMUSG00000097039	Pvt1	lincRNA	0.331093	0.420501	0.4489	0.710187	0.622302
ENSMUSG00000059201	Lep	protein_coding	211.318	98.3957	206.666	264.492	209.263
ENSMUSG00000027698	Nceh1	protein_coding	2.18019	3.57805	4.03426	20.31	13.6302
ENSMUSG00000041261	Car8	protein_coding	0.342601	0.485123	0.623254	0.908688	0.685809
ENSMUSG00000030089	Slc41a3	protein_coding	3.27429	2.56757	3.05785	3.8622	3.05677
ENSMUSG00000028212	Ccne2	protein_coding	1.25679	0.913577	0.768438	0.828836	0.733122
ENSMUSG00000029718	Pcolce	protein_coding	23.473	16.7117	16.5721	28.6708	24.1105
ENSMUSG00000087362	RP23-268P6.1	lincRNA	0.397278	0.183949	0.199475	0.606512	0.471083
ENSMUSG00000028528	Dnajc6	protein_coding	0.681615	1.17818	1.87134	0.637484	0.984097
ENSMUSG00000046207	Pik3r6	protein_coding	3.2541	2.66437	2.55053	3.15167	2.92996
ENSMUSG00000026623	Lpgat1	protein_coding	53.5392	34.8522	56.5369	48.5358	45.0674
ENSMUSG00000099874	RP24-340N18.3	antisense	0.178973	0.531743	0.305466	1.48452	1.24012
ENSMUSG00000047798	Cd300lf	protein_coding	0.177791	0.428119	0.362693	0.410653	0.585453
ENSMUSG00000026958	Dpp7	protein_coding	5.77567	7.7322	8.01181	14.5666	11.7311
ENSMUSG00000042472	Zfp410	protein_coding	2.04679	1.8064	1.90004	1.90465	1.77956
ENSMUSG00000021403	Serpinb9b	protein_coding	0.161501	0.649411	0.313986	3.02877	2.61739
ENSMUSG00000020493	Prr11	protein_coding	0.488767	0.283989	0.337274	0.594915	0.414224
ENSMUSG00000033377	Palmd	protein_coding	24.6185	18.8095	20.2802	15.2015	16.5961
ENSMUSG00000027316	Gfra4	protein_coding	3.28718	2.55861	2.90557	2.39689	2.84603
ENSMUSG00000036904	Fzd8	protein_coding	3.2055	2.43377	2.55568	1.79506	2.00046
ENSMUSG00000086332	RP23-259B18.2	antisense	0.559762	0.241236	0.30625	0.742311	0.428278
ENSMUSG00000033763	Mtss1l	protein_coding	8.45167	6.21174	5.18052	2.87694	3.44767
ENSMUSG00000050014	Apol10b	protein_coding	3.57213	2.51434	2.94942	1.69809	2.50659
ENSMUSG00000054204	Fam150b	protein_coding	5.97894	3.30881	8.82641	6.88705	5.29986
ENSMUSG00000073591	Pcdhb22	protein_coding	0.713252	0.926818	1.16805	0.838918	0.863021
ENSMUSG00000040084	Bub1b	protein_coding	1.20603	0.85247	1.05642	1.91919	1.50389
ENSMUSG00000066456	Hmgn3	protein_coding	14.3652	10.4979	11.6612	11.3105	10.7523
ENSMUSG00000087610	AC122037.6	protein_coding	5.19038	6.97291	4.99288	4.46143	5.28814
ENSMUSG00000109357	RP23-383B18.1	TEC	5.07678	8.59864	4.74926	4.43573	4.83251
ENSMUSG00000032315	Cyp1a1	protein_coding	0.299217	0.722117	0.421997	0.0447709	0.0536693
ENSMUSG00000030711	Sult1a1	protein_coding	146.058	111.47	102.244	85.5999	94.5354
ENSMUSG00000097649	RP23-130K20.1	antisense	0.361109	0.235571	0.28369	0.511029	0.415639
ENSMUSG00000045620	Odf3l1	protein_coding	3.87835	1.81933	2.21985	1.33613	1.92741
ENSMUSG00000030539	Sema4b	protein_coding	3.9124	3.31691	3.12567	3.28959	4.02335
ENSMUSG00000051517	Arhgef39	protein_coding	0.38574	0.223298	0.229391	0.522752	0.402142
ENSMUSG00000040732	Erg	protein_coding	10.9666	7.72592	6.44716	3.95474	4.4183
ENSMUSG00000020522	Mfap3	protein_coding	4.87358	3.88511	4.56338	4.97286	4.88869
ENSMUSG00000029919	Hpgds	protein_coding	0.939161	1.68998	2.48643	14.1424	9.5623
ENSMUSG00000021270	Hsp90aa1	protein_coding	51.3571	65.0568	71.4634	57.7722	70.6861
ENSMUSG00000042087	RP23-89M16.7	TEC	2.72706	3.29686	2.42308	2.75252	2.62793
ENSMUSG00000032788	Pdxk	protein_coding	16.0908	21.9533	19.303	22.254	19.2516
ENSMUSG00000035835	Plppr3	protein_coding	6.97513	5.47555	5.13015	7.72927	8.30783
ENSMUSG00000050967	Creg2	protein_coding	0.0948078	0.185964	0.163564	0.626369	0.438839
ENSMUSG00000031825	Crispld2	protein_coding	11.1294	14.6356	15.6935	15.1376	15.2644
ENSMUSG00000030144	Clec4d	protein_coding	1.44941	4.64803	5.92408	42.4004	34.5655
ENSMUSG00000023030	Slc11a2	protein_coding	3.69349	4.54085	4.31895	4.44342	4.31845
ENSMUSG00000022479	Vdr	protein_coding	0.248054	0.427463	0.394912	0.342471	0.375623
ENSMUSG00000021118	Plek2	protein_coding	0.424378	0.742528	0.466898	0.277605	0.334934
ENSMUSG00000085624	RP23-274K3.1	antisense	0.582515	1.19201	0.643945	0.484644	0.533659
ENSMUSG00000021149	Gtpbp4	protein_coding	4.46894	5.6625	4.74475	4.10882	4.70723
ENSMUSG00000031684	Slc10a7	protein_coding	1.79187	1.48673	1.47082	1.48401	1.51752
ENSMUSG00000033405	Nudt15	protein_coding	0.571771	0.385244	0.605408	0.539973	0.531286
ENSMUSG00000048915	Efna5	protein_coding	6.79171	5.19624	4.82457	3.08326	3.77817
ENSMUSG00000068551	Zfp467	protein_coding	8.00124	6.29701	5.57849	4.75897	5.77802
ENSMUSG00000043140	Tmem186	protein_coding	7.03538	8.43843	6.98637	5.14815	5.88907
ENSMUSG00000049553	Polr1a	protein_coding	2.32027	2.9161	3.08851	2.56303	2.99869
ENSMUSG00000036334	Igsf10	protein_coding	1.24808	0.897534	1.11911	1.80899	1.67437
ENSMUSG00000033917	Gde1	protein_coding	53.7505	74.5839	49.4419	36.3852	38.7828
ENSMUSG00000032942	Ucp3	protein_coding	8.44995	13.0463	8.19176	4.18957	8.36169
ENSMUSG00000111390	RP24-79I19.5	antisense	0.644204	0.891784	0.620186	0.558483	0.650576
ENSMUSG00000048495	Tyw5	protein_coding	3.45385	2.94795	2.84645	2.81729	2.86063
ENSMUSG00000021569	Trip13	protein_coding	0.387033	0.227345	0.285905	0.606508	0.505298
ENSMUSG00000086560	RP23-344B24.2	processed_transcript	3.07583	2.0667	1.64154	2.16863	1.81859
ENSMUSG00000044229	Nxpe4	protein_coding	2.9598	2.20616	1.97826	1.74837	1.76168
ENSMUSG00000036188	Ankmy2	protein_coding	4.40562	3.73049	3.67135	3.68071	3.65814
ENSMUSG00000085725	AC161218.5	antisense	0.264648	0.512554	0.518754	0.60578	0.473709
ENSMUSG00000014158	Trpv4	protein_coding	4.45937	5.90677	5.17117	5.27819	5.32342
ENSMUSG00000037994	Slc9b2	protein_coding	0.645974	0.941897	1.19932	0.76402	0.828598
ENSMUSG00000031776	Arl2bp	protein_coding	19.4849	16.3123	16.5201	15.4536	16.541
ENSMUSG00000042228	Lyn	protein_coding	10.4984	8.53038	9.38988	15.4339	13.278
ENSMUSG00000044177	Wfikkn2	protein_coding	0.533424	0.743415	0.912477	1.05777	1.04229
ENSMUSG00000035234	Fam175a	protein_coding	3.62545	3.02886	2.95348	2.5138	2.74196
ENSMUSG00000030161	Gabarapl1	protein_coding	118.79	158.93	130.3	147.532	147.647
ENSMUSG00000108308	RP23-292C5.4	lincRNA	1.19063	0.853044	0.921699	0.531614	0.772716
ENSMUSG00000025809	Itgb1	protein_coding	116.072	98.266	96.2458	107.645	107.915
ENSMUSG00000087047	RP24-401C17.4	antisense	0.163484	0.437932	0.396844	0.299005	0.325834
ENSMUSG00000042010	Acacb	protein_coding	15.5475	35.6657	18.8279	5.27437	10.8634
ENSMUSG00000049521	Cdc42ep1	protein_coding	57.2575	43.6198	41.2979	31.9552	41.6919
ENSMUSG00000027313	Chac1	protein_coding	4.90327	11.3134	4.2538	1.86248	4.43226
ENSMUSG00000023349	Clec4n	protein_coding	1.43596	2.78976	4.49697	6.33251	6.45354
ENSMUSG00000003623	Crot	protein_coding	9.18573	7.35318	7.56062	7.33978	6.84111
ENSMUSG00000027001	Dusp19	protein_coding	2.70313	2.10397	2.47059	1.93505	1.95879
ENSMUSG00000032733	Snx33	protein_coding	9.28275	7.77022	7.88172	8.31333	8.74702
ENSMUSG00000042734	Ttc9	protein_coding	0.904539	1.69697	1.47749	0.829758	1.17212
ENSMUSG00000025528	RP23-336F13.4	protein_coding	0.45452	1.36945	0.447513	0.0206795	0.125168
ENSMUSG00000033307	Mif	protein_coding	36.0152	51.4107	46.1042	52.4511	53.8114
ENSMUSG00000115009	RP24-90D21.3	lincRNA	0.607118	0.407149	0.717003	0.634067	0.837276
ENSMUSG00000021589	Rhobtb3	protein_coding	1.77535	1.37031	1.41838	1.72706	1.60695
ENSMUSG00000072844	RP23-154O12.1	processed_transcript	0.309509	0.66564	0.591629	1.75938	1.34962
ENSMUSG00000002083	Bbc3	protein_coding	6.09918	4.28455	4.46707	5.65257	4.67019
ENSMUSG00000031511	Arhgef7	protein_coding	3.51123	2.93743	2.72996	2.92349	2.71787
ENSMUSG00000027358	Bmp2	protein_coding	1.54824	2.14072	2.28201	2.40775	1.84377
ENSMUSG00000013646	Sh3bp5l	protein_coding	6.29923	5.26607	5.01503	4.96185	4.69542
ENSMUSG00000085415	RP23-188K3.5	processed_transcript	0.743558	0.418751	0.396481	0.363859	0.337482
ENSMUSG00000086040	Wipf3	protein_coding	0.979467	1.64006	1.7384	0.906353	1.09587
ENSMUSG00000029601	Iqcd	protein_coding	0.742191	1.75458	1.74164	0.926572	1.05355
ENSMUSG00000039989	Cbx4	protein_coding	7.76592	5.84355	6.00035	5.24273	6.24112
ENSMUSG00000025507	Pidd1	protein_coding	1.04619	0.790772	0.739234	0.791671	0.717429
ENSMUSG00000079083	Jrkl	protein_coding	4.1567	3.19084	3.67695	3.66596	3.4924
ENSMUSG00000029699	Ssc4d	protein_coding	1.1867	0.790672	0.944691	1.07234	0.940439
ENSMUSG00000024789	Jak2	protein_coding	8.74015	7.46778	7.55833	7.49673	7.89573
ENSMUSG00000022525	Hrasls	protein_coding	0.478895	1.05867	1.36164	0.376258	0.686328
ENSMUSG00000072769	RP24-317M4.4	lincRNA	0.490492	0.759789	0.680457	0.241169	0.258538
ENSMUSG00000028327	Stra6l	protein_coding	0.0504364	0.099322	0.0885171	0.804576	0.514882
ENSMUSG00000035378	Shq1	protein_coding	0.60737	0.794199	0.709966	0.894139	0.866896
ENSMUSG00000047638	Nr1h4	protein_coding	0.996962	1.43543	1.72024	1.91342	1.66428
ENSMUSG00000058290	Espl1	protein_coding	0.423295	0.294043	0.404713	0.613077	0.518836
ENSMUSG00000087484	AC121845.3	antisense	1.29762	1.87801	1.85355	2.07675	2.09843
ENSMUSG00000089656	RP23-129O23.3	antisense	0.556882	0.956516	0.660255	0.622237	0.607596
ENSMUSG00000032744	Heyl	protein_coding	5.54131	3.95135	2.55806	1.58812	2.20969
ENSMUSG00000060470	Adgrg3	protein_coding	0.60484	1.00339	0.930958	0.536274	0.642894
ENSMUSG00000062778	Chia1	protein_coding	0.139045	0.391034	0.373836	0.146936	0.236703
ENSMUSG00000037313	Tacc3	protein_coding	1.91549	1.31956	1.40478	2.76524	2.11369
ENSMUSG00000026203	Dnajb2	protein_coding	11.2982	14.1242	12.861	9.59023	11.2057
ENSMUSG00000044461	Shisa2	protein_coding	2.04638	3.25606	2.62119	0.848369	1.05261
ENSMUSG00000038065	Mturn	protein_coding	14.0935	10.5145	13.8753	12.8845	13.2263
ENSMUSG00000103114	RP23-103B18.8	lincRNA	1.88969	1.33252	1.27532	0.495435	0.667985
ENSMUSG00000056091	St3gal5	protein_coding	3.59097	5.05508	5.84479	8.13002	6.83484
ENSMUSG00000050332	Amer1	protein_coding	1.74341	1.13231	1.6959	1.57931	1.5484
ENSMUSG00000049107	Ntf3	protein_coding	1.0422	0.685984	0.746059	0.900295	0.727666
ENSMUSG00000028927	Padi2	protein_coding	0.69811	1.04523	1.30965	1.94476	1.68836
ENSMUSG00000091237	RP23-133J9.12	3prime_overlapping_ncRNA	0.300619	0.673399	0.480821	0.117491	0.306937
ENSMUSG00000086015	RP23-151M22.6	processed_transcript	0.28899	0.442844	0.404907	0.406672	0.339693
ENSMUSG00000073565	Prr16	protein_coding	10.3336	8.19015	8.01634	3.5792	3.96116
ENSMUSG00000036298	Slc2a13	protein_coding	1.50337	1.06313	1.90833	0.492965	0.700417
ENSMUSG00000034926	Dhcr24	protein_coding	6.08248	3.81568	5.12948	3.41396	4.10823
ENSMUSG00000021893	Capn7	protein_coding	8.57958	7.56491	7.68948	8.30773	7.93307
ENSMUSG00000024594	Prrc1	protein_coding	13.6905	11.6724	10.8625	10.1253	9.90426
ENSMUSG00000109214	RP23-191I16.4	lincRNA	0.0756238	0.263079	0.189738	1.01937	0.914833
ENSMUSG00000030823	RP24-443B5.1	protein_coding	0.844676	1.04874	0.909594	0.983136	1.07343
ENSMUSG00000032309	Fbxo22	protein_coding	27.0323	21.7095	23.7788	23.7551	24.3343
ENSMUSG00000027330	Cdc25b	protein_coding	4.70685	3.49143	3.03926	3.49048	3.88257
ENSMUSG00000027360	Hdc	protein_coding	0.867208	1.90657	2.20218	1.42151	1.80344
ENSMUSG00000036002	Fam214b	protein_coding	11.4798	9.69345	8.2042	9.91117	8.83145
ENSMUSG00000032640	Chsy1	protein_coding	3.8057	3.16229	3.16791	4.00319	4.0877
ENSMUSG00000054510	RP23-271B13.1	lincRNA	0.0165787	0.084803	0.287323	2.59849	1.72022
ENSMUSG00000030255	Sspn	protein_coding	17.0028	14.0355	12.3309	10.2614	11.6893
ENSMUSG00000090208	AC157924.3	antisense	39.8774	29.2168	26.6691	28.0014	27.7511
ENSMUSG00000034413	Neurl1b	protein_coding	2.3579	1.65992	1.39978	1.05574	1.14281
ENSMUSG00000026458	Ppfia4	protein_coding	0.605676	0.402743	0.545882	1.11285	0.874863
ENSMUSG00000106424	RP24-321M14.5	antisense	2.14139	3.97407	1.45684	1.23959	2.08815
ENSMUSG00000038987	Cfap157	protein_coding	0.522408	1.20134	1.11439	0.468873	0.78549
ENSMUSG00000109556	RP23-81F19.2	lincRNA	1.17234	0.533787	1.42061	1.60483	1.40308
ENSMUSG00000035121	Neil2	protein_coding	1.58468	2.11925	1.81357	1.62584	1.60735
ENSMUSG00000025092	Hspa12a	protein_coding	15.0828	10.4001	15.8979	9.44501	10.6091
ENSMUSG00000096929	RP23-445K23.4	processed_transcript	0.74687	1.37459	1.44949	0.881185	0.995881
ENSMUSG00000037455	Slc18b1	protein_coding	17.6066	13.8949	15.4801	10.0088	11.7578
ENSMUSG00000028763	Hspg2	protein_coding	68.213	52.3523	38.6329	31.0439	32.9017
ENSMUSG00000061723	Tnnt3	protein_coding	0.350783	1.71017	0.572648	0.794474	0.647346
ENSMUSG00000026123	Plekhb2	protein_coding	4.66928	5.48007	6.06774	9.84663	8.35229
ENSMUSG00000044934	Zfp367	protein_coding	4.44678	3.78129	3.69386	3.69131	3.59212
ENSMUSG00000050050	Ccdc158	protein_coding	0.233816	0.464935	0.498498	0.255346	0.315048
ENSMUSG00000037379	Spon2	protein_coding	3.07816	1.70024	2.37465	3.80978	3.49201
ENSMUSG00000026678	Rgs5	protein_coding	69.8188	43.7406	42.4168	19.7358	22.9387
ENSMUSG00000044847	Lsm11	protein_coding	0.97576	0.765938	0.764314	0.993354	0.875976
ENSMUSG00000022178	Ajuba	protein_coding	7.73246	6.01434	6.21504	4.73254	6.43023
ENSMUSG00000024697	Gna14	protein_coding	0.187098	0.391962	0.429663	0.175083	0.259432
ENSMUSG00000087400	RP23-234P12.1	processed_transcript	1.2267	1.71404	1.15842	0.765373	0.809786
ENSMUSG00000027331	Knstrn	protein_coding	0.494488	0.269434	0.379462	0.873367	0.643928
ENSMUSG00000028005	Gucy1b3	protein_coding	4.47428	3.02809	2.46813	1.73994	1.97681
ENSMUSG00000029916	Agk	protein_coding	1.48013	1.24024	1.23245	1.21112	1.12483
ENSMUSG00000029472	Anapc5	protein_coding	30.9696	27.6263	28.8976	28.3338	26.965
ENSMUSG00000007035	Msh5	protein_coding	0.223019	0.368891	0.438122	0.328935	0.372415
ENSMUSG00000110157	RP23-369P21.3	lincRNA	5.14905	8.63265	10.4544	2.88921	4.90335
ENSMUSG00000025047	Pdcd11	protein_coding	4.34866	5.35708	5.32648	5.15957	5.84035
ENSMUSG00000027775	Mfsd1	protein_coding	24.0877	28.8751	28.0495	40.3214	37.0108
ENSMUSG00000021595	Nsun2	protein_coding	7.5513	8.98699	8.81158	9.69303	9.10692
ENSMUSG00000056131	Pgm3	protein_coding	2.73563	3.27919	3.31562	3.38403	3.10518
ENSMUSG00000042032	Mat2b	protein_coding	13.6037	11.9402	10.9757	11.7167	11.3732
ENSMUSG00000046949	Nqo2	protein_coding	6.17058	4.53529	5.4844	7.41466	6.05998
ENSMUSG00000021091	Serpina3n	protein_coding	164.546	124.106	123.444	83.6173	102.981
ENSMUSG00000019461	Plscr3	protein_coding	16.8718	14.5535	12.7305	13.7645	13.0776
ENSMUSG00000041645	Ddx24	protein_coding	10.0009	12.1428	10.6059	9.47353	10.3581
ENSMUSG00000028970	Abcb1b	protein_coding	2.99905	4.21911	4.25713	3.75376	4.25684
ENSMUSG00000036832	Lpar3	protein_coding	0.384083	0.650233	0.921516	0.603801	0.649336
ENSMUSG00000085438	RP23-22A15.2	lincRNA	13.2384	10.8212	11.0238	11.3096	11.5235
ENSMUSG00000092035	Peg10	protein_coding	0.802552	1.61236	1.98189	1.44607	1.40971
ENSMUSG00000041870	Ankrd13a	protein_coding	12.9225	10.9874	11.9621	15.4463	13.2862
ENSMUSG00000030623	Prss23os	antisense	4.43213	5.77023	4.88489	5.18838	5.07146
ENSMUSG00000109089	RP23-366O14.6	processed_transcript	0.185316	0.366815	0.449806	0.335776	0.330637
ENSMUSG00000035834	Polr3g	protein_coding	1.28036	1.01848	1.00571	1.09897	1.09694
ENSMUSG00000045968	Teddm2	protein_coding	3.12961	5.85727	2.53978	1.59427	1.92693
ENSMUSG00000085148	Mir22hg	processed_transcript	25.4319	19.8759	18.7546	21.5159	19.3622
ENSMUSG00000032586	Traip	protein_coding	0.409887	0.303586	0.397755	0.374519	0.361365
ENSMUSG00000047221	Fam185a	protein_coding	1.22415	1.53087	1.36398	1.2958	1.45721
ENSMUSG00000097579	Gm26799	lincRNA	1.27704	0.907493	0.919706	1.10928	1.10172
ENSMUSG00000018995	Nars2	protein_coding	1.34039	1.58774	1.26804	1.23487	1.2128
ENSMUSG00000033389	Arhgap44	protein_coding	1.09403	1.46761	1.45361	1.13638	1.34981
ENSMUSG00000029176	Anapc4	protein_coding	7.59483	6.69915	6.62541	6.89237	6.59159
ENSMUSG00000019139	Isyna1	protein_coding	9.63259	12.4884	14.2948	13.1516	13.4065
ENSMUSG00000087443	Ppp1r18os	antisense	2.09546	2.81782	2.49127	2.05338	2.33955
ENSMUSG00000062098	Btbd3	protein_coding	5.45202	4.03556	4.01751	3.16951	3.08391
ENSMUSG00000024533	Spire1	protein_coding	2.64007	3.30074	2.77698	2.86068	2.96591
ENSMUSG00000028278	Rragd	protein_coding	0.326022	0.74205	0.766492	1.76278	1.36742
ENSMUSG00000097149	RP24-427N13.10	antisense	0.446084	0.711825	0.422604	0.345666	0.408646
ENSMUSG00000002297	Dbf4	protein_coding	0.443606	0.319564	0.345966	0.566591	0.508846
ENSMUSG00000048878	Hexim1	protein_coding	22.4235	18.6861	17.9423	17.8299	18.9051
ENSMUSG00000040938	Slc16a11	protein_coding	1.43197	3.08957	2.71141	1.21391	1.9405
ENSMUSG00000027544	Nfatc2	protein_coding	1.00093	1.32414	1.25165	1.88743	1.60328
ENSMUSG00000023330	Dtwd1	protein_coding	4.89042	4.04651	3.99433	3.97328	4.31241
ENSMUSG00000024534	Sncaip	protein_coding	1.82106	1.27566	1.45366	0.968547	0.916325
ENSMUSG00000109277	RP23-316J6.4	lincRNA	1.13844	1.65528	0.834643	0.633025	0.722192
ENSMUSG00000026880	Stom	protein_coding	34.8385	27.7831	27.2597	41.5871	32.6714
ENSMUSG00000030990	Pgap2	protein_coding	5.86976	4.7488	4.8991	5.57626	5.43491
ENSMUSG00000030929	Eri2	protein_coding	1.53739	1.90578	1.56288	1.09915	1.23218
ENSMUSG00000026456	Cyb5r1	protein_coding	8.65284	7.3844	7.01003	7.65474	7.35035
ENSMUSG00000024795	Kif20b	protein_coding	0.28236	0.174208	0.233482	0.408467	0.343134
ENSMUSG00000041117	Ccdc8	protein_coding	2.5228	1.93965	2.03736	2.44747	2.10923
ENSMUSG00000040097	Flywch1	protein_coding	11.6224	13.2479	11.7534	11.014	10.9181
ENSMUSG00000048794	Cfap100	protein_coding	0.279902	0.576122	0.705853	0.325297	0.41692
ENSMUSG00000040121	Rep15	protein_coding	0.732663	0.552524	0.599357	0.569626	0.527301
ENSMUSG00000020096	Tbata	protein_coding	0.2743	0.582873	0.467681	0.317087	0.253429
ENSMUSG00000028015	Ctso	protein_coding	14.4751	12.8836	12.7107	12.9892	12.4596
ENSMUSG00000034641	Cd300ld	protein_coding	4.0162	5.89529	6.21031	17.1603	11.8987
ENSMUSG00000032648	Pygm	protein_coding	2.432	1.84292	1.77547	1.49664	1.47626
ENSMUSG00000038259	Gdf5	protein_coding	0.872675	0.51812	0.336367	0.762999	0.843414
ENSMUSG00000025579	Gaa	protein_coding	24.4065	28.823	27.6559	29.139	27.0751
ENSMUSG00000058756	Thra	protein_coding	26.5212	21.5781	22.3566	21.7546	19.6229
ENSMUSG00000029370	Rassf6	protein_coding	0.51779	1.00329	0.401175	0.198407	0.274723
ENSMUSG00000032531	Amotl2	protein_coding	53.2426	37.6381	40.5974	32.5249	37.9601
ENSMUSG00000100182	RP24-392K18.1	lincRNA	0.24653	0.504947	0.397036	0.288324	0.340347
ENSMUSG00000056267	Cep70	protein_coding	3.72873	4.57975	3.9303	2.69601	2.83279
ENSMUSG00000020821	Kif1c	protein_coding	51.3563	43.8127	42.5256	36.4198	34.5011
ENSMUSG00000034918	Cdhr2	protein_coding	0.31002	0.624185	0.639392	0.144251	0.296096
ENSMUSG00000029335	Bmp3	protein_coding	4.21069	2.28637	2.53839	5.53905	4.23298
ENSMUSG00000008575	Nfib	protein_coding	8.23644	7.06488	7.39906	6.05415	6.67943
ENSMUSG00000056596	Trnp1	protein_coding	2.04619	3.26577	4.2162	6.01177	5.24908
ENSMUSG00000112652	RP23-231J3.5	antisense	1.09016	1.7432	1.20412	1.92032	1.46919
ENSMUSG00000027412	Lpin3	protein_coding	4.71795	3.2994	3.32964	2.295	2.36604
ENSMUSG00000097170	RP24-75A18.3	antisense	0.432445	0.581142	0.475699	0.436516	0.474289
ENSMUSG00000095789	Nupr1l	protein_coding	1.32764	1.77593	1.3384	0.904723	1.14506
ENSMUSG00000078487	Ankrd65	protein_coding	0.57352	1.04893	0.993444	0.375101	0.693296
ENSMUSG00000052188	AC167245.5	antisense	12.0813	18.6556	19.5678	18.4927	21.1024
ENSMUSG00000085586	RP23-94N18.4	processed_transcript	0.855799	1.20438	1.11861	1.93266	1.55595
ENSMUSG00000063760	Rnf217	protein_coding	0.938377	1.1136	0.900064	0.810974	0.897295
ENSMUSG00000031176	Dynlt3	protein_coding	40.3933	34.0937	32.6017	38.4874	35.6057
ENSMUSG00000082361	Btc	protein_coding	2.44152	3.73203	3.77268	3.25495	3.03036
ENSMUSG00000086851	RP23-188H3.3	processed_transcript	0.150985	0.309921	0.3848	0.312299	0.276755
ENSMUSG00000020901	Pik3r5	protein_coding	1.88503	2.82132	2.79022	9.28926	6.84241
ENSMUSG00000027942	AC163616.2	protein_coding	6.6089	7.83842	7.85648	7.10692	7.58336
ENSMUSG00000002908	Kcnn1	protein_coding	0.993632	1.2485	1.33905	1.44935	1.4401
ENSMUSG00000010021	Kif19a	protein_coding	0.821941	1.23956	1.37643	1.62551	1.49464
ENSMUSG00000046908	Ltb4r1	protein_coding	2.14223	1.45379	1.86988	1.18004	1.45824
ENSMUSG00000092626	RP23-242C19.5	processed_transcript	0.194735	0.425004	0.345876	0.687341	0.487145
ENSMUSG00000006576	Slc4a3	protein_coding	2.74668	2.18381	2.25076	1.86303	1.82586
ENSMUSG00000056054	S100a8	protein_coding	3.56902	10.7575	8.56282	5.45152	6.23228
ENSMUSG00000023092	Fhl1	protein_coding	66.005	50.34	45.4602	41.0227	45.3562
ENSMUSG00000021356	Irf4	protein_coding	2.23154	15.3589	4.80787	2.42628	2.80328
ENSMUSG00000036062	Phf24	protein_coding	0.320456	0.478784	0.824366	0.806108	0.767887
ENSMUSG00000031309	Rps6ka3	protein_coding	19.4498	13.7842	17.9605	16.0706	14.3313
ENSMUSG00000035852	Misp	protein_coding	0.320285	0.71892	0.692995	0.285507	0.423628
ENSMUSG00000037577	Ephx3	protein_coding	1.25505	0.840801	0.735754	0.382414	0.672761
ENSMUSG00000022096	Hr	protein_coding	9.34948	6.35602	6.48005	2.83705	7.155
ENSMUSG00000030406	Gipr	protein_coding	4.57075	2.98441	2.37954	1.18532	1.84595
ENSMUSG00000019817	Plagl1	protein_coding	10.0866	6.0527	7.48154	5.99985	4.55583
ENSMUSG00000023953	Polh	protein_coding	3.52561	2.84335	2.92572	3.09706	2.99496
ENSMUSG00000074282	Zfp94	protein_coding	0.913263	1.12488	1.15253	0.993533	1.14878
ENSMUSG00000085180	RP23-351B24.4	lincRNA	1.76322	2.96453	2.40344	1.54978	1.63685
ENSMUSG00000026435	Slc45a3	protein_coding	1.10864	1.70723	1.80511	2.03714	1.87079
ENSMUSG00000085218	RP23-300H23.1	processed_transcript	0.146064	0.301874	0.819855	0.58323	0.601102
ENSMUSG00000019806	Aig1	protein_coding	0.973698	1.29169	1.2554	1.80119	1.71172
ENSMUSG00000106567	RP23-247I11.8	antisense	0.135408	0.953746	1.4911	2.03509	3.17284
ENSMUSG00000109865	Hspa14	protein_coding	7.08667	5.76913	6.29423	6.79838	6.40322
ENSMUSG00000038205	Prkab2	protein_coding	4.56627	6.18924	6.00601	4.51828	5.15599
ENSMUSG00000035914	Cd276	protein_coding	1.52446	1.11689	0.908624	2.13209	1.60354
ENSMUSG00000075010	RP23-52N2.1	lincRNA	31.2213	21.2076	27.2218	34.4073	42.618
ENSMUSG00000051439	Cd14	protein_coding	11.6838	17.2229	16.7703	25.6437	20.1704
ENSMUSG00000104195	RP24-497L12.1	TEC	0.593663	0.853705	0.773875	0.754582	0.622137
ENSMUSG00000005968	Tuft1	protein_coding	1.51289	1.93621	2.12249	2.53226	2.41924
ENSMUSG00000041124	Msantd4	protein_coding	6.37291	5.55721	5.96993	6.59776	6.35184
ENSMUSG00000115026	RP24-173B18.2	bidirectional_promoter_lncRNA	2.28589	3.77976	2.7178	1.8476	1.56718
ENSMUSG00000032489	Kif9	protein_coding	0.746014	1.34622	1.42681	0.88885	0.977184
ENSMUSG00000022803	Popdc2	protein_coding	3.18932	2.45218	3.01284	1.66867	2.10908
ENSMUSG00000075511	RP24-375H14.1	lincRNA	0.458757	0.641907	0.568114	0.434419	0.426661
ENSMUSG00000033318	Gstt2	protein_coding	13.7029	17.3256	12.1224	11.9867	12.2738
ENSMUSG00000026956	Uap1l1	protein_coding	4.96876	7.62319	7.48379	23.5262	16.6077
ENSMUSG00000026437	Cdk18	protein_coding	1.15741	1.95316	1.5156	7.72977	4.63404
ENSMUSG00000040124	Gorab	protein_coding	2.56036	2.12463	2.32287	2.67512	2.59362
ENSMUSG00000024862	Klc2	protein_coding	5.43133	4.6042	3.88295	4.04181	4.08059
ENSMUSG00000031024	St5	protein_coding	6.0831	4.91469	6.12491	4.84919	5.01865
ENSMUSG00000090626	Tex9	protein_coding	0.540197	0.753945	0.9131	0.754344	0.868676
ENSMUSG00000032839	Trpc1	protein_coding	0.707406	0.874777	0.952695	0.693579	0.737502
ENSMUSG00000087187	RP23-454A14.2	lincRNA	1.61837	0.925345	1.208	1.0755	1.09322
ENSMUSG00000022978	Mis18a	protein_coding	2.40376	1.93964	2.21027	2.69516	2.39702
ENSMUSG00000098088	RP24-271M20.7	lincRNA	0.48543	0.241708	0.311585	0.568417	0.364716
ENSMUSG00000054619	Mettl7a1	protein_coding	153.045	203.549	145.513	78.3326	112.283
ENSMUSG00000089809	Rasgef1b	protein_coding	0.318065	0.491012	0.4867	1.31204	0.867986
ENSMUSG00000089875	Etohd2	antisense	1.28166	1.6082	1.30379	1.02608	1.09648
ENSMUSG00000056679	Gpr173	protein_coding	0.564291	0.422247	0.525382	0.517985	0.528326
ENSMUSG00000058755	Osm	protein_coding	0.129459	0.237556	0.238417	0.6126	0.527468
ENSMUSG00000050556	Kcnb1	protein_coding	2.80966	2.1304	2.75454	1.71019	1.85877
ENSMUSG00000039099	Wdr93	protein_coding	4.67247	3.36905	3.90004	2.30129	2.14534
ENSMUSG00000027540	Ptpn1	protein_coding	9.02758	10.7368	8.86889	13.8193	12.722
ENSMUSG00000028270	Gbp2	protein_coding	25.1583	18.0096	21.8486	23.2441	29.3788
ENSMUSG00000037196	Pacrg	protein_coding	0.443215	1.00394	1.05576	1.06965	0.785654
ENSMUSG00000038323	RP24-77I21.3	protein_coding	1.92418	1.50702	1.64694	1.86559	1.64646
ENSMUSG00000038156	Spon1	protein_coding	3.7448	2.23907	2.35851	2.10906	1.96884
ENSMUSG00000019951	Uhrf1bp1l	protein_coding	4.35173	5.54206	4.69686	6.00136	6.51779
ENSMUSG00000035407	Kank4	protein_coding	0.727148	1.05596	0.696358	0.380323	0.753026
ENSMUSG00000001493	Meox1	protein_coding	5.71957	4.32143	4.05755	4.08535	5.03333
ENSMUSG00000103472	Pcdhga7	protein_coding	0.320308	0.530514	0.535468	0.294413	0.324759
ENSMUSG00000033114	Slc35d2	protein_coding	2.54911	2.06836	2.27022	2.75507	2.5881
ENSMUSG00000031209	Heph	protein_coding	11.83	8.88914	9.59696	7.10207	7.30212
ENSMUSG00000027217	Tspan18	protein_coding	4.15422	2.91035	2.19494	2.08969	2.19695
ENSMUSG00000052105	Mtcl1	protein_coding	0.258333	0.399899	0.376325	0.27457	0.302258
ENSMUSG00000053353	RP23-36P22.8	antisense	4.91692	6.49855	4.23366	2.49457	3.34326
ENSMUSG00000042284	Itga1	protein_coding	4.13175	3.27998	2.98176	2.18662	2.55919
ENSMUSG00000097613	RP24-186A9.3	antisense	0.966801	0.650735	0.576749	0.294918	0.518868
ENSMUSG00000054814	Usp46	protein_coding	3.39821	2.94002	2.58302	2.10676	2.26888
ENSMUSG00000049999	Ppp1r3d	protein_coding	3.23597	2.14976	2.67716	2.66666	2.51206
ENSMUSG00000020840	Blmh	protein_coding	9.99889	8.14089	7.58682	7.3434	7.3348
ENSMUSG00000005268	Prlr	protein_coding	1.37075	0.922314	0.9858	0.614956	0.579729
ENSMUSG00000086968	AC079042.1	antisense	1.3322	1.95977	1.94602	1.15219	1.34589
ENSMUSG00000031681	Smad1	protein_coding	5.09947	4.32421	4.3705	4.26986	3.99166
ENSMUSG00000035397	Klf16	protein_coding	6.20026	4.73553	4.20612	4.71251	4.9246
ENSMUSG00000105646	RP23-435I4.11	lincRNA	0.0224191	0.0846516	0.242219	0.341733	0.747886
ENSMUSG00000027792	Bche	protein_coding	19.9432	14.7121	15.1196	7.48622	8.17719
ENSMUSG00000079685	Ulbp1	protein_coding	0.591239	0.386798	0.502668	1.12656	0.808677
ENSMUSG00000104367	CAAA01116243.1	lincRNA	2.83165	4.41356	3.95581	2.52273	3.42961
ENSMUSG00000075376	Rc3h2	protein_coding	1.76146	1.46704	1.52355	1.59675	1.60954
ENSMUSG00000047757	Fancb	protein_coding	0.744189	0.566286	0.632704	0.467907	0.522093
ENSMUSG00000092386	RP23-335C3.6	processed_transcript	5.12371	6.91204	6.16955	6.20041	6.34822
ENSMUSG00000027500	Stmn2	protein_coding	1.3942	2.05499	2.26593	2.20994	2.46018
ENSMUSG00000049091	Sephs2	protein_coding	31.4326	43.2018	27.0135	19.0666	25.6015
ENSMUSG00000043496	Tril	protein_coding	3.54853	2.42283	3.02678	4.90705	3.6692
ENSMUSG00000039899	Fgl2	protein_coding	10.4023	13.4085	15.2232	12.947	14.3322
ENSMUSG00000020167	Tcf3	protein_coding	11.6087	10	9.04725	10.6033	10.5692
ENSMUSG00000035455	Fignl1	protein_coding	0.306476	0.17483	0.204742	0.485139	0.351037
ENSMUSG00000020743	Mif4gd	protein_coding	25.2284	19.8233	26.2077	25.0336	24.9513
ENSMUSG00000038187	Btbd10	protein_coding	3.65645	3.0605	2.91573	2.97769	2.96878
ENSMUSG00000017830	Dhx58	protein_coding	2.3265	1.78139	2.47499	4.05508	3.6722
ENSMUSG00000022676	Snai2	protein_coding	1.91856	1.40952	1.24177	1.30411	1.39521
ENSMUSG00000074622	Mafb	protein_coding	11.3816	15.8702	17.9501	44.3885	27.7746
ENSMUSG00000025757	Hspa4l	protein_coding	1.61435	1.98012	2.25762	1.58822	1.97532
ENSMUSG00000027076	Timm10	protein_coding	9.6461	12.1289	11.8779	10.9247	11.2576
ENSMUSG00000020810	Cygb	protein_coding	41.8804	51.7452	42.8089	75.2049	66.3714
ENSMUSG00000097698	Gm26906	lincRNA	1.2313	0.722115	0.530101	0.57686	0.573239
ENSMUSG00000041809	Efhc1	protein_coding	1.29858	2.10819	2.06971	1.21605	1.42555
ENSMUSG00000019890	Nts	protein_coding	0.230284	0.512546	0.387153	0.546265	0.57086
ENSMUSG00000005470	Asf1b	protein_coding	0.7762	0.472866	0.664733	1.41592	1.12062
ENSMUSG00000041831	Sytl3	protein_coding	0.113236	0.214264	0.300121	0.538968	0.45735
ENSMUSG00000003038	Hmgn2	protein_coding	27.9339	22.5826	24.4898	22.676	22.845
ENSMUSG00000042510	RP24-87I22.6	protein_coding	0.791619	1.00076	0.91	0.752459	0.809264
ENSMUSG00000026546	Cfap45	protein_coding	0.400054	0.769474	0.735128	0.496117	0.470732
ENSMUSG00000022853	Ehhadh	protein_coding	19.9263	27.1084	14.0093	6.83058	13.8511
ENSMUSG00000038188	Scarf1	protein_coding	7.5379	6.06007	5.12179	5.43647	5.09736
ENSMUSG00000056666	Retsat	protein_coding	33.8817	46.5106	27.4983	21.9473	24.3528
ENSMUSG00000030670	Cyp2r1	protein_coding	0.784246	0.512684	0.630226	0.702338	0.71385
ENSMUSG00000000167	Pih1d2	protein_coding	0.52949	0.809853	0.774226	0.514863	0.666542
ENSMUSG00000060950	Trmt61a	protein_coding	3.04087	3.87772	3.34551	3.80877	4.00526
ENSMUSG00000074261	Erich4	protein_coding	0.579307	1.77262	1.77733	0.359544	0.761309
ENSMUSG00000020589	Fam49a	protein_coding	2.07706	1.54851	2.38967	3.45125	2.70075
ENSMUSG00000035692	Isg15	protein_coding	9.99453	6.2875	9.93968	11.9453	16.4497
ENSMUSG00000006675	P4htm	protein_coding	0.970876	1.18998	1.28955	1.44453	1.43903
ENSMUSG00000032078	Zpr1	protein_coding	5.98867	7.75166	6.66625	8.51497	7.48354
ENSMUSG00000040964	Arhgef10l	protein_coding	2.52931	3.20948	3.04279	5.53997	4.64559
ENSMUSG00000024912	Fosl1	protein_coding	0.434111	1.11937	0.593166	1.03074	0.748439
ENSMUSG00000115120	RP23-45E1.4	lincRNA	0.29649	0.481732	0.724286	0.831043	0.470692
ENSMUSG00000047022	Mipol1	protein_coding	0.512283	0.628965	0.430098	0.383576	0.478772
ENSMUSG00000032911	Cspg4	protein_coding	5.73071	3.88484	2.28659	1.28794	2.83493
ENSMUSG00000026358	Rgs1	protein_coding	0.203936	0.596541	0.607225	6.43488	4.37829
ENSMUSG00000073209	Klf14	protein_coding	0.663277	1.81719	2.04331	1.21225	2.33737
ENSMUSG00000020608	Smc6	protein_coding	4.42615	3.90145	3.93399	3.73625	3.82481
ENSMUSG00000020812	RP23-313J14.6	protein_coding	2.39094	3.18257	2.62113	2.24354	2.82506
ENSMUSG00000005950	P2rx5	protein_coding	1.74084	2.28128	1.13698	0.881099	1.32112
ENSMUSG00000032860	P2ry2	protein_coding	2.18134	3.26414	2.5523	2.77065	3.02261
ENSMUSG00000024370	Cdc23	protein_coding	4.99505	4.46705	4.3976	4.25454	4.47308
ENSMUSG00000021097	Clmn	protein_coding	6.30184	9.36322	6.25283	2.55285	4.64106
ENSMUSG00000028101	Pias3	protein_coding	7.76131	6.67034	5.96256	5.92877	6.20037
ENSMUSG00000035067	Xkr6	protein_coding	0.323661	0.417187	0.565461	0.395095	0.445801
ENSMUSG00000046841	Ckap4	protein_coding	10.4101	8.50858	8.67342	14.0053	12.4389
ENSMUSG00000049680	Urgcp	protein_coding	6.32662	7.21465	5.84422	5.55644	5.71336
ENSMUSG00000052435	Cebpe	protein_coding	0.514161	0.243029	0.427531	0.191746	0.329387
ENSMUSG00000020427	Igfbp3	protein_coding	14.0944	8.7796	10.04	10.5086	7.4476
ENSMUSG00000035285	Nat14	protein_coding	1.02305	1.39452	1.38909	0.967369	1.26815
ENSMUSG00000027739	Rab33b	protein_coding	5.7421	4.97703	5.18333	5.85503	5.12543
ENSMUSG00000032507	Fbxl2	protein_coding	0.435724	0.627281	0.574205	0.716042	0.644834
ENSMUSG00000017721	Pigt	protein_coding	16.5161	13.8357	12.6232	14.3093	12.8183
ENSMUSG00000021265	Slc25a29	protein_coding	2.5786	1.91687	1.73109	1.63875	1.45271
ENSMUSG00000097616	RP23-44E17.1	lincRNA	3.638	2.64155	2.97876	2.78771	2.96974
ENSMUSG00000018659	Pnpo	protein_coding	9.68425	11.1061	8.56903	8.18499	8.31189
ENSMUSG00000027111	Itga6	protein_coding	16.8846	12.2973	12.3504	7.89228	9.19862
ENSMUSG00000009248	Ascl2	protein_coding	0.124443	0.300304	0.367	0.372056	0.404331
ENSMUSG00000031246	Sh3bgrl	protein_coding	100.395	78.1881	86.0701	108.667	87.6148
ENSMUSG00000116498	RP23-386K4.1	lincRNA	2.68436	1.80971	2.25542	2.0802	1.84695
ENSMUSG00000045751	Mms22l	protein_coding	0.376382	0.28853	0.291775	0.492423	0.399984
ENSMUSG00000011008	Mcoln2	protein_coding	0.462605	0.743538	1.07097	3.90681	3.24987
ENSMUSG00000052305	Hbb-bs	protein_coding	323.38	504.747	462.048	551.45	467.573
ENSMUSG00000020340	Cyfip2	protein_coding	0.573668	0.939352	1.44266	2.95235	2.80035
ENSMUSG00000040829	Zmynd15	protein_coding	0.87179	1.26728	1.29884	1.70812	1.68444
ENSMUSG00000038700	Hoxb5	protein_coding	2.94249	2.28443	2.34363	1.68637	1.70763
ENSMUSG00000027715	Ccna2	protein_coding	1.48483	0.918856	0.844642	2.19792	1.46058
ENSMUSG00000062661	Ncs1	protein_coding	1.01083	1.34798	1.20145	1.38921	1.38077
ENSMUSG00000034910	Pygo1	protein_coding	0.807492	1.05573	1.02253	0.871169	0.888365
ENSMUSG00000050192	Eif5a2	protein_coding	0.994776	1.22877	1.28354	1.61333	1.50782
ENSMUSG00000030669	Calca	protein_coding	0.7532	1.18529	1.07192	0.779172	0.780456
ENSMUSG00000020952	Scfd1	protein_coding	3.53234	2.89716	3.15194	3.10128	2.98988
ENSMUSG00000031613	Hpgd	protein_coding	55.947	38.3824	41.3811	39.2814	38.9226
ENSMUSG00000105650	RP23-123I10.3	lincRNA	0.182938	2.89981	8.19059	5.89643	20.592
ENSMUSG00000085766	RP23-344B24.1	processed_transcript	0.625472	0.444412	0.521627	0.573653	0.497042
ENSMUSG00000054072	Iigp1	protein_coding	9.3576	5.08554	6.19498	8.3188	11.4996
ENSMUSG00000020469	Myl7	protein_coding	1.05361	0.541886	0.719488	0.908721	0.957939
ENSMUSG00000110197	RP24-502E20.4	TEC	0.951843	1.37025	1.00521	0.987451	1.0589
ENSMUSG00000025597	Klhl4	protein_coding	2.42131	1.71061	1.64852	1.16412	1.19815
ENSMUSG00000094483	Purb	protein_coding	11.1508	9.83038	9.68565	9.12691	9.22158
ENSMUSG00000070822	Zscan18	protein_coding	0.416114	0.580509	0.768184	0.641838	0.655109
ENSMUSG00000031065	Cdk16	protein_coding	33.5486	29.5926	27.7615	23.4304	23.7692
ENSMUSG00000028044	Cks1b	protein_coding	13.192	9.71505	9.92767	10.9233	9.78127
ENSMUSG00000004637	Wwox	protein_coding	1.04228	1.26733	1.10171	0.922879	0.897633
ENSMUSG00000028494	Plin2	protein_coding	68.0653	102.026	89.0234	238.989	202.361
ENSMUSG00000022103	Gfra2	protein_coding	3.74967	2.89972	3.12921	2.03799	1.6726
ENSMUSG00000033446	Lpar6	protein_coding	9.3966	7.11102	5.34586	5.14376	5.44992
ENSMUSG00000070604	Vsig10l	protein_coding	2.15314	1.70025	1.57258	1.65311	1.61423
ENSMUSG00000021079	Timm9	protein_coding	2.67124	3.25236	2.69265	2.73088	2.70142
ENSMUSG00000008167	Fbxw9	protein_coding	3.83877	3.25743	3.4299	3.49708	2.97968
ENSMUSG00000106743	RP24-294K15.7	TEC	0.344888	0.511245	0.402158	0.210754	0.34026
ENSMUSG00000023259	Slc26a6	protein_coding	1.07264	0.862477	0.920192	1.18834	0.93588
ENSMUSG00000033174	Mgll	protein_coding	290.374	225.692	191.451	152.489	157.156
ENSMUSG00000031780	Ccl17	protein_coding	1.8066	1.0971	1.90359	1.00551	0.974735
ENSMUSG00000086997	RP23-63D8.4	antisense	0.419042	1.10675	0.962918	0.219466	0.912898
ENSMUSG00000087111	RP23-191E3.1	antisense	1.60622	2.40478	1.75775	1.74583	2.04086
ENSMUSG00000046711	Hmga1	protein_coding	7.61683	11.3846	9.54938	34.1656	23.8137
ENSMUSG00000085505	RP23-344D2.4	antisense	0.502947	0.916762	0.565846	0.617567	0.616803
ENSMUSG00000103174	RP24-443M8.2	lincRNA	0.0273551	0.116211	0.0712131	0.671357	0.478659
ENSMUSG00000033053	1700028P14Rik	protein_coding	0.409185	1.33816	1.27385	0.343916	0.678969
ENSMUSG00000089997	RP23-4F16.4	lincRNA	0.235909	0.632745	0.627025	0.241072	0.341654
ENSMUSG00000115762	RP23-296J16.3	lincRNA	1.62351	1.12656	1.72631	1.68806	1.51619
ENSMUSG00000015176	Nolc1	protein_coding	6.98549	8.59802	7.4277	8.49498	8.45043
ENSMUSG00000102363	RP23-36P10.11	TEC	0.598716	0.304666	0.552898	0.371915	0.443324
ENSMUSG00000038967	Pdk2	protein_coding	37.4821	57.5793	32.8182	21.3894	27.4054
ENSMUSG00000040818	Dennd6a	protein_coding	3.80055	3.25465	3.51983	4.01738	3.47375
ENSMUSG00000085255	Taco1os	antisense	0.352772	0.602465	0.469149	0.516452	0.450758
ENSMUSG00000063506	Arhgap22	protein_coding	1.24428	1.9555	1.88905	5.24423	3.89319
ENSMUSG00000051391	Ywhag	protein_coding	118.697	99.8725	90.5679	72.4224	77.3786
ENSMUSG00000022848	Dirc2	protein_coding	9.44455	8.13488	7.47224	8.16777	7.28271
ENSMUSG00000049303	Syt12	protein_coding	9.25587	6.3741	7.61338	1.7215	2.54891
ENSMUSG00000100760	RP23-21N15.3	lincRNA	2.23874	1.45343	1.40351	1.35925	1.26986
ENSMUSG00000061666	Gdpd1	protein_coding	1.46778	2.35138	2.39982	5.35436	3.97014
ENSMUSG00000043822	Adamtsl5	protein_coding	4.29749	5.43407	4.91237	8.27247	7.04216
ENSMUSG00000017692	Rhbdl3	protein_coding	3.51303	2.72434	3.22789	2.13838	1.94082
ENSMUSG00000096210	H1f0	protein_coding	64.0138	53.3087	55.7883	46.1211	49.7405
ENSMUSG00000060519	Tor3a	protein_coding	7.16672	6.19611	6.49442	9.2529	8.63725
ENSMUSG00000023393	Slc17a9	protein_coding	1.04359	1.34612	1.33679	1.76463	2.04178
ENSMUSG00000030114	Klrg1	protein_coding	0.495195	0.955658	1.33071	0.440071	1.02743
ENSMUSG00000075270	Pde11a	protein_coding	0.228529	0.322685	0.566002	0.383671	0.590515
ENSMUSG00000042208	RP23-188K3.6	protein_coding	5.36593	4.54611	4.98001	4.51082	4.48141
ENSMUSG00000027716	Trpc3	protein_coding	0.620372	0.433531	0.406135	0.289069	0.303771
ENSMUSG00000110580	RP23-212H13.8	antisense	0.748665	0.432106	0.881086	0.252959	0.369874
ENSMUSG00000021913	Ogdhl	protein_coding	1.08111	2.08874	2.16714	0.697733	1.12069
ENSMUSG00000074748	Atxn7l3b	protein_coding	25.0368	21.2269	21.8534	18.3484	19.9123
ENSMUSG00000085609	RP23-143A14.3	processed_transcript	1.06099	1.58991	1.05224	0.965755	1.14669
ENSMUSG00000029446	Psph	protein_coding	4.12609	3.05652	3.63542	3.04555	2.78147
ENSMUSG00000066877	Nck2	protein_coding	5.69777	4.74445	4.74363	4.79798	4.45101
ENSMUSG00000028647	Mycbp	protein_coding	6.29269	5.16276	5.24475	3.95208	3.98753
ENSMUSG00000114419	RP23-383F20.5	sense_intronic	0.94974	0.681805	0.84958	0.705525	0.420346
ENSMUSG00000031557	Plekha2	protein_coding	8.30268	6.68193	8.23502	13.4476	11.8881
ENSMUSG00000037685	Atp8a1	protein_coding	1.09847	1.42094	1.84209	1.98144	2.01113
ENSMUSG00000087590	Epb41l4aos	lincRNA	17.5097	24.632	20.6522	22.2156	22.1387
ENSMUSG00000028463	Car9	protein_coding	0.169436	0.271729	0.269515	0.898159	0.662871
ENSMUSG00000070867	Trabd2b	protein_coding	6.55249	4.34601	9.82383	4.06804	3.91287
ENSMUSG00000085208	Brip1os	antisense	7.35432	6.39076	6.59394	6.82622	6.24609
ENSMUSG00000052752	Traf7	protein_coding	11.8888	10.3273	9.82262	9.69635	9.62179
ENSMUSG00000069255	Dusp22	protein_coding	7.66609	6.63786	6.16765	5.6014	5.4612
ENSMUSG00000031387	Renbp	protein_coding	5.69504	8.39924	8.49433	23.1061	17.3435
ENSMUSG00000024423	Impact	protein_coding	14.1449	17.1268	16.7522	18.6819	18.0601
ENSMUSG00000021115	Vrk1	protein_coding	2.97973	2.59646	2.83607	2.88991	2.9427
ENSMUSG00000024151	Msh2	protein_coding	3.57528	3.02916	3.13109	3.24403	3.1372
ENSMUSG00000024766	Lipo1	protein_coding	4.61767	3.70326	4.09401	4.30884	4.30457
ENSMUSG00000067199	Frat1	protein_coding	1.14674	0.833502	0.839561	1.24719	1.20661
ENSMUSG00000074340	Ovgp1	protein_coding	0.395898	0.590207	0.489005	0.420546	0.391993
ENSMUSG00000042834	Nrep	protein_coding	22.8475	16.6715	14.9967	14.3366	12.7639
ENSMUSG00000111203	RP23-284E19.9	antisense	0.0522184	0.208656	0.146951	0.565995	0.623699
ENSMUSG00000085408	RP23-233B9.7	processed_transcript	1.48993	1.76677	1.30902	1.0716	1.11382
ENSMUSG00000030074	Gxylt2	protein_coding	1.0961	1.47274	1.76601	2.29272	2.46394
ENSMUSG00000087135	RP24-374N16.5	processed_transcript	3.72129	2.69235	2.05608	2.86302	2.56277
ENSMUSG00000025505	Tmem80	protein_coding	10.6913	9.41351	9.2248	7.34494	8.17179
ENSMUSG00000037395	Rcor3	protein_coding	2.05029	1.70883	1.60211	1.47486	1.57659
ENSMUSG00000093744	RP23-177N16.1	lincRNA	0.247679	0.46183	0.367704	0.294096	0.401271
ENSMUSG00000074529	RP23-275N21.6	protein_coding	0.159206	0.273728	0.436733	0.424416	0.400266
ENSMUSG00000049184	Purg	protein_coding	3.04828	2.55447	2.4826	2.1171	2.18319
ENSMUSG00000033355	Rtp4	protein_coding	5.81536	3.80278	5.24505	7.93903	8.84257
ENSMUSG00000045312	Lhfpl2	protein_coding	10.6734	7.70784	13.0116	18.1875	14.2342
ENSMUSG00000041696	Rasl12	protein_coding	5.36308	4.04754	3.65618	2.73468	5.63096
ENSMUSG00000026574	Dpt	protein_coding	290.636	205.891	269.261	379.626	349.949
ENSMUSG00000067787	Blcap	protein_coding	50.9331	41.7873	39.6186	28.1377	33.2481
ENSMUSG00000033386	Frrs1	protein_coding	1.72492	2.1411	2.15147	3.72438	2.97324
ENSMUSG00000029695	Aass	protein_coding	0.440022	0.867017	0.827213	0.582814	0.76039
ENSMUSG00000005763	Cd247	protein_coding	1.14553	0.716728	1.0035	1.4306	1.30016
ENSMUSG00000073000	RP24-225A16.7	lincRNA	0.874293	1.13473	1.70177	1.12732	1.31768
ENSMUSG00000036599	Chst12	protein_coding	22.4349	15.9803	15.4669	19.8891	16.1231
ENSMUSG00000036411	RP23-342N3.3	protein_coding	0.316401	0.548996	0.589229	0.344933	0.426716
ENSMUSG00000024052	Lpin2	protein_coding	0.973142	1.29251	1.56894	1.72732	1.65745
ENSMUSG00000067377	Tspan6	protein_coding	6.72195	5.1531	5.70942	5.25209	5.11392
ENSMUSG00000043631	Ecm2	protein_coding	6.02945	4.91449	6.37117	6.58225	5.5992
ENSMUSG00000001157	Gmcl1	protein_coding	2.74994	2.29801	2.14008	2.08193	2.11667
ENSMUSG00000006642	Tcf23	protein_coding	0.782319	1.13201	1.2163	0.828052	1.13222
ENSMUSG00000090005	AC163616.3	sense_intronic	0.0685229	0.241568	0.319883	0.210914	0.283874
ENSMUSG00000016494	Cd34	protein_coding	26.7898	21.7627	25.279	25.9441	22.9529
ENSMUSG00000097462	RP24-358M18.1	antisense	0.963335	1.27125	1.08953	0.865623	1.07999
ENSMUSG00000026094	Stk17b	protein_coding	5.01375	6.37398	7.31357	8.37725	8.13867
ENSMUSG00000021572	Cep72	protein_coding	0.506706	0.379754	0.410718	0.321858	0.297482
ENSMUSG00000047368	Abhd17b	protein_coding	10.412	9.0537	9.28363	9.38671	9.27786
ENSMUSG00000031323	Dmrtc1a	protein_coding	0.276019	0.445184	0.835636	0.598194	0.591611
ENSMUSG00000034871	Fam151a	protein_coding	0.594913	0.822592	0.794531	0.564193	0.811804
ENSMUSG00000024521	Pmaip1	protein_coding	1.11198	1.56073	1.97204	2.01136	2.31653
ENSMUSG00000100932	RP23-21N15.4	lincRNA	0.875093	0.475471	0.469975	0.404253	0.408249
ENSMUSG00000020614	Fam20a	protein_coding	2.87293	3.68175	2.96864	2.45429	2.62143
ENSMUSG00000049807	Arhgap23	protein_coding	13.1938	11.0997	11.0332	8.40925	9.63434
ENSMUSG00000057541	Pus7	protein_coding	2.61067	3.03308	2.59413	2.06721	2.31179
ENSMUSG00000045031	Cetn4	protein_coding	1.12233	1.6367	1.76704	1.29332	1.479
ENSMUSG00000005410	Mcm5	protein_coding	2.09726	1.43724	1.66745	3.20303	2.5624
ENSMUSG00000030247	Kcnj8	protein_coding	12.1659	10.1752	6.62734	5.80504	6.34439
ENSMUSG00000014329	Bicc1	protein_coding	6.44058	7.79228	9.02866	8.33803	9.07961
ENSMUSG00000029767	Calu	protein_coding	55.8478	47.6219	49.9948	56.1939	52.3194
ENSMUSG00000087269	RP23-32C16.1	processed_transcript	3.06751	2.50215	2.29247	2.0915	2.57828
ENSMUSG00000040794	C1qtnf4	protein_coding	0.597166	1.12672	1.19719	0.923314	0.854251
ENSMUSG00000025722	Wdr73	protein_coding	2.93698	3.49694	3.38372	3.40665	3.33364
ENSMUSG00000072235	Tuba1a	protein_coding	162.345	86.466	185.957	152.254	116.577
ENSMUSG00000105867	RP24-317M4.6	protein_coding	1.4637	1.96048	1.66428	0.884091	1.06022
ENSMUSG00000055717	Slain1	protein_coding	0.220617	0.391561	0.443579	0.382406	0.590458
ENSMUSG00000114554	RP23-128L22.3	lincRNA	0.898826	0.599951	0.684316	0.276509	0.301809
ENSMUSG00000026398	Nr5a2	protein_coding	0.493437	0.295903	0.249652	0.14195	0.186231
ENSMUSG00000060224	Pyroxd2	protein_coding	3.78261	4.79802	4.72988	4.79904	4.06516
ENSMUSG00000052922	Bpi	protein_coding	0.226735	0.666668	0.448631	0.0586531	0.13051
ENSMUSG00000110755	RP24-282C4.11	lincRNA	1.21149	0.693349	0.799831	0.164788	0.469158
ENSMUSG00000114515	RP23-421P23.13	protein_coding	0.365727	0.66521	0.690805	0.529533	0.623664
ENSMUSG00000053214	RP23-224J9.3	processed_transcript	0.366213	0.530983	0.424563	0.178862	0.275176
ENSMUSG00000019577	Pdk4	protein_coding	12.5397	28.9677	21.5054	19.9729	21.1905
ENSMUSG00000045062	Pcdhb7	protein_coding	0.36162	0.243974	0.20381	0.48892	0.357622
ENSMUSG00000091705	H2-Q2	protein_coding	0.295834	0.694963	0.567771	0.208898	0.335935
ENSMUSG00000032492	Pth1r	protein_coding	8.76183	6.57645	5.63792	3.98952	3.63151
ENSMUSG00000017767	Spata25	protein_coding	0.320273	0.517863	0.519078	1.01797	0.599338
ENSMUSG00000050088	RP24-221F4.2	protein_coding	13.1563	11.6765	11.096	12.0198	11.3448
ENSMUSG00000016495	Plgrkt	protein_coding	10.7624	9.39723	10.2807	11.7969	10.875
ENSMUSG00000020684	Rasl10b	protein_coding	0.695468	1.08949	1.00184	1.04096	1.03171
ENSMUSG00000020434	RP23-128G5.3	protein_coding	0.482448	0.661824	0.563157	0.308717	0.430344
ENSMUSG00000018666	Cbx1	protein_coding	13.0055	11.6439	11.1234	9.94454	11.1057
ENSMUSG00000049871	Nlrc3	protein_coding	0.144024	0.234265	0.313539	0.759278	0.691069
ENSMUSG00000103957	RP23-206D14.7	TEC	1.09484	1.564	0.998408	0.617286	0.677852
ENSMUSG00000038696	Mapkap1	protein_coding	10.5576	9.04279	9.22615	9.36571	9.22182
ENSMUSG00000056458	Mok	protein_coding	0.442112	0.770199	0.792936	0.596717	0.626224
ENSMUSG00000028391	Wdr31	protein_coding	0.237262	0.403608	0.480976	0.264639	0.346593
ENSMUSG00000032735	Ablim3	protein_coding	22.4567	15.1729	14.5147	8.86028	9.17515
ENSMUSG00000029550	Sppl3	protein_coding	6.75625	5.87904	5.95383	6.79287	6.05704
ENSMUSG00000020889	Nr1d1	protein_coding	89.3237	67.5057	54.8195	42.5369	44.7298
ENSMUSG00000036782	Klhl13	protein_coding	6.01366	4.40418	6.33264	6.77127	5.42723
ENSMUSG00000026782	Abi2	protein_coding	1.93564	1.68189	1.60151	1.85577	1.62493
ENSMUSG00000110185	Igip	protein_coding	15.1857	12.8386	13.138	11.3977	10.9275
ENSMUSG00000028678	Kif2c	protein_coding	0.363503	0.225197	0.317226	0.591003	0.425482
ENSMUSG00000039232	Stx11	protein_coding	0.586748	0.811181	0.850264	1.40715	1.47913
ENSMUSG00000021838	Samd4	protein_coding	1.94937	2.64119	2.48183	2.56797	2.67397
ENSMUSG00000032724	Abtb2	protein_coding	0.312866	0.462587	0.342243	0.418359	0.440041
ENSMUSG00000023993	Treml1	protein_coding	0.242868	0.427927	0.387693	1.58343	1.02851
ENSMUSG00000030116	Mfap5	protein_coding	25.2325	17.8259	17.7306	26.0266	22.1279
ENSMUSG00000044948	Cfap43	protein_coding	1.00034	1.64836	1.72979	1.10609	1.37636
ENSMUSG00000022507	RP23-74O4.1	protein_coding	14.52	12.1588	12.0039	11.1707	11.2432
ENSMUSG00000055629	B4galnt4	protein_coding	0.162448	0.375288	0.408703	0.231892	0.307706
ENSMUSG00000036611	Eepd1	protein_coding	108.685	78.9734	87.2478	69.882	63.0701
ENSMUSG00000027597	Ahcy	protein_coding	10.2589	13.2536	13.0889	12.5299	13.9005
ENSMUSG00000036208	Nepro	protein_coding	1.21327	1.53887	1.38263	1.25303	1.44325
ENSMUSG00000033268	Duox1	protein_coding	0.155603	0.26436	0.268869	0.495066	0.441524
ENSMUSG00000111531	RP23-381H23.2	lincRNA	1.09423	0.647343	0.667316	0.440311	0.51827
ENSMUSG00000091586	Cyp4f17	protein_coding	8.12429	11.7514	8.28563	4.57376	5.0163
ENSMUSG00000031904	Slc7a6	protein_coding	5.24613	4.38818	4.97779	4.69895	4.4494
ENSMUSG00000029480	Dhx37	protein_coding	3.02799	3.58337	3.2534	2.85485	2.96507
ENSMUSG00000052563	RP23-79E13.6	protein_coding	4.36192	3.07968	2.6471	1.84206	1.92593
ENSMUSG00000025510	Cd151	protein_coding	142.676	112.975	108.308	89.8067	102.361
ENSMUSG00000046794	Ppp1r3b	protein_coding	1.21905	0.839255	0.901119	1.08459	1.05232
ENSMUSG00000020491	RP23-419P16.9	protein_coding	1.25818	1.01044	1.25514	1.22466	1.20702
ENSMUSG00000048677	Tpcn2	protein_coding	3.5239	4.67063	5.01381	14.0733	10.0065
ENSMUSG00000047989	Ino80c	protein_coding	11.1749	9.79551	10.1503	10.0591	9.61138
ENSMUSG00000032081	Apoc3	protein_coding	0.797754	1.89759	1.33015	0.585708	0.700005
ENSMUSG00000020312	Shc2	protein_coding	1.41108	1.82899	1.77036	3.66208	2.98814
ENSMUSG00000053861	Gm9925	protein_coding	0.206818	0.478609	0.429224	0.117056	0.362138
ENSMUSG00000027435	Cd93	protein_coding	16.4122	12.697	12.6912	23.1064	17.4247
ENSMUSG00000040197	Cd209e	protein_coding	0.304297	0.520894	0.838587	0.304103	0.46399
ENSMUSG00000062480	Acat3	protein_coding	3.04572	4.09792	3.60713	3.10543	3.54001
ENSMUSG00000028976	Slc2a5	protein_coding	0.264708	0.612009	0.498692	0.150029	0.140104
ENSMUSG00000034028	Cd226	protein_coding	0.805986	0.47826	0.801036	0.595318	0.703759
ENSMUSG00000032011	Thy1	protein_coding	11.2027	8.02831	7.42065	10.7199	10.0905
ENSMUSG00000057156	Homez	protein_coding	1.58008	1.3274	1.39635	1.1335	1.18354
ENSMUSG00000086742	AC107822.5	processed_transcript	0.530069	0.838951	0.838491	0.823904	0.796764
ENSMUSG00000042821	Snai1	protein_coding	2.23042	2.94329	2.40411	3.55188	3.38062
ENSMUSG00000069609	RP23-331L12.6	protein_coding	0.396383	0.641094	0.574305	0.857868	0.773672
ENSMUSG00000042694	Stn1	protein_coding	3.37485	2.7984	2.81656	3.07626	3.0397
ENSMUSG00000084925	RP24-155O13.2	antisense	0.694021	0.885563	0.848301	0.93454	0.921194
ENSMUSG00000020799	Tekt1	protein_coding	1.14919	2.94382	2.93535	0.664308	1.27163
ENSMUSG00000112095	RP24-222H7.2	lincRNA	0.141073	0.208368	0.297405	0.604512	0.553464
ENSMUSG00000022043	Trim35	protein_coding	21.429	18.7393	19.2161	22.0699	20.9231
ENSMUSG00000030167	Klrc1	protein_coding	0.347862	0.181971	0.354152	0.579769	0.633243
ENSMUSG00000016024	Lbp	protein_coding	35.8377	25.192	30.718	27.4418	24.5342
ENSMUSG00000112198	RP24-570M12.3	lincRNA	0.0397526	0.128962	0.496961	0.763093	0.545118
ENSMUSG00000037490	Slc2a12	protein_coding	1.5058	2.16294	1.97622	0.465627	0.715699
ENSMUSG00000035179	Ppp1r32	protein_coding	0.641326	1.59148	1.47052	0.509153	0.840473
ENSMUSG00000054752	Fsd1l	protein_coding	1.10949	0.876815	1.01543	0.857593	0.815234
ENSMUSG00000073755	RP23-204N19.8	protein_coding	10.7933	8.94316	9.36963	9.25632	8.83226
ENSMUSG00000042246	Tmc7	protein_coding	0.348605	0.488964	0.477807	0.217375	0.30043
ENSMUSG00000041653	Pnpla3	protein_coding	173.692	94.7216	132.004	28.7612	30.1304
ENSMUSG00000097993	Ptprv	processed_transcript	0.0774662	0.129172	0.237018	0.39194	0.379174
ENSMUSG00000032997	Chpf	protein_coding	10.4201	8.55435	8.55346	9.49705	8.23378
ENSMUSG00000036693	Nop14	protein_coding	9.67078	11.295	9.84928	9.14299	10.187
ENSMUSG00000051811	Cox6b2	protein_coding	3.8255	5.12261	4.74575	4.43323	5.06828
ENSMUSG00000048520	Fbxl13	protein_coding	0.338567	0.472179	0.572238	0.439333	0.53684
ENSMUSG00000037661	Gpr160	protein_coding	4.28999	3.57655	3.54778	3.6331	3.25877
ENSMUSG00000034593	Myo5a	protein_coding	3.01328	3.89797	4.42825	9.45394	7.25106
ENSMUSG00000042213	Zfand4	protein_coding	0.494494	0.769741	0.722756	0.50844	0.422015
ENSMUSG00000029470	P2rx4	protein_coding	6.52953	8.23835	8.77377	20.4485	15.8977
ENSMUSG00000092243	H2-T9	protein_coding	0.13157	0.234556	0.405552	0.482252	0.52895
ENSMUSG00000039616	Mocos	protein_coding	5.36702	6.93286	5.72107	11.0479	8.80175
ENSMUSG00000115946	RP23-192B21.6	bidirectional_promoter_lncRNA	0.519241	0.786295	0.510294	0.406749	0.330168
ENSMUSG00000024175	Tekt4	protein_coding	0.406841	1.05478	0.989937	0.323743	0.617741
ENSMUSG00000035776	Cd99l2	protein_coding	16.9114	14.6477	14.1128	11.3643	11.6205
ENSMUSG00000086140	Hnf1aos2	antisense	0.152699	0.54295	0.400933	0.112113	0.211018
ENSMUSG00000031709	Tbc1d9	protein_coding	2.11797	2.70728	2.92554	3.83965	3.74896
ENSMUSG00000040652	Oaz2	protein_coding	35.4979	30.2567	27.6132	26.3761	25.1223
ENSMUSG00000032555	Topbp1	protein_coding	2.2751	1.86828	1.98904	2.44828	2.33264
ENSMUSG00000027603	Ggt7	protein_coding	1.32619	1.85736	1.62252	1.23911	1.24564
ENSMUSG00000031145	Prickle3	protein_coding	3.93957	3.25293	2.92137	2.78778	3.07377
ENSMUSG00000058934	Igf1os	antisense	0.855688	0.601912	0.681167	0.601537	0.537242
ENSMUSG00000056153	Socs6	protein_coding	3.25453	2.89495	2.93356	3.0815	2.81415
ENSMUSG00000001918	Slc1a5	protein_coding	549.957	450.221	351.505	214.678	297.928
ENSMUSG00000112980	RP24-264B23.2	bidirectional_promoter_lncRNA	0.28775	0.419597	0.372796	0.318746	0.437677
ENSMUSG00000031357	Syap1	protein_coding	93.4039	74.8641	71.6844	61.8083	65.4171
ENSMUSG00000105941	RP24-122I22.6	antisense	0.538123	0.862088	0.559438	0.43717	0.547483
ENSMUSG00000021023	RP24-93H15.3	protein_coding	2.44752	2.86958	2.30524	2.21989	2.14886
ENSMUSG00000035900	Gramd4	protein_coding	10.7473	9.23409	10.9369	8.89626	9.45543
ENSMUSG00000054836	Elp6	protein_coding	1.46424	1.15533	1.46313	1.658	1.51513
ENSMUSG00000087041	RP23-366B23.2	lincRNA	4.15523	5.49614	3.46299	2.38002	3.13134
ENSMUSG00000038034	Igsf8	protein_coding	12.8585	14.9067	12.7059	14.8722	14.7674
ENSMUSG00000039887	Alg14	protein_coding	7.98449	6.43102	6.49156	6.2707	6.39334
ENSMUSG00000038079	Tmem237	protein_coding	5.04777	4.21943	4.68448	4.22133	4.62548
ENSMUSG00000006273	Atp6v1b2	protein_coding	20.9434	26.4754	25.1231	57.2178	45.3398
ENSMUSG00000064181	Rab3ip	protein_coding	4.0376	5.17932	4.07714	3.01056	3.41389
ENSMUSG00000039391	Ccdc81	protein_coding	0.185856	0.444595	0.316456	0.133705	0.165077
ENSMUSG00000109602	RP24-354I16.2	antisense	0.21985	0.42402	0.444984	0.739683	0.84356
ENSMUSG00000037738	Nek5	protein_coding	0.436021	0.991438	0.929725	0.392712	0.664669
ENSMUSG00000092131	RP24-132F22.5	antisense	0.175714	0.504372	0.547418	0.114194	0.365535
ENSMUSG00000032815	Fanca	protein_coding	0.64472	0.367064	0.442252	0.477017	0.506267
ENSMUSG00000038776	Ephx1	protein_coding	36.5313	47.3142	47.5724	58.7414	52.497
ENSMUSG00000033416	Gucd1	protein_coding	5.32482	6.74493	4.60185	3.23835	3.38875
ENSMUSG00000041930	Fam222a	protein_coding	1.48444	1.07332	1.16732	0.861169	1.15063
ENSMUSG00000040093	Bmf	protein_coding	3.67125	2.56051	2.95716	3.45187	3.11362
ENSMUSG00000040537	Adam22	protein_coding	0.266161	0.350027	0.437385	0.605259	0.425679
ENSMUSG00000052485	Tmem171	protein_coding	0.0491128	0.10184	0.119664	0.441006	0.4602
ENSMUSG00000074476	Spc24	protein_coding	0.635477	0.395546	0.3753	0.823729	0.680774
ENSMUSG00000009376	Met	protein_coding	5.28966	4.11585	3.94821	3.39655	3.61423
ENSMUSG00000034110	Kctd7	protein_coding	1.24834	0.971305	1.10647	1.44297	1.28869
ENSMUSG00000107791	RP24-303J2.2	lincRNA	1.11323	0.592653	0.701355	0.416923	0.487587
ENSMUSG00000070369	Itgad	protein_coding	0.0297982	0.102909	0.1468	0.764491	0.514472
ENSMUSG00000106357	RP24-142B15.7	lincRNA	1.36128	0.896351	1.07691	1.07845	1.22724
ENSMUSG00000033530	Ttc7b	protein_coding	9.13356	7.80257	7.749	5.72638	5.8661
ENSMUSG00000026833	Olfm1	protein_coding	17.8437	12.1307	14.0351	11.1436	10.0477
ENSMUSG00000018841	Rad51d	protein_coding	9.80792	11.564	11.585	7.88394	8.91592
ENSMUSG00000030934	Oat	protein_coding	76.3892	66.8807	68.6797	70.3483	69.2057
ENSMUSG00000058655	Eif4b	protein_coding	48.8802	55.6365	49.1087	51.6206	52.1829
ENSMUSG00000025931	Paqr8	protein_coding	0.531271	0.394687	0.459529	0.454681	0.448593
ENSMUSG00000097523	1700022N22Rik	lincRNA	0.519415	0.825026	0.681298	0.622826	0.680085
ENSMUSG00000029468	P2rx7	protein_coding	2.55142	3.16502	3.75121	7.35341	6.10723
ENSMUSG00000063011	Msln	protein_coding	33.4637	23.0291	24.8265	23.3691	23.2738
ENSMUSG00000028497	Hacd4	protein_coding	3.29866	2.58834	4.29614	7.82281	5.47369
ENSMUSG00000087475	RP24-403B15.1	lincRNA	0.497275	0.732489	0.725674	0.418532	0.54765
ENSMUSG00000021418	Rpp40	protein_coding	0.717934	0.943818	0.845723	0.862241	0.925865
ENSMUSG00000028780	Sema3c	protein_coding	8.98238	6.82031	9.51002	8.41065	7.57004
ENSMUSG00000040044	Orc3	protein_coding	5.2422	5.86503	5.12497	4.70217	5.00647
ENSMUSG00000031027	Stk33	protein_coding	0.289088	0.760783	1.06186	0.238773	0.415043
ENSMUSG00000090485	Gm17416	protein_coding	0.0740626	2.68384	0.585746	0.20166	0.0467753
ENSMUSG00000035049	Rrp12	protein_coding	2.07718	2.80975	2.51687	2.49066	2.84165
ENSMUSG00000093619	RP23-286E6.4	antisense	0.319328	0.712947	0.440343	0.280942	0.323008
ENSMUSG00000104348	RP23-59N15.4	TEC	1.64888	1.22754	1.44998	0.837176	1.28831
ENSMUSG00000090117	RP23-222M11.2	antisense	0.522468	0.811448	0.606671	0.629085	0.441999
ENSMUSG00000050666	Vstm4	protein_coding	4.00622	3.17012	3.49333	2.81074	2.7528
ENSMUSG00000000318	Clec10a	protein_coding	22.0383	28.6187	41.5479	54.7056	48.4634
ENSMUSG00000020059	Sycp3	protein_coding	8.15973	18.3577	56.8094	60.0365	80.8086
ENSMUSG00000043831	Lysmd4	protein_coding	2.28532	1.90795	1.93563	1.67481	1.67303
ENSMUSG00000042540	Acot5	protein_coding	0.244629	0.655906	0.605995	0.154024	0.32233
ENSMUSG00000024286	Ccny	protein_coding	22.104	19.3662	19.2102	19.2231	18.9328
ENSMUSG00000014905	Dnajb9	protein_coding	17.5946	21.8322	19.4648	16.044	15.4989
ENSMUSG00000029556	Hnf1a	protein_coding	0.163872	0.451858	0.360516	0.0599094	0.158781
ENSMUSG00000049598	Vsig8	protein_coding	0.515646	1.53738	0.862187	17.2577	7.00182
ENSMUSG00000049526	Tmem202	protein_coding	1.39878	1.94732	1.97092	4.88957	3.5782
ENSMUSG00000043556	Fbxl7	protein_coding	1.04461	0.746306	0.626398	0.512868	0.592626
ENSMUSG00000115240	RP23-159M8.4	bidirectional_promoter_lncRNA	4.69767	2.83693	3.67433	4.07002	3.19427
ENSMUSG00000107728	RP23-174M4.3	lincRNA	0.935144	0.665028	0.585694	0.394016	0.378507
ENSMUSG00000018774	Cd68	protein_coding	30.599	49.8201	67.1587	332.878	220.518
ENSMUSG00000061859	Inadl	protein_coding	0.498169	0.779995	0.798644	0.49101	0.620021
ENSMUSG00000089821	Efhd1os	antisense	1.02193	1.74397	1.40791	1.17339	1.47838
ENSMUSG00000075514	RP23-177L19.1	antisense	14.9782	10.5535	10.6531	10.2564	9.22385
ENSMUSG00000026509	Capn2	protein_coding	44.8183	38.6711	38.859	36.9223	37.1442
ENSMUSG00000027978	Prss12	protein_coding	1.12568	0.844011	1.06484	1.43448	1.2509
ENSMUSG00000030061	Uba3	protein_coding	9.20049	8.08808	7.73999	6.83181	7.12439
ENSMUSG00000113029	RP23-41J14.6	antisense	0.248031	0.388932	0.449576	1.53016	0.906048
ENSMUSG00000050737	Ptges	protein_coding	21.3158	14.3764	14.7392	10.9982	10.6661
ENSMUSG00000026872	Zeb2	protein_coding	7.46309	5.27501	7.67681	9.3931	8.30489
ENSMUSG00000032231	Anxa2	protein_coding	216.046	144.765	167.354	230.874	197.521
ENSMUSG00000020089	Ppa1	protein_coding	32.0168	47.677	36.0793	22.9334	29.1513
ENSMUSG00000020794	Ube2g1	protein_coding	10.8759	9.74958	8.32802	7.82125	7.8933
ENSMUSG00000038463	Olfml2b	protein_coding	10.1818	7.81302	7.95632	7.96764	7.13581
ENSMUSG00000018931	Natd1	protein_coding	9.83055	8.40228	7.2239	7.87119	7.22983
ENSMUSG00000019773	Fbxo5	protein_coding	1.71342	1.34361	1.51072	1.94874	1.86998
ENSMUSG00000050379	Sept6	protein_coding	1.24562	0.950343	1.1958	1.22922	1.31034
ENSMUSG00000020258	Glyctk	protein_coding	1.57141	2.33216	2.73707	1.05584	1.64732
ENSMUSG00000030787	Lyve1	protein_coding	23.0925	32.7228	32.0259	25.6977	35.625
ENSMUSG00000020878	Lrrc46	protein_coding	0.584189	1.37538	1.48105	0.685004	0.676637
ENSMUSG00000025574	Tk1	protein_coding	0.620946	0.329171	0.481081	1.78772	1.11418
ENSMUSG00000096957	RP24-92F8.3	bidirectional_promoter_lncRNA	0.533931	0.924668	0.773931	0.622014	0.720651
ENSMUSG00000019732	Calr3	protein_coding	1.83965	2.30121	1.92871	1.36786	1.65166
ENSMUSG00000044469	Tnfaip8l1	protein_coding	1.6706	1.19057	0.948704	0.95172	0.957733
ENSMUSG00000046727	Cystm1	protein_coding	5.11684	7.44966	8.73667	7.18554	7.8992
ENSMUSG00000042642	Flad1	protein_coding	9.3016	10.8641	9.26641	6.57573	7.44707
ENSMUSG00000051590	Map3k19	protein_coding	0.184487	0.347678	0.416892	0.215853	0.317228
ENSMUSG00000113585	RP23-403P3.1	processed_transcript	1.73778	1.4094	1.62817	1.2521	1.40074
ENSMUSG00000020097	Sgpl1	protein_coding	20.893	26.4491	21.487	31.8523	26.8278
ENSMUSG00000027428	Rbbp9	protein_coding	15.8147	13.6371	12.601	10.4782	11.1626
ENSMUSG00000019880	Rspo3	protein_coding	0.929835	0.475635	0.485745	0.276009	0.389508
ENSMUSG00000021130	Galnt16	protein_coding	2.32663	1.90052	2.28816	2.49768	2.0697
ENSMUSG00000029060	Mib2	protein_coding	8.42239	9.69626	8.82317	8.17321	8.3659
ENSMUSG00000090500	RP24-258K6.5	antisense	0.5427	0.327067	0.342545	0.426286	0.375841
ENSMUSG00000011958	Bnip2	protein_coding	30.2234	26.9009	27.0925	28.7903	27.1103
ENSMUSG00000018362	Kpna2	protein_coding	8.53991	6.83596	6.00743	8.42347	8.16175
ENSMUSG00000027762	Sucnr1	protein_coding	37.5235	27.0783	30.9861	26.6896	27.1167
ENSMUSG00000048458	Fam212b	protein_coding	1.89192	1.51037	1.37702	0.995729	1.20368
ENSMUSG00000028675	Pnrc2	protein_coding	37.4077	33.0447	33.4881	35.0381	36.0571
ENSMUSG00000026104	Stat1	protein_coding	6.00071	4.62764	4.65577	5.27788	6.43777
ENSMUSG00000028551	Cdkn2c	protein_coding	61.5995	40.6122	54.7533	41.729	32.6544
ENSMUSG00000029309	Sparcl1	protein_coding	106.268	89.168	90.3176	110.138	91.2566
ENSMUSG00000042647	Acad12	protein_coding	4.36185	5.11125	4.37087	3.74732	3.81761
ENSMUSG00000042436	Mfap4	protein_coding	9.98658	6.19757	4.93651	9.913	4.92495
ENSMUSG00000034265	Zdhhc14	protein_coding	2.034	2.78403	2.73946	6.09219	4.15249
ENSMUSG00000023021	Cers5	protein_coding	17.467	15.6572	14.7107	14.8972	14.2581
ENSMUSG00000116180	RP23-432N1.7	bidirectional_promoter_lncRNA	1.77641	2.87877	2.28296	1.40291	1.59325
ENSMUSG00000030788	Rnf141	protein_coding	7.68891	6.64295	6.99984	6.32502	6.27991
ENSMUSG00000034687	Fras1	protein_coding	0.387726	0.258463	0.493261	0.317928	0.377928
ENSMUSG00000107640	RP24-124B23.13	antisense	0.254526	0.378706	0.559312	0.38548	0.558959
ENSMUSG00000034379	Wdr5b	protein_coding	4.14977	3.47188	3.53545	3.57155	3.56738
ENSMUSG00000030158	Clec12b	protein_coding	0.232818	0.384271	0.490592	0.341584	0.266265
ENSMUSG00000109513	RP23-121N17.3	TEC	0.53111	0.211361	0.672674	0.515942	0.461372
ENSMUSG00000039599	Fam149b	protein_coding	3.96881	3.34283	3.41027	3.02764	3.13565
ENSMUSG00000028962	Slc4a2	protein_coding	8.94462	7.94454	7.8381	7.40185	7.35821
ENSMUSG00000021456	Fbp2	protein_coding	2.26908	4.86397	3.92528	2.09784	2.81259
ENSMUSG00000029049	Morn1	protein_coding	0.910335	1.32866	1.25981	0.839844	1.03057
ENSMUSG00000045275	Lca5l	protein_coding	0.419001	0.73547	0.728133	0.398665	0.545647
ENSMUSG00000028896	Rcc1	protein_coding	2.56781	2.19417	2.13932	2.50948	2.42694
ENSMUSG00000055799	Tcf7l1	protein_coding	10.5999	8.83943	7.61986	6.55838	7.30353
ENSMUSG00000022678	Nde1	protein_coding	10.7526	9.37099	9.07234	10.8674	9.87083
ENSMUSG00000029629	Phf14	protein_coding	1.68312	1.48871	1.54473	1.73856	1.59571
ENSMUSG00000004642	Slbp	protein_coding	3.67278	3.10878	3.03387	3.10376	3.20611
ENSMUSG00000028378	Ptgr1	protein_coding	6.24204	3.49711	4.65051	10.5768	7.42
ENSMUSG00000060962	Dmkn	protein_coding	2.51339	4.19273	3.96617	2.96732	4.95679
ENSMUSG00000108320	RP23-179K11.10	antisense	0.270309	0.667299	0.492144	0.401775	0.379765
ENSMUSG00000029999	Tgfa	protein_coding	0.608281	1.03817	1.06984	0.594219	0.741164
ENSMUSG00000039994	Timeless	protein_coding	1.70097	1.33533	1.28522	1.39897	1.42173
ENSMUSG00000026889	Rbm18	protein_coding	5.00458	4.49874	4.33664	4.40478	4.13961
ENSMUSG00000020075	Ddx21	protein_coding	9.09602	10.9239	10.4198	11.5309	11.8802
ENSMUSG00000025358	Cdk2	protein_coding	5.93582	4.78484	4.15176	3.56205	3.69064
ENSMUSG00000070436	Serpinh1	protein_coding	213.969	149.202	182.748	156.756	198.349
ENSMUSG00000017670	Elmo2	protein_coding	6.50951	5.53525	6.0714	8.29252	7.09791
ENSMUSG00000019986	Ahi1	protein_coding	0.789366	0.945653	1.13228	1.02705	1.03521
ENSMUSG00000038068	Rnf144b	protein_coding	11.235	17.1303	10.5255	5.92617	5.65369
ENSMUSG00000039901	9130011E15Rik	protein_coding	6.77864	5.96272	5.57457	5.19024	5.1426
ENSMUSG00000047767	Atg16l2	protein_coding	0.855446	1.02468	1.10067	1.05634	1.25507
ENSMUSG00000024679	Ms4a6d	protein_coding	4.56786	7.5746	10.995	31.0687	27.0354
ENSMUSG00000068036	Mllt4	protein_coding	10.4735	7.54413	8.10803	6.55319	6.7657
ENSMUSG00000027668	Mfn1	protein_coding	6.9696	7.76101	6.84534	6.1315	6.51086
ENSMUSG00000002741	Ykt6	protein_coding	32.2244	27.402	27.0817	30.5723	28.1883
ENSMUSG00000107086	RP23-113M20.5	TEC	2.12006	2.55052	2.37452	1.97226	2.28382
ENSMUSG00000084989	Crocc2	protein_coding	0.267683	0.701877	0.788523	0.224562	0.505066
ENSMUSG00000058486	Wdr91	protein_coding	4.80687	5.93463	5.8207	13.393	9.62424
ENSMUSG00000069806	Cacng7	protein_coding	10.2971	8.5105	9.21302	7.96563	8.25126
ENSMUSG00000031443	F7	protein_coding	1.0185	1.88915	2.15761	15.4681	10.254
ENSMUSG00000028069	Gpatch4	protein_coding	3.6785	4.90094	4.49174	5.25444	5.31648
ENSMUSG00000096433	Zfp994	protein_coding	1.61869	1.38641	1.75127	1.8414	1.76891
ENSMUSG00000060594	Layn	protein_coding	2.3211	3.11013	3.22481	6.34818	5.62964
ENSMUSG00000059482	RP23-144K18.5	protein_coding	5.22162	6.0037	5.49329	4.93073	5.05059
ENSMUSG00000025239	Limd1	protein_coding	7.61629	8.57169	8.10404	10.0169	9.27443
ENSMUSG00000038181	Chpf2	protein_coding	16.5591	14.308	13.4525	15.6102	13.9288
ENSMUSG00000045467	Ttll13	protein_coding	0.332317	0.501177	0.491261	0.357823	0.366117
ENSMUSG00000027510	Rbm38	protein_coding	6.76548	5.30831	3.46142	3.11271	3.65546
ENSMUSG00000031107	Rbmx2	protein_coding	1.86791	1.5546	1.63413	2.21761	1.93403
ENSMUSG00000058254	Tspan7	protein_coding	14.4955	10.2083	8.54471	3.94255	4.59453
ENSMUSG00000053647	Gper1	protein_coding	1.14812	0.811677	0.496519	0.404303	0.531334
ENSMUSG00000035671	Zswim4	protein_coding	2.69692	3.27148	2.92352	3.36852	2.79927
ENSMUSG00000041966	Dcaf17	protein_coding	1.26496	1.04141	1.20832	1.10945	1.12956
ENSMUSG00000114298	RP23-245H23.1	lincRNA	1.74074	0.766903	1.46165	1.27801	1.63181
ENSMUSG00000042549	Map2k3os	antisense	1.48532	1.03884	1.10816	1.02626	1.24149
ENSMUSG00000089669	Tnfsf13	protein_coding	1.05183	1.36118	1.90544	2.43235	2.38514
ENSMUSG00000036356	Csgalnact1	protein_coding	1.64401	1.29063	1.45568	1.32228	1.21845
ENSMUSG00000026109	Tmeff2	protein_coding	1.68681	2.17889	2.87244	3.97138	3.78435
ENSMUSG00000009394	Syn2	protein_coding	1.58182	1.23351	1.08176	0.83796	1.03076
ENSMUSG00000009145	Dqx1	protein_coding	0.545688	0.799467	0.845217	0.797076	0.938138
ENSMUSG00000072494	Ppp1r3e	protein_coding	9.19357	7.38098	6.60666	4.60498	5.37241
ENSMUSG00000001034	Mapk7	protein_coding	4.66375	3.9759	3.90625	4.68486	4.38155
ENSMUSG00000041857	Oosp1	protein_coding	0.00976654	0.0891933	0.354943	0.714988	0.838933
ENSMUSG00000027227	Sord	protein_coding	33.1145	40.1978	32.3662	26.7682	26.4959
ENSMUSG00000114470	RP24-476A4.1	protein_coding	0.429157	0.272986	0.341492	0.277997	0.356219
ENSMUSG00000060639	Hist1h4i	protein_coding	2.16608	2.92716	3.12668	3.97014	3.76698
ENSMUSG00000028047	Thbs3	protein_coding	8.30584	6.86007	7.5091	9.57304	7.56562
ENSMUSG00000041264	Uspl1	protein_coding	1.81536	2.04369	1.92694	2.21133	2.25015
ENSMUSG00000048701	Ccdc6	protein_coding	8.16998	7.05831	7.27525	6.04779	6.36196
ENSMUSG00000112547	RP23-151L20.6	lincRNA	0.784703	1.09206	0.846484	0.488798	0.463996
ENSMUSG00000029047	Pex10	protein_coding	2.826	3.24802	2.70676	2.17446	2.40118
ENSMUSG00000021087	Rtn1	protein_coding	1.55015	1.9442	2.53344	2.43832	2.69972
ENSMUSG00000028653	Trit1	protein_coding	14.7865	20.4623	13.2201	8.34073	11.6227
ENSMUSG00000033966	Cdkl4	protein_coding	0.834715	1.65204	1.56041	1.08877	1.26297
ENSMUSG00000116506	RP23-278C10.8	lincRNA	1.5007	1.22482	0.844489	0.642186	0.705891
ENSMUSG00000026656	Fcgr2b	protein_coding	9.00545	10.4386	13.8088	17.5332	17.6209
ENSMUSG00000097234	Gm26518	lincRNA	2.47613	2.98392	2.4363	2.50058	2.53287
ENSMUSG00000064247	Plcxd1	protein_coding	0.446693	0.637938	0.545526	0.711866	0.553092
ENSMUSG00000006218	Fam131c	protein_coding	0.449234	1.1163	0.742794	0.181824	0.384649
ENSMUSG00000002068	Ccne1	protein_coding	1.72937	1.17093	0.913164	1.43547	1.08869
ENSMUSG00000035992	Fnip1	protein_coding	4.32946	5.17901	5.00806	6.7216	6.04638
ENSMUSG00000047462	RP23-182K18.1	lincRNA	0.276432	0.365862	0.676658	0.819585	0.855485
ENSMUSG00000028917	Plekhm2	protein_coding	8.93337	10.9916	9.76848	20.2242	15.5194
ENSMUSG00000056708	Ier5	protein_coding	5.61631	7.98642	7.33761	11.1256	9.70504
ENSMUSG00000003458	Ncstn	protein_coding	28.665	25.699	24.0387	24.4965	22.9082
ENSMUSG00000015568	Lpl	protein_coding	995.71	803.672	700.883	479.777	491.194
ENSMUSG00000002602	Axl	protein_coding	30.6559	36.3479	36.9296	52.0432	47.8632
ENSMUSG00000046223	Plaur	protein_coding	4.32532	6.08827	4.92656	10.0428	7.96485
ENSMUSG00000049686	Orai1	protein_coding	5.51546	4.58247	4.81299	6.09746	5.55835
ENSMUSG00000089682	Bcl2l2	protein_coding	20.287	17.8961	17.0448	12.4884	13.5773
ENSMUSG00000047330	Kcne4	protein_coding	2.91975	4.6377	3.0621	1.83157	2.25012
ENSMUSG00000085297	RP23-186E14.3	antisense	2.70491	3.66205	3.83822	3.65137	3.58049
ENSMUSG00000041229	Phf8	protein_coding	5.89555	4.59308	5.69458	5.36193	6.05901
ENSMUSG00000027702	Lrrc34	protein_coding	0.359351	0.882374	0.891418	0.227326	0.431503
ENSMUSG00000109297	RP23-350G1.5	lincRNA	0.49301	0.892199	0.558764	0.706488	1.22439
ENSMUSG00000034317	Trim59	protein_coding	0.71285	0.466579	0.661371	1.08035	1.15505
ENSMUSG00000031232	Magt1	protein_coding	10.8732	9.52064	11.251	11.8538	11.4038
ENSMUSG00000079235	Ccdc13	protein_coding	0.145051	0.389967	0.400595	0.101843	0.174589
ENSMUSG00000034800	Zfp661	protein_coding	0.692898	0.820694	0.749563	0.714197	0.67039
ENSMUSG00000021567	Nkd2	protein_coding	0.402658	0.540526	0.719282	0.746317	0.774277
ENSMUSG00000042269	Fam92b	protein_coding	0.196818	0.622843	0.64026	0.111808	0.262449
ENSMUSG00000030321	Efcab12	protein_coding	0.272955	0.611006	0.751673	0.27373	0.487716
ENSMUSG00000052997	Uba2	protein_coding	11.3056	10.0393	9.57176	9.43865	9.28739
ENSMUSG00000053553	3110082I17Rik	protein_coding	2.12427	2.62379	2.63488	3.24176	2.98889
ENSMUSG00000022468	Endou	protein_coding	6.15249	4.56308	4.70875	2.69509	3.62407
ENSMUSG00000061371	Zfp873	protein_coding	0.970714	1.14951	1.27683	1.0365	1.12867
ENSMUSG00000020902	Ntn1	protein_coding	8.11939	11.0667	10.948	7.68118	8.50626
ENSMUSG00000109366	RP23-85B15.8	lincRNA	0.390878	0.787643	1.06302	0.422454	0.72569
ENSMUSG00000042532	Golga7b	protein_coding	0.686727	1.28168	1.34813	0.847642	1.25384
ENSMUSG00000021263	Degs2	protein_coding	0.382619	0.58665	0.524651	1.37669	0.947278
ENSMUSG00000030223	Ptpro	protein_coding	1.31499	0.89238	1.41231	3.60998	2.20961
ENSMUSG00000084897	RP23-192A6.2	protein_coding	0.369965	0.933628	1.53855	1.07311	1.16464
ENSMUSG00000025963	Mdh1b	protein_coding	0.262399	0.667969	0.597938	0.210923	0.295901
ENSMUSG00000090860	RP23-13B8.10	antisense	1.54911	2.36781	1.74768	2.79607	2.1766
ENSMUSG00000000976	Heatr6	protein_coding	3.89102	3.35273	3.44799	3.18029	3.37879
ENSMUSG00000024235	Map3k8	protein_coding	1.79644	2.27381	2.53395	3.31701	2.897
ENSMUSG00000032915	Adgre4	protein_coding	0.896798	0.641675	0.905934	0.806544	0.893838
ENSMUSG00000022871	Fetub	protein_coding	0.161564	0.250446	0.416089	0.629205	0.495886
ENSMUSG00000112246	RP24-121J1.2	lincRNA	3.84222	2.78906	4.15766	1.98685	3.08808
ENSMUSG00000062127	Cttnbp2nl	protein_coding	3.415	4.49079	4.20367	4.7399	4.20969
ENSMUSG00000031379	Pir	protein_coding	1.58872	2.01213	1.73292	1.56517	1.6508
ENSMUSG00000026288	Inpp5d	protein_coding	2.78678	3.63064	4.10294	7.87257	6.06322
ENSMUSG00000043644	RP23-82I5.2	bidirectional_promoter_lncRNA	5.48036	7.41755	6.32245	5.11541	5.08428
ENSMUSG00000028479	Gne	protein_coding	6.53316	7.91992	6.11668	5.49177	5.66469
ENSMUSG00000067942	Zfp160	protein_coding	4.55569	3.6066	4.1331	3.80319	3.90592
ENSMUSG00000032649	Colgalt2	protein_coding	0.445548	0.283986	0.343907	0.220053	0.208475
ENSMUSG00000097660	Gm26762	lincRNA	1.47267	1.73725	1.41501	1.47132	1.39721
ENSMUSG00000023886	Smoc2	protein_coding	31.4771	27.1023	31.6649	38.7795	33.3171
ENSMUSG00000054920	Klhl5	protein_coding	13.743	11.5653	11.878	10.7524	10.6629
ENSMUSG00000036578	Fxyd7	protein_coding	1.09619	1.51198	1.69749	1.55574	1.38703
ENSMUSG00000004360	RP23-331E5.6	protein_coding	1.8776	2.7122	3.0952	1.10779	1.38009
ENSMUSG00000022607	Ptk2	protein_coding	3.93545	3.45954	3.19048	2.90823	3.08235
ENSMUSG00000012126	Ubxn11	protein_coding	1.23867	2.17859	2.2283	2.95396	2.08679
ENSMUSG00000034617	Mtrr	protein_coding	2.36624	2.76384	2.31354	2.15549	2.23573
ENSMUSG00000041945	Mfsd9	protein_coding	0.893445	0.726259	0.729252	0.867001	0.722927
ENSMUSG00000026177	Slc11a1	protein_coding	6.41506	9.40092	10.0788	42.3157	29.9319
ENSMUSG00000036615	Rfxap	protein_coding	8.48545	7.32298	6.69838	6.4059	6.21648
ENSMUSG00000039577	Nphp4	protein_coding	0.26371	0.437861	0.393225	0.232292	0.252753
ENSMUSG00000085286	Ube4bos3	antisense	0.585863	0.930468	0.677602	0.720601	0.599465
ENSMUSG00000023909	Paqr4	protein_coding	14.0633	10.96	8.93493	10.3956	10.3563
ENSMUSG00000005958	Ephb3	protein_coding	0.943529	0.754564	0.761754	0.921554	0.916737
ENSMUSG00000006784	Ttc25	protein_coding	0.345184	0.683708	0.660188	0.28031	0.35581
ENSMUSG00000038522	RP23-345H24.2	protein_coding	0.835228	1.73812	1.18807	0.395653	0.67209
ENSMUSG00000107946	RP24-127M20.11	lincRNA	0.34653	0.569842	0.643667	0.59414	0.520413
ENSMUSG00000100916	Lhb	protein_coding	0.781759	2.13048	1.80583	0.525662	0.963588
ENSMUSG00000021464	Ror2	protein_coding	0.678292	0.509889	0.540022	0.471748	0.592456
ENSMUSG00000087305	RP24-267I24.2	processed_transcript	0.799459	0.639435	0.571656	0.485715	0.460313
ENSMUSG00000052915	Msl1	protein_coding	17.4725	15.3862	15.4491	14.3323	14.4262
ENSMUSG00000091514	RP23-322E23.8	lincRNA	0.809199	1.0013	0.739437	0.593953	0.679697
ENSMUSG00000110790	RP23-110E20.5	antisense	0.247252	0.481067	0.347977	0.589537	0.449113
ENSMUSG00000054203	Ifi205	protein_coding	5.64576	8.22269	11.4003	10.345	10.8053
ENSMUSG00000052676	Zmat1	protein_coding	2.01652	2.58459	2.81813	1.97956	2.13064
ENSMUSG00000028873	Cdca8	protein_coding	0.545686	0.350345	0.394994	0.94714	0.623531
ENSMUSG00000031847	RP23-117O14.2	protein_coding	0.213339	0.46694	0.579242	0.263766	0.294492
ENSMUSG00000047250	Ptgs1	protein_coding	7.61353	5.1997	5.95956	5.57491	5.29919
ENSMUSG00000069300	Hist1h2bj	protein_coding	0.543428	0.900148	0.769729	0.419294	0.536911
ENSMUSG00000111192	RP23-12I4.4	lincRNA	0.156639	0.371232	0.154842	0.574966	0.172036
ENSMUSG00000001420	Tmem79	protein_coding	2.06725	1.62491	1.52258	0.727714	0.825956
ENSMUSG00000008090	Fgfrl1	protein_coding	84.7204	69.8016	59.189	44.7078	54.9463
ENSMUSG00000028312	Smc2	protein_coding	1.23719	0.90193	1.12659	1.54311	1.38179
ENSMUSG00000059027	RP23-320F19.2	processed_transcript	8.45364	5.92113	6.8493	4.24076	3.90454
ENSMUSG00000091780	Sco2	protein_coding	1.22202	1.6934	1.60904	2.00081	1.87327
ENSMUSG00000040253	Gbp7	protein_coding	5.38726	3.92291	4.7254	5.00257	5.8944
ENSMUSG00000055639	Dach1	protein_coding	1.23683	0.829388	0.755632	0.484755	0.541091
ENSMUSG00000105957	RP23-335C9.1	lincRNA	0.811634	0.604926	0.772964	0.455316	0.56108
ENSMUSG00000021266	Wars	protein_coding	21.0429	15.7796	14.5458	14.3707	13.9102
ENSMUSG00000063838	Cdc42ep5	protein_coding	5.54838	3.93452	4.03825	5.56931	4.36865
ENSMUSG00000116358	RP23-278C10.11	protein_coding	0.481654	0.246592	0.316126	0.269519	0.200717
ENSMUSG00000033208	S100b	protein_coding	1.04963	0.618342	0.939273	0.872935	0.876517
ENSMUSG00000033540	Idua	protein_coding	4.65851	5.28959	4.92696	6.47497	5.75139
ENSMUSG00000045404	Kcnk13	protein_coding	0.865197	1.29818	1.37396	3.88267	2.32469
ENSMUSG00000027865	Gdap2	protein_coding	5.05232	4.44695	4.69177	4.33136	4.15115
ENSMUSG00000085875	RP23-29H22.3	antisense	1.13287	1.55432	1.39217	1.03268	1.51019
ENSMUSG00000026536	Mnda	protein_coding	5.68981	7.76497	10.4813	13.2542	12.8528
ENSMUSG00000046574	Prr12	protein_coding	8.96483	7.40122	6.27721	5.72666	5.81996
ENSMUSG00000030748	Il4ra	protein_coding	7.46641	9.59374	7.96882	9.33204	9.78124
ENSMUSG00000037752	Xkr8	protein_coding	1.94171	1.67146	1.74024	1.78595	1.70711
ENSMUSG00000034156	Bzrap1	protein_coding	0.351539	0.71224	0.739307	0.452657	0.596623
ENSMUSG00000016239	Lonrf3	protein_coding	0.12292	0.20198	0.252017	0.818796	0.58471
ENSMUSG00000026238	Ptma	protein_coding	299.383	349.183	327.156	335.772	398.972
ENSMUSG00000066361	Serpina3c	protein_coding	77.4835	60.2142	64.0399	37.1078	41.9174
ENSMUSG00000042672	Dcst1	protein_coding	3.6921	5.86403	5.94802	1.95587	3.49673
ENSMUSG00000097489	Gm26808	lincRNA	0.942601	1.3762	1.00838	0.726749	1.07235
ENSMUSG00000036885	Arhgef26	protein_coding	0.548253	0.358586	0.321285	0.133271	0.208278
ENSMUSG00000031483	Erlin2	protein_coding	11.0075	9.22074	9.3494	8.43703	8.2994
ENSMUSG00000041423	Paqr6	protein_coding	0.776955	0.522183	0.75027	0.588567	0.64931
ENSMUSG00000055137	Sugct	protein_coding	2.90278	3.69171	3.52716	2.60596	3.09915
ENSMUSG00000110618	RP23-263C23.7	lincRNA	0.387561	0.583474	0.563306	0.491406	0.524206
ENSMUSG00000028199	Cryz	protein_coding	2.34646	2.82144	2.72848	2.18943	2.17076
ENSMUSG00000097786	RP24-393I15.2	antisense	1.0201	1.45582	0.9277	0.688721	0.755448
ENSMUSG00000030693	Klk10	protein_coding	0.730623	1.13016	0.57767	0.158614	0.389312
ENSMUSG00000107561	RP23-333I12.3	antisense	0.299905	0.442727	0.335514	0.372704	0.409484
ENSMUSG00000087568	Maats1os	antisense	0.262359	0.739051	0.440064	0.194353	0.387592
ENSMUSG00000020780	Srp68	protein_coding	22.9101	25.5432	22.255	19.8832	20.9399
ENSMUSG00000018698	Lhx1	protein_coding	0.187543	0.543294	0.428554	0.0622104	0.193986
ENSMUSG00000057143	Trim12c	protein_coding	8.27362	6.68657	7.94379	10.1865	10.1209
ENSMUSG00000033454	Zbtb1	protein_coding	1.84086	1.5219	1.7637	1.80521	1.79791
ENSMUSG00000085923	RP23-324J22.3	antisense	1.10864	1.6871	1.18556	1.61576	1.42448
ENSMUSG00000073433	Arhgdig	protein_coding	0.191756	0.493355	0.441087	0.14684	0.258643
ENSMUSG00000026384	Ptpn4	protein_coding	3.33329	2.79449	2.46181	1.88272	2.41106
ENSMUSG00000049555	Tmie	protein_coding	0.664909	1.06401	0.72221	0.582333	0.720175
ENSMUSG00000065987	Cd209b	protein_coding	7.61621	9.88311	16.23	9.4653	9.36709
ENSMUSG00000029910	Mad2l1	protein_coding	0.623761	0.467278	0.540747	0.972586	0.777164
ENSMUSG00000023949	Tcte1	protein_coding	0.458886	1.21329	0.971791	0.142956	0.386921
ENSMUSG00000086507	Adap2os	antisense	2.24964	3.59648	2.74929	2.74522	2.98221
ENSMUSG00000042616	Oscp1	protein_coding	2.62645	3.31878	2.61496	1.72173	1.80687
ENSMUSG00000025759	Mfsd8	protein_coding	4.07939	3.39568	3.34482	2.42114	2.5878
ENSMUSG00000006494	Pdk1	protein_coding	4.68617	5.89982	4.80783	3.93612	3.99378
ENSMUSG00000090115	Usp49	protein_coding	1.79962	1.43561	1.27451	0.97496	1.12944
ENSMUSG00000025817	Nudt5	protein_coding	5.9972	5.18786	5.05492	4.11353	4.31374
ENSMUSG00000036323	Srp72	protein_coding	15.7434	17.2904	15.4694	12.7224	13.3076
ENSMUSG00000073795	AC107822.4	protein_coding	0.336782	0.706564	0.605916	0.353518	0.436964
ENSMUSG00000057068	Fam47e	protein_coding	0.711734	1.7541	1.79251	0.60474	0.9757
ENSMUSG00000005078	Jkamp	protein_coding	12.5169	10.7853	10.9378	9.87466	9.9341
ENSMUSG00000037683	Armc3	protein_coding	0.191764	0.415157	0.452403	0.289904	0.347634
ENSMUSG00000042272	Sestd1	protein_coding	3.54095	4.43614	4.15289	4.32327	4.08254
ENSMUSG00000022122	Ednrb	protein_coding	14.4923	18.6625	20.9843	25.785	25.2613
ENSMUSG00000040111	Gramd1b	protein_coding	3.70263	5.13276	5.83324	4.77657	4.31945
ENSMUSG00000039952	Dag1	protein_coding	35.8576	30.1537	29.7598	25.7339	25.3201
ENSMUSG00000040740	Slc25a34	protein_coding	0.486206	0.836312	0.578519	0.510908	0.563995
ENSMUSG00000002129	Sf3a1	protein_coding	5.61437	6.35924	5.67363	5.35276	5.65844
ENSMUSG00000046186	Cd109	protein_coding	1.55175	1.99962	2.85635	2.86506	2.95193
ENSMUSG00000027386	Fbln7	protein_coding	0.683042	1.10226	1.48092	5.93067	2.76041
ENSMUSG00000087600	Pmepa1os	antisense	0.871854	1.3303	0.879465	0.292454	0.719269
ENSMUSG00000060176	Kif27	protein_coding	0.288607	0.550957	0.639479	0.270071	0.39062
ENSMUSG00000037251	Pomk	protein_coding	3.94124	3.25742	3.49979	4.19535	3.72885
ENSMUSG00000017400	Stac2	protein_coding	1.10674	1.79133	1.90867	6.4287	4.44405
ENSMUSG00000020250	Txnrd1	protein_coding	10.1462	11.9775	9.74126	14.3936	13.2195
ENSMUSG00000001661	Hoxc6	protein_coding	12.7113	10.6262	9.87902	7.39102	9.29417
ENSMUSG00000054850	Smim10l2a	protein_coding	0.496087	0.741916	0.882804	0.633222	0.956479
ENSMUSG00000038628	Polr3k	protein_coding	8.41402	7.04534	7.93908	8.45106	8.22564
ENSMUSG00000113757	RP23-28J6.5	lincRNA	0.031787	0.171432	0.203076	1.12199	0.735234
ENSMUSG00000107121	RP23-228F6.9	lincRNA	2.19438	1.73756	1.79714	1.64716	1.39696
ENSMUSG00000026228	Htr2b	protein_coding	0.2198	0.381963	0.392345	1.38137	0.953785
ENSMUSG00000029553	Tfec	protein_coding	0.195371	0.316536	0.487322	1.29509	0.835216
ENSMUSG00000014778	Fhod1	protein_coding	11.081	8.30875	6.19197	4.94672	5.73414
ENSMUSG00000030149	Klrk1	protein_coding	0.360079	0.268173	0.361024	0.538386	0.542251
ENSMUSG00000039361	Picalm	protein_coding	15.9727	19.4037	16.0067	15.0856	15.7552
ENSMUSG00000028719	Cmpk1	protein_coding	32.2423	26.8063	24.2722	27.8601	26.4786
ENSMUSG00000096606	Tpbgl	protein_coding	2.13877	2.90011	2.59998	4.8392	4.10425
ENSMUSG00000041488	Stx3	protein_coding	1.9389	2.39652	2.21041	3.04764	2.6417
ENSMUSG00000109771	RP23-316L10.2	protein_coding	0.313134	0.462657	0.596794	0.473348	0.547462
ENSMUSG00000024359	Hspa9	protein_coding	96.033	111.583	96.9611	80.1628	85.3635
ENSMUSG00000068245	Phf11c	protein_coding	2.6801	2.08925	2.60556	3.42228	3.59703
ENSMUSG00000020963	Tshr	protein_coding	19.998	15.6803	18.3067	11.7978	10.7456
ENSMUSG00000081984	Dnajb3	protein_coding	0.70775	1.4234	1.20213	0.812904	0.759106
ENSMUSG00000027886	RP23-128G10.1	protein_coding	0.250694	0.701073	0.756869	0.20896	0.366984
ENSMUSG00000071324	Armc2	protein_coding	0.159762	0.27499	0.330474	0.661428	0.50287
ENSMUSG00000032092	Mpzl2	protein_coding	0.868198	1.54435	1.51623	0.49807	0.88255
ENSMUSG00000048612	Myof	protein_coding	3.93556	5.02991	6.26827	11.5218	9.38225
ENSMUSG00000002825	Qtrt1	protein_coding	3.2467	3.84472	3.7928	3.76108	3.8768
ENSMUSG00000028524	Sgip1	protein_coding	0.413051	0.578774	0.608106	0.423796	0.387301
ENSMUSG00000052301	Doc2a	protein_coding	0.413788	0.562799	0.427553	0.56025	0.464785
ENSMUSG00000087639	RP23-156O5.3	antisense	0.244034	0.410321	0.310805	1.14018	0.711254
ENSMUSG00000015766	Eps8	protein_coding	3.30926	4.08379	4.23697	4.65065	4.44953
ENSMUSG00000022361	Zhx1	protein_coding	8.43163	7.28346	8.01028	7.99671	7.92372
ENSMUSG00000059602	Syn3	protein_coding	3.08586	4.34114	2.74723	1.99879	2.29129
ENSMUSG00000090307	RP23-96A14.2	antisense	0.268898	0.360663	0.34211	0.901588	0.775533
ENSMUSG00000037280	Galnt6	protein_coding	1.10901	1.79235	1.63324	9.76655	6.03577
ENSMUSG00000056498	Tmem154	protein_coding	1.23076	1.65105	1.97114	1.86111	2.16846
ENSMUSG00000033361	Prrg3	protein_coding	11.7333	8.92647	11.8277	7.95336	8.79276
ENSMUSG00000038982	Bloc1s5	protein_coding	4.00451	3.3929	3.57393	3.12204	3.16484
ENSMUSG00000050677	Ccdc96	protein_coding	0.359835	0.615468	0.66757	0.250319	0.373569
ENSMUSG00000050931	Sgms2	protein_coding	1.88038	2.33887	2.65524	2.33468	2.5091
ENSMUSG00000031877	Ces2g	protein_coding	3.46849	4.11891	4.68018	4.96464	5.08269
ENSMUSG00000028389	Zfp37	protein_coding	0.641432	0.806302	0.87798	0.724614	0.696194
ENSMUSG00000028243	Ubxn2b	protein_coding	1.82216	2.14837	2.41142	1.94198	2.08292
ENSMUSG00000040978	RP23-219P13.3	protein_coding	0.376884	0.77406	0.745142	0.250277	0.426579
ENSMUSG00000115278	RP24-156K1.2	lincRNA	0.18697	0.49599	0.589755	0.171045	0.211382
ENSMUSG00000062078	Qk	protein_coding	16.7183	14.3963	16.3521	16.301	15.1523
ENSMUSG00000031104	Rab33a	protein_coding	0.301715	0.17541	0.392699	0.391228	0.494336
ENSMUSG00000021028	Mbip	protein_coding	5.69663	4.90933	5.48936	5.81128	5.4732
ENSMUSG00000026185	Igfbp5	protein_coding	66.0201	52.1514	61.5941	48.7393	49.6646
ENSMUSG00000055963	Triqk	protein_coding	1.55287	1.24945	1.46656	1.40428	1.34352
ENSMUSG00000004846	Plod3	protein_coding	27.4425	22.9418	22.4472	22.9193	22.7847
ENSMUSG00000055633	Zfp580	protein_coding	4.63888	3.9166	4.08025	4.698	4.19477
ENSMUSG00000111189	RP23-138K22.2	antisense	0.445679	0.702037	0.750053	0.720934	0.761166
ENSMUSG00000022763	Aifm3	protein_coding	0.543926	0.760882	0.94021	0.327907	0.431032
ENSMUSG00000040612	Ildr2	protein_coding	3.42376	4.36009	5.09946	4.27424	4.93411
ENSMUSG00000037966	Ninj1	protein_coding	29.8952	42.7513	50.6777	128.445	82.7099
ENSMUSG00000024413	Npc1	protein_coding	4.14896	5.11264	4.19338	7.53756	6.25247
ENSMUSG00000033316	Galnt9	protein_coding	0.318965	0.196273	0.264992	0.542146	0.362359
ENSMUSG00000026662	Sephs1	protein_coding	5.11579	4.55936	4.68506	4.89821	4.52253
ENSMUSG00000020930	Ccdc103	protein_coding	0.277425	0.559768	0.605865	0.294047	0.412241
ENSMUSG00000037348	Paqr7	protein_coding	5.87133	4.0558	4.84113	7.13607	5.34545
ENSMUSG00000021485	Mxd3	protein_coding	1.03573	0.630005	0.649224	1.60401	1.03017
ENSMUSG00000023004	Tuba1b	protein_coding	257.057	187.966	248.066	219.84	213.804
ENSMUSG00000069910	Spdl1	protein_coding	0.324542	0.194407	0.184454	0.701179	0.500394
ENSMUSG00000039680	Mrps6	protein_coding	55.5291	37.9412	50.1825	49.5811	45.25
ENSMUSG00000014786	Slc9a5	protein_coding	0.941576	0.715722	0.570627	0.52502	0.557012
ENSMUSG00000048142	Nat8l	protein_coding	13.768	20.5599	12.7821	5.08248	7.90833
ENSMUSG00000110350	RP23-218K15.7	TEC	84.8553	126.444	91.73	337.147	175.537
ENSMUSG00000040483	Xaf1	protein_coding	3.4554	2.65697	3.2953	3.4835	4.12056
ENSMUSG00000109644	AC151602.15	antisense	0.870996	1.44509	0.977526	0.41274	0.700746
ENSMUSG00000036875	Dna2	protein_coding	0.721807	0.530874	0.701827	0.939934	0.779272
ENSMUSG00000086665	RP23-169H13.4	lincRNA	0.0595315	0.28226	0.362965	0.487979	0.518637
ENSMUSG00000019889	Ptprk	protein_coding	1.41073	1.75792	1.66177	0.79367	1.0686
ENSMUSG00000026729	RP23-71J17.2	lincRNA	2.41069	2.9918	2.61168	2.25954	2.4319
ENSMUSG00000000811	Txnrd3	protein_coding	8.56659	7.18128	5.46087	4.43405	4.65511
ENSMUSG00000047507	Baiap3	protein_coding	0.931106	1.35139	1.11783	1.14007	1.25031
ENSMUSG00000004798	Ulk2	protein_coding	12.1821	10.6813	10.81	10.2883	10.1676
ENSMUSG00000028589	RP23-321K1.1	protein_coding	0.32139	0.794584	0.994404	0.290208	0.522676
ENSMUSG00000090370	RP23-340P19.2	processed_transcript	0.279959	0.404856	0.421849	0.312558	0.397138
ENSMUSG00000017344	Vtn	protein_coding	12.0762	9.51794	8.38014	6.54374	6.50922
ENSMUSG00000086035	RP23-445E3.2	processed_transcript	0.49136	0.28827	0.434431	0.412833	0.402597
ENSMUSG00000034612	Chst11	protein_coding	3.26292	4.14507	3.44099	4.55106	4.09348
ENSMUSG00000108732	RP24-67F19.6	TEC	0.411245	0.528033	0.495119	0.432923	0.533582
ENSMUSG00000078451	Ppil6	protein_coding	2.12228	4.29356	4.68554	1.48084	2.54213
ENSMUSG00000068794	Col28a1	protein_coding	1.78639	1.2111	1.55424	1.2227	1.17819
ENSMUSG00000050762	Prss27	protein_coding	1.73003	1.24418	1.19117	0.918908	0.837321
ENSMUSG00000028637	Ccdc30	protein_coding	0.390289	0.718213	0.740402	0.268935	0.443354
ENSMUSG00000032867	Fbxw8	protein_coding	29.7288	25.2521	24.7058	21.7122	20.3746
ENSMUSG00000028701	Lurap1	protein_coding	0.645576	0.811312	0.72121	0.541373	0.646004
ENSMUSG00000018648	Dusp14	protein_coding	0.855119	1.43095	1.27319	0.710808	1.02581
ENSMUSG00000063576	Klhdc3	protein_coding	24.451	21.0419	19.0944	20.9753	19.0988
ENSMUSG00000060093	Hist1h4a	protein_coding	1.9336	3.352	1.72913	0.421418	0.588114
ENSMUSG00000063179	Pstk	protein_coding	1.68676	1.4057	1.50099	1.5473	1.39904
ENSMUSG00000069607	Cd300lh	protein_coding	0.97357	1.54215	1.24265	3.10937	2.22885
ENSMUSG00000032254	Kif23	protein_coding	0.534575	0.392735	0.342805	0.736593	0.543937
ENSMUSG00000029064	Gnb1	protein_coding	63.6786	55.7279	56.5843	62.4868	59.8073
ENSMUSG00000072596	Ear2	protein_coding	33.0351	25.0019	27.7674	22.0725	26.6359
ENSMUSG00000038733	Wdr26	protein_coding	18.3754	16.0823	16.0076	18.5202	16.9024
ENSMUSG00000038677	Scube3	protein_coding	0.357974	0.74068	0.639643	0.152625	0.296476
ENSMUSG00000006699	Cdc42	protein_coding	129.443	106.83	114.546	142.925	124.08
ENSMUSG00000090357	AC149055.3	antisense	10.4906	12.6604	9.11663	10.2842	8.77762
ENSMUSG00000072949	Acot1	protein_coding	1.07294	2.19662	1.97988	1.39784	1.64783
ENSMUSG00000103955	RP23-332E2.7	TEC	0.17658	0.326104	0.23975	0.349766	0.373295
ENSMUSG00000050390	RP23-284L6.7	protein_coding	3.51913	4.82881	4.4822	13.0471	8.29932
ENSMUSG00000115451	RP24-260F19.3	lincRNA	0.552777	0.316144	0.33343	0.279357	0.280148
ENSMUSG00000003477	Inmt	protein_coding	51.175	67.0128	145.989	149.653	117.676
ENSMUSG00000030342	Cd9	protein_coding	26.7813	34.5788	32.5029	74.6978	57.9898
ENSMUSG00000107451	RP23-370A2.7	lincRNA	1.74022	1.20959	1.44087	1.06518	0.91809
ENSMUSG00000092178	RP24-244P2.1	lincRNA	0.207768	0.305426	0.47063	0.589042	0.537359
ENSMUSG00000066129	Kndc1	protein_coding	0.152055	0.429848	0.451405	0.0764428	0.190797
ENSMUSG00000016526	Dyrk3	protein_coding	0.368015	0.626302	0.708039	0.362211	0.478088
ENSMUSG00000041775	Mapk1ip1	protein_coding	10.8746	12.7501	12.3822	10.0578	10.285
ENSMUSG00000042857	RP23-464E7.4	bidirectional_promoter_lncRNA	1.48877	1.26326	1.21219	1.12602	1.11805
ENSMUSG00000038508	Gdf15	protein_coding	0.443607	1.0381	1.07567	9.2075	7.89089
ENSMUSG00000000751	Rpa1	protein_coding	8.88095	7.98222	7.71841	7.9641	7.97539
ENSMUSG00000039086	Ss18l1	protein_coding	2.13519	1.65231	1.54309	1.44647	1.33911
ENSMUSG00000036275	RP23-289H16.2	protein_coding	44.5897	39.346	38.5822	43.208	39.0681
ENSMUSG00000097331	RP24-341K21.12	lincRNA	0.792542	0.97654	0.932287	0.839606	0.956301
ENSMUSG00000010492	Uckl1os	antisense	0.995053	1.75576	1.53386	0.652923	1.00953
ENSMUSG00000053332	Gas5	processed_transcript	20.3587	24.293	22.807	22.7645	24.3971
ENSMUSG00000039270	Megf9	protein_coding	4.31002	3.45896	4.20138	4.10241	3.72759
ENSMUSG00000071103	AC114558.6	protein_coding	1.84096	2.3838	2.26807	1.67348	1.98001
ENSMUSG00000050312	Nsun3	protein_coding	2.92791	2.46628	2.45711	2.36068	2.40038
ENSMUSG00000022949	Clic6	protein_coding	2.14222	4.52518	5.22789	2.00364	2.84552
ENSMUSG00000039831	Arhgap29	protein_coding	20.2983	15.713	20.6452	14.4751	15.7844
ENSMUSG00000051705	Senp8	protein_coding	1.42489	1.21322	1.28099	1.24122	1.17087
ENSMUSG00000029291	Rufy3	protein_coding	2.29884	2.57493	2.35959	3.53743	3.17365
ENSMUSG00000030839	Sergef	protein_coding	1.09618	1.44006	1.42141	2.10945	1.82699
ENSMUSG00000003948	Mmd	protein_coding	191.583	139.557	171.3	117.784	119.759
ENSMUSG00000047911	Npm2	protein_coding	0.370527	0.252397	0.415162	0.374186	0.391867
ENSMUSG00000027399	Il1a	protein_coding	0.0514425	0.104513	0.104391	0.502165	0.322298
ENSMUSG00000086935	AC102096.3	antisense	1.14907	1.87519	1.57039	2.03883	1.69699
ENSMUSG00000029207	Apbb2	protein_coding	2.9463	2.39573	2.28662	2.72794	2.50375
ENSMUSG00000061802	Armc4	protein_coding	0.197905	0.584941	0.557026	0.125556	0.32599
ENSMUSG00000026965	Anapc2	protein_coding	29.2285	25.1265	24.915	27.9291	25.9787
ENSMUSG00000071645	Tut1	protein_coding	6.23536	7.08442	6.58628	6.78599	6.84553
ENSMUSG00000026478	Lamc1	protein_coding	42.0374	32.4363	36.1845	34.0101	34.124
ENSMUSG00000031574	Star	protein_coding	0.990708	1.37821	1.39289	1.32431	1.3592
ENSMUSG00000025044	Msr1	protein_coding	1.10997	1.66241	2.28982	6.6747	5.15215
ENSMUSG00000024529	Lox	protein_coding	13.8535	10.5783	14.5698	15.9944	15.3458
ENSMUSG00000035062	Zc4h2	protein_coding	1.71747	1.35973	1.77602	2.29353	1.82878
ENSMUSG00000032186	Tmod2	protein_coding	0.888934	1.08691	1.21396	1.31838	1.25781
ENSMUSG00000106662	RP23-311A21.2	TEC	0.580519	0.745628	0.539901	0.646888	0.597058
ENSMUSG00000034993	Vat1	protein_coding	57.1676	75.3453	72.0781	203.196	148.116
ENSMUSG00000038545	Cul7	protein_coding	8.7602	7.38368	6.97334	5.56356	5.70544
ENSMUSG00000029126	Nsg1	protein_coding	3.21168	3.93971	4.8375	4.35932	4.19326
ENSMUSG00000028071	Sh2d2a	protein_coding	0.139063	0.233486	0.294472	0.553736	0.622551
ENSMUSG00000003665	Has1	protein_coding	0.297979	0.756652	0.597346	0.641916	0.68161
ENSMUSG00000075271	Ttc30a1	protein_coding	0.68012	0.540357	0.665437	0.684045	0.745708
ENSMUSG00000035637	Grhpr	protein_coding	32.404	44.5306	30.9516	23.8585	25.1401
ENSMUSG00000029189	Sel1l3	protein_coding	0.272012	0.464355	0.361979	0.61932	0.470371
ENSMUSG00000039021	Ttc16	protein_coding	0.400514	0.919917	0.95808	0.318198	0.519101
ENSMUSG00000062939	Stat4	protein_coding	0.14867	0.281437	0.382602	0.516537	0.591207
ENSMUSG00000115124	RP24-390D14.9	lincRNA	1.4973	1.12254	1.16258	0.885145	0.90194
ENSMUSG00000009772	Nuak2	protein_coding	1.57404	1.9247	2.24647	3.35966	2.92086
ENSMUSG00000041112	Elmo1	protein_coding	1.37124	1.08945	1.16204	1.96438	1.59626
ENSMUSG00000039824	Myl6b	protein_coding	3.69448	2.61015	2.68518	2.03907	1.85767
ENSMUSG00000046152	Fut10	protein_coding	1.04954	1.24992	1.36319	1.49045	1.37792
ENSMUSG00000068428	Gmnc	protein_coding	0.182593	0.391343	0.430217	0.0983667	0.15857
ENSMUSG00000036565	Ttyh3	protein_coding	9.63403	7.94715	7.27368	10.2848	8.81713
ENSMUSG00000035273	Hpse	protein_coding	1.69837	2.27949	4.31656	12.7565	9.42471
ENSMUSG00000028211	Trp53inp1	protein_coding	4.70451	8.25098	6.84238	7.15291	6.85316
ENSMUSG00000023078	Cxcl13	protein_coding	2.34487	5.22414	13.1615	19.8304	20.2847
ENSMUSG00000039438	Ttc36	protein_coding	0.871348	1.65575	1.10298	0.423906	0.615397
ENSMUSG00000000732	Icosl	protein_coding	3.40496	4.19644	3.73824	3.38732	3.93215
ENSMUSG00000057113	Npm1	protein_coding	47.0408	55.1288	52.9711	61.0245	62.0774
ENSMUSG00000040473	Cfap69	protein_coding	0.505233	0.959244	1.15276	0.405876	0.625216
ENSMUSG00000072763	AC116718.1	protein_coding	0.478899	0.606689	0.743916	0.603149	0.676936
ENSMUSG00000053603	4930442H23Rik	protein_coding	0.479332	0.654082	0.551491	0.492114	0.773968
ENSMUSG00000068882	Ssb	protein_coding	40.5375	36.5739	36.4608	37.9204	38.9342
ENSMUSG00000034968	Lbx2	protein_coding	0.547407	0.924652	0.993938	0.965183	0.769731
ENSMUSG00000085068	AC139245.4	antisense	0.276223	0.573073	0.581648	0.15661	0.347083
ENSMUSG00000025257	Ribc1	protein_coding	0.863014	1.22932	1.09301	0.775105	0.908577
ENSMUSG00000066057	RP24-133K9.1	lincRNA	1.4413	1.15462	1.2464	1.27584	1.17667
ENSMUSG00000035594	Chrna5	protein_coding	0.0784209	0.126733	0.361538	0.479803	0.76825
ENSMUSG00000016477	E2f3	protein_coding	2.78622	2.3109	2.10823	2.39606	2.27257
ENSMUSG00000021368	Tbc1d7	protein_coding	2.25234	1.78851	1.81376	1.97031	1.71334
ENSMUSG00000029504	Ddx51	protein_coding	2.25788	2.70866	2.66491	2.61661	2.87422
ENSMUSG00000073436	Eme2	protein_coding	1.49302	1.709	1.46945	1.60376	1.63561
ENSMUSG00000042826	Fgf11	protein_coding	7.19194	5.46197	5.42012	2.33557	3.24552
ENSMUSG00000087429	RP23-21G7.4	antisense	6.99958	5.61059	5.37108	4.14511	4.5961
ENSMUSG00000037185	Krt80	protein_coding	1.33289	1.10979	1.44264	0.834673	1.03665
ENSMUSG00000000982	Ccl3	protein_coding	0.312481	0.724091	0.78699	5.78142	3.94147
ENSMUSG00000024078	Ttc27	protein_coding	3.01084	3.52563	3.59469	4.23186	4.12285
ENSMUSG00000086111	RP23-255E18.1	lincRNA	0.446883	0.335293	0.494009	0.883768	0.606203
ENSMUSG00000056899	Immp2l	protein_coding	5.81826	7.52097	6.38975	4.42228	4.84465
ENSMUSG00000041439	Mfsd6	protein_coding	1.70539	2.00398	2.12945	2.14708	2.21486
ENSMUSG00000026414	Tnnt2	protein_coding	0.2121	0.516168	0.467454	0.124255	0.233831
ENSMUSG00000024528	Srfbp1	protein_coding	5.69205	6.90296	6.24384	5.92164	6.2921
ENSMUSG00000059142	Zfp945	protein_coding	1.87693	1.61484	1.7483	2.03917	1.89324
ENSMUSG00000061816	Myl1	protein_coding	19.9374	13.847	14.7189	13.2901	11.7395
ENSMUSG00000085049	Parvaos	antisense	0.401584	0.530157	0.363652	0.507887	0.574669
ENSMUSG00000091881	RP23-199B2.2	antisense	0.93344	0.568546	0.830095	1.00551	0.89381
ENSMUSG00000102531	RP24-72B22.1	lincRNA	0.395979	0.173889	0.545794	0.632951	0.530159
ENSMUSG00000030142	Clec4e	protein_coding	0.125186	0.207153	0.249743	0.448466	0.516411
ENSMUSG00000030147	Clec4b1	protein_coding	5.27292	3.35047	4.7074	9.83394	7.63313
ENSMUSG00000026255	Efhd1	protein_coding	5.56167	7.03134	7.13215	5.71141	5.60966
ENSMUSG00000071267	Zfp942	protein_coding	2.15645	1.84748	2.12013	2.1442	2.1007
ENSMUSG00000020682	Mmp28	protein_coding	17.6297	14.3969	11.7881	10.3236	10.7226
ENSMUSG00000063430	Wscd2	protein_coding	0.611211	0.46291	0.44932	0.416533	0.567037
ENSMUSG00000051435	Fhad1	protein_coding	0.219894	0.504028	0.513105	0.188957	0.269705
ENSMUSG00000029359	Tesc	protein_coding	1.40007	2.45808	2.10726	1.00995	1.6711
ENSMUSG00000111103	RP23-164P21.3	bidirectional_promoter_lncRNA	0.215901	0.521164	0.63157	0.367866	0.286686
ENSMUSG00000030107	Usp18	protein_coding	1.50556	1.07268	1.58023	1.91682	2.45971
ENSMUSG00000057816	RP24-472I15.1	protein_coding	0.293123	0.711039	0.702603	0.156893	0.334289
ENSMUSG00000028967	Errfi1	protein_coding	18.5286	28.3972	26.4112	17.1087	18.9362
ENSMUSG00000032243	Itga11	protein_coding	1.83967	2.33741	2.61538	3.24383	2.26981
ENSMUSG00000066798	Zbtb6	protein_coding	3.31228	2.80476	3.36577	3.16195	3.48696
ENSMUSG00000020196	Cabin1	protein_coding	4.18253	4.83439	4.34023	4.43334	4.68065
ENSMUSG00000086849	RP23-228F6.3	sense_intronic	0.295783	0.551364	0.414408	0.370164	0.305115
ENSMUSG00000046404	Yod1	protein_coding	1.34435	1.15624	1.36478	1.43375	1.38529
ENSMUSG00000039903	Eva1c	protein_coding	0.886808	1.23143	1.03773	1.02945	1.23417
ENSMUSG00000008393	Carhsp1	protein_coding	79.8654	66.4902	62.6767	52.5764	56.7361
ENSMUSG00000033730	Egr3	protein_coding	0.474943	1.07974	0.80092	0.897547	0.730127
ENSMUSG00000032328	Tmem30a	protein_coding	24.9493	22.4602	22.588	23.3044	22.6885
ENSMUSG00000016529	Il10	protein_coding	0.0694406	0.157796	0.259653	0.793481	0.78694
ENSMUSG00000112150	RP23-278O17.1	bidirectional_promoter_lncRNA	0.579287	0.722124	0.575138	0.485824	0.530783
ENSMUSG00000105504	Gbp5	protein_coding	2.11244	1.45505	1.66767	1.83884	2.16528
ENSMUSG00000024056	Ndc80	protein_coding	0.596271	0.318127	0.422571	1.17648	0.866005
ENSMUSG00000032743	AC127333.1	protein_coding	1.10442	1.37594	1.41069	1.25341	1.35778
ENSMUSG00000051098	Mblac2	protein_coding	2.48959	1.97128	1.88887	1.90667	1.81147
ENSMUSG00000041733	Coq5	protein_coding	11.6371	13.3175	10.959	9.41314	9.87809
ENSMUSG00000104253	RP24-98O21.4	TEC	0.386421	0.537005	0.433207	0.29361	0.317843
ENSMUSG00000024791	Cdca5	protein_coding	0.375693	0.217744	0.229614	0.861334	0.474299
ENSMUSG00000023009	Nckap5l	protein_coding	2.39822	1.99179	1.72469	2.42002	1.98717
ENSMUSG00000029227	Fip1l1	protein_coding	3.54705	3.8767	3.50352	3.21251	3.46236
ENSMUSG00000040170	Fmo2	protein_coding	17.8364	23.1373	22.879	18.2544	15.9181
ENSMUSG00000108079	RP23-4F16.6	antisense	0.20521	0.435144	0.714873	0.32655	0.436982
ENSMUSG00000021998	Lcp1	protein_coding	6.63745	8.89579	11.352	43.3361	30.8597
ENSMUSG00000114665	RP23-151C6.1	lincRNA	0.452359	0.618328	0.360798	0.16269	0.251576
ENSMUSG00000010136	Pifo	protein_coding	0.685156	1.94065	1.70842	0.43523	1.11577
ENSMUSG00000029348	Asphd2	protein_coding	0.341614	0.479823	0.568384	0.683416	0.666309
ENSMUSG00000020744	Slc25a19	protein_coding	17.1403	12.5492	18.9981	14.8191	13.6912
ENSMUSG00000032898	Fbxo21	protein_coding	36.0718	47.0983	27.482	17.545	23.9078
ENSMUSG00000101067	RP23-96D14.2	lincRNA	0.741712	0.470561	0.43035	0.312294	0.495519
ENSMUSG00000061878	Sphk1	protein_coding	1.20129	1.81184	1.42945	1.71459	1.88962
ENSMUSG00000036231	Agr3	protein_coding	0.487872	1.32565	1.33481	0.233096	0.500539
ENSMUSG00000051832	RP23-320E6.5	processed_transcript	0.638935	0.479424	0.497232	0.276358	0.375682
ENSMUSG00000041660	Bbox1	protein_coding	0.47073	1.16599	1.16148	0.266206	0.515618
ENSMUSG00000108170	RP23-92M3.4	TEC	3.89108	4.71874	3.02579	2.58583	2.88411
ENSMUSG00000026806	Ddx31	protein_coding	1.01741	1.26478	1.34723	2.01082	1.88738
ENSMUSG00000094282	Cfap73	protein_coding	0.600695	1.62429	1.45332	0.299375	0.643289
ENSMUSG00000040785	Ttc3	protein_coding	2.49755	2.95446	2.97904	2.68065	2.89434
ENSMUSG00000027219	Slc28a2	protein_coding	9.51295	6.90266	7.79226	6.12862	7.06821
ENSMUSG00000000290	Itgb2	protein_coding	15.0597	20.5476	23.7048	89.801	65.2158
ENSMUSG00000034652	Cd300a	protein_coding	3.17531	4.6856	5.51556	26.4757	17.7732
ENSMUSG00000078865	RP24-63F2.2	protein_coding	0.091617	0.193916	0.419835	0.316443	0.35307
ENSMUSG00000050777	Tmem37	protein_coding	5.90204	9.05483	8.92818	14.423	10.7175
ENSMUSG00000032077	Bud13	protein_coding	2.00394	2.28265	2.05693	2.35554	2.12455
ENSMUSG00000085156	RP23-69P8.2	processed_transcript	2.10858	2.70736	2.41035	3.47973	3.26325
ENSMUSG00000091055	Siglec15	protein_coding	0.0128777	0.0695533	0.0719991	0.812727	0.374461
ENSMUSG00000039377	Hlx	protein_coding	4.0874	3.14121	3.26201	5.88767	4.51678
ENSMUSG00000107997	RP23-336I5.8	TEC	1.25767	1.99128	1.6641	0.868427	0.867877
ENSMUSG00000086054	Hnf1aos1	antisense	0.214652	0.663132	0.594483	0.0681163	0.350586
ENSMUSG00000006705	Pknox1	protein_coding	1.88508	2.17349	2.23565	2.24463	2.34397
ENSMUSG00000000934	Top1mt	protein_coding	4.09656	4.89648	4.51585	3.95626	3.93277
ENSMUSG00000042659	Arrdc4	protein_coding	6.05114	5.24287	6.39638	7.23881	6.39136
ENSMUSG00000038872	Zfhx3	protein_coding	0.915521	0.783196	0.794963	0.765107	0.778063
ENSMUSG00000062248	Cks2	protein_coding	4.30314	3.03405	3.05186	4.87755	4.25853
ENSMUSG00000033964	Zbtb41	protein_coding	3.01861	2.59504	2.62079	2.14148	2.17666
ENSMUSG00000092164	Rergl	protein_coding	0.495868	0.300193	0.256708	0.12663	0.0790553
ENSMUSG00000038335	Tsr1	protein_coding	6.01355	6.83145	6.82285	7.31475	7.25618
ENSMUSG00000074825	Itpripl1	protein_coding	6.35391	5.3585	5.49907	6.02947	5.51592
ENSMUSG00000036983	Tfb1m	protein_coding	3.29589	3.9726	3.63385	3.38656	3.54614
ENSMUSG00000039037	St6galnac5	protein_coding	2.31106	3.18722	2.65066	3.0235	4.03068
ENSMUSG00000007038	Neu1	protein_coding	11.027	13.4235	11.3386	13.6966	12.4338
ENSMUSG00000041355	Ssr2	protein_coding	45.5601	34.8956	35.6338	38.5081	36.7264
ENSMUSG00000023979	Guca1b	protein_coding	0.332567	0.432076	0.418103	0.314266	0.475717
ENSMUSG00000031465	Angpt2	protein_coding	2.13657	1.69837	1.62734	2.04834	1.97566
ENSMUSG00000037035	Inhbb	protein_coding	13.4278	11.2677	12.8841	11.3403	12.5812
ENSMUSG00000027195	Hsd17b12	protein_coding	63.454	76.3914	57.5285	40.7342	44.7158
ENSMUSG00000073073	RP23-384G1.1	processed_transcript	0.708647	0.544173	0.658425	0.584462	0.623576
ENSMUSG00000027859	Ngf	protein_coding	1.98102	1.5095	1.14564	1.13536	1.26066
ENSMUSG00000064307	Lrrc51	protein_coding	6.03976	8.1552	7.55083	5.46284	5.99342
ENSMUSG00000001175	Calm1	protein_coding	93.6693	74.0047	82.1731	106.023	90.4943
ENSMUSG00000113918	RP23-351O8.8	antisense	0.97632	0.725148	1.00378	1.03276	0.994445
ENSMUSG00000084792	RP24-83P13.2	lincRNA	0.393504	0.548132	0.346315	0.382631	0.427797
ENSMUSG00000026387	Sctr	protein_coding	7.4517	5.71	5.38759	5.33878	5.73126
ENSMUSG00000030306	Tmtc1	protein_coding	1.99655	2.7116	3.33112	2.42011	2.67111
ENSMUSG00000020038	Cry1	protein_coding	3.18767	4.37141	2.55424	2.27158	2.84615
ENSMUSG00000034685	Fam171a2	protein_coding	2.77022	1.89709	1.33858	1.71667	1.63893
ENSMUSG00000055707	Klhl26	protein_coding	6.25246	7.24582	6.1916	5.99252	6.27265
ENSMUSG00000103827	RP24-388D8.4	lincRNA	0.257485	0.437411	0.336046	0.392781	0.360616
ENSMUSG00000031760	Mt3	protein_coding	4.38173	10.6723	9.64683	4.11946	5.57641
ENSMUSG00000021286	Zfyve21	protein_coding	16.0269	13.4027	14.7648	14.3491	13.639
ENSMUSG00000068101	Cenpm	protein_coding	0.361109	0.244409	0.294923	0.682147	0.486639
ENSMUSG00000099398	Ms4a14	protein_coding	0.583062	0.848815	1.45163	3.39984	2.32309
ENSMUSG00000047963	Stbd1	protein_coding	6.39538	8.25429	8.6022	8.83781	8.92188
ENSMUSG00000111059	RP23-456L15.4	lincRNA	0.360406	0.731339	0.834508	0.726147	1.13005
ENSMUSG00000024059	Clip4	protein_coding	0.418517	0.587468	0.627801	0.480374	0.495451
ENSMUSG00000053769	Lysmd1	protein_coding	2.02847	1.72041	1.62642	1.74941	1.61268
ENSMUSG00000053111	Fank1	protein_coding	0.469391	0.968174	0.947131	0.243117	0.514404
ENSMUSG00000097074	RP24-228P8.1	antisense	0.244136	0.611037	0.651697	0.110483	0.35113
ENSMUSG00000024589	Nedd4l	protein_coding	2.18859	2.5273	2.3291	2.36698	2.38231
ENSMUSG00000024842	Cabp4	protein_coding	1.81848	2.44727	1.36977	0.914276	1.04608
ENSMUSG00000028164	Manba	protein_coding	3.71302	4.42134	4.45405	5.75764	4.82682
ENSMUSG00000114362	RP24-248P14.5	antisense	0.493848	0.604167	0.412146	0.509149	0.552459
ENSMUSG00000047777	Phf13	protein_coding	8.04969	6.71182	6.7712	6.0562	5.71429
ENSMUSG00000053552	Ebf4	protein_coding	0.274473	0.44847	0.364639	0.368252	0.350503
[truncated: 13,673 more rows]

## Sheet: iWAT
EsembleID	Symbol	Type	iWAT_008w_log2FPKM	iWAT_026w_log2FPKM	iWAT_060w_log2FPKM	iWAT_078w_log2FPKM	iWAT_104w_log2FPKM
ENSMUSG00000029816	Gpnmb	protein_coding	4.90667	36.5582	24.9362	16.4309	27.5498
ENSMUSG00000028111	Ctsk	protein_coding	52.2021	162.848	86.1204	88.2669	113.802
ENSMUSG00000039405	Prss23	protein_coding	22.369	67.613	35.7384	33.0378	44.6344
ENSMUSG00000052477	AC123856.2	protein_coding	0.106735	1.30524	8.82352	10.0364	12.2242
ENSMUSG00000033389	Arhgap44	protein_coding	0.431701	1.07285	0.731742	0.844679	0.993943
ENSMUSG00000027797	Dclk1	protein_coding	0.611198	1.64611	1.05272	0.746624	1.40568
ENSMUSG00000072812	Ahnak2	protein_coding	1.77425	4.96738	3.02152	2.32954	3.66247
ENSMUSG00000031239	Itm2a	protein_coding	38.6106	18.0315	5.52974	2.40387	3.2058
ENSMUSG00000068699	Flnc	protein_coding	2.24245	6.05966	2.94302	1.93197	3.02332
ENSMUSG00000070547	Mrgprb1	protein_coding	0.473792	2.60052	1.53816	1.32292	1.9282
ENSMUSG00000027386	Fbln7	protein_coding	1.76256	7.70912	5.96692	5.3943	6.22293
ENSMUSG00000061068	Mcpt4	protein_coding	16.8953	76.3491	51.4018	42.3861	56.6304
ENSMUSG00000020846	Fam101b	protein_coding	32.3742	16.4691	19.6075	16.9443	16.7635
ENSMUSG00000021281	Tnfaip2	protein_coding	3.67416	12.8345	7.3938	6.69048	8.09023
ENSMUSG00000025094	Slc18a2	protein_coding	0.19205	0.79313	0.592693	0.494128	0.581699
ENSMUSG00000001865	Cpa3	protein_coding	6.78041	32.1967	18.879	13.5382	18.0426
ENSMUSG00000032925	Itgbl1	protein_coding	3.90517	11.5102	7.27898	5.9178	6.46532
ENSMUSG00000033825	Tpsb2	protein_coding	15.5033	61.5922	36.027	36.4686	45.6312
ENSMUSG00000022150	Dab2	protein_coding	14.1016	31.0862	21.4454	18.9947	23.478
ENSMUSG00000040612	Ildr2	protein_coding	1.38929	3.54367	2.61502	2.25639	3.05459
ENSMUSG00000000957	Mmp14	protein_coding	21.4169	51.0374	28.938	34.3127	35.0537
ENSMUSG00000062661	Ncs1	protein_coding	0.522566	1.76476	0.854768	0.680494	1.206
ENSMUSG00000019558	Slc6a8	protein_coding	5.23665	9.21282	6.73885	6.3653	8.65424
ENSMUSG00000026712	Mrc1	protein_coding	17.1926	43.0327	28.7987	24.7832	33.6728
ENSMUSG00000034993	Vat1	protein_coding	55.7576	118.524	82.8864	93.5529	105.115
ENSMUSG00000026586	Prrx1	protein_coding	7.29336	13.2727	9.4798	6.625	9.20906
ENSMUSG00000046186	Cd109	protein_coding	0.651855	3.17237	2.39896	1.30136	2.66166
ENSMUSG00000047638	Nr1h4	protein_coding	0.449675	1.76137	1.34028	1.79477	1.80526
ENSMUSG00000071656	Lrrn4cl	protein_coding	21.8679	46.7941	27.078	21.6423	25.8197
ENSMUSG00000033200	Tpsg1	protein_coding	0.304512	1.4272	1.01056	0.664317	0.919308
ENSMUSG00000055541	Lair1	protein_coding	0.289797	1.11938	0.911606	0.729035	0.912356
ENSMUSG00000020838	Slc6a4	protein_coding	0.277835	1.20087	0.777745	0.460817	0.634543
ENSMUSG00000022225	Cma1	protein_coding	12.1119	62.6457	36.176	32.5692	40.4919
ENSMUSG00000039457	Ppl	protein_coding	2.10645	8.73019	7.17977	1.91873	6.12359
ENSMUSG00000030623	Prss23os	antisense	1.98304	7.49081	4.51045	4.79546	7.14224
ENSMUSG00000040964	Arhgef10l	protein_coding	2.51824	5.37144	3.72511	3.82637	4.38142
ENSMUSG00000029490	Mfsd7a	protein_coding	3.28708	6.3016	4.74739	4.02934	4.55735
ENSMUSG00000030351	Tspan11	protein_coding	0.896244	2.63578	1.72208	1.40784	2.05492
ENSMUSG00000023885	Thbs2	protein_coding	11.7561	33.8995	17.8228	59.7098	36.4387
ENSMUSG00000042286	Stab1	protein_coding	12.1154	29.1131	18.4188	17.4726	19.9324
ENSMUSG00000027848	Olfml3	protein_coding	2.6869	8.09081	6.84838	3.7735	6.30782
ENSMUSG00000019929	Dcn	protein_coding	164.083	324.612	288.506	230.399	248.917
ENSMUSG00000027035	Cers6	protein_coding	1.49617	2.64132	2.53993	2.5506	2.75714
ENSMUSG00000029126	Nsg1	protein_coding	2.26153	6.14384	5.42683	4.81451	5.54682
ENSMUSG00000017466	Timp2	protein_coding	162.456	340.846	232.012	181.472	214.578
ENSMUSG00000024535	Snx24	protein_coding	3.69007	5.90287	4.83098	3.94585	4.71675
ENSMUSG00000048332	Lhfp	protein_coding	5.9394	10.5068	7.42879	5.94654	8.26531
ENSMUSG00000070730	Rmdn3	protein_coding	19.7506	14.0662	14.3925	11.9279	12.67
ENSMUSG00000025759	Mfsd8	protein_coding	5.62222	3.70448	4.34843	3.77406	3.43878
ENSMUSG00000025212	Sfxn3	protein_coding	10.2563	20.6877	14.2896	13.9661	17.3921
ENSMUSG00000048612	Myof	protein_coding	2.50051	5.99148	4.48447	3.74224	4.93754
ENSMUSG00000099032	Tcf24	protein_coding	0.111548	0.6203	0.504206	0.394148	0.53388
ENSMUSG00000041920	Slc16a6	protein_coding	1.46518	3.52913	2.10989	1.53468	2.21561
ENSMUSG00000021303	Gng4	protein_coding	0.17717	1.00799	0.793788	0.387115	0.564957
ENSMUSG00000025877	Hk3	protein_coding	1.95274	5.98659	4.0061	3.04213	4.21069
ENSMUSG00000037902	Sirpa	protein_coding	16.6645	31.4572	23.3225	17.7885	24.0033
ENSMUSG00000027188	Pamr1	protein_coding	4.57718	13.7445	6.79245	7.66208	9.48821
ENSMUSG00000020473	Aebp1	protein_coding	49.6518	149.791	101.803	67.7086	88.6922
ENSMUSG00000021998	Lcp1	protein_coding	5.98369	16.3452	12.3511	10.1212	14.1718
ENSMUSG00000027995	Tlr2	protein_coding	2.28508	4.88395	3.10456	2.6258	3.30371
ENSMUSG00000013367	Iglon5	protein_coding	1.34692	3.04755	1.74754	1.51659	2.55789
ENSMUSG00000029217	Tec	protein_coding	1.14165	2.21194	1.73616	2.12766	2.46742
ENSMUSG00000048677	Tpcn2	protein_coding	3.38646	8.36757	5.67966	4.40695	5.54118
ENSMUSG00000035849	Krt222	protein_coding	1.16893	0.500469	0.550222	0.851373	0.547452
ENSMUSG00000024680	Ms4a2	protein_coding	0.111644	0.882842	0.476801	0.403439	0.664019
ENSMUSG00000028599	Tnfrsf1b	protein_coding	7.91616	17.6874	11.925	9.712	12.6131
ENSMUSG00000026123	Plekhb2	protein_coding	4.92338	6.81557	5.65537	5.36415	5.65354
ENSMUSG00000037362	Nov	protein_coding	2.16719	6.81427	3.73811	5.26753	6.72236
ENSMUSG00000035158	Mitf	protein_coding	2.86438	5.3835	3.7191	3.97305	4.74409
ENSMUSG00000009772	Nuak2	protein_coding	1.07636	2.12869	1.58633	1.46721	1.80334
ENSMUSG00000036062	Phf24	protein_coding	0.334139	1.10673	0.873352	0.566863	0.822019
ENSMUSG00000026069	Il1rl1	protein_coding	0.959106	5.1775	1.54339	1.3325	1.8924
ENSMUSG00000035493	Tgfbi	protein_coding	28.6956	48.4126	44.7337	41.9136	41.0366
ENSMUSG00000020467	Efemp1	protein_coding	60.2363	134.237	104.551	111.224	108.155
ENSMUSG00000026600	Soat1	protein_coding	1.39935	4.16249	2.62935	1.87383	2.78145
ENSMUSG00000031538	Plat	protein_coding	8.0045	15.4304	9.59785	8.52653	10.6386
ENSMUSG00000050425	Mrgprb2	protein_coding	0.408141	1.5077	0.946613	0.808648	1.1526
ENSMUSG00000027698	Nceh1	protein_coding	1.48242	5.23277	3.40238	2.90395	4.11749
ENSMUSG00000030329	Pianp	protein_coding	0.710446	2.24747	1.5492	2.66372	2.33066
ENSMUSG00000039601	Rcan2	protein_coding	2.62882	4.89764	4.42573	5.82918	5.48611
ENSMUSG00000020676	Ccl11	protein_coding	47.8181	108.447	84.9346	125.037	126.849
ENSMUSG00000022237	Ankrd33b	protein_coding	0.279399	0.689738	0.587986	0.535375	0.679182
ENSMUSG00000043895	S1pr2	protein_coding	1.42862	3.41926	1.86534	1.45472	2.2427
ENSMUSG00000037306	Man1c1	protein_coding	5.92249	10.7165	7.61858	7.63114	9.78136
ENSMUSG00000059447	Hadhb	protein_coding	71.2663	40.4436	36.0678	42.5345	34.5686
ENSMUSG00000029417	Cxcl9	protein_coding	16.8123	7.61516	11.3774	7.66128	8.66682
ENSMUSG00000020120	Plek	protein_coding	2.61171	9.23517	6.34139	4.63974	5.7375
ENSMUSG00000014303	Glis2	protein_coding	3.62271	5.43977	4.07977	3.08845	4.05583
ENSMUSG00000051596	Otop1	protein_coding	8.83702	1.96275	1.83148	1.48028	0.815486
ENSMUSG00000031451	Gas6	protein_coding	69.0522	131.894	108.9	77.9251	88.1831
ENSMUSG00000021054	Sgpp1	protein_coding	7.56533	11.488	8.74935	7.55142	8.34223
ENSMUSG00000014329	Bicc1	protein_coding	4.08151	7.4348	5.39225	5.04808	6.07801
ENSMUSG00000058099	Nfam1	protein_coding	2.4605	5.5341	3.23749	2.60213	3.35828
ENSMUSG00000039865	Slc44a3	protein_coding	4.84139	3.12827	3.65582	3.58517	3.09821
ENSMUSG00000005339	Fcer1a	protein_coding	0.402447	5.97192	3.39595	2.24723	3.8467
ENSMUSG00000064080	Fbln2	protein_coding	18.9992	33.521	26.3732	28.5778	30.7264
ENSMUSG00000022110	Sucla2	protein_coding	56.8009	33.0396	35.0667	36.432	30.2509
ENSMUSG00000025790	Slco3a1	protein_coding	2.19718	3.56808	3.26445	2.72532	2.88051
ENSMUSG00000030589	Rasgrp4	protein_coding	1.96553	3.58272	2.77786	1.81627	2.43551
ENSMUSG00000027809	Etfdh	protein_coding	20.2098	12.8915	13.5284	14.9546	11.6467
ENSMUSG00000051343	Rab11fip5	protein_coding	10.9438	19.1262	12.8695	13.3608	14.4865
ENSMUSG00000039109	F13a1	protein_coding	23.0263	50.0978	33.9593	31.4203	33.6036
ENSMUSG00000031740	Mmp2	protein_coding	90.5087	204.474	99.3589	84.1342	101.778
ENSMUSG00000004730	Adgre1	protein_coding	11.6273	30.3831	22.6663	16.8917	21.9759
ENSMUSG00000031985	Gnpat	protein_coding	77.8207	48.7982	60.0629	65.1599	52.713
ENSMUSG00000002997	Prkar2b	protein_coding	259.611	181.686	212.588	198.156	179.64
ENSMUSG00000024087	Cyp1b1	protein_coding	4.68465	10.0399	7.76656	8.94481	10.6897
ENSMUSG00000036046	RP23-180L12.1	protein_coding	5.88043	9.22068	7.16177	6.24593	7.34093
ENSMUSG00000036943	Rab8b	protein_coding	7.8705	13.3802	9.85087	9.17022	10.8017
ENSMUSG00000026321	Tnfrsf11a	protein_coding	1.02063	2.54912	1.78233	1.2477	1.84397
ENSMUSG00000028583	Pdpn	protein_coding	8.79942	37.3822	22.1035	14.0036	22.953
ENSMUSG00000061288	Taok3	protein_coding	1.78285	2.79232	2.33488	2.05964	2.38299
ENSMUSG00000039252	Lgi2	protein_coding	3.45289	9.02325	6.50388	2.79652	5.09154
ENSMUSG00000026821	Ralgds	protein_coding	7.5873	11.4574	7.57432	7.43889	8.13134
ENSMUSG00000026315	Serpinb8	protein_coding	2.5241	5.18004	3.92294	3.11792	3.57832
ENSMUSG00000033327	Tnxb	protein_coding	41.2936	78.1789	50.3894	39.8813	51.8592
ENSMUSG00000036412	Arsi	protein_coding	6.22316	19.7764	8.99277	3.12177	9.09756
ENSMUSG00000024781	Lipa	protein_coding	29.2678	55.3842	35.7136	31.8294	39.7731
ENSMUSG00000043251	Exoc3l	protein_coding	2.22344	1.05235	1.21969	0.89372	0.978159
ENSMUSG00000046223	Plaur	protein_coding	2.02719	5.36861	3.06776	2.89862	3.74214
ENSMUSG00000042349	Ikbke	protein_coding	1.20991	2.7694	2.19458	1.67008	2.21807
ENSMUSG00000041120	Nbl1	protein_coding	27.6717	47.3106	38.8297	40.6056	36.0215
ENSMUSG00000033066	Gas7	protein_coding	6.81666	18.6722	11.5839	7.9912	11.1695
ENSMUSG00000026825	Dnm1	protein_coding	9.25183	17.6974	12.2327	9.43819	11.5417
ENSMUSG00000043822	Adamtsl5	protein_coding	4.66296	7.70264	5.72779	5.63287	6.08068
ENSMUSG00000022548	Apod	protein_coding	22.7873	67.0935	62.6781	51.0018	49.1436
ENSMUSG00000004267	Eno2	protein_coding	0.967908	3.15554	1.76398	1.35629	2.30405
ENSMUSG00000037148	Arhgap10	protein_coding	5.99481	10.7938	7.84553	6.09064	8.2211
ENSMUSG00000026389	Steap3	protein_coding	12.1574	20.2311	13.6065	9.31844	11.3672
ENSMUSG00000002847	Pla1a	protein_coding	29.4953	62.4584	41.1582	36.4917	41.6998
ENSMUSG00000056515	Rab31	protein_coding	9.23752	16.3448	11.7602	13.2605	13.4767
ENSMUSG00000031875	Cmtm3	protein_coding	18.8229	35.2557	23.3323	20.4192	24.6648
ENSMUSG00000031070	Mrgprf	protein_coding	4.00914	10.5505	5.28313	2.52283	5.40248
ENSMUSG00000000290	Itgb2	protein_coding	9.56825	29.9706	18.3191	13.1778	19.8882
ENSMUSG00000063160	Numbl	protein_coding	2.75676	4.32687	2.88867	2.59144	3.08493
ENSMUSG00000034463	Scara3	protein_coding	13.2317	28.6676	17.3384	17.6557	17.4754
ENSMUSG00000039062	Anpep	protein_coding	13.3712	22.756	17.1943	16.6539	17.4286
ENSMUSG00000030074	Gxylt2	protein_coding	0.940815	2.12905	1.10737	0.821487	1.23188
ENSMUSG00000022488	Nckap1l	protein_coding	4.20218	10.1958	6.76781	5.26236	7.62889
ENSMUSG00000068735	Trp53i11	protein_coding	10.7177	5.00726	5.6955	6.29929	5.5874
ENSMUSG00000075122	Cd80	protein_coding	0.702092	2.66108	1.53196	0.841003	1.69599
ENSMUSG00000038692	Hoxb4	protein_coding	7.30382	4.941	6.06301	5.1512	5.24044
ENSMUSG00000029919	Hpgds	protein_coding	0.887743	2.8326	2.014	2.18059	2.82193
ENSMUSG00000028076	Cd1d1	protein_coding	148.79	75.6558	103.142	94.9976	79.0447
ENSMUSG00000025314	Ptprj	protein_coding	3.53774	6.84328	4.3554	4.18194	5.15964
ENSMUSG00000112023	Lilr4b	protein_coding	1.9784	9.48104	6.54348	5.11823	7.32825
ENSMUSG00000020689	Itgb3	protein_coding	1.77379	4.84665	2.72412	1.75825	2.45211
ENSMUSG00000078945	Naip2	protein_coding	0.792851	1.79202	1.44523	1.74591	1.73567
ENSMUSG00000050721	Plekho2	protein_coding	8.15059	17.6096	12.0595	9.60726	12.3731
ENSMUSG00000041650	Pcca	protein_coding	27.9152	18.4708	21.8759	21.1397	20.6302
ENSMUSG00000022181	C6	protein_coding	3.39783	9.69488	8.49742	5.71431	8.65835
ENSMUSG00000026737	Pip4k2a	protein_coding	7.98965	12.6981	9.49688	8.61188	10.4996
ENSMUSG00000025239	Limd1	protein_coding	7.72462	11.6652	8.34806	8.10787	8.53661
ENSMUSG00000060962	Dmkn	protein_coding	1.15943	8.61829	5.77313	5.03998	8.22778
ENSMUSG00000024621	Csf1r	protein_coding	32.8309	64.8982	42.5813	44.7734	45.4795
ENSMUSG00000062380	Tubb3	protein_coding	0.221286	0.940312	0.78746	0.37557	0.78638
ENSMUSG00000025701	Alox5	protein_coding	2.07581	5.08564	2.84542	2.43099	3.09188
ENSMUSG00000069516	Lyz2	protein_coding	311.332	845.515	515.844	478.553	539.574
ENSMUSG00000034641	Cd300ld	protein_coding	2.79073	7.01294	5.88421	5.8528	5.76834
ENSMUSG00000022667	Cd200r1	protein_coding	1.706	5.50106	3.5497	2.71878	4.38168
ENSMUSG00000028497	Hacd4	protein_coding	2.41233	4.9994	3.53015	3.43894	3.60071
ENSMUSG00000028427	Aqp7	protein_coding	135.887	76.1753	96.8997	131.916	109.492
ENSMUSG00000011008	Mcoln2	protein_coding	0.603579	3.21381	1.34809	1.16069	1.77673
ENSMUSG00000041362	Shtn1	protein_coding	2.96447	5.56319	4.22287	4.34035	4.94205
ENSMUSG00000040370	Etfrf1	protein_coding	24.064	17.6211	18.9236	18.7793	16.1039
ENSMUSG00000062300	Pvrl2	protein_coding	8.73814	5.3463	5.13187	5.32226	5.2835
ENSMUSG00000090252	AC123856.7	antisense	0.00682313	0.336049	3.02071	3.68819	4.85079
ENSMUSG00000001053	N4bp3	protein_coding	6.27023	3.63998	4.4856	4.5281	4.20922
ENSMUSG00000021646	Mccc2	protein_coding	48.7624	33.6361	41.8604	35.4947	32.4043
ENSMUSG00000026177	Slc11a1	protein_coding	5.28853	15.4505	10.2019	8.52538	10.8418
ENSMUSG00000026072	Il1r1	protein_coding	5.57506	13.465	9.46025	5.82582	8.20674
ENSMUSG00000038390	Gpr162	protein_coding	0.332759	0.769077	0.637268	0.570269	0.687541
ENSMUSG00000056596	Trnp1	protein_coding	1.77325	4.6026	4.24002	4.32822	4.15754
ENSMUSG00000024173	Tpsab1	protein_coding	0.16026	1.96079	0.554875	1.03968	1.32931
ENSMUSG00000039145	Camk1d	protein_coding	1.1949	2.2794	1.71093	1.4257	1.99064
ENSMUSG00000032527	Pccb	protein_coding	115.849	76.2739	84.8756	90.4934	84.6076
ENSMUSG00000029674	Limk1	protein_coding	2.38133	4.73584	3.19018	2.40823	3.47428
ENSMUSG00000063193	Cd300lb	protein_coding	1.84215	6.25585	4.03353	3.57554	5.21208
ENSMUSG00000025473	Adam8	protein_coding	1.24652	9.54705	4.26162	2.20899	5.21718
ENSMUSG00000028108	Ecm1	protein_coding	92.772	218.788	168.256	93.6291	147.203
ENSMUSG00000014599	Csf1	protein_coding	16.0857	29.813	19.1449	15.6592	19.0096
ENSMUSG00000025190	Got1	protein_coding	3.94873	9.66018	7.49216	5.99394	7.19914
ENSMUSG00000035891	Cerk	protein_coding	6.03502	11.6271	7.82197	7.44783	8.60476
ENSMUSG00000021728	Emb	protein_coding	1.81638	4.36393	3.29636	2.13003	3.05317
ENSMUSG00000030862	Cpxm2	protein_coding	1.21131	2.25212	2.70554	3.06497	2.99577
ENSMUSG00000033268	Duox1	protein_coding	0.989667	2.47442	1.62878	1.48301	1.72123
ENSMUSG00000029231	Pdgfra	protein_coding	7.37141	15.3324	11.0688	8.70354	12.6497
ENSMUSG00000049130	C5ar1	protein_coding	10.2032	36.1724	22.2829	14.649	20.6442
ENSMUSG00000038147	Cd84	protein_coding	1.55188	5.05542	3.02929	2.30954	3.73582
ENSMUSG00000030772	Dkk3	protein_coding	1.33675	3.5178	2.16358	2.66229	2.35514
ENSMUSG00000025903	Lypla1	protein_coding	9.44661	7.09136	7.40018	7.3214	6.39038
ENSMUSG00000022912	Pros1	protein_coding	19.171	32.0903	24.1831	22.4294	25.1268
ENSMUSG00000020143	Dock2	protein_coding	1.51028	3.19892	2.33107	2.32724	2.75291
ENSMUSG00000023992	Trem2	protein_coding	0.943944	7.45565	3.4626	3.58848	4.28233
ENSMUSG00000027506	Tpd52	protein_coding	3.00749	6.4597	5.23713	4.42147	5.0197
ENSMUSG00000062609	Kcnj15	protein_coding	2.04697	5.13012	9.64101	16.1964	12.7564
ENSMUSG00000074109	Mrgprx2	protein_coding	0.176802	0.645272	0.493939	0.330841	0.520594
ENSMUSG00000038668	Lpar1	protein_coding	5.89855	10.1104	7.98618	6.13525	6.59117
ENSMUSG00000035936	Aldh5a1	protein_coding	6.26938	4.2066	4.40252	4.15079	4.19026
ENSMUSG00000030263	Lrmp	protein_coding	2.58992	4.78485	3.39439	3.23221	4.3885
ENSMUSG00000037216	Lipt1	protein_coding	4.50494	2.921	3.1138	3.14338	2.7092
ENSMUSG00000055301	Adh7	protein_coding	2.30499	4.84407	4.48847	2.67547	4.0589
ENSMUSG00000036896	C1qc	protein_coding	71.9037	187.357	131.926	107.046	138.097
ENSMUSG00000024180	Tmem8	protein_coding	3.59297	8.30169	4.87618	3.22158	4.70441
ENSMUSG00000024663	Rab3il1	protein_coding	5.61795	11.096	7.01449	7.03781	9.17217
ENSMUSG00000029192	Tbc1d14	protein_coding	3.49952	5.4068	3.6226	3.25088	3.89909
ENSMUSG00000047986	Palm3	protein_coding	0.312807	1.01914	0.796574	0.672919	1.29316
ENSMUSG00000026656	Fcgr2b	protein_coding	8.70655	24.2992	15.3207	9.90234	13.8298
ENSMUSG00000028011	Tdo2	protein_coding	0.679995	2.31997	1.85925	0.710923	1.10057
ENSMUSG00000073489	Ifi204	protein_coding	11.2404	36.734	27.1365	13.6532	18.4992
ENSMUSG00000044734	Serpinb1a	protein_coding	2.85993	7.64655	4.60568	3.99399	5.59735
ENSMUSG00000031938	RP23-424C4.5	protein_coding	24.9993	17.4215	15.6555	14.6082	12.9743
ENSMUSG00000032369	Plscr1	protein_coding	2.31076	4.09219	3.45772	3.48574	3.5894
ENSMUSG00000066621	Tecpr1	protein_coding	8.41316	5.98613	6.72733	9.55568	6.93664
ENSMUSG00000062082	Cd200r4	protein_coding	0.348984	1.4467	1.11471	0.957588	1.2365
ENSMUSG00000031591	Asah1	protein_coding	29.6492	40.8719	34.5031	29.8513	31.1942
ENSMUSG00000039063	Echdc3	protein_coding	13.2229	8.30596	9.20481	10.0501	8.43169
ENSMUSG00000026384	Ptpn4	protein_coding	5.4094	3.86345	3.42877	3.3474	3.37611
ENSMUSG00000015217	Hmgb3	protein_coding	9.78903	6.247	7.15231	7.59752	6.60681
ENSMUSG00000036606	Plxnb2	protein_coding	7.19836	14.2075	10.1281	8.1181	9.46268
ENSMUSG00000025888	Casp1	protein_coding	7.8641	14.6239	14.2336	18.7642	18.4114
ENSMUSG00000037280	Galnt6	protein_coding	0.401459	2.11642	1.09646	0.932719	1.37767
ENSMUSG00000035273	Hpse	protein_coding	3.43299	10.165	6.06473	4.58723	5.17604
ENSMUSG00000001864	Aif1l	protein_coding	2.74999	4.29682	3.58852	3.06326	3.73466
ENSMUSG00000029122	Evc	protein_coding	1.79449	2.76068	2.45839	2.95552	2.89646
ENSMUSG00000029925	Tbxas1	protein_coding	1.37339	2.87801	1.9847	1.99757	2.27148
ENSMUSG00000017929	B4galt5	protein_coding	4.39757	14.0153	6.59642	3.86084	5.49675
ENSMUSG00000007783	Cpt1c	protein_coding	1.54337	2.43639	1.71634	1.51442	1.82974
ENSMUSG00000030484	Lypd5	protein_coding	0.0182344	0.414215	1.25177	1.47433	1.47651
ENSMUSG00000021536	Adcy2	protein_coding	0.379641	0.752449	0.480806	0.379093	0.580718
ENSMUSG00000021322	Aoah	protein_coding	1.09724	2.72599	1.88014	1.6707	1.64979
ENSMUSG00000000739	Sult5a1	protein_coding	1.68188	3.86504	3.24147	1.90218	2.23254
ENSMUSG00000041028	Ghitm	protein_coding	123.237	92.0106	99.2723	98.8175	89.9469
ENSMUSG00000028152	Tspan5	protein_coding	4.32723	6.61277	5.40222	5.37466	5.35352
ENSMUSG00000033610	Pank1	protein_coding	4.18	1.81427	1.26986	0.873812	0.853383
ENSMUSG00000003363	Pld3	protein_coding	18.3709	35.5117	25.4529	26.4011	28.0112
ENSMUSG00000038642	Ctss	protein_coding	46.9525	174.73	130.521	70.247	110.219
ENSMUSG00000026674	Ddr2	protein_coding	14.2325	27.7624	20.6236	17.1539	22.2398
ENSMUSG00000032812	Arap1	protein_coding	5.44629	8.99744	6.52676	5.44143	6.79883
ENSMUSG00000018819	Lsp1	protein_coding	10.9251	21.6897	14.3176	15.3798	16.2549
ENSMUSG00000028019	Pdgfc	protein_coding	4.47842	6.79451	5.24527	4.72325	4.22164
ENSMUSG00000028931	Kcnab2	protein_coding	1.86416	4.20281	2.70574	2.77473	3.17381
ENSMUSG00000035274	Tpbg	protein_coding	0.61219	2.63302	0.988558	0.658035	1.23026
ENSMUSG00000010797	Wnt2	protein_coding	2.7141	7.81861	3.47682	3.22821	4.12813
ENSMUSG00000032323	Cyp11a1	protein_coding	0.181823	0.544888	0.315607	0.464953	0.510725
ENSMUSG00000009112	Bcl2l13	protein_coding	10.6981	8.0116	9.57103	9.25572	8.48033
ENSMUSG00000028238	Atp6v0d2	protein_coding	0.727627	6.12558	3.45615	3.83339	5.8213
ENSMUSG00000002808	Epdr1	protein_coding	6.33632	10.2508	8.29857	7.07569	8.34698
ENSMUSG00000037031	Tspan15	protein_coding	5.98258	3.86794	4.11905	4.34569	3.71683
ENSMUSG00000053964	Lgals4	protein_coding	15.8606	10.2888	13.7802	18.7172	14.874
ENSMUSG00000070942	Il1rl2	protein_coding	6.5482	16.0257	9.52281	4.09022	7.72643
ENSMUSG00000000693	Loxl3	protein_coding	3.69438	5.96335	4.42915	3.58138	4.78372
ENSMUSG00000056737	Capg	protein_coding	13.9295	42.7795	34.4488	28.7127	43.1435
ENSMUSG00000031494	Cd209a	protein_coding	6.47647	14.1546	14.7341	11.9853	14.2574
ENSMUSG00000021423	Ly86	protein_coding	3.98448	9.32129	6.51695	4.76873	5.63297
ENSMUSG00000026357	Rgs18	protein_coding	1.74447	3.44826	2.88834	3.071	3.54553
ENSMUSG00000030560	Ctsc	protein_coding	23.8337	42.4383	36.5195	22.7637	31.7022
ENSMUSG00000038302	Lace1	protein_coding	7.70174	5.37212	5.58068	5.19266	4.29701
ENSMUSG00000004707	Ly9	protein_coding	1.37661	5.27362	3.31727	1.84396	3.24151
ENSMUSG00000047592	Nxpe5	protein_coding	1.40252	4.72113	3.34122	2.58409	3.61205
ENSMUSG00000032000	Birc3	protein_coding	3.41436	5.72039	4.55087	4.15513	4.64332
ENSMUSG00000037418	Best1	protein_coding	0.475355	1.10446	1.02662	0.753633	0.981445
ENSMUSG00000022408	Fam83f	protein_coding	0.905608	2.65856	1.57443	1.51679	2.06715
ENSMUSG00000024592	AC109152.2	protein_coding	6.52497	4.91494	5.24457	4.50741	4.62793
ENSMUSG00000022477	Aco2	protein_coding	187.837	108.169	100.027	112.524	81.6237
ENSMUSG00000015653	Steap2	protein_coding	0.333481	0.774736	0.519266	0.252875	0.502525
ENSMUSG00000043903	RP24-286N17.2	lincRNA	0.632547	1.61202	0.721223	0.673802	0.946404
ENSMUSG00000050830	Vwc2	protein_coding	0.115214	0.478898	0.348212	0.381918	0.368952
ENSMUSG00000024053	Emilin2	protein_coding	26.059	53.1824	32.338	19.0353	30.1614
ENSMUSG00000025271	Pfkfb1	protein_coding	17.0641	11.3659	10.6261	11.159	10.0617
ENSMUSG00000026786	Apbb1ip	protein_coding	2.29086	5.34136	3.79849	2.67272	3.61503
ENSMUSG00000072109	AC167036.4	antisense	0.143855	0.742198	1.67497	0.729181	1.34073
ENSMUSG00000015016	Acsf3	protein_coding	11.898	7.9525	9.70162	9.94354	8.45239
ENSMUSG00000031958	Ldhd	protein_coding	10.7034	7.02667	6.08176	7.26856	5.95529
ENSMUSG00000034484	Snx2	protein_coding	47.3634	69.4029	60.8739	55.1837	62.4698
ENSMUSG00000031824	AC163442.1	protein_coding	2.15156	3.95748	2.75139	2.16369	2.69366
ENSMUSG00000045404	Kcnk13	protein_coding	0.768428	2.75022	1.56645	1.25237	1.64901
ENSMUSG00000024044	Epb41l3	protein_coding	0.473064	0.835419	0.559942	0.55106	0.696549
ENSMUSG00000022885	St6gal1	protein_coding	5.17894	8.21333	6.48422	5.47485	6.4376
ENSMUSG00000046805	Mpeg1	protein_coding	10.7977	36.2287	29.2644	19.1545	28.0242
ENSMUSG00000021136	Smoc1	protein_coding	77.3064	52.185	75.0226	94.9604	80.2248
ENSMUSG00000033174	Mgll	protein_coding	274.563	152.149	204.967	279.681	206.702
ENSMUSG00000040747	Cd53	protein_coding	14.8943	42.1843	27.2302	17.899	28.6396
ENSMUSG00000024672	Ms4a7	protein_coding	1.82474	6.77911	4.89173	3.67899	4.9437
ENSMUSG00000069609	RP23-331L12.6	protein_coding	0.387367	1.44257	0.911007	0.753243	0.913307
ENSMUSG00000040133	Gpr176	protein_coding	0.127148	0.471213	0.321997	0.325929	0.408092
ENSMUSG00000042647	Acad12	protein_coding	5.69142	3.9107	3.91615	5.85068	4.40502
ENSMUSG00000018774	Cd68	protein_coding	27.4619	116.257	77.7459	58.4894	76.4292
ENSMUSG00000044017	Adgrd1	protein_coding	9.19751	23.0217	13.9198	6.77882	12.1505
ENSMUSG00000034591	Slc41a2	protein_coding	1.67173	3.50168	2.39847	2.33359	2.98433
ENSMUSG00000055172	C1ra	protein_coding	54.9811	95.3518	74.1495	47.5991	59.4669
ENSMUSG00000025534	Gusb	protein_coding	13.9373	20.3808	16.2674	17.4741	17.9975
ENSMUSG00000074622	Mafb	protein_coding	13.5498	31.0021	21.994	16.1422	19.379
ENSMUSG00000028214	Gem	protein_coding	3.47071	6.98797	6.24773	3.92095	5.89651
ENSMUSG00000015340	Cybb	protein_coding	4.72411	10.6342	8.15199	7.16612	7.58388
ENSMUSG00000024909	Efemp2	protein_coding	9.38466	20.511	12.949	10.5266	12.3024
ENSMUSG00000036918	Ttc7	protein_coding	3.59307	5.80447	4.02479	3.14049	4.25029
ENSMUSG00000079555	Haus3	protein_coding	3.15103	2.16458	2.24332	2.04057	2.00779
ENSMUSG00000002602	Axl	protein_coding	38.5012	66.7484	46.3517	40.5491	50.3661
ENSMUSG00000032263	Bckdhb	protein_coding	61.7339	44.4965	44.5709	41.6914	40.8041
ENSMUSG00000027068	Dhrs9	protein_coding	0.213545	1.17599	0.512261	0.210436	0.540748
ENSMUSG00000045954	Sdpr	protein_coding	188.965	132.638	173.845	172.597	169.339
ENSMUSG00000060594	Layn	protein_coding	2.06399	5.86938	3.82592	2.32694	4.0698
ENSMUSG00000020227	Irak3	protein_coding	6.50605	12.9648	9.08688	7.32503	8.62004
ENSMUSG00000032020	Ubash3b	protein_coding	0.550697	1.28763	0.749436	0.622241	0.892223
ENSMUSG00000027293	Ehd4	protein_coding	20.0188	31.326	25.5828	22.4071	25.7107
ENSMUSG00000020363	Gfpt2	protein_coding	10.3078	30.2848	17.2606	11.426	13.4198
ENSMUSG00000020312	Shc2	protein_coding	2.1186	4.75428	2.70257	1.88052	2.80663
ENSMUSG00000031343	Gabra3	protein_coding	4.16379	8.6987	5.99743	4.51435	5.79243
ENSMUSG00000001025	S100a6	protein_coding	128.219	358.846	301.614	239.528	372.977
ENSMUSG00000058070	Eml1	protein_coding	2.52771	3.67113	2.7008	2.38021	3.11969
ENSMUSG00000024084	Qpct	protein_coding	9.97575	16.2471	12.8312	10.9418	12.5633
ENSMUSG00000040552	C3ar1	protein_coding	3.86097	12.2781	8.50775	5.6511	8.03052
ENSMUSG00000026480	Ncf2	protein_coding	1.71659	4.41693	3.12497	2.12453	2.91022
ENSMUSG00000004317	Clcn5	protein_coding	0.865741	1.61589	0.996451	0.954865	1.10696
ENSMUSG00000024300	Myo1f	protein_coding	2.75897	6.7493	4.8559	3.15144	5.28365
ENSMUSG00000035594	Chrna5	protein_coding	0.388542	1.66445	2.73386	2.37425	3.28955
ENSMUSG00000040711	Sh3pxd2b	protein_coding	3.64857	9.00662	5.80035	4.91349	4.99281
ENSMUSG00000052688	Rab7b	protein_coding	4.85139	13.1032	8.47915	6.48296	8.50861
ENSMUSG00000027351	Spred1	protein_coding	6.27335	10.5845	7.76418	6.25082	7.10064
ENSMUSG00000029373	Pf4	protein_coding	55.3203	134.284	122.088	116.036	150.101
ENSMUSG00000028127	Abcd3	protein_coding	17.5299	13.1307	11.8752	10.731	10.0242
ENSMUSG00000064147	Rab44	protein_coding	0.301437	0.896107	0.676629	0.453984	0.685437
ENSMUSG00000042821	Snai1	protein_coding	2.47617	5.52041	3.56367	2.6767	4.47144
ENSMUSG00000046841	Ckap4	protein_coding	9.36969	16.4681	10.536	8.17192	12.17
ENSMUSG00000064043	Trerf1	processed_transcript	1.31601	2.09529	1.39735	1.13487	1.58261
ENSMUSG00000059498	Fcgr3	protein_coding	20.1551	55.9044	39.0912	32.001	38.4576
ENSMUSG00000039294	RP23-349B15.4	protein_coding	5.68969	8.04875	6.6231	6.14446	6.49849
ENSMUSG00000040212	Emp3	protein_coding	26.48	73.0619	47.6098	37.5048	52.0182
ENSMUSG00000002781	Tmem143	protein_coding	9.74152	6.57139	6.75485	5.36846	5.05445
ENSMUSG00000002944	Cd36	protein_coding	1101.96	773.062	880.52	1113.87	1028.15
ENSMUSG00000021190	Lgmn	protein_coding	41.8832	142.882	94.6946	66.7719	103.566
ENSMUSG00000042035	Igsf3	protein_coding	0.366436	0.743897	0.448284	0.345244	0.504134
ENSMUSG00000031790	Mmp15	protein_coding	5.7952	2.74114	3.5387	2.51347	2.35704
ENSMUSG00000075010	RP23-52N2.1	lincRNA	61.9882	40.2033	47.1374	40.4508	39.8404
ENSMUSG00000026956	Uap1l1	protein_coding	5.53598	11.6648	8.37138	8.69219	9.87109
ENSMUSG00000032802	Srxn1	protein_coding	10.3523	18.3631	11.4247	10.1818	11.8392
ENSMUSG00000024691	Fam111a	protein_coding	3.69313	7.18274	5.43382	3.28898	5.07196
ENSMUSG00000114608	RP24-482L4.2	lincRNA	5.8837	13.0284	9.83977	5.47602	8.55165
ENSMUSG00000058672	Tubb2a	protein_coding	20.3933	38.2991	30.198	23.6758	33.7271
ENSMUSG00000003665	Has1	protein_coding	0.28721	3.07532	1.03648	0.819994	1.04086
ENSMUSG00000050248	Evc2	protein_coding	2.83357	3.72022	4.09241	4.66958	4.43268
ENSMUSG00000053821	Gm9922	protein_coding	0.810158	0.162618	0.341048	0.311397	0.2687
ENSMUSG00000005981	Trap1	protein_coding	80.1317	57.3036	62.1409	64.2071	59.4798
ENSMUSG00000020456	Ogdh	protein_coding	87.7938	61.2115	58.1773	57.9668	50.643
ENSMUSG00000074342	AC121847.1	protein_coding	0.298481	0.892608	0.666779	0.380252	0.536471
ENSMUSG00000091971	Hspa1a	protein_coding	0.908494	2.66482	2.3809	1.59385	1.76439
ENSMUSG00000021211	Akr1c12	protein_coding	0.455894	1.27836	1.19202	1.81954	1.5273
ENSMUSG00000024827	Gldc	protein_coding	1.52196	2.73802	4.42522	3.05451	3.59388
ENSMUSG00000087107	RP23-381B19.2	processed_transcript	2.25614	6.37278	4.8068	2.82522	4.49673
ENSMUSG00000037960	Card19	protein_coding	12.7308	22.0778	15.8181	14.8907	16.1417
ENSMUSG00000027544	Nfatc2	protein_coding	1.00037	2.10481	1.16854	0.995583	1.22544
ENSMUSG00000005087	Cd44	protein_coding	2.65788	9.09626	5.35573	3.29419	4.76381
ENSMUSG00000031129	Slc9a9	protein_coding	2.68413	5.28854	3.93153	4.14718	4.12012
ENSMUSG00000024644	Cndp2	protein_coding	39.2026	67.1729	55.3123	53.458	53.4166
ENSMUSG00000002897	Il17ra	protein_coding	2.27644	5.05326	3.49266	2.46561	2.90244
ENSMUSG00000027709	Mccc1	protein_coding	21.6153	15.082	16.7143	11.8249	13.0346
ENSMUSG00000043939	A530064D06Rik	protein_coding	0.105924	0.916983	0.478093	0.137892	0.265809
ENSMUSG00000040836	Gpr161	protein_coding	0.685112	1.31065	0.981009	0.912476	1.11396
ENSMUSG00000009185	Ccl8	protein_coding	50.5132	342.336	244.762	74.4944	136.174
ENSMUSG00000063873	Slc24a3	protein_coding	26.0368	16.4713	20.3955	21.3314	19.6606
ENSMUSG00000028383	Hsdl2	protein_coding	66.8828	44.1721	50.5759	67.2242	56.6482
ENSMUSG00000093661	Eif4e3	protein_coding	35.6293	25.5301	24.244	20.3334	19.3861
ENSMUSG00000031497	Tnfsf13b	protein_coding	0.499607	0.820379	0.810508	0.756001	0.739668
ENSMUSG00000028607	Cpt2	protein_coding	86.7645	57.0299	49.458	40.4596	38.9635
ENSMUSG00000047712	Ust	protein_coding	4.19845	6.35757	5.65817	4.0811	4.65119
ENSMUSG00000030579	Tyrobp	protein_coding	43.3112	134.491	105.156	96.6515	109.533
ENSMUSG00000024270	Slc39a6	protein_coding	3.6178	6.36328	4.3388	3.95476	4.76826
ENSMUSG00000025185	Loxl4	protein_coding	0.976747	2.67348	1.20181	0.904559	1.49908
ENSMUSG00000052889	Prkcb	protein_coding	0.559223	1.37298	1.10732	0.818309	0.96086
ENSMUSG00000000555	Itga5	protein_coding	7.14763	19.3697	10.992	7.73209	9.3489
ENSMUSG00000056069	Fam105a	protein_coding	2.40722	5.22629	3.57425	3.19427	4.42279
ENSMUSG00000024526	Cidea	protein_coding	101.057	37.2498	24.318	12.1558	9.84882
ENSMUSG00000073490	Ifi207	protein_coding	14.7877	44.1546	28.9636	17.1299	23.0894
ENSMUSG00000026430	Rassf5	protein_coding	1.9733	3.62764	2.74914	2.52418	3.15184
ENSMUSG00000029669	Tspan12	protein_coding	70.4536	47.7737	58.708	70.5118	51.1775
ENSMUSG00000020085	Aifm2	protein_coding	80.7899	60.9446	71.0798	68.2608	60.5097
ENSMUSG00000054520	Sh3bp2	protein_coding	3.20146	7.06934	4.62325	2.69748	4.30313
ENSMUSG00000043613	Mmp3	protein_coding	34.9756	122.448	87.1759	35.7445	72.1636
ENSMUSG00000047793	Sned1	protein_coding	3.46935	11.3989	8.14449	3.8771	6.06216
ENSMUSG00000026617	Bpnt1	protein_coding	33.1374	24.7501	25.9759	22.6223	20.3781
ENSMUSG00000048865	Arhgap30	protein_coding	2.19114	4.95859	3.88922	2.93308	4.34037
ENSMUSG00000030067	Foxp1	protein_coding	2.53698	3.45075	3.06887	3.51766	3.23389
ENSMUSG00000061132	Blnk	protein_coding	0.687439	1.72937	1.09728	1.43153	1.74679
ENSMUSG00000025911	Adhfe1	protein_coding	64.3593	47.2536	51.7488	50.9403	46.682
ENSMUSG00000060147	Serpinb6a	protein_coding	30.4444	60.8739	48.0449	54.5557	57.9094
ENSMUSG00000040722	Scamp5	protein_coding	6.83048	9.59096	7.61232	7.27813	8.0071
ENSMUSG00000056888	Glipr1	protein_coding	1.61099	4.19714	3.14129	2.68619	3.20677
ENSMUSG00000035776	Cd99l2	protein_coding	19.2898	15.3706	16.4591	13.5501	12.9461
ENSMUSG00000040659	Efhd2	protein_coding	20.1887	38.7643	29.0322	21.4082	27.6817
ENSMUSG00000010461	Eya4	protein_coding	0.344579	0.850213	0.851096	0.93502	0.886224
ENSMUSG00000031007	Atp6ap2	protein_coding	21.711	30.3952	25.4523	23.2158	25.7593
ENSMUSG00000027864	Ptgfrn	protein_coding	5.64558	9.12195	6.30642	4.81892	6.92126
ENSMUSG00000029553	Tfec	protein_coding	0.169484	0.614832	0.425886	0.322085	0.492994
ENSMUSG00000028581	Laptm5	protein_coding	23.1969	55.9243	35.256	26.2498	34.893
ENSMUSG00000026358	Rgs1	protein_coding	0.0675663	0.655087	0.333467	0.310331	0.497931
ENSMUSG00000003882	Il7r	protein_coding	0.239533	1.14274	0.878131	0.888353	1.45785
ENSMUSG00000043157	Arl11	protein_coding	1.02734	3.20889	2.20891	2.13685	2.73529
ENSMUSG00000032440	Tgfbr2	protein_coding	23.5993	45.8982	29.017	21.3891	26.6815
ENSMUSG00000041189	Chrnb1	protein_coding	4.00767	1.8841	2.31953	1.91253	2.89537
ENSMUSG00000025232	Hexa	protein_coding	78.9696	136.436	104.143	92.5024	99.1393
ENSMUSG00000031264	Btk	protein_coding	1.85553	4.35629	2.89325	2.17464	3.46144
ENSMUSG00000050014	Apol10b	protein_coding	4.26346	1.91744	3.03845	3.48785	4.42026
ENSMUSG00000025330	Padi4	protein_coding	0.248533	1.80464	1.03277	0.303855	0.760568
ENSMUSG00000095609	RP24-482L4.3	protein_coding	1.41282	3.16229	2.18719	1.40941	2.21214
ENSMUSG00000028859	Csf3r	protein_coding	0.994023	7.43004	3.46314	1.64768	2.52238
ENSMUSG00000005413	Hmox1	protein_coding	32.4443	124.81	47.7246	33.227	70.6211
ENSMUSG00000015766	Eps8	protein_coding	2.67727	4.8189	3.86975	2.9657	3.86969
ENSMUSG00000056124	B4galt6	protein_coding	2.43013	4.21273	3.03597	2.17681	3.33869
ENSMUSG00000042684	Npl	protein_coding	2.17223	5.67159	3.32859	3.14446	4.0181
ENSMUSG00000032122	Slc37a2	protein_coding	1.13168	4.51023	3.40804	2.44908	3.98705
ENSMUSG00000044811	Cd300d	protein_coding	2.53563	10.1569	7.47588	4.21603	6.7052
ENSMUSG00000060063	Alox5ap	protein_coding	17.5003	46.4173	29.8327	19.3586	28.8963
ENSMUSG00000039048	Foxred1	protein_coding	13.5639	10.3118	10.2993	11.8464	9.46853
ENSMUSG00000027333	Smox	protein_coding	3.94765	6.80344	4.28062	3.18103	3.61714
ENSMUSG00000047921	Trappc9	protein_coding	7.20283	5.28581	5.65853	6.05424	5.22473
ENSMUSG00000000168	Dlat	protein_coding	44.897	30.4394	28.9045	24.0581	19.9333
ENSMUSG00000004677	Myo9b	protein_coding	6.96658	10.4192	8.43803	7.4212	8.66226
ENSMUSG00000035711	Dok3	protein_coding	2.00372	6.53344	3.95672	3.22016	4.33673
ENSMUSG00000025968	Ndufs1	protein_coding	25.3804	17.6035	17.5513	16.1193	14.1097
ENSMUSG00000085604	Dhx58os	antisense	0.500975	1.42689	1.15391	0.912908	1.25778
ENSMUSG00000030979	Uros	protein_coding	5.88846	4.29045	5.1059	4.63223	4.26314
ENSMUSG00000021665	hexb	protein_coding	22.6269	32.0372	30.9019	31.0087	29.7394
ENSMUSG00000042254	Cilp	protein_coding	0.866588	3.98239	1.25702	1.99105	1.90425
ENSMUSG00000031877	Ces2g	protein_coding	4.64484	7.75154	4.78936	3.12521	4.67006
ENSMUSG00000043998	Mgat2	protein_coding	14.2858	19.8228	16.5125	15.7244	15.6708
ENSMUSG00000046688	Tifa	protein_coding	2.68425	4.28125	3.61077	3.35675	3.58857
ENSMUSG00000021458	AC130827.2	protein_coding	1.5409	2.3489	1.97098	1.58644	1.89154
ENSMUSG00000062908	Acadm	protein_coding	151.497	90.879	106.793	138.254	106.419
ENSMUSG00000019806	Aig1	protein_coding	0.770867	1.09412	0.912627	1.02253	1.09581
ENSMUSG00000021725	Parp8	protein_coding	0.703253	1.2384	0.812933	0.761996	0.958347
ENSMUSG00000031355	Arhgap6	protein_coding	0.574899	0.922964	0.738777	0.746732	0.799062
ENSMUSG00000044468	Fam46c	protein_coding	0.638882	1.44683	1.26602	1.12296	1.27797
ENSMUSG00000075419	Dolk	protein_coding	41.7843	30.1491	35.5872	33.0671	33.8783
ENSMUSG00000058818	Pirb	protein_coding	5.67561	18.9588	14.2666	8.30346	11.6916
ENSMUSG00000020810	Cygb	protein_coding	45.138	65.9944	58.3989	65.871	71.3795
ENSMUSG00000060044	Tmem26	protein_coding	0.358684	1.19786	0.721852	0.225074	0.567575
ENSMUSG00000032012	Nectin1	protein_coding	2.34682	3.62213	2.66329	1.92506	2.47238
ENSMUSG00000031387	Renbp	protein_coding	5.28792	11.7768	7.9143	7.76821	9.08156
ENSMUSG00000025161	Slc16a3	protein_coding	0.46222	1.52849	0.883345	0.387664	0.659881
ENSMUSG00000040613	Apobec1	protein_coding	8.48023	18.5047	14.7612	11.2846	14.8959
ENSMUSG00000045136	Tubb2b	protein_coding	1.82701	5.12011	2.86044	2.24474	3.87925
ENSMUSG00000042632	Pla2g6	protein_coding	7.9941	5.55869	6.99834	5.49895	4.67914
ENSMUSG00000033530	Ttc7b	protein_coding	9.36629	5.98277	7.65359	7.38959	6.61776
ENSMUSG00000021948	Prkcd	protein_coding	5.5728	9.91273	7.24012	5.24433	7.2796
ENSMUSG00000021732	Fgf10	protein_coding	21.5467	12.7537	12.3793	12.2413	12.3805
ENSMUSG00000043091	Tuba1c	protein_coding	7.23341	17.3987	11.6161	9.34748	12.2453
ENSMUSG00000111080	RP23-128C4.4	lincRNA	6.43271	4.61342	5.19708	4.72534	4.01611
ENSMUSG00000021318	Gli3	protein_coding	0.518866	0.855319	0.626901	0.536322	0.713709
ENSMUSG00000110350	RP23-218K15.7	TEC	35.3127	84.5918	93.9016	129.848	130.195
ENSMUSG00000032279	Idh3a	protein_coding	66.1526	41.2434	51.2071	56.2021	41.1759
ENSMUSG00000024678	Ms4a4d	protein_coding	14.7871	26.1069	21.7643	11.9959	15.8639
ENSMUSG00000027833	Shox2	protein_coding	6.60326	4.93148	5.63476	4.30643	4.43808
ENSMUSG00000040751	Lat2	protein_coding	2.37319	6.43996	5.05199	3.62393	5.8053
ENSMUSG00000024507	Hsd17b4	protein_coding	93.0142	65.5712	73.0786	93.4997	84.8215
ENSMUSG00000022122	Ednrb	protein_coding	13.9935	30.7228	18.802	16.6248	21.571
ENSMUSG00000047866	Lonp2	protein_coding	35.2935	26.6538	30.2784	30.9935	28.584
ENSMUSG00000015968	Cacna1d	protein_coding	0.220899	0.373344	0.33086	0.468342	0.52719
ENSMUSG00000037217	Syn1	protein_coding	0.246092	1.00515	0.560853	0.436291	0.932323
ENSMUSG00000036905	C1qb	protein_coding	149.963	425.809	267.102	208.625	283.67
ENSMUSG00000024235	Map3k8	protein_coding	1.62501	3.5431	2.66822	2.31696	2.56889
ENSMUSG00000011382	Dhdh	protein_coding	24.1244	17.1395	20.4693	20.9929	18.5518
ENSMUSG00000019124	Scrn1	protein_coding	1.04375	1.76193	1.13016	1.09548	1.36304
ENSMUSG00000025465	Echs1	protein_coding	44.8983	31.5555	33.8184	29.3167	25.6627
ENSMUSG00000064294	Aox3	protein_coding	0.430963	1.2926	0.937883	0.754016	0.963657
ENSMUSG00000006526	Tmem110	protein_coding	9.31513	7.27332	7.09618	7.83922	7.55595
ENSMUSG00000031659	Adcy7	protein_coding	3.61629	6.4252	4.13685	3.73306	4.97214
ENSMUSG00000026608	Kctd3	protein_coding	7.60731	5.24152	5.81553	6.10541	5.44312
ENSMUSG00000039191	Rbpj	protein_coding	4.89258	7.84854	5.6264	5.26888	5.79436
ENSMUSG00000021577	Sdha	protein_coding	196.264	140.669	142.948	127.55	120.154
ENSMUSG00000026288	Inpp5d	protein_coding	2.68867	6.13323	4.03507	2.76365	3.89767
ENSMUSG00000031903	Pla2g15	protein_coding	13.9599	21.6193	19.2188	23.5561	19.9334
ENSMUSG00000000318	Clec10a	protein_coding	39.7825	97.6442	66.2282	54.2971	57.1973
ENSMUSG00000024965	Fermt3	protein_coding	6.63709	15.4964	10.503	8.02318	11.0755
ENSMUSG00000028988	Ctnnbip1	protein_coding	13.1468	9.19808	9.85852	11.039	9.78283
ENSMUSG00000033777	Tlr13	protein_coding	0.672036	4.27115	2.56706	1.21563	2.17425
ENSMUSG00000053475	Tnfaip6	protein_coding	1.881	6.99851	3.35708	2.45479	2.08446
ENSMUSG00000026003	Acadl	protein_coding	246.227	156.78	148.855	159.493	132.779
ENSMUSG00000001128	Cfp	protein_coding	45.6162	114.375	81.4176	61.0207	82.1671
ENSMUSG00000024806	Mlana	protein_coding	1.00559	3.48336	3.47209	5.83436	4.12836
ENSMUSG00000057191	RP23-411N10.2	protein_coding	3.62117	9.47988	6.72854	4.80319	6.81123
ENSMUSG00000046694	Fam46b	protein_coding	1.06012	3.47231	2.57923	2.00712	3.34552
ENSMUSG00000027423	Snx5	protein_coding	26.3568	42.151	34.293	29.1848	33.5375
ENSMUSG00000027546	Atp9a	protein_coding	38.0032	24.7574	26.8011	34.8351	31.4958
ENSMUSG00000024228	Nudt12	protein_coding	9.66726	6.3016	6.7018	5.97514	5.41939
ENSMUSG00000000058	Cav2	protein_coding	175.792	107.282	155.094	152.515	133.73
ENSMUSG00000055435	Maf	protein_coding	11.9179	20.5571	15.6048	16.1207	16.7774
ENSMUSG00000069792	Wfdc17	protein_coding	33.4266	237.046	89.1556	85.8483	83.6972
ENSMUSG00000019139	Isyna1	protein_coding	5.50856	9.65326	7.48216	4.89562	6.01626
ENSMUSG00000052337	Immt	protein_coding	18.2165	13.2405	15.2735	16.463	13.5676
ENSMUSG00000039217	Il18	protein_coding	6.83531	10.7457	9.66561	6.75731	8.82755
ENSMUSG00000037946	Fgd3	protein_coding	0.846746	1.82106	1.33826	1.03045	1.57309
ENSMUSG00000003200	Sh3gl1	protein_coding	20.7521	29.8303	22.7807	20.8868	24.6492
ENSMUSG00000008136	Fhl2	protein_coding	1.09078	2.39832	1.6262	1.66722	1.62418
ENSMUSG00000021457	Syk	protein_coding	4.40046	10.8514	7.07696	4.75026	6.99244
ENSMUSG00000048285	Frmd6	protein_coding	6.16496	12.5065	9.40201	6.20669	7.78229
ENSMUSG00000039208	Metrnl	protein_coding	16.8598	42.1426	26.8536	19.7591	26.4454
ENSMUSG00000026979	Psd4	protein_coding	0.377902	0.720302	0.506732	0.629746	0.749716
ENSMUSG00000006589	Aprt	protein_coding	7.3921	16.8142	12.2643	11.3422	13.9178
ENSMUSG00000060093	Hist1h4a	protein_coding	1.83241	0.549878	0.558233	0.796752	0.496901
ENSMUSG00000036188	Ankmy2	protein_coding	5.13096	4.07262	4.74202	4.45578	4.41321
ENSMUSG00000003032	Klf4	protein_coding	29.8968	51.9394	44.7273	29.5977	40.0778
ENSMUSG00000029659	Medag	protein_coding	9.30219	22.4456	15.6659	12.125	18.0669
ENSMUSG00000017446	C1qtnf1	protein_coding	33.2417	53.5239	39.5974	49.9825	56.5973
ENSMUSG00000032047	Acat1	protein_coding	94.3698	65.3099	76.8081	94.4104	77.0412
ENSMUSG00000004530	Coro1c	protein_coding	7.01795	9.85647	8.14858	7.69301	8.8794
ENSMUSG00000022957	Itsn1	protein_coding	3.3016	4.76591	4.54886	4.00693	4.96359
ENSMUSG00000036246	Gmip	protein_coding	3.73705	6.17739	4.42629	3.72084	4.59138
ENSMUSG00000020388	Pdlim4	protein_coding	4.14248	7.14318	5.96442	5.52553	7.09029
ENSMUSG00000047414	Flrt2	protein_coding	2.98776	5.76964	3.67677	2.32585	3.4772
ENSMUSG00000030247	Kcnj8	protein_coding	10.3044	6.73256	6.86068	7.81303	7.162
ENSMUSG00000052160	Pld4	protein_coding	13.2955	26.8042	18.6873	18.5442	17.0503
ENSMUSG00000030144	Clec4d	protein_coding	0.318574	9.39381	5.50864	2.16844	6.64314
ENSMUSG00000026435	Slc45a3	protein_coding	0.632887	1.44912	0.934637	0.620216	0.870005
ENSMUSG00000074264	Amy1	protein_coding	154.834	106.557	123.333	108.225	124.766
ENSMUSG00000036880	Acaa2	protein_coding	161.01	86.3154	90.2739	148.442	103.575
ENSMUSG00000048621	RP23-252O5.3	protein_coding	0.211754	0.703474	0.4364	0.498217	0.385585
ENSMUSG00000023349	Clec4n	protein_coding	1.21981	8.45328	5.96527	5.50799	6.9565
ENSMUSG00000074364	Ehd2	protein_coding	214.217	134.831	165.674	173.675	170.753
ENSMUSG00000043740	RP23-394K2.4	protein_coding	0.106807	0.912023	0.554949	0.154198	0.350525
ENSMUSG00000033249	Hsf4	protein_coding	1.74559	3.1028	2.76375	3.86546	3.2576
ENSMUSG00000084960	AC116511.4	antisense	8.3933	4.6916	5.88954	3.0566	2.84897
ENSMUSG00000058715	Fcer1g	protein_coding	36.4305	104.123	75.0366	54.9724	70.3078
ENSMUSG00000049988	Lrrc25	protein_coding	5.69135	16.8698	12.1915	8.18203	10.427
ENSMUSG00000074199	Krtdap	protein_coding	1.73114	7.45029	7.03054	11.6952	12.3617
ENSMUSG00000031438	Rnf128	protein_coding	0.430164	2.28236	1.13032	0.68699	1.29969
ENSMUSG00000028480	Glipr2	protein_coding	5.92247	12.5324	8.86632	8.55726	9.32932
ENSMUSG00000024456	Diaph1	protein_coding	10.2613	14.2816	11.8456	11.6372	11.8519
ENSMUSG00000020122	Egfr	protein_coding	6.66449	14.0506	11.7356	6.89753	8.72693
ENSMUSG00000045620	Odf3l1	protein_coding	10.5496	4.51561	6.29064	2.06121	3.25268
ENSMUSG00000001750	Tcirg1	protein_coding	11.1036	19.9091	12.9698	10.4675	13.148
ENSMUSG00000039989	Cbx4	protein_coding	8.93331	5.20348	6.78913	7.47519	7.3464
ENSMUSG00000023022	Lima1	protein_coding	9.2468	15.2255	12.5445	10.6081	12.4194
ENSMUSG00000040713	Creg1	protein_coding	24.2943	39.8394	32.6112	35.3826	36.012
ENSMUSG00000047528	Als2cr12	protein_coding	3.85421	1.67435	3.50118	4.80417	2.66769
ENSMUSG00000029017	Pmpcb	protein_coding	20.5321	14.9127	16.1905	15.8265	14.2975
ENSMUSG00000009876	Cox4i2	protein_coding	5.8492	2.86802	4.06534	4.44488	3.38212
ENSMUSG00000036995	Asap3	protein_coding	3.8132	5.35732	4.23239	3.69573	4.7045
ENSMUSG00000036908	Unc93b1	protein_coding	38.2394	72.175	48.1945	40.9219	46.8612
ENSMUSG00000029470	P2rx4	protein_coding	7.66203	11.9396	9.75865	9.07391	9.57568
ENSMUSG00000032118	Fez1	protein_coding	1.82782	3.60896	3.17521	3.92159	3.40722
ENSMUSG00000020604	Arsg	protein_coding	1.97028	3.17248	2.03611	2.79217	2.23357
ENSMUSG00000025026	Add3	protein_coding	16.5212	23.8726	19.0055	14.6492	18.9834
ENSMUSG00000032548	Slco2a1	protein_coding	1.40138	5.28302	2.98537	1.41735	2.41251
ENSMUSG00000029771	Irf5	protein_coding	6.34092	14.1439	10.9746	8.52008	10.194
ENSMUSG00000029201	Ugdh	protein_coding	11.9891	24.9703	14.8346	11.3142	12.3748
ENSMUSG00000039646	Vasn	protein_coding	11.0172	23.7234	15.9045	17.7183	18.4932
ENSMUSG00000035279	Ssc5d	protein_coding	8.71717	15.9759	9.75634	7.89699	11.0746
ENSMUSG00000085730	RP23-304I1.4	antisense	0.220846	0.886468	0.480291	0.337699	0.481426
ENSMUSG00000021809	Nudt13	protein_coding	11.0393	7.5603	9.7018	10.5515	8.88572
ENSMUSG00000034116	Vav1	protein_coding	1.98392	4.81786	3.52023	2.49381	3.78921
ENSMUSG00000052631	Sh2d6	protein_coding	0.202795	0.70223	0.395099	0.328519	0.451032
ENSMUSG00000042284	Itga1	protein_coding	4.1252	2.85227	3.32408	4.53515	4.08815
ENSMUSG00000026185	Igfbp5	protein_coding	105.548	180.441	148.876	154.64	161.643
ENSMUSG00000024349	Tmem173	protein_coding	7.06484	12.9065	8.29508	5.20578	7.53008
ENSMUSG00000032322	Pstpip1	protein_coding	1.60553	3.68795	2.60561	2.35272	2.95566
ENSMUSG00000021033	Gstz1	protein_coding	128.776	93.7843	111.953	91.1601	88.0791
ENSMUSG00000078771	Evi2a	protein_coding	4.16671	8.77635	7.23364	6.23869	8.07885
ENSMUSG00000035004	Igsf6	protein_coding	2.28351	4.93037	4.14663	3.35724	4.464
ENSMUSG00000041515	Irf8	protein_coding	2.08536	4.0111	3.05102	3.00021	3.74136
ENSMUSG00000027878	Notch2	protein_coding	5.06112	8.10569	6.11202	5.87722	6.24141
ENSMUSG00000112148	Lilrb4a	protein_coding	1.27584	3.82704	2.76013	1.96919	3.11871
ENSMUSG00000030774	Pak1	protein_coding	1.17442	2.22977	1.65016	1.32088	2.09732
ENSMUSG00000069920	B3gnt9	protein_coding	4.09264	6.20072	4.89994	4.17212	5.94543
ENSMUSG00000027883	Gpsm2	protein_coding	1.29778	2.61178	1.67192	1.50963	2.21162
ENSMUSG00000022371	Col14a1	protein_coding	11.7929	25.95	11.2076	13.2223	14.3174
ENSMUSG00000034947	Tmem106a	protein_coding	17.0645	28.239	24.9159	23.329	26.6519
ENSMUSG00000058454	Dhcr7	protein_coding	2.88425	1.64166	2.15664	2.06748	1.47931
ENSMUSG00000044337	Ackr3	protein_coding	21.9389	36.2171	25.0317	19.7119	23.2584
ENSMUSG00000036564	Ndrg4	protein_coding	3.49186	5.84531	3.2747	2.9919	4.12417
ENSMUSG00000075012	Fjx1	protein_coding	0.776348	2.21997	1.22054	0.989621	1.35926
ENSMUSG00000049037	Clec4a1	protein_coding	10.2841	23.9811	19.3304	11.6198	15.3082
ENSMUSG00000034652	Cd300a	protein_coding	2.52316	7.63685	5.46518	4.79142	6.58531
ENSMUSG00000019943	Atp2b1	protein_coding	3.69363	5.57578	4.57706	4.04039	4.62301
ENSMUSG00000107838	RP24-470M22.10	TEC	3.29019	2.28708	2.64326	2.40738	2.09578
ENSMUSG00000074361	C5ar2	protein_coding	0.845203	1.91103	1.58174	0.915334	1.44165
ENSMUSG00000053158	Fes	protein_coding	5.69074	9.28954	6.71504	5.17174	6.82746
ENSMUSG00000039308	Ndst2	protein_coding	7.42899	10.3396	7.52493	7.11437	7.21566
ENSMUSG00000073985	RP23-67F4.6	antisense	2.25077	4.19543	3.13412	2.89978	3.1796
ENSMUSG00000058997	Vwa8	protein_coding	7.84934	5.50181	5.21645	6.61828	5.84139
ENSMUSG00000003746	Man1a	protein_coding	11.7224	17.4671	15.3342	14.4625	14.2182
ENSMUSG00000058624	Gda	protein_coding	19.4875	43.5901	29.7645	16.15	23.1834
ENSMUSG00000027253	Lrp4	protein_coding	0.265976	0.533185	0.438412	0.384544	0.390935
ENSMUSG00000015950	Ncf1	protein_coding	7.00036	20.2131	11.0177	7.66528	11.0536
ENSMUSG00000040631	Dok4	protein_coding	6.5842	4.35615	5.24909	4.23012	4.90768
ENSMUSG00000062646	Ganc	protein_coding	4.94081	3.585	4.00936	4.73869	4.24279
ENSMUSG00000056427	Slit3	protein_coding	21.5284	34.684	28.4749	31.4068	32.517
ENSMUSG00000062825	Actg1	protein_coding	146.143	226.773	166.683	138.305	183.91
ENSMUSG00000005683	Cs	protein_coding	112.06	73.771	78.1057	63.3666	54.4877
ENSMUSG00000086071	RP23-408N4.1	lincRNA	0.132637	1.07583	0.954491	0.404177	0.83386
ENSMUSG00000032387	Rbpms2	protein_coding	15.9514	11.5095	11.2323	7.21189	7.75558
ENSMUSG00000025150	Cbr2	protein_coding	64.935	139.266	98.1763	74.1015	81.5636
ENSMUSG00000032870	Smap2	protein_coding	9.3288	13.4491	10.796	9.6109	11.2993
ENSMUSG00000021876	Rnase4	protein_coding	120.819	214.294	162.261	135.461	145.703
ENSMUSG00000024679	Ms4a6d	protein_coding	6.13583	31.0161	20.0914	10.1995	20.086
ENSMUSG00000063531	Sema3e	protein_coding	0.718941	1.93715	1.20065	0.798707	1.08542
ENSMUSG00000107355	RP24-80F7.5	lincRNA	0.349887	0.967326	0.831178	0.546228	0.704232
ENSMUSG00000021614	Vcan	protein_coding	1.2786	3.11618	2.13492	1.38683	3.31532
ENSMUSG00000084844	Hoxb3os	antisense	3.11836	2.07971	3.00295	2.83282	2.79754
ENSMUSG00000025421	Hdhd2	protein_coding	9.19404	7.16156	8.21266	8.52896	7.31331
ENSMUSG00000086717	AC113301.2	antisense	3.53146	7.51839	5.40762	5.73063	6.18316
ENSMUSG00000033287	Kctd17	protein_coding	46.4083	36.1191	43.1375	34.7286	36.5976
ENSMUSG00000041168	Lonp1	protein_coding	48.4703	37.76	41.5274	44.7205	39.9992
ENSMUSG00000051498	Tlr6	protein_coding	0.563879	1.09767	0.797525	0.739266	0.928097
ENSMUSG00000038624	Nepn	protein_coding	1.35574	0.631821	1.28576	1.03093	0.959827
ENSMUSG00000105095	RP23-111M12.3	TEC	11.0045	6.61894	8.29889	5.67918	6.27064
ENSMUSG00000010914	Pdhx	protein_coding	14.6281	10.9731	10.9211	8.33011	7.82633
ENSMUSG00000034675	Dbn1	protein_coding	9.02152	14.1971	9.78069	11.3659	12.2648
ENSMUSG00000090877	Hspa1b	protein_coding	1.97468	5.17163	4.5187	2.03533	3.22875
ENSMUSG00000049687	Fam109b	protein_coding	0.747423	1.2314	0.8389	0.719565	1.02634
ENSMUSG00000031443	F7	protein_coding	0.346544	2.8457	1.87541	0.601471	2.15571
ENSMUSG00000031934	Panx1	protein_coding	0.526561	0.96814	0.654025	0.605967	0.720419
ENSMUSG00000038240	Pdss2	protein_coding	1.71321	1.2698	1.40489	1.42783	1.24393
ENSMUSG00000004266	Ptpn6	protein_coding	4.40041	10.6576	8.80793	5.75517	9.49136
ENSMUSG00000074785	Plxnc1	protein_coding	0.454802	1.01205	0.700006	0.830717	0.981193
ENSMUSG00000023055	Calcoco1	protein_coding	20.1066	16.0407	17.4611	18.3774	16.4846
ENSMUSG00000039206	Daglb	protein_coding	3.26008	4.6656	3.55003	3.8413	3.99443
ENSMUSG00000030786	Itgam	protein_coding	2.70896	8.82559	6.47636	2.62439	5.65522
ENSMUSG00000062257	Opcml	protein_coding	0.671528	1.10975	0.788867	0.572787	0.608573
ENSMUSG00000003062	Stard3nl	protein_coding	3.84734	5.27671	4.47321	4.06781	4.27301
ENSMUSG00000099398	Ms4a14	protein_coding	0.579806	1.51457	1.38333	1.12119	1.36602
ENSMUSG00000037664	Cdkn1c	protein_coding	17.5873	11.3268	15.8142	20.2589	13.7365
ENSMUSG00000027994	Mcub	protein_coding	4.59257	10.7894	8.79449	7.02624	7.9546
ENSMUSG00000036353	P2ry12	protein_coding	1.38306	3.0484	2.21572	2.28971	2.55572
ENSMUSG00000002346	Slc25a42	protein_coding	8.62402	5.63892	5.68944	6.31392	6.05885
ENSMUSG00000030884	Uqcrc2	protein_coding	117.674	84.3655	84.1665	77.9232	68.7201
ENSMUSG00000022099	Dmtn	protein_coding	5.82852	3.12811	4.58457	3.40819	4.10218
ENSMUSG00000001435	Col18a1	protein_coding	24.2917	36.5814	32.1729	27.5653	35.5937
ENSMUSG00000062190	Lancl2	protein_coding	5.63527	4.13808	4.37535	4.15358	3.90209
ENSMUSG00000030956	Fam53b	protein_coding	15.8901	9.40029	9.85751	11.7784	15.6936
ENSMUSG00000006519	Cyba	protein_coding	37.4312	88.9062	70.4179	65.2828	76.6446
ENSMUSG00000017057	Il13ra1	protein_coding	4.49732	8.30881	5.0819	3.89265	4.99557
ENSMUSG00000091345	Col6a5	protein_coding	0.149707	0.838118	0.343666	0.10948	0.1618
ENSMUSG00000030546	Plin1	protein_coding	566.513	361.194	500.325	480.565	425.843
ENSMUSG00000026064	Ptp4a1	protein_coding	32.358	23.0993	26.2653	22.6429	19.9564
ENSMUSG00000023224	Serping1	protein_coding	186.38	364.427	267.898	255.793	248.172
ENSMUSG00000059146	Ntrk3	protein_coding	1.67009	0.707607	0.927272	0.48538	0.693871
ENSMUSG00000029999	Tgfa	protein_coding	0.27362	0.620258	0.590692	0.325803	0.501563
ENSMUSG00000030148	Clec4a2	protein_coding	3.22099	7.09574	5.50171	4.48868	6.00035
ENSMUSG00000062585	Cnr2	protein_coding	0.439722	0.915796	0.567096	0.629808	0.784112
ENSMUSG00000033161	Atp1a1	protein_coding	27.0678	45.6987	32.3551	23.1462	33.1247
ENSMUSG00000050069	Grem2	protein_coding	0.585901	1.91274	0.971894	0.28364	0.717214
ENSMUSG00000060216	Arrb2	protein_coding	11.7568	19.2066	15.7782	13.1058	14.9638
ENSMUSG00000097039	Pvt1	lincRNA	0.356007	0.644379	0.447204	0.383959	0.479069
ENSMUSG00000026834	Acvr1c	protein_coding	14.4627	9.47469	14.3949	16.1858	12.3729
ENSMUSG00000079625	Tm4sf19	protein_coding	0.0364726	0.830346	0.392137	0.485353	0.863926
ENSMUSG00000025044	Msr1	protein_coding	0.937246	3.62342	2.60296	1.39131	2.90329
ENSMUSG00000031165	Was	protein_coding	3.7971	6.97141	5.68336	4.52199	6.17256
ENSMUSG00000052760	AC161342.2	protein_coding	1.76501	3.12967	2.39615	2.42721	3.073
ENSMUSG00000022106	Rcbtb2	protein_coding	10.3061	7.15634	9.0691	8.95086	7.54149
ENSMUSG00000018500	Adora2b	protein_coding	1.12485	4.8896	1.8175	0.868368	1.42496
ENSMUSG00000004789	Dlst	protein_coding	28.8055	21.857	21.7259	20.0316	17.6073
ENSMUSG00000030505	Prmt3	protein_coding	1.93162	2.81695	2.27592	2.1368	2.32747
ENSMUSG00000030218	Mgp	protein_coding	23.3238	44.282	42.1347	40.0304	34.1565
ENSMUSG00000000278	Scpep1	protein_coding	42.9339	63.1148	51.8392	42.8955	47.4711
ENSMUSG00000039232	Stx11	protein_coding	0.501286	1.34151	0.857773	0.585064	0.837761
ENSMUSG00000052384	Nrros	protein_coding	7.1582	13.7321	9.10308	6.81039	9.63625
ENSMUSG00000044206	Vsig4	protein_coding	0.629304	3.05886	1.55589	2.12884	2.11703
ENSMUSG00000037966	Ninj1	protein_coding	31.9397	80.2003	47.7863	50.1315	51.6899
ENSMUSG00000025283	Sat1	protein_coding	27.1165	44.0209	35.9284	30.2063	33.4044
ENSMUSG00000018008	Cyth4	protein_coding	5.4106	11.5287	7.90011	8.10379	9.44661
ENSMUSG00000044221	Grsf1	protein_coding	26.7809	22.4867	21.2763	19.9741	18.8672
ENSMUSG00000022565	Plec	protein_coding	6.29191	10.7869	7.93905	5.13963	6.97701
ENSMUSG00000047686	Zcchc5	protein_coding	0.459228	1.39969	0.856017	0.381072	0.644217
ENSMUSG00000022367	Has2	protein_coding	0.540296	1.38033	1.18134	0.438428	0.824571
ENSMUSG00000064351	mt-Co1	protein_coding	16610.9	11152.1	9856.33	7767.5	7669.86
ENSMUSG00000029915	Clec5a	protein_coding	0.328207	0.84444	0.643028	0.620822	0.767077
ENSMUSG00000028179	Cth	protein_coding	3.59591	2.15696	2.82905	1.99585	1.33919
ENSMUSG00000020178	Adora2a	protein_coding	9.16971	5.16704	5.78119	5.23784	6.18391
ENSMUSG00000021260	Hhipl1	protein_coding	0.774069	2.31301	1.47263	1.5025	1.69492
ENSMUSG00000044629	Cnrip1	protein_coding	1.75866	2.73481	2.09577	2.13598	2.21512
ENSMUSG00000053117	E330013P04Rik	lincRNA	0.197325	0.485188	0.638418	0.437398	0.480681
ENSMUSG00000086712	RP23-204P1.2	lincRNA	0.591439	1.47746	0.720605	0.745672	0.841761
ENSMUSG00000030849	Fgfr2	protein_coding	1.46461	0.656368	1.00642	0.928171	0.629158
ENSMUSG00000026986	Hnmt	protein_coding	23.0396	15.5223	21.5164	20.0543	17.1257
ENSMUSG00000004455	Ppp1cc	protein_coding	19.4771	24.9805	21.8978	18.3019	20.2033
ENSMUSG00000036887	C1qa	protein_coding	179.525	459.519	286.344	236.408	297.713
ENSMUSG00000025076	Casp7	protein_coding	10.1765	7.70719	8.12477	7.31611	7.23476
ENSMUSG00000029007	Agtrap	protein_coding	7.90907	12.4386	8.92984	9.05153	9.27259
ENSMUSG00000030411	Nova2	protein_coding	2.57322	1.48414	1.64853	1.47456	1.54017
ENSMUSG00000038781	Stap2	protein_coding	7.71471	4.37899	5.243	3.86661	4.65875
ENSMUSG00000002489	Tiam1	protein_coding	0.989853	1.85812	1.88741	1.79346	2.21497
ENSMUSG00000031749	St3gal2	protein_coding	10.0438	13.9651	13.9746	15.4129	14.7696
ENSMUSG00000030793	Pycard	protein_coding	1.6788	4.3947	3.14127	2.41313	3.31901
ENSMUSG00000020019	Ntn4	protein_coding	3.79368	7.0596	6.05503	5.82705	6.60815
ENSMUSG00000020152	Actr2	protein_coding	24.2565	32.3416	29.0607	28.0895	29.9553
ENSMUSG00000056130	Ticam2	protein_coding	0.676133	1.52258	1.02862	0.795122	1.17763
ENSMUSG00000020901	Pik3r5	protein_coding	1.82855	4.97442	3.24799	2.05171	2.8674
ENSMUSG00000038235	F11r	protein_coding	29.3826	18.1289	19.1844	15.9465	17.1142
ENSMUSG00000023048	Prr13	protein_coding	27.7006	47.6419	38.3506	32.4896	37.7834
ENSMUSG00000078616	Trim30c	protein_coding	0.43868	1.39473	0.808408	0.286983	0.608228
ENSMUSG00000019647	Sema6a	protein_coding	4.21724	2.27488	2.40944	2.44757	2.38212
ENSMUSG00000026618	Iars2	protein_coding	15.3986	11.5409	12.1977	13.2849	10.7688
ENSMUSG00000029861	Fam131b	protein_coding	0.7245	1.22324	0.908412	0.852386	1.03743
ENSMUSG00000030342	Cd9	protein_coding	28.584	44.9003	38.8175	36.8383	42.7753
ENSMUSG00000020309	Chac2	protein_coding	5.68959	3.9628	5.21005	3.50405	3.46329
ENSMUSG00000020733	Slc9a3r1	protein_coding	6.46288	11.3313	9.55991	9.23264	9.52671
ENSMUSG00000003948	Mmd	protein_coding	212.754	122.38	172.642	196.498	154.267
ENSMUSG00000041012	Cmtm8	protein_coding	1.23586	0.622945	0.821039	1.1458	0.997656
ENSMUSG00000028167	Bdh2	protein_coding	0.95175	1.6126	1.23969	1.31535	1.49201
ENSMUSG00000064370	mt-Cytb	protein_coding	10690.6	6735.77	6910.46	5113.82	5106.47
ENSMUSG00000044827	Tlr1	protein_coding	0.756165	2.4808	1.64923	1.03091	2.22968
ENSMUSG00000071064	Zfp827	protein_coding	0.587027	0.324113	0.269311	0.326785	0.295656
ENSMUSG00000021596	Mctp1	protein_coding	0.521876	0.967765	0.890569	0.87927	0.995085
ENSMUSG00000046711	Hmga1	protein_coding	7.52775	18.7975	12.0379	9.23169	11.7572
ENSMUSG00000019326	Aoc3	protein_coding	323.103	196.647	274.558	296.437	262.897
ENSMUSG00000036832	Lpar3	protein_coding	0.0907983	0.354059	0.349792	0.640081	0.557656
ENSMUSG00000107317	WI1-1993I8.1	antisense	0.330402	1.06278	0.850908	0.651732	0.993163
ENSMUSG00000020664	Dld	protein_coding	75.5672	54.517	60.211	55.875	46.8123
ENSMUSG00000036446	Lum	protein_coding	53.1939	106.467	56.8729	45.604	45.1218
ENSMUSG00000040322	Slc25a24	protein_coding	6.31037	9.73219	8.08474	8.04202	9.47024
ENSMUSG00000017969	Ptgis	protein_coding	5.37926	10.5815	4.75506	4.60014	5.3407
ENSMUSG00000023960	Enpp5	protein_coding	26.8454	21.685	23.1587	22.6219	21.582
ENSMUSG00000109947	RP24-235B15.7	antisense	8.46684	15.7067	12.2509	10.9464	14.77
ENSMUSG00000017760	Ctsa	protein_coding	32.7712	49.6475	40.4608	43.981	42.8125
ENSMUSG00000078122	RP23-23B17.2	antisense	2.37599	5.76255	3.53283	2.03589	3.47368
ENSMUSG00000058486	Wdr91	protein_coding	4.6818	6.70055	5.22539	5.10882	5.36007
ENSMUSG00000053063	Clec12a	protein_coding	1.38725	3.37836	3.02961	3.34272	2.95061
ENSMUSG00000036103	Colec12	protein_coding	8.19394	12.7675	10.586	11.8877	11.9204
ENSMUSG00000028047	Thbs3	protein_coding	7.26161	11.6635	7.62661	6.77369	7.50373
ENSMUSG00000002565	Scin	protein_coding	0.146088	0.49937	0.74247	0.358331	0.51641
ENSMUSG00000025355	Mmp19	protein_coding	19.204	52.9152	25.9784	15.2923	35.284
ENSMUSG00000032744	Heyl	protein_coding	5.09688	2.58674	3.03176	2.39207	2.92319
ENSMUSG00000018566	Slc2a4	protein_coding	82.4776	54.4768	59.9784	53.7865	48.9514
ENSMUSG00000069763	Tmem100	protein_coding	10.29	18.2439	15.3245	12.5027	13.938
ENSMUSG00000026341	Actr3	protein_coding	34.4282	50.5817	41.0052	33.7954	41.3045
ENSMUSG00000031444	F10	protein_coding	0.164206	1.29334	0.866666	0.363684	0.710246
ENSMUSG00000052681	Rap1b	protein_coding	53.147	77.1989	64.6299	53.0759	58.5538
ENSMUSG00000076435	Acsf2	protein_coding	29.6491	18.7684	15.9971	13.7297	12.5411
ENSMUSG00000046245	Pilra	protein_coding	0.517222	1.18821	0.883786	0.732893	0.949007
ENSMUSG00000022148	Fyb	protein_coding	1.31059	3.09683	3.01489	1.92308	2.82926
ENSMUSG00000063253	Scoc	protein_coding	11.136	8.849	10.7951	10.3041	9.6331
ENSMUSG00000026317	Cln8	protein_coding	3.35665	4.7976	4.00947	3.57696	4.02293
ENSMUSG00000026958	Dpp7	protein_coding	7.21956	11.1797	8.41372	6.92758	7.9004
ENSMUSG00000022032	Scara5	protein_coding	24.7491	45.2535	32.9067	22.5137	25.5506
ENSMUSG00000091938	Gm2564	protein_coding	1.02003	4.68317	3.30517	1.38135	2.80735
ENSMUSG00000051906	Cd209f	protein_coding	43.4561	86.3142	59.0578	57.344	69.3282
ENSMUSG00000019122	Ccl9	protein_coding	29.1376	118.059	68.2784	29.1769	74.8034
ENSMUSG00000023046	Igfbp6	protein_coding	171.159	316.234	247.317	161.576	240.245
ENSMUSG00000030760	Acer3	protein_coding	0.80544	1.32459	1.0512	0.87808	1.05393
ENSMUSG00000006273	Atp6v1b2	protein_coding	26.7036	35.1472	29.4334	26.8101	30.3857
ENSMUSG00000002111	Spi1	protein_coding	6.47119	16.6704	12.0165	11.2813	13.7346
ENSMUSG00000020681	Ace	protein_coding	49.0687	98.3256	63.5279	30.2284	42.3262
ENSMUSG00000025351	Cd63	protein_coding	72.5614	121.496	97.703	87.7523	109.474
ENSMUSG00000048779	P2ry6	protein_coding	3.49338	9.14648	5.33561	5.24844	5.74268
ENSMUSG00000027230	Creb3l1	protein_coding	7.56454	14.2439	10.6382	6.49119	12.7949
ENSMUSG00000045934	Mtmr11	protein_coding	3.04994	4.35249	3.59671	2.68465	3.48115
ENSMUSG00000028405	Aco1	protein_coding	66.9809	45.5685	49.9028	35.4646	36.2294
ENSMUSG00000020635	Fkbp1b	protein_coding	1.38491	2.86677	2.00891	1.88049	2.27111
ENSMUSG00000061119	Prcp	protein_coding	7.41103	11.6144	8.72468	7.55036	8.63326
ENSMUSG00000001983	Taco1	protein_coding	10.4846	7.62612	8.05465	7.33467	6.43645
ENSMUSG00000034872	Gipc3	protein_coding	0.730356	0.294182	0.461598	0.331186	0.262759
ENSMUSG00000030220	Arhgdib	protein_coding	22.0442	45.6184	32.7298	29.3128	35.5796
ENSMUSG00000043832	Clec4a3	protein_coding	7.37957	18.1327	16.7468	8.68471	12.4729
ENSMUSG00000034593	Myo5a	protein_coding	3.66882	5.23061	4.03188	4.28183	4.73258
ENSMUSG00000040675	Mthfd1l	protein_coding	0.710511	1.36574	0.76757	0.662326	1.07561
ENSMUSG00000049225	Pdp1	protein_coding	3.08198	4.14476	3.76272	3.92956	4.38524
ENSMUSG00000048387	Osr1	protein_coding	9.51637	16.4032	11.7989	9.42473	10.1136
ENSMUSG00000025428	Atp5a1	protein_coding	307.153	226.346	224.074	229.563	191.607
ENSMUSG00000027775	Mfsd1	protein_coding	25.4913	32.7488	26.3979	26.9704	28.7215
ENSMUSG00000028973	Abcb8	protein_coding	12.8252	9.24994	10.3592	11.4052	8.65518
ENSMUSG00000072946	Ptgr2	protein_coding	26.528	19.539	22.3991	23.0298	18.8655
ENSMUSG00000039018	Mtg1	protein_coding	6.74082	5.00101	5.79705	6.80489	5.73965
ENSMUSG00000023921	Mut	protein_coding	47.5551	34.1797	35.6211	36.5358	33.2887
ENSMUSG00000023827	Agpat4	protein_coding	4.03771	7.48617	5.37157	3.92107	5.21789
ENSMUSG00000000958	Slc7a7	protein_coding	2.00219	3.5178	2.47328	1.85867	2.38668
ENSMUSG00000026536	Mnda	protein_coding	7.86421	25.8901	20.5134	8.73077	12.5579
ENSMUSG00000050910	Cdr2l	protein_coding	3.49544	5.69783	3.62853	2.83255	4.04359
ENSMUSG00000048163	Selplg	protein_coding	4.01973	8.48098	6.42611	5.09067	6.19004
ENSMUSG00000003348	Mob3a	protein_coding	6.21379	9.07241	8.01504	7.97365	8.39154
ENSMUSG00000030657	Xylt1	protein_coding	0.680218	1.16305	0.990627	0.620689	0.842353
ENSMUSG00000050708	Ftl1	protein_coding	953.621	1749.94	1341.72	1524.72	1392.8
ENSMUSG00000051439	Cd14	protein_coding	13.5409	29.1202	18.7802	13.1879	16.6669
ENSMUSG00000028517	Plpp3	protein_coding	91.2159	144.027	122.95	102.393	127.456
ENSMUSG00000035373	Ccl7	protein_coding	2.66449	36.87	16.9697	11.5313	18.0098
ENSMUSG00000033157	Abhd10	protein_coding	3.78941	2.8828	3.11239	3.53385	2.94671
ENSMUSG00000050335	Lgals3	protein_coding	43.9507	141.096	102.101	84.7049	121.2
ENSMUSG00000028874	Fgr	protein_coding	0.553765	2.35358	1.6992	0.681225	1.34501
ENSMUSG00000032011	Thy1	protein_coding	17.0392	36.3306	18.1832	11.4612	20.4265
ENSMUSG00000029560	Snx8	protein_coding	8.51412	15.8541	10.739	10.0099	11.5604
ENSMUSG00000024940	Ltbp3	protein_coding	67.7575	50.6635	54.711	38.3177	43.7368
ENSMUSG00000056091	St3gal5	protein_coding	2.61527	5.20382	3.00763	3.61654	3.65703
ENSMUSG00000020785	Camkk1	protein_coding	0.969043	1.61733	1.11504	0.935759	1.20446
ENSMUSG00000032401	Lctl	protein_coding	14.8797	6.37848	7.98632	15.6482	14.6647
ENSMUSG00000014791	Elmo3	protein_coding	3.55671	1.87123	3.02001	2.97319	2.3496
ENSMUSG00000030798	Cd37	protein_coding	5.81069	13.3366	8.40299	8.69185	10.6209
ENSMUSG00000073609	D2hgdh	protein_coding	9.06861	6.67332	6.74645	6.53442	6.43892
ENSMUSG00000042129	Rassf4	protein_coding	3.54072	5.9684	4.51974	3.50798	4.35559
ENSMUSG00000008318	Relt	protein_coding	0.945702	1.92124	1.12147	0.922549	1.29302
ENSMUSG00000014778	Fhod1	protein_coding	9.90963	6.27312	6.44895	6.71829	7.26967
ENSMUSG00000032089	Il10ra	protein_coding	3.73999	7.06302	5.71008	4.29111	5.47734
ENSMUSG00000000399	Ndufa9	protein_coding	80.8264	59.3606	60.7725	60.0164	53.7261
ENSMUSG00000023947	Nfkbie	protein_coding	1.49285	2.9522	2.31917	2.34228	2.61883
ENSMUSG00000021319	Sfrp4	protein_coding	5.84393	14.7233	5.45845	2.83834	4.27469
ENSMUSG00000047992	Fam69c	protein_coding	0.230078	0.692518	0.664196	0.173414	0.578569
ENSMUSG00000001473	Tubb6	protein_coding	14.4026	35.8301	22.2685	18.3596	22.5714
ENSMUSG00000043664	Tmem221	protein_coding	0.617401	1.36437	0.967376	1.29527	0.989585
ENSMUSG00000026626	Ppp2r5a	protein_coding	72.6965	49.1301	57.2556	35.5059	37.2095
ENSMUSG00000085211	RP23-9N9.4	antisense	8.99796	4.82787	6.62932	7.31485	4.76446
ENSMUSG00000027398	Il1b	protein_coding	0.0910331	2.45526	0.95976	0.344988	0.6254
ENSMUSG00000029521	Chek2	protein_coding	2.88625	1.55288	2.07506	2.34956	2.23733
ENSMUSG00000018927	Ccl6	protein_coding	97.9884	357.077	193.433	111.799	260.941
ENSMUSG00000005951	Shpk	protein_coding	9.94259	7.52202	7.07397	7.25574	6.37903
ENSMUSG00000034330	Plcg2	protein_coding	1.76859	3.34774	2.71439	1.94355	2.77774
ENSMUSG00000018001	Cyth3	protein_coding	4.47875	7.75349	6.11388	5.56763	5.7549
ENSMUSG00000032643	Fhl3	protein_coding	6.50136	10.9049	7.18603	7.3626	8.27191
ENSMUSG00000069607	Cd300lh	protein_coding	0.757641	2.23706	1.95512	1.54878	2.2604
ENSMUSG00000019842	Traf3ip2	protein_coding	1.93619	2.71123	2.39341	2.27531	2.47715
ENSMUSG00000024440	Pcdh12	protein_coding	1.59357	0.720121	1.08207	0.941839	0.851443
ENSMUSG00000015355	Cd48	protein_coding	7.47817	15.1725	12.3401	8.98764	12.1161
ENSMUSG00000052026	Slc6a7	protein_coding	0.458322	1.46904	2.23572	3.70533	3.67061
ENSMUSG00000038178	Slc43a2	protein_coding	3.79329	6.7625	4.75861	3.93568	4.58017
ENSMUSG00000036362	P2ry13	protein_coding	0.7027	1.52158	1.10021	1.11771	1.40022
ENSMUSG00000003812	Dnase2a	protein_coding	3.47928	7.62239	5.3298	6.38285	6.35583
ENSMUSG00000026928	Card9	protein_coding	1.61142	3.6126	2.56957	2.10793	2.53743
ENSMUSG00000024696	Lpxn	protein_coding	3.0652	8.04214	6.61771	5.00709	6.21742
ENSMUSG00000034266	Batf	protein_coding	0.793879	2.51492	2.21426	1.28144	2.05587
ENSMUSG00000032380	Dapk2	protein_coding	2.37789	1.205	1.51299	2.12043	1.70969
ENSMUSG00000026709	Dars2	protein_coding	3.50951	2.622	3.00977	4.03418	3.09644
ENSMUSG00000024501	Dpysl3	protein_coding	3.64557	5.76257	4.1726	4.22017	5.23205
ENSMUSG00000030562	Nox4	protein_coding	1.09618	2.24511	1.20496	1.09177	1.37538
ENSMUSG00000038843	Gcnt1	protein_coding	1.06842	2.7812	1.50866	1.27102	1.57883
ENSMUSG00000090145	Ugt1a6b	protein_coding	5.27472	3.26478	3.47992	2.80134	3.59855
ENSMUSG00000031486	Adgra2	protein_coding	3.6809	5.75535	3.47061	2.90149	4.06214
ENSMUSG00000031662	Snx20	protein_coding	0.624485	1.45014	1.14537	0.820381	1.18324
ENSMUSG00000009731	Kcnd1	protein_coding	0.474598	0.877341	0.4965	0.342329	0.616377
ENSMUSG00000089942	Pira2	protein_coding	0.168524	0.612	0.577352	0.336838	0.46136
ENSMUSG00000025491	Ifitm1	protein_coding	2.09182	8.3319	4.51643	2.15297	3.51315
ENSMUSG00000061878	Sphk1	protein_coding	0.141138	1.57149	0.362316	0.25833	0.347624
ENSMUSG00000090054	RP24-510A3.2	antisense	0.117296	0.943904	0.544816	0.639356	1.04286
ENSMUSG00000045362	Tnfrsf26	protein_coding	0.410478	0.674039	0.548033	0.786963	0.640981
ENSMUSG00000016194	Hsd11b1	protein_coding	38.2237	64.9681	56.9788	42.8639	42.2418
ENSMUSG00000026159	Agfg1	protein_coding	5.73388	8.13685	6.13711	5.7841	6.37219
ENSMUSG00000030650	Tmc5	protein_coding	0.678621	0.284274	0.323483	0.279652	0.313859
ENSMUSG00000040010	Slc7a5	protein_coding	1.28284	2.76894	1.49168	1.42773	1.99195
ENSMUSG00000031065	Cdk16	protein_coding	37.7857	31.126	31.9487	33.9772	29.9276
ENSMUSG00000025745	Hadha	protein_coding	48.0341	31.5103	28.313	28.0632	23.023
ENSMUSG00000043004	Gng2	protein_coding	6.24294	8.81384	8.45883	8.8392	8.52308
ENSMUSG00000075296	Aldh3b2	protein_coding	12.3771	7.66574	6.6459	2.83485	4.342
ENSMUSG00000026628	Atf3	protein_coding	2.02456	6.25893	5.44224	3.56478	4.17256
ENSMUSG00000052560	Cpne8	protein_coding	6.49937	10.068	8.31211	7.63192	8.98699
ENSMUSG00000078234	Klhdc7a	protein_coding	39.8753	20.9901	37.5675	43.931	42.2636
ENSMUSG00000001829	Clpb	protein_coding	7.09017	5.46449	5.74761	5.52625	5.52004
ENSMUSG00000022471	Xrcc6	protein_coding	6.28806	4.57254	4.87159	4.50377	4.04522
ENSMUSG00000085295	RP23-89L15.3	antisense	0.0620946	0.851398	1.08658	0.266072	0.875787
ENSMUSG00000021597	Slf1	protein_coding	2.03091	1.40946	1.76708	2.10671	1.84651
ENSMUSG00000050989	Sepn1	protein_coding	12.9402	16.2274	13.8343	13.6571	13.879
ENSMUSG00000073538	RP23-1K14.1	processed_transcript	0.415218	0.805926	0.54101	0.427602	0.691984
ENSMUSG00000035184	Fam124a	protein_coding	3.55259	6.48995	6.07105	9.26173	10.1433
ENSMUSG00000025791	Pgm2	protein_coding	105.602	77.6931	79.4356	56.4855	57.8863
ENSMUSG00000112246	RP24-121J1.2	lincRNA	2.63351	1.08726	3.127	2.09287	2.9799
ENSMUSG00000026365	Cfh	protein_coding	11.2805	19.6657	14.3856	12.8553	14.0994
ENSMUSG00000040528	Milr1	protein_coding	0.853871	2.11722	1.66677	1.23614	1.81103
ENSMUSG00000004071	Cdip1	protein_coding	12.1667	8.7252	9.27637	7.37276	7.41379
ENSMUSG00000025007	Aldh18a1	protein_coding	3.04561	4.65966	3.21145	2.74245	4.27101
ENSMUSG00000036395	Glb1l2	protein_coding	35.5042	24.0411	32.0806	37.5493	33.3904
ENSMUSG00000047462	RP23-182K18.1	lincRNA	0.365131	0.815678	0.586217	0.485944	0.64583
ENSMUSG00000001552	Jup	protein_coding	28.6184	18.3944	21.1519	36.1528	30.6088
ENSMUSG00000019864	Rtn4ip1	protein_coding	4.32074	2.92043	2.7506	2.59116	2.32235
ENSMUSG00000064367	mt-Nd5	protein_coding	3109.35	2074.85	2252.99	1979.75	1929.09
ENSMUSG00000022090	Pdlim2	protein_coding	2.27089	3.74345	3.2037	3.53526	4.66306
ENSMUSG00000097224	RP23-412B2.6	antisense	3.33101	8.52158	8.83334	6.21096	10.0782
ENSMUSG00000029575	Mmab	protein_coding	8.76254	6.2333	7.27518	9.45708	7.48356
ENSMUSG00000004562	Arhgef40	protein_coding	9.57603	6.67589	8.02601	8.46057	8.04777
ENSMUSG00000051506	Wdfy4	protein_coding	0.783725	1.46104	1.24621	1.16945	1.69371
ENSMUSG00000034738	Nostrin	protein_coding	1.12715	1.85762	1.58089	1.48865	1.8515
ENSMUSG00000024885	Aldh3b1	protein_coding	4.75859	9.64545	9.21087	10.2044	9.6731
ENSMUSG00000006014	Prg4	protein_coding	0.711657	14.7	6.6903	2.11513	5.26528
ENSMUSG00000035385	Ccl2	protein_coding	1.45324	17.5501	8.34534	7.96851	9.3592
ENSMUSG00000038521	C1s1	protein_coding	139.305	196.841	173.581	124.359	147.505
ENSMUSG00000040121	Rep15	protein_coding	0.669481	0.369712	0.519734	0.667152	0.598337
ENSMUSG00000021993	Mipep	protein_coding	5.92315	4.40424	4.87019	5.18531	4.54699
ENSMUSG00000027009	Itga4	protein_coding	0.621362	1.07671	0.825647	0.744415	0.931362
ENSMUSG00000031266	Gla	protein_coding	2.27003	4.44244	3.73938	3.11287	3.5346
ENSMUSG00000015354	Pcolce2	protein_coding	16.5404	29.0299	22.3268	18.6325	19.4587
ENSMUSG00000036356	Csgalnact1	protein_coding	1.29025	2.04023	1.6744	1.38313	1.6648
ENSMUSG00000058665	En1	protein_coding	1.62518	2.80556	2.15619	1.6896	1.86882
ENSMUSG00000002010	Idh3g	protein_coding	86.5747	60.5447	62.6786	61.4349	53.8047
ENSMUSG00000003464	Pex19	protein_coding	66.0742	52.5635	46.7835	52.381	49.6198
ENSMUSG00000071203	Naip5	protein_coding	0.883259	1.71207	1.23586	1.15141	1.26033
ENSMUSG00000109715	RP23-384C18.12	antisense	0.481235	0.879537	0.708913	0.620704	0.817552
ENSMUSG00000021294	Kif26a	protein_coding	5.3946	2.65578	2.76402	3.09824	2.87021
ENSMUSG00000026259	Ngef	protein_coding	0.145202	0.877846	0.280006	0.107334	0.333736
ENSMUSG00000020437	Myo1g	protein_coding	1.92092	3.93055	2.75315	2.05539	2.98561
ENSMUSG00000072214	Sept5	protein_coding	6.65898	9.73685	8.27507	5.39281	8.10651
ENSMUSG00000034839	Larp6	protein_coding	1.96387	4.2859	3.15675	2.46159	2.75838
ENSMUSG00000019718	L3hypdh	protein_coding	15.7729	12.066	12.45	10.4224	10.061
ENSMUSG00000054408	Spcs3	protein_coding	11.6793	15.2215	13.6133	12.7736	13.2118
ENSMUSG00000008090	Fgfrl1	protein_coding	85.4013	58.7675	71.5895	84.0471	82.8819
ENSMUSG00000063506	Arhgap22	protein_coding	1.25632	2.28871	1.99795	3.0369	3.3387
ENSMUSG00000024013	Fgd2	protein_coding	3.49623	5.79217	4.12921	4.0238	4.64946
ENSMUSG00000028530	Jak1	protein_coding	18.7149	25.2448	21.0282	23.0206	24.0502
ENSMUSG00000049723	Mmp12	protein_coding	1.09676	9.86261	2.504	2.29904	3.39669
ENSMUSG00000034041	Lyl1	protein_coding	7.84564	14.2188	10.6532	13.2334	13.9441
ENSMUSG00000079164	Tlr5	protein_coding	1.30614	2.62794	1.73505	1.39543	1.9969
ENSMUSG00000027332	Ivd	protein_coding	82.1208	60.9738	61.4678	49.9571	51.0033
ENSMUSG00000056947	Mab21l1	protein_coding	0.650909	1.47177	0.943984	0.429978	0.630322
ENSMUSG00000025510	Cd151	protein_coding	130.102	97.0511	105.563	99.2395	105.541
ENSMUSG00000005882	Uqcc1	protein_coding	8.88752	6.30814	7.0638	9.05964	7.23198
ENSMUSG00000005952	Trpv1	protein_coding	4.34981	2.36061	2.48717	1.27335	1.15314
ENSMUSG00000004151	Etv1	protein_coding	0.505491	0.830572	0.658922	0.750213	0.628439
ENSMUSG00000043017	Ptgir	protein_coding	1.72763	2.8326	2.44164	2.72672	2.80976
ENSMUSG00000029570	Lfng	protein_coding	12.6173	17.1997	15.5324	14.7665	19.2278
ENSMUSG00000054978	Kbtbd13	protein_coding	0.60104	0.254737	0.29909	0.32557	0.522533
ENSMUSG00000026858	Fam73b	protein_coding	21.9246	15.0433	17.8514	15.219	12.0233
ENSMUSG00000071715	Ncf4	protein_coding	2.23455	5.82084	4.17548	3.52724	4.7085
ENSMUSG00000022575	Gsdmd	protein_coding	10.0118	15.5887	12.519	9.54212	12.7952
ENSMUSG00000002345	Borcs8	protein_coding	16.3533	13.1439	14.5313	13.4628	12.7686
ENSMUSG00000040018	Cox15	protein_coding	7.80089	6.10914	6.11915	5.57791	4.9144
ENSMUSG00000038462	Uqcrfs1	protein_coding	189.828	129.934	117.067	108.556	86.2126
ENSMUSG00000001918	Slc1a5	protein_coding	620.754	450.727	419.052	352.225	434.799
ENSMUSG00000056220	Pla2g4a	protein_coding	1.2478	2.03386	1.40049	1.33851	1.60635
ENSMUSG00000020553	Pctp	protein_coding	3.15158	4.27396	3.89766	4.58498	3.96252
ENSMUSG00000033446	Lpar6	protein_coding	16.0429	8.38278	7.75284	7.07302	6.80712
ENSMUSG00000020486	Sept4	protein_coding	10.1575	5.47605	7.51825	9.96357	8.27417
ENSMUSG00000025937	Lactb2	protein_coding	12.4944	9.0654	10.6898	9.26813	8.42404
ENSMUSG00000030117	Gdf3	protein_coding	0.0551011	0.592103	0.771582	0.252633	0.541944
ENSMUSG00000029471	Camkk2	protein_coding	3.66076	5.17987	3.43622	2.89643	4.33906
ENSMUSG00000014158	Trpv4	protein_coding	3.5167	6.10006	4.16775	4.75605	4.83261
ENSMUSG00000024730	Ms4a8a	protein_coding	1.95739	5.32289	3.52366	2.46031	3.22299
ENSMUSG00000112134	RP24-227O16.3	lincRNA	0.129381	0.734838	0.46433	0.687215	0.674016
ENSMUSG00000000093	Tbx2	protein_coding	4.08994	2.40454	3.02509	3.65729	3.15865
ENSMUSG00000021069	Pygl	protein_coding	42.8509	27.9578	25.4186	16.9431	17.735
ENSMUSG00000039428	Tmem135	protein_coding	19.3659	11.9326	16.5366	19.1219	13.7474
ENSMUSG00000026806	Ddx31	protein_coding	1.21611	1.89644	1.39686	1.30093	1.47329
ENSMUSG00000027984	Hadh	protein_coding	96.3589	61.6061	66.0737	81.0155	60.4921
ENSMUSG00000009687	Fxyd5	protein_coding	5.52655	13.3066	11.5952	6.68133	12.4295
ENSMUSG00000024833	Pola2	protein_coding	7.9211	6.25607	6.48391	6.85241	6.93443
ENSMUSG00000027792	Bche	protein_coding	15.6866	9.94236	14.032	13.2254	10.9085
ENSMUSG00000006360	Crip1	protein_coding	38.1099	83.4055	66.4814	66.8525	81.2217
ENSMUSG00000015947	Fcgr1	protein_coding	2.55836	12.6629	14.1901	3.42914	8.37894
ENSMUSG00000034707	Gns	protein_coding	21.9495	29.1204	23.3923	23.4759	22.9733
ENSMUSG00000030406	Gipr	protein_coding	4.65589	1.86987	2.88395	3.51341	3.44496
ENSMUSG00000097767	Miat	lincRNA	0.514262	1.31401	0.557301	0.43784	0.659354
ENSMUSG00000034656	Cacna1a	protein_coding	0.411617	0.712002	0.678989	1.09453	1.0036
ENSMUSG00000002668	Dennd1c	protein_coding	3.73485	6.17958	4.68617	4.79176	5.47185
ENSMUSG00000023861	Mpc1	protein_coding	96.6885	64.0479	57.8216	46.9587	44.024
ENSMUSG00000048120	Entpd1	protein_coding	4.78861	7.95095	6.12564	4.7164	5.86217
ENSMUSG00000002699	Lcp2	protein_coding	1.89372	3.94832	3.08943	2.29394	3.18331
ENSMUSG00000071604	Fam189a2	protein_coding	8.43035	5.35585	5.3574	7.11201	5.92401
ENSMUSG00000071984	Fndc1	protein_coding	17.3715	29.0094	17.9568	17.8448	19.5431
ENSMUSG00000024677	Ms4a6b	protein_coding	3.87793	10.6369	7.79982	4.56454	6.52341
ENSMUSG00000091512	Lamtor3	protein_coding	8.93004	11.3531	9.31785	8.22508	8.60077
ENSMUSG00000040188	Scamp2	protein_coding	16.7746	23.3945	17.4046	15.465	17.0945
ENSMUSG00000026657	Frmd4a	protein_coding	0.823637	1.37032	1.12451	1.0616	1.18924
ENSMUSG00000011752	Pgam1	protein_coding	42.6038	32.5469	31.8267	29.1181	26.0727
ENSMUSG00000028164	Manba	protein_coding	3.12201	4.41356	3.35286	3.81208	3.61088
ENSMUSG00000109857	RP23-402A16.3	processed_transcript	0.933149	0.507655	0.557902	0.186391	0.211649
ENSMUSG00000040522	Tlr8	protein_coding	0.973794	3.00726	1.98962	1.35248	2.11113
ENSMUSG00000016534	Lamp2	protein_coding	29.3493	39.1891	32.2428	26.2749	27.92
ENSMUSG00000001131	Timp1	protein_coding	2.72232	20.052	10.7784	2.63598	13.0458
ENSMUSG00000062591	Tubb4a	protein_coding	4.02697	6.17593	4.23056	3.11317	3.81686
ENSMUSG00000029864	Gstk1	protein_coding	44.8794	31.1449	37.8044	41.0236	36.782
ENSMUSG00000052837	Junb	protein_coding	5.71687	20.0767	11.4158	9.87057	11.5261
ENSMUSG00000035697	Arhgap45	protein_coding	9.13923	16.4096	11.4986	11.1915	13.3909
ENSMUSG00000081769	RP23-303F24.3	protein_coding	4.38481	2.99145	3.80668	3.90678	4.01165
ENSMUSG00000025017	Pik3ap1	protein_coding	2.46644	6.3823	5.02072	4.20752	4.82891
ENSMUSG00000029082	Bst1	protein_coding	1.05556	4.88836	3.44626	1.09298	2.81907
ENSMUSG00000040197	Cd209e	protein_coding	0.472648	1.6442	1.19124	0.659459	1.39364
ENSMUSG00000028601	Echdc2	protein_coding	21.8101	16.1593	17.9073	16.9405	16.5992
ENSMUSG00000005656	Snx6	protein_coding	18.0468	22.6344	21.4312	18.1279	20.6054
ENSMUSG00000044122	Proca1	protein_coding	17.6437	11.766	17.751	14.9567	14.307
ENSMUSG00000026094	Stk17b	protein_coding	5.15068	8.72936	7.25684	6.87959	7.14809
ENSMUSG00000045551	Fpr1	protein_coding	0.0386519	0.894663	0.597745	0.106059	0.200525
ENSMUSG00000103114	RP23-103B18.8	lincRNA	2.21607	1.2671	1.72978	0.625495	0.821454
ENSMUSG00000018574	Acadvl	protein_coding	145.141	95.443	90.0789	92.5647	73.7995
ENSMUSG00000003573	Homer3	protein_coding	7.22131	9.84334	8.52483	8.20538	8.61827
ENSMUSG00000105096	Gbp10	protein_coding	0.964359	0.248992	0.547562	0.106615	0.172838
ENSMUSG00000025736	Jmjd8	protein_coding	22.2276	18.145	20.0162	17.8418	18.6719
ENSMUSG00000100486	RP24-474C15.1	protein_coding	0.0712042	0.258872	0.2794	0.47363	0.655913
ENSMUSG00000001420	Tmem79	protein_coding	3.59706	2.16287	2.11029	0.720385	1.0566
ENSMUSG00000058163	RP23-14F5.8	protein_coding	1.00964	2.19337	1.46641	0.83246	1.33961
ENSMUSG00000025817	Nudt5	protein_coding	6.19711	4.92098	5.9075	4.64926	4.78391
ENSMUSG00000027406	Idh3b	protein_coding	75.6617	53.3993	56.9365	57.4054	47.0583
ENSMUSG00000079227	Ccr5	protein_coding	1.05677	3.25435	2.53448	0.82994	1.78763
ENSMUSG00000026027	Stradb	protein_coding	4.46022	3.28511	2.7554	2.90505	2.7892
ENSMUSG00000054196	Cthrc1	protein_coding	1.01582	8.22603	1.1761	0.536608	1.99987
ENSMUSG00000071347	C1qtnf9	protein_coding	22.1359	12.1978	19.5445	21.3416	19.4904
ENSMUSG00000031907	Zfp90	protein_coding	0.931399	1.29429	1.15436	1.52876	1.46103
ENSMUSG00000004043	Stat5a	protein_coding	12.8906	9.62092	8.49805	6.85566	8.29484
ENSMUSG00000022947	Cbr3	protein_coding	5.26576	9.66962	7.57182	8.43253	9.05905
ENSMUSG00000085156	RP23-69P8.2	processed_transcript	2.1047	3.68363	2.77507	2.66179	2.62003
ENSMUSG00000015357	Clpx	protein_coding	22.8522	17.7272	21.4674	27.806	21.942
ENSMUSG00000020902	Ntn1	protein_coding	7.44872	12.2545	10.5198	9.10098	10.8777
ENSMUSG00000024524	Gnal	protein_coding	2.98267	9.75945	7.63898	8.05093	14.274
ENSMUSG00000114665	RP23-151C6.1	lincRNA	1.13386	0.59126	0.490247	0.410543	0.342786
ENSMUSG00000057967	Fgf18	protein_coding	1.03557	2.64793	1.45893	0.936141	1.5425
ENSMUSG00000056648	Hoxb8	protein_coding	3.91261	2.54085	2.98338	2.77944	2.95201
ENSMUSG00000004359	Spic	protein_coding	0.177561	0.395081	0.386255	0.456881	0.597109
ENSMUSG00000021062	Rab15	protein_coding	0.845346	2.12686	1.03754	1.17139	1.40405
ENSMUSG00000044583	Tlr7	protein_coding	2.19077	4.80425	3.23217	3.1646	3.41522
ENSMUSG00000022500	Litaf	protein_coding	10.3519	17.7536	13.4756	9.766	11.9145
ENSMUSG00000003283	Hck	protein_coding	1.4625	4.72256	4.0021	2.08376	3.6445
ENSMUSG00000061130	Ppm1b	protein_coding	29.6974	22.7118	23.2019	22.3856	23.1559
ENSMUSG00000052087	Rgs14	protein_coding	0.872375	1.59436	1.03599	0.874197	1.21187
ENSMUSG00000039099	Wdr93	protein_coding	3.59103	1.99633	3.50657	3.35898	2.02942
ENSMUSG00000073418	C4b	protein_coding	306.502	474.379	417.09	245.14	339.216
ENSMUSG00000036560	Lgi4	protein_coding	4.09759	5.97274	4.89117	3.33252	4.104
ENSMUSG00000018740	Slc25a35	protein_coding	13.8755	8.45271	11.1011	9.35169	6.20983
ENSMUSG00000019832	Rab32	protein_coding	10.47	14.0632	12.4542	11.092	11.7287
ENSMUSG00000030077	Chl1	protein_coding	0.287187	0.642021	0.401031	0.171903	0.224555
ENSMUSG00000019132	RP23-92G13.4	protein_coding	35.6093	47.082	41.6148	32.9749	37.9476
ENSMUSG00000024818	Slc25a45	protein_coding	5.64542	7.28276	6.32978	5.14547	6.20767
ENSMUSG00000027710	Acad9	protein_coding	4.95255	3.6902	4.23242	4.23862	3.90336
ENSMUSG00000033720	Sfxn5	protein_coding	4.76134	3.47469	4.02229	3.50596	3.56011
ENSMUSG00000032725	Folr2	protein_coding	49.9513	106.563	59.3387	50.3016	55.8757
ENSMUSG00000054675	Tmem119	protein_coding	6.58552	13.7873	8.94682	6.84767	12.915
ENSMUSG00000025738	Fbxl16	protein_coding	0.460803	0.888987	0.834125	0.821781	1.08762
ENSMUSG00000093507	RP24-201C14.11	processed_transcript	0.674092	0.320337	0.331601	0.218291	0.302285
ENSMUSG00000032382	Snx1	protein_coding	13.1132	16.4543	16.0268	14.0866	15.3673
ENSMUSG00000004933	Matk	protein_coding	0.388372	0.8818	0.536047	0.841133	0.914531
ENSMUSG00000046329	Slc25a23	protein_coding	28.6151	22.3114	21.9389	24.4301	20.9794
ENSMUSG00000045102	Poln	protein_coding	1.85813	0.865435	1.12299	1.45388	0.81973
ENSMUSG00000048388	Fam171b	protein_coding	0.827387	1.3653	0.754963	0.680679	1.00727
ENSMUSG00000022094	Slc39a14	protein_coding	1.62191	3.59885	1.76111	1.18717	1.57828
ENSMUSG00000031969	Acad8	protein_coding	13.1933	10.7533	11.4644	11.8048	9.96961
ENSMUSG00000024381	Bin1	protein_coding	18.4185	29.5218	22.9399	20.7754	24.9531
ENSMUSG00000046794	Ppp1r3b	protein_coding	2.378	1.35024	1.12052	1.04126	1.04199
ENSMUSG00000027339	Rassf2	protein_coding	4.14484	7.81916	5.22799	3.61286	5.06256
ENSMUSG00000024259	Slc25a46	protein_coding	17.3003	14.4214	14.7388	14.4283	12.5334
ENSMUSG00000020021	Fgd6	protein_coding	0.755407	1.32688	0.96562	0.763192	1.04351
ENSMUSG00000048486	Fitm2	protein_coding	70.763	54.6591	59.7021	56.9261	52.2253
ENSMUSG00000039115	Itga9	protein_coding	1.70945	2.31093	2.07735	1.71621	1.91046
ENSMUSG00000021460	Auh	protein_coding	8.66943	6.586	7.64173	7.6701	7.09265
ENSMUSG00000037455	Slc18b1	protein_coding	18.726	12.9584	16.0389	13.3598	13.3378
ENSMUSG00000030748	Il4ra	protein_coding	7.79287	17.7707	9.87662	7.99089	11.0778
ENSMUSG00000035678	Tnfsf9	protein_coding	0.809957	1.693	1.44282	1.02894	1.40319
ENSMUSG00000030835	Nomo1	protein_coding	19.0672	15.308	16.2301	16.7267	15.8984
ENSMUSG00000020277	Pfkl	protein_coding	19.2897	12.818	13.3595	12.1746	10.3932
ENSMUSG00000032942	Ucp3	protein_coding	19.9237	13.4998	10.3651	9.75958	17.5576
ENSMUSG00000078942	Naip6	protein_coding	0.271459	0.533616	0.395264	0.310691	0.428398
ENSMUSG00000026981	Il1rn	protein_coding	0.126142	1.12366	0.948813	0.362315	1.12669
ENSMUSG00000026193	Fn1	protein_coding	67.124	135.381	66.8569	41.1997	59.6305
ENSMUSG00000070056	Mfhas1	protein_coding	2.45181	3.50381	2.49161	2.15485	2.62896
ENSMUSG00000054200	Ffar4	protein_coding	16.6512	9.57931	14.1601	11.8208	10.4324
ENSMUSG00000032946	Rasgrp2	protein_coding	6.44544	4.13671	5.53609	6.02627	5.62406
ENSMUSG00000056708	Ier5	protein_coding	4.57494	9.09277	6.90687	6.24469	5.59842
ENSMUSG00000020818	Mfsd11	protein_coding	4.70595	6.09777	4.98227	5.25899	5.15008
ENSMUSG00000026696	Vamp4	protein_coding	5.42001	6.63648	6.30181	6.44172	6.56247
ENSMUSG00000047798	Cd300lf	protein_coding	0.0642491	1.1796	0.575677	0.133406	0.35079
ENSMUSG00000089844	AC167036.3	protein_coding	0.136779	0.434827	1.04362	0.72155	1.06725
ENSMUSG00000061397	Krt79	protein_coding	1.08225	0.433734	0.911791	0.571554	0.793542
ENSMUSG00000021748	Pdhb	protein_coding	82.3303	54.3063	55.6971	40.7196	32.21
ENSMUSG00000039774	Galnt12	protein_coding	0.794524	1.37357	0.941863	1.20922	1.27276
ENSMUSG00000054676	RP23-89C10.1	protein_coding	54.7321	38.9604	37.1305	31.5037	33.5301
ENSMUSG00000112751	RP23-271A21.2	antisense	1.28396	2.47282	1.88211	1.54672	2.20733
ENSMUSG00000003123	Lipe	protein_coding	418.231	302.513	330.341	329.548	323.101
ENSMUSG00000019998	Stx7	protein_coding	12.9991	15.3653	14.639	14.9487	14.7012
ENSMUSG00000059326	Csf2ra	protein_coding	15.2203	23.6264	19.5015	15.6645	19.7791
ENSMUSG00000060131	Atp8b4	protein_coding	0.294276	0.742638	0.56211	0.459832	0.602512
ENSMUSG00000026395	Ptprc	protein_coding	1.45316	2.94878	2.19456	1.6822	2.42108
ENSMUSG00000001029	Icam2	protein_coding	10.4449	7.21931	7.96098	8.62573	7.89753
ENSMUSG00000021023	RP24-93H15.3	protein_coding	3.39193	2.76842	2.74675	2.96049	2.7967
ENSMUSG00000025058	RP23-311G7.1	protein_coding	0.320698	0.600939	0.581675	0.453187	0.567292
ENSMUSG00000099137	RP23-308M1.2	antisense	0.893973	0.527174	0.798554	0.906035	0.856704
ENSMUSG00000025892	Gria4	protein_coding	0.272652	0.511988	0.428853	0.310786	0.440325
ENSMUSG00000015854	Cd5l	protein_coding	0.575843	8.03075	1.90836	0.171546	2.04718
ENSMUSG00000085657	AC120865.1	antisense	0.538378	0.270308	0.420038	0.718746	0.530135
ENSMUSG00000024420	Zfp521	protein_coding	1.84855	2.78493	1.86979	1.89905	2.19641
ENSMUSG00000029860	Zyx	protein_coding	16.4853	25.0014	17.914	18.519	20.0629
ENSMUSG00000004207	Psap	protein_coding	764.581	1017.04	776.704	673.604	765.641
ENSMUSG00000031838	Ifi30	processed_transcript	32.9125	68.9273	50.0152	35.479	44.3838
ENSMUSG00000022841	Ap2m1	protein_coding	31.9943	45.7182	39.5371	33.3927	40.154
ENSMUSG00000022098	Bmp1	protein_coding	14.1893	20.2715	12.2531	9.2159	11.5889
ENSMUSG00000026271	Gpr35	protein_coding	0.29135	0.937002	0.620363	0.214595	0.440443
ENSMUSG00000068129	Cst7	protein_coding	0.306701	0.999241	0.63541	0.690161	1.12154
ENSMUSG00000064330	Pde6h	protein_coding	0.195951	0.471915	0.459942	0.449155	0.568424
ENSMUSG00000034911	Ushbp1	protein_coding	22.1017	12.5288	14.8513	13.6284	13.9306
ENSMUSG00000027656	Wisp2	protein_coding	4.65318	23.9315	16.3029	17.1418	29.592
ENSMUSG00000031545	Gpat4	protein_coding	47.5612	33.2151	29.0125	30.2148	24.9842
ENSMUSG00000036931	Nfkbid	protein_coding	0.60668	1.15115	0.794029	0.634073	0.947742
ENSMUSG00000028647	Mycbp	protein_coding	5.32933	3.91234	5.09612	4.91179	4.55778
ENSMUSG00000025795	Rassf3	protein_coding	11.9781	9.61441	9.59091	10.7707	9.52669
ENSMUSG00000059409	Ppp2r5d	protein_coding	22.7069	18.801	19.4717	16.8516	17.0541
ENSMUSG00000037010	Apln	protein_coding	3.71456	1.57163	2.78615	1.63491	2.22275
ENSMUSG00000039193	Nlrc4	protein_coding	0.393936	0.791299	0.658043	0.478047	0.720533
ENSMUSG00000031996	Aplp2	protein_coding	257.771	190.494	215.76	243.671	227.229
ENSMUSG00000041420	Meis3	protein_coding	3.28261	4.599	4.80515	5.99916	5.7418
ENSMUSG00000040105	Plpp6	protein_coding	17.8423	13.097	14.2893	11.869	10.8255
ENSMUSG00000020459	Mtif2	protein_coding	7.54879	6.06525	7.39578	7.15634	6.41802
ENSMUSG00000040280	Ndufa4l2	protein_coding	12.7161	6.29976	8.44399	9.29307	7.68756
ENSMUSG00000022377	Asap1	protein_coding	6.80401	9.01491	7.29144	7.87804	9.96438
ENSMUSG00000040859	Bsdc1	protein_coding	11.6544	9.41637	10.8351	10.932	10.546
ENSMUSG00000052403	Fcnaos	antisense	3.08587	8.19499	4.86789	7.12258	7.38314
ENSMUSG00000032125	Robo4	protein_coding	18.5019	10.0256	11.5246	10.313	11.8303
ENSMUSG00000028910	Mecr	protein_coding	24.8211	15.1928	17.3979	20.1798	16.5092
ENSMUSG00000033538	Casp4	protein_coding	2.18456	4.78885	4.18129	3.09064	3.73541
ENSMUSG00000027820	Mme	protein_coding	9.99412	6.67334	7.74925	6.43153	7.70512
ENSMUSG00000037613	Tnfrsf23	protein_coding	1.13988	1.77042	1.14814	0.828249	1.37763
ENSMUSG00000028917	Plekhm2	protein_coding	8.09576	11.5766	9.66869	9.93101	10.0388
ENSMUSG00000035295	Wdr38	protein_coding	6.55382	11.0002	11.2749	15.5156	14.6898
ENSMUSG00000005338	Cadm3	protein_coding	8.11446	14.6461	11.562	6.42875	9.16177
ENSMUSG00000045414	RP23-253N17.1	protein_coding	10.6874	7.21502	6.38987	4.88361	6.04241
ENSMUSG00000053113	Socs3	protein_coding	2.52554	20.4837	6.00536	3.59019	4.38723
ENSMUSG00000027360	Hdc	protein_coding	0.438856	2.6294	1.1607	0.668477	0.848172
ENSMUSG00000026938	Fcna	protein_coding	37.0637	109.287	52.0276	78.7499	77.3802
ENSMUSG00000032939	Nup93	protein_coding	4.71839	6.2146	5.16312	6.04788	6.43348
ENSMUSG00000020774	Aspa	protein_coding	7.61018	5.67401	6.18144	5.20372	4.53972
ENSMUSG00000068079	Tcf15	protein_coding	15.517	8.5793	14.4756	13.2911	13.9373
ENSMUSG00000008153	Clstn3	protein_coding	14.6085	7.2308	8.34991	3.448	3.74206
ENSMUSG00000066152	Slc31a2	protein_coding	10.7288	14.5582	12.3786	9.3979	10.3618
ENSMUSG00000030223	Ptpro	protein_coding	1.14934	1.95591	1.58097	1.40641	1.57802
ENSMUSG00000049281	Scn3b	protein_coding	0.230984	0.450173	0.381942	0.609603	0.403691
ENSMUSG00000006021	Kptn	protein_coding	4.73904	3.24138	4.27863	4.33045	3.72215
ENSMUSG00000035944	Ttc38	protein_coding	9.91006	7.52869	8.11186	9.79917	8.69443
ENSMUSG00000038838	Vars2	protein_coding	5.58569	4.4243	4.30906	4.20994	3.80832
ENSMUSG00000044350	Lacc1	protein_coding	3.21982	4.37814	4.30103	4.44488	4.37281
ENSMUSG00000001211	Agpat3	protein_coding	29.032	22.3059	23.1515	21.9046	20.6628
ENSMUSG00000066113	Adamtsl1	protein_coding	1.54953	3.39697	2.19968	1.13906	1.58196
ENSMUSG00000015085	Entpd2	protein_coding	19.4694	27.95	25.8311	21.4891	21.4865
ENSMUSG00000090124	Ugt1a7c	protein_coding	1.8918	3.21984	2.2764	1.58221	1.90964
ENSMUSG00000036932	Aifm1	protein_coding	14.8378	11.3084	12.4039	11.4097	10.4447
ENSMUSG00000028927	Padi2	protein_coding	0.830882	1.51439	1.08083	0.752596	1.1364
ENSMUSG00000031380	Figf	protein_coding	15.4369	25.2133	17.8241	9.38151	11.1052
ENSMUSG00000025370	Cdh9	protein_coding	1.00286	1.6344	1.60511	1.28815	1.64981
ENSMUSG00000054474	Thnsl2	protein_coding	8.55947	6.15741	7.04658	7.64776	6.47647
ENSMUSG00000028223	Decr1	protein_coding	77.926	49.9355	52.7856	64.9285	51.3879
ENSMUSG00000039518	Cdsn	protein_coding	52.6652	27.3401	39.9607	24.3811	29.0424
ENSMUSG00000021384	Susd3	protein_coding	0.964504	2.11902	1.37625	1.44387	1.59083
ENSMUSG00000023078	Cxcl13	protein_coding	6.81837	63.6239	49.2691	15.3315	28.1541
ENSMUSG00000025940	Tmem70	protein_coding	35.3577	26.9209	27.9267	26.0553	23.8242
ENSMUSG00000036067	Slc2a6	protein_coding	0.222336	0.660736	0.363288	0.291928	0.348513
ENSMUSG00000036615	Rfxap	protein_coding	7.90276	5.97949	7.65314	7.45316	6.89234
ENSMUSG00000029468	P2rx7	protein_coding	2.55593	4.20689	3.04084	3.5384	3.67095
ENSMUSG00000115414	RP24-291M22.5	processed_transcript	0.0523275	0.915826	0.168689	0.171601	0.457494
ENSMUSG00000001281	Itgb7	protein_coding	4.84709	7.83198	7.3207	8.55913	10.4023
ENSMUSG00000030536	Iqgap1	protein_coding	6.20873	8.60768	7.59098	7.67435	8.69546
ENSMUSG00000112080	RP23-117C21.1	antisense	0.16467	1.191	0.816925	0.73755	0.887294
ENSMUSG00000032342	Mto1	protein_coding	4.97949	4.02635	4.16185	3.48417	3.28343
ENSMUSG00000072844	RP23-154O12.1	processed_transcript	0.263431	1.57952	1.55355	0.802113	0.809765
ENSMUSG00000042436	Mfap4	protein_coding	1.70774	6.38078	0.842182	1.20905	1.1335
ENSMUSG00000066595	Mfsd7b	protein_coding	2.49611	3.3855	2.49954	1.98814	2.37462
ENSMUSG00000061175	Fnip2	protein_coding	2.14352	3.32334	2.38843	2.16563	2.53957
ENSMUSG00000030720	Cln3	protein_coding	3.22224	4.53282	3.65461	3.10139	3.34737
ENSMUSG00000004609	Cd33	protein_coding	1.47753	2.8867	1.55546	2.05372	2.05721
ENSMUSG00000042041	2010003K11Rik	protein_coding	12.3911	6.44532	6.57277	3.04785	3.7366
ENSMUSG00000024177	Nme4	protein_coding	1.94665	3.64549	3.41946	4.68695	3.94111
ENSMUSG00000044534	Ackr2	protein_coding	3.50143	6.68983	4.19699	4.8179	5.62531
ENSMUSG00000097788	RP23-70L9.3	antisense	0.838689	1.69621	1.42684	1.75453	2.65745
ENSMUSG00000020741	Cluh	protein_coding	54.2121	40.475	47.6043	43.399	33.1594
ENSMUSG00000048878	Hexim1	protein_coding	22.2575	16.2683	19.0672	19.9551	20.934
ENSMUSG00000027322	Siglec1	protein_coding	6.08992	18.8323	11.2852	4.01141	6.61158
ENSMUSG00000031495	Cd209d	protein_coding	22.4251	48.5398	44.7809	51.5051	44.5504
ENSMUSG00000027611	Procr	protein_coding	23.0271	39.4337	31.4316	17.0179	24.7025
ENSMUSG00000062753	RP23-189L19.6	protein_coding	6.03692	10.2317	9.27826	10.6353	10.3015
ENSMUSG00000045377	Tmem88	protein_coding	10.3135	6.93065	8.24298	7.85794	7.06054
ENSMUSG00000026676	Ccdc3	protein_coding	40.8489	25.7373	31.284	25.4464	25.0267
ENSMUSG00000026639	Lamb3	protein_coding	0.951583	0.523678	0.758151	0.889	0.655996
ENSMUSG00000057596	Trim30d	protein_coding	3.61995	7.59998	5.93454	4.15158	5.21389
ENSMUSG00000035283	Adrb1	protein_coding	3.01021	1.59912	1.84119	2.36527	2.34009
ENSMUSG00000038286	Bphl	protein_coding	13.0114	9.24658	10.5012	12.5695	10.5533
ENSMUSG00000059901	Adamts14	protein_coding	1.82467	2.79112	1.7587	1.386	1.94276
ENSMUSG00000078695	Cisd3	protein_coding	62.1225	37.9364	48.075	39.466	34.9116
ENSMUSG00000034902	Pip5k1c	protein_coding	9.85743	12.2762	9.69734	10.1503	10.4707
ENSMUSG00000005103	Wdr1	protein_coding	12.8602	17.3187	13.4334	11.9645	15.3485
ENSMUSG00000026880	Stom	protein_coding	52.019	39.7616	34.9813	30.3531	27.8994
ENSMUSG00000043162	Pyurf	protein_coding	9.44831	6.50345	7.33499	5.91019	5.05243
ENSMUSG00000041378	Cldn5	protein_coding	73.6324	42.895	54.6952	62.0379	50.4997
ENSMUSG00000092482	RP24-297C1.11	antisense	0.133991	0.504624	0.46694	0.237693	0.593472
ENSMUSG00000032436	Cmtm7	protein_coding	3.37567	5.68294	3.74383	4.05826	4.399
ENSMUSG00000045980	Tmem104	protein_coding	5.22282	7.13855	5.48416	5.09143	5.13368
ENSMUSG00000011305	Plin5	protein_coding	11.3226	5.42917	4.17111	4.41679	4.95471
ENSMUSG00000042709	Atpaf2	protein_coding	33.4048	23.597	26.7247	29.7433	23.3862
ENSMUSG00000016918	Sulf1	protein_coding	2.94442	4.48826	3.93463	5.37618	5.25521
ENSMUSG00000019823	Mical1	protein_coding	3.73431	5.12215	4.11386	3.79029	4.56439
ENSMUSG00000060487	Samd5	protein_coding	0.776165	0.397398	0.427255	0.37524	0.35006
ENSMUSG00000038388	Mpp6	protein_coding	2.21438	4.68202	2.73376	2.33144	2.73869
ENSMUSG00000032135	Mcam	protein_coding	97.386	62.3425	125.2	120.006	122.794
ENSMUSG00000060678	Hist1h4c	protein_coding	0.820664	0.342418	0.530262	0.521535	0.587384
ENSMUSG00000025069	Gsto2	protein_coding	2.02064	1.40731	1.57757	2.31657	1.86011
ENSMUSG00000075273	Ttc30b	protein_coding	5.2259	3.67673	4.1553	3.86272	3.49898
ENSMUSG00000071714	Csf2rb2	protein_coding	5.15954	10.3468	8.20705	6.66036	7.02801
ENSMUSG00000097407	RP23-130P17.3	lincRNA	0.09136	0.260405	0.312974	0.397396	0.518977
ENSMUSG00000031217	Efnb1	protein_coding	20.9728	13.7873	14.7521	14.4654	16.2061
ENSMUSG00000022178	Ajuba	protein_coding	6.39918	3.51155	4.95795	8.02368	8.14979
ENSMUSG00000072620	Slfn2	protein_coding	10.8893	31.2143	22.2954	13.1372	18.1347
ENSMUSG00000028249	Sdcbp	protein_coding	27.4721	39.4339	31.6535	24.3331	28.5248
ENSMUSG00000016496	Cd274	protein_coding	8.15244	4.4063	5.66768	5.22642	5.98654
ENSMUSG00000031299	Pdha1	protein_coding	155.939	107.076	101.499	73.9967	69.2035
ENSMUSG00000031672	Got2	protein_coding	7.88752	9.9235	9.84182	14.2786	11.8245
ENSMUSG00000037405	Icam1	protein_coding	4.6225	10.5327	7.51263	5.66962	6.7809
ENSMUSG00000038700	Hoxb5	protein_coding	2.16585	1.31109	1.8148	1.76885	1.59329
ENSMUSG00000026005	Rpe	protein_coding	21.2213	16.8559	21.7747	17.2271	15.6679
ENSMUSG00000042873	Lhfpl4	protein_coding	0.368603	0.672251	1.09392	1.33762	1.40384
ENSMUSG00000089961	RP23-308E4.6	antisense	17.7452	32.187	35.1243	28.0384	37.628
ENSMUSG00000034708	Grn	protein_coding	99.8361	161.903	116.496	90.0313	99.8518
ENSMUSG00000024747	Aldh1a7	protein_coding	76.4099	45.0061	58.0237	34.3299	38.5466
ENSMUSG00000112766	RP23-202A18.4	antisense	0.169408	0.709418	0.40381	0.508767	0.773684
ENSMUSG00000008496	Pou2f2	protein_coding	0.598832	1.25538	1.09782	1.10281	1.34179
ENSMUSG00000023832	Acat2	protein_coding	39.4522	28.2831	24.8825	19.1414	21.1346
ENSMUSG00000101013	RP24-300D7.1	antisense	2.29075	1.73732	2.0044	1.93431	1.9019
ENSMUSG00000078783	RP24-150C17.2	protein_coding	0.171951	1.43992	1.6784	0.443631	0.643152
ENSMUSG00000027408	Cpxm1	protein_coding	20.4575	42.0983	18.9411	16.9906	15.9903
ENSMUSG00000018415	Gid4	protein_coding	14.4677	11.224	13.1843	14.2655	12.3805
ENSMUSG00000017781	Pitpna	protein_coding	29.315	42.0352	35.4864	27.7187	34.0113
ENSMUSG00000106617	RP23-286M3.5	antisense	1.97364	1.30221	1.72081	1.15025	1.10988
ENSMUSG00000027774	Gfm1	protein_coding	13.0707	9.77636	10.3481	10.2163	8.73083
ENSMUSG00000021371	Mcur1	protein_coding	21.0598	16.5512	17.0782	17.2677	15.812
ENSMUSG00000029234	Tmem165	protein_coding	13.6434	17.4328	14.6169	15.4682	15.602
ENSMUSG00000005481	Ddx39	protein_coding	3.72388	4.96584	4.43157	4.13569	5.5058
ENSMUSG00000064373	Sepp1	protein_coding	415.922	673.318	499.946	563.038	462.061
ENSMUSG00000048458	Fam212b	protein_coding	2.00448	1.15499	1.45072	1.13134	1.17661
ENSMUSG00000005950	P2rx5	protein_coding	7.64403	4.36949	2.34192	0.966881	1.62708
ENSMUSG00000025393	Atp5b	protein_coding	486.455	341.337	363.805	386.757	322.562
ENSMUSG00000029524	Sirt4	protein_coding	6.83489	5.61122	6.52269	5.76786	5.68607
ENSMUSG00000038188	Scarf1	protein_coding	9.50231	6.92153	6.57381	5.48773	6.17727
ENSMUSG00000034758	Tle6	protein_coding	0.710762	1.11704	1.08222	0.946641	1.05696
ENSMUSG00000050556	Kcnb1	protein_coding	3.06202	1.66977	2.82437	2.80135	2.41648
ENSMUSG00000041779	Tram2	protein_coding	3.16985	4.57042	3.05555	2.32163	3.34491
ENSMUSG00000029084	Cd38	protein_coding	8.89716	17.2702	10.197	7.50664	8.62771
ENSMUSG00000049643	RP23-311C19.1	protein_coding	2.95938	4.59942	3.68134	2.61246	3.29072
ENSMUSG00000029580	Actb	protein_coding	422.249	632.866	512.716	466.379	614.336
ENSMUSG00000029994	Anxa4	protein_coding	14.7979	20.2273	19.0102	17.1303	18.4947
ENSMUSG00000054277	Arfgap3	protein_coding	10.0734	12.302	10.0494	9.70817	10.3654
ENSMUSG00000001729	Akt1	protein_coding	27.4675	35.7775	28.1524	29.8467	29.4126
ENSMUSG00000034765	Dusp5	protein_coding	0.510985	1.74877	0.973428	0.632264	0.918435
ENSMUSG00000008475	Arpc5	protein_coding	58.7714	79.9067	69.1979	64.6278	67.6815
ENSMUSG00000075602	Ly6a	protein_coding	230.054	524.171	401.731	158.442	294.512
ENSMUSG00000090935	Synj2bp	protein_coding	7.28414	6.05863	7.20831	6.93257	6.89682
ENSMUSG00000030789	Itgax	protein_coding	0.966043	2.79104	1.27558	1.41931	2.26015
ENSMUSG00000007655	Cav1	protein_coding	515.435	322.866	490.177	496.071	445.627
ENSMUSG00000036438	Calm2	protein_coding	103.225	137.915	132.704	117.828	129.767
ENSMUSG00000022876	Samsn1	protein_coding	0.387335	0.958907	0.573344	0.383747	0.716259
ENSMUSG00000036864	Proser3	protein_coding	0.854032	0.603689	0.623816	0.497523	0.521245
ENSMUSG00000005142	Man2b1	protein_coding	21.1676	28.4459	20.2994	23.2425	21.5243
ENSMUSG00000024059	Clip4	protein_coding	0.936493	1.65797	0.939978	0.611326	0.825297
ENSMUSG00000024076	Vit	protein_coding	3.78411	5.50789	5.72299	4.59558	4.53676
ENSMUSG00000051627	Hist1h1e	protein_coding	1.94944	0.900688	2.18425	3.23257	2.82577
ENSMUSG00000013974	Mcemp1	protein_coding	0.285103	1.14406	0.554354	0.356376	0.530242
ENSMUSG00000086514	RP23-159O6.2	antisense	1.76198	3.86215	3.35399	4.8696	6.05648
ENSMUSG00000038213	Tapbpl	protein_coding	11.794	9.1406	10.5618	7.88536	9.28531
ENSMUSG00000031504	Rab20	protein_coding	1.37856	3.91084	3.05796	2.77435	2.52587
ENSMUSG00000032246	Calml4	protein_coding	0.700326	1.45027	1.21446	1.10183	0.918945
ENSMUSG00000030246	Ldhb	protein_coding	51.2343	33.6772	37.9732	44.2143	30.5819
ENSMUSG00000028229	Rmdn1	protein_coding	8.17874	6.16117	7.72336	8.31527	7.31221
ENSMUSG00000022014	Epsti1	protein_coding	5.49017	11.485	10.2799	7.4892	9.91526
ENSMUSG00000030545	Pex11a	protein_coding	21.7754	15.5787	16.5265	10.64	12.0471
ENSMUSG00000111977	RP24-373J20.5	bidirectional_promoter_lncRNA	0.425803	0.956928	0.53848	0.646334	0.673217
ENSMUSG00000022659	Gcsam	protein_coding	0.206996	0.547287	0.38983	0.308416	0.412242
ENSMUSG00000002365	Snx9	protein_coding	27.4908	34.61	33.7813	33.0214	36.0215
ENSMUSG00000053040	Aph1c	protein_coding	0.757764	1.27097	1.14301	1.38506	1.21899
ENSMUSG00000044338	Aplnr	protein_coding	13.5779	5.46447	4.59398	4.91108	2.83029
ENSMUSG00000033420	Antxr1	protein_coding	6.18964	10.1086	7.08831	6.99216	6.52346
ENSMUSG00000024426	Atat1	protein_coding	4.72641	3.43736	3.78886	2.93426	2.66886
ENSMUSG00000059325	Hopx	protein_coding	5.32874	3.91809	3.86829	3.53602	4.06208
ENSMUSG00000085297	RP23-186E14.3	antisense	2.47374	6.51003	5.64391	2.98565	4.63596
ENSMUSG00000038456	Dennd2a	protein_coding	4.28474	6.29186	4.58909	6.04262	5.0068
ENSMUSG00000079419	Ms4a6c	protein_coding	9.30847	27.795	23.7692	8.52795	16.4162
ENSMUSG00000027217	Tspan18	protein_coding	8.26	4.67676	4.72669	3.93162	3.03276
ENSMUSG00000005299	Letm1	protein_coding	9.53491	6.82705	7.27972	8.41076	6.35669
ENSMUSG00000032334	Loxl1	protein_coding	42.4047	68.1045	42.7824	36.3099	48.708
ENSMUSG00000050666	Vstm4	protein_coding	3.52193	2.38256	2.72085	4.26732	3.08704
ENSMUSG00000078780	RP24-176A1.3	protein_coding	0.0800843	0.882306	1.20587	0.280918	0.528019
ENSMUSG00000024521	Pmaip1	protein_coding	0.69763	1.60662	1.31984	1.17977	1.26959
ENSMUSG00000040811	Eml2	protein_coding	8.38863	6.56131	7.27387	7.33323	7.00368
ENSMUSG00000032067	Pts	protein_coding	10.058	8.25889	9.17916	8.74971	8.02024
ENSMUSG00000028967	Errfi1	protein_coding	18.5329	53.9212	29.6013	14.0421	17.9379
ENSMUSG00000050052	Tdrp	protein_coding	15.8339	10.2714	11.8629	17.1011	16.653
ENSMUSG00000051375	Pcdh1	protein_coding	6.86565	4.95674	4.89712	4.75044	4.64166
ENSMUSG00000057614	Gnai1	protein_coding	76.8949	54.3453	78.6071	105.871	94.2318
ENSMUSG00000041241	Mul1	protein_coding	10.386	8.53913	8.70412	8.04752	7.49791
ENSMUSG00000015942	Gtf2ird2	protein_coding	1.09844	1.55061	1.16607	1.26741	1.25893
ENSMUSG00000029322	Plac8	protein_coding	13.473	56.4381	40.8845	10.0252	18.0344
ENSMUSG00000037353	Letmd1	protein_coding	13.5175	10.2694	9.35275	7.58168	7.05409
ENSMUSG00000072624	RP23-10H9.5	protein_coding	1.14134	0.608961	0.78974	1.41788	0.697213
ENSMUSG00000031295	Phka2	protein_coding	16.2631	13.3122	14.0458	12.9713	13.4628
ENSMUSG00000040146	Rgl3	protein_coding	5.00678	3.92432	3.941	4.25717	4.61025
ENSMUSG00000026697	Myoc	protein_coding	3.19734	8.07237	15.8035	27.1852	23.2247
ENSMUSG00000028737	Aldh4a1	protein_coding	13.4285	10.0187	8.63671	7.17276	6.76276
ENSMUSG00000032359	Ctsh	protein_coding	20.7284	37.6247	24.7979	19.8869	23.9015
ENSMUSG00000032508	Myd88	protein_coding	11.6592	17.5334	14.072	10.7656	12.6762
ENSMUSG00000029319	Coq2	protein_coding	25.8468	21.4435	21.8578	21.7158	20.3837
ENSMUSG00000038508	Gdf15	protein_coding	0.199771	1.11807	0.932592	1.20074	1.2863
ENSMUSG00000022969	Il10rb	protein_coding	8.79985	11.2108	11.6167	9.89986	10.9501
ENSMUSG00000023993	Treml1	protein_coding	0.63013	0.298957	0.222446	0.259625	0.296518
ENSMUSG00000031357	Syap1	protein_coding	81.0884	57.6368	79.3078	108.783	88.3062
ENSMUSG00000021306	Gpr137b	protein_coding	4.32927	5.80232	4.72635	5.63173	5.52437
ENSMUSG00000038217	Tlcd2	protein_coding	6.15204	3.46369	3.73258	3.34517	2.63656
ENSMUSG00000085741	RP24-482A24.11	processed_transcript	2.03812	1.60838	2.12915	1.9928	1.8298
ENSMUSG00000024588	Fech	protein_coding	34.7029	29.2955	29.2067	28.7352	26.587
ENSMUSG00000034842	Art3	protein_coding	69.0576	50.1477	59.5671	63.3238	59.3325
ENSMUSG00000049295	Zfp219	protein_coding	11.6586	9.68179	11.2443	13.073	10.8561
ENSMUSG00000005968	Tuft1	protein_coding	0.663602	1.41864	1.04287	0.844493	1.07625
ENSMUSG00000035390	Brsk1	protein_coding	0.594984	0.93563	0.784262	0.712183	0.94184
ENSMUSG00000055044	Pdlim1	protein_coding	4.50162	6.85874	5.98533	4.70889	5.40778
ENSMUSG00000085731	RP24-492D11.3	antisense	1.28452	2.95225	2.30178	2.18337	3.24457
ENSMUSG00000022102	Dok2	protein_coding	6.65265	11.5634	7.90077	6.25845	9.10687
ENSMUSG00000031641	Cbr4	protein_coding	4.90593	3.67278	4.30245	4.74899	4.05791
ENSMUSG00000022952	Runx1	protein_coding	0.663313	1.06509	0.753496	0.9638	1.08574
ENSMUSG00000050896	Rtn4rl2	protein_coding	5.26593	8.56364	4.37086	3.13537	4.22086
ENSMUSG00000038112	RP23-159L13.1	protein_coding	0.480325	1.24529	0.276522	0.129247	0.389249
ENSMUSG00000032386	Trip4	protein_coding	4.39459	3.57746	4.12405	4.24299	3.99023
ENSMUSG00000033096	Apmap	protein_coding	109.603	81.1766	92.9617	77.9739	65.1983
ENSMUSG00000024667	Tmem216	protein_coding	12.6821	8.79823	13.6554	17.9389	13.7179
ENSMUSG00000041696	Rasl12	protein_coding	10.961	6.04263	6.87911	5.32829	10.5405
ENSMUSG00000054400	Cklf	protein_coding	0.622686	0.948553	0.671158	0.703425	0.787908
ENSMUSG00000030064	Frmd4b	protein_coding	2.24717	4.10956	2.67841	2.33143	2.55072
ENSMUSG00000018995	Nars2	protein_coding	1.71159	1.39159	1.36558	1.48838	1.40428
ENSMUSG00000047635	AC127339.2	protein_coding	4.57944	3.6102	4.38819	4.27679	3.82754
ENSMUSG00000086584	RP24-293E17.2	antisense	2.47025	1.05173	2.0842	1.15754	1.17043
ENSMUSG00000034957	Cebpa	protein_coding	433.122	318.528	352.023	325.606	351.655
ENSMUSG00000038552	Fndc4	protein_coding	1.49862	2.30248	2.05373	1.96247	2.2656
ENSMUSG00000039842	Mcph1	protein_coding	2.35668	1.65701	1.90225	1.57504	1.29542
ENSMUSG00000030109	Slc6a12	protein_coding	1.11441	2.00869	1.55346	0.934003	1.10613
ENSMUSG00000024897	Apba1	protein_coding	1.74741	2.84051	2.19739	2.11814	2.14582
ENSMUSG00000024862	Klc2	protein_coding	5.78153	4.56231	4.54509	4.07726	4.22427
ENSMUSG00000031216	Stard8	protein_coding	9.85418	17.303	11.6104	8.9498	10.5819
ENSMUSG00000036894	Rap2b	protein_coding	5.23508	6.90631	5.55058	3.88608	5.019
ENSMUSG00000023191	P3h3	protein_coding	6.8089	9.32794	7.46269	5.72306	6.81925
ENSMUSG00000027460	Angpt4	protein_coding	0.307843	0.772792	0.709709	0.305502	0.516015
ENSMUSG00000087413	RP23-386C23.1	antisense	5.594	3.02581	3.95042	2.76554	2.70027
ENSMUSG00000038034	Igsf8	protein_coding	11.3229	16.1443	12.5777	9.27037	11.7275
ENSMUSG00000113029	RP23-41J14.6	antisense	0.146592	0.545099	0.468885	0.334249	0.373002
ENSMUSG00000056529	Ptafr	protein_coding	7.84098	15.933	11.3399	11.1563	12.3707
ENSMUSG00000056481	Cd248	protein_coding	60.188	95.4619	59.9815	42.5097	60.9911
ENSMUSG00000019979	Apaf1	protein_coding	1.39002	2.03124	1.45649	1.24543	1.48463
ENSMUSG00000089829	RP23-132G24.1	processed_transcript	0.579809	0.254944	0.268106	0.560971	0.399164
ENSMUSG00000044701	Il27	protein_coding	0.195595	0.450831	0.321012	0.303602	0.385557
ENSMUSG00000040652	Oaz2	protein_coding	34.223	28.1434	28.0175	29.1472	25.331
ENSMUSG00000015133	Lrrk1	protein_coding	2.41904	3.52426	2.54134	2.76333	3.17292
ENSMUSG00000024601	Isoc1	protein_coding	54.9352	38.9217	44.5938	43.5061	39.5781
ENSMUSG00000058427	Cxcl2	protein_coding	0.0453657	0.774053	0.92509	0.335062	0.46123
ENSMUSG00000033460	Armcx1	protein_coding	5.3965	4.11903	4.30163	5.54746	4.84664
ENSMUSG00000023938	Aars2	protein_coding	4.36066	3.54272	3.90437	4.05747	3.62306
ENSMUSG00000110613	RP23-143B2.2	lincRNA	12.1816	7.04118	8.44102	3.59065	3.86824
ENSMUSG00000000982	Ccl3	protein_coding	0.354766	1.89393	1.12925	0.886816	0.912907
ENSMUSG00000007041	Clic1	protein_coding	28.7973	48.9174	40.6146	34.7903	43.7473
ENSMUSG00000038836	Agbl3	protein_coding	1.20763	0.888238	1.07321	1.13567	0.979414
ENSMUSG00000003809	Gcdh	protein_coding	18.8678	15.4389	16.4695	17.1624	15.3083
ENSMUSG00000074677	Sirpb1c	protein_coding	0.0954189	0.67368	0.971239	0.204863	0.400841
ENSMUSG00000038236	Hoxa7	protein_coding	10.5655	8.25692	10.0268	9.76367	8.93706
ENSMUSG00000020573	Pik3cg	protein_coding	0.809496	1.42403	1.16424	2.10207	2.0339
ENSMUSG00000046417	Lrrc75a	protein_coding	1.53542	2.45112	1.55829	1.66469	1.82668
ENSMUSG00000085069	RP23-360O1.1	antisense	4.97194	3.02607	3.74738	2.5587	4.70389
ENSMUSG00000031782	Coq9	protein_coding	38.9954	27.3261	26.7631	28.022	20.9358
ENSMUSG00000033386	Frrs1	protein_coding	1.88405	2.69848	2.05921	1.70012	1.79295
ENSMUSG00000033033	Calhm2	protein_coding	2.1411	2.91331	2.47129	1.80567	2.274
ENSMUSG00000034781	Gna11	protein_coding	27.6546	23.3085	23.6894	25.9045	23.0824
ENSMUSG00000032698	Lmo2	protein_coding	11.7054	16.3066	14.7448	15.7174	16.5235
ENSMUSG00000046768	Rhoj	protein_coding	9.29873	14.1797	12.0189	9.50109	11.1234
ENSMUSG00000023044	Csad	protein_coding	75.7672	57.2095	67.3622	51.6532	53.2275
ENSMUSG00000027309	RP23-175J8.3	protein_coding	12.6907	9.28354	10.1881	10.9913	10.3705
ENSMUSG00000029171	Pgm1	protein_coding	4.36151	6.90989	5.39849	4.20891	5.44692
ENSMUSG00000019923	Zwint	protein_coding	22.8569	18.5717	19.1541	22.3971	19.6077
ENSMUSG00000052727	Map1b	protein_coding	0.980442	1.43896	1.11513	0.873492	1.06485
ENSMUSG00000025743	Sdc3	protein_coding	17.9216	34.7509	24.5043	14.261	19.7556
ENSMUSG00000025348	Itga7	protein_coding	26.2363	18.5373	21.6572	25.6439	24.0064
ENSMUSG00000036242	RP24-179D17.1	protein_coding	0.613883	0.897548	0.770341	0.485556	0.540816
ENSMUSG00000023235	Ccl25	protein_coding	0.846209	0.637489	0.737782	0.679681	0.617796
ENSMUSG00000029545	Acads	protein_coding	85.8517	53.5396	61.402	78.7404	58.5235
ENSMUSG00000024529	Lox	protein_coding	19.7771	33.0781	27.0952	32.617	38.8244
ENSMUSG00000114329	RP24-512M2.1	antisense	0.625093	1.79562	1.2892	1.39512	1.75255
ENSMUSG00000031827	Cotl1	protein_coding	31.8352	63.6581	47.838	40.7986	51.0437
ENSMUSG00000031963	Bmper	protein_coding	5.26501	9.04077	8.69691	4.55582	7.70644
ENSMUSG00000022577	Ly6h	protein_coding	2.79373	1.54394	2.5269	2.46893	2.21878
ENSMUSG00000100371	RP24-173I18.1	lincRNA	5.02588	2.31039	4.59884	5.66753	3.76783
ENSMUSG00000019935	Slc17a8	protein_coding	0.0979397	0.322799	0.398448	0.717577	0.492919
ENSMUSG00000020079	Supv3l1	protein_coding	7.43603	5.84791	6.31703	7.46846	5.71726
ENSMUSG00000052738	Suclg1	protein_coding	30.3772	20.8387	23.0464	27.0619	21.4769
ENSMUSG00000026796	Fam129b	protein_coding	17.0446	31.6757	23.3956	25.9886	32.1534
ENSMUSG00000031349	Nsdhl	protein_coding	12.8447	8.47649	11.6358	6.88536	6.19002
ENSMUSG00000023942	Slc29a1	protein_coding	13.2159	18.5512	15.0469	13.4663	14.7932
ENSMUSG00000021094	Dhrs7	protein_coding	32.092	23.0101	25.3055	19.1892	16.7919
ENSMUSG00000025545	Clybl	protein_coding	57.8899	35.4585	45.4577	65.4732	49.2342
ENSMUSG00000037108	Zcwpw1	protein_coding	0.767849	0.55366	0.894926	0.873575	0.797616
ENSMUSG00000039519	Cyp7b1	protein_coding	0.423726	1.14737	0.715933	0.384341	0.506309
ENSMUSG00000020121	Srgap1	protein_coding	1.51097	2.6102	1.60669	1.31109	1.5201
ENSMUSG00000097339	RP23-132D7.1	lincRNA	1.74451	0.883104	1.82212	1.31008	1.0529
ENSMUSG00000044768	AC099860.1	protein_coding	0.393503	0.557751	0.482384	0.473902	0.48184
ENSMUSG00000031367	Ap1s2	protein_coding	3.63294	5.76066	4.28177	3.22608	3.74404
ENSMUSG00000038522	RP23-345H24.2	protein_coding	1.2804	0.747998	0.580148	0.33118	0.354916
ENSMUSG00000054203	Ifi205	protein_coding	10.0206	32.1161	21.541	7.67806	10.6383
ENSMUSG00000036459	Wtip	protein_coding	7.20312	9.47569	7.95031	8.95482	8.61721
ENSMUSG00000049858	Suox	protein_coding	13.5116	10.2621	10.5466	12.1762	10.4006
ENSMUSG00000032867	Fbxw8	protein_coding	26.6574	21.5897	24.2714	28.8197	24.3497
ENSMUSG00000085890	Tnfsf13os	antisense	1.3148	2.37812	2.16591	2.22819	2.26897
ENSMUSG00000003500	Impdh1	protein_coding	18.557	14.2229	12.1215	12.7392	12.4517
ENSMUSG00000024319	Vps52	protein_coding	15.4633	12.9931	13.4979	12.5794	12.4324
ENSMUSG00000114298	RP23-245H23.1	lincRNA	2.14057	0.452692	1.06158	1.00057	1.08412
ENSMUSG00000030652	Coq7	protein_coding	4.52316	2.9353	3.37285	3.19253	2.57562
ENSMUSG00000026664	Phyh	protein_coding	97.9439	72.4971	86.4486	96.2368	85.9228
ENSMUSG00000037410	Tbc1d2b	protein_coding	5.96005	8.54936	6.05582	5.6838	6.23814
ENSMUSG00000017754	Pltp	protein_coding	141.15	243.252	164.733	272.139	221.318
ENSMUSG00000030084	Plxna1	protein_coding	7.15705	10.5046	8.11986	9.93115	8.99594
ENSMUSG00000042099	Kank3	protein_coding	46.4191	28.6234	32.4466	31.1844	31.8948
ENSMUSG00000085438	RP23-22A15.2	lincRNA	15.8358	12.7356	13.0091	12.3541	11.8923
ENSMUSG00000051977	Prdm9	protein_coding	3.0434	2.41139	2.79121	2.33226	2.41023
ENSMUSG00000073968	Trim68	protein_coding	7.58253	5.83855	7.03987	9.35164	7.33864
ENSMUSG00000070604	Vsig10l	protein_coding	2.54933	1.85943	2.04571	2.47162	1.89222
ENSMUSG00000046574	Prr12	protein_coding	8.30564	6.13416	6.7941	6.95264	6.83138
ENSMUSG00000056131	Pgm3	protein_coding	2.83201	4.14222	3.51566	3.61077	3.6037
ENSMUSG00000032363	Adamts7	protein_coding	1.34612	0.859414	0.808441	0.917585	0.885748
ENSMUSG00000053553	3110082I17Rik	protein_coding	2.0239	2.8721	2.79186	2.725	2.93646
ENSMUSG00000032579	Hemk1	protein_coding	4.39178	3.2021	3.74663	4.23152	3.39762
ENSMUSG00000036545	Adamts2	protein_coding	15.3619	20.7807	14.9828	11.9479	13.4492
ENSMUSG00000043398	Gpr135	protein_coding	2.64137	1.96653	1.92046	1.62846	1.51666
ENSMUSG00000027208	Fgf7	protein_coding	2.5274	3.92094	3.45124	1.92363	2.74838
ENSMUSG00000079317	Trappc2	protein_coding	5.06976	3.86164	4.80147	4.40052	3.99388
ENSMUSG00000064341	mt-Nd1	protein_coding	5970.54	4211.26	4191.27	3639.4	3173.91
ENSMUSG00000024556	Me2	protein_coding	6.87564	9.05922	7.74739	7.35429	7.87337
ENSMUSG00000027803	Wwtr1	protein_coding	25.8334	19.5126	26.6005	32.2239	29.1752
ENSMUSG00000047766	Lrrc49	protein_coding	0.896105	1.24775	1.13081	1.18205	1.12097
ENSMUSG00000024799	Tm7sf2	protein_coding	2.00498	1.51348	1.70453	1.01292	1.02341
ENSMUSG00000026566	Mpzl1	protein_coding	4.17914	2.55541	2.71075	2.90777	2.54936
ENSMUSG00000020674	Pxdn	protein_coding	31.6524	20.715	25.6432	24.7199	22.512
ENSMUSG00000024743	Syt7	protein_coding	2.87901	1.50758	1.69693	1.68651	1.77842
ENSMUSG00000096965	RP23-251I6.1	lincRNA	0.153464	0.469863	0.402527	0.316724	0.576091
ENSMUSG00000045165	RP24-548A15.1	protein_coding	3.81558	5.78252	4.56206	3.94402	4.58465
ENSMUSG00000027868	Tbx15	protein_coding	6.12355	7.64955	6.30804	4.56914	5.65293
ENSMUSG00000020941	Map3k14	protein_coding	1.45309	2.42505	1.93731	1.69952	1.90441
ENSMUSG00000028700	Pomgnt1	protein_coding	10.4573	8.61738	8.47411	7.69211	7.62059
ENSMUSG00000113302	RP23-401A2.3	lincRNA	0.706057	1.19965	1.25383	0.494362	0.990315
ENSMUSG00000022965	Ifngr2	protein_coding	7.94736	11.5891	9.50813	9.26405	10.2904
ENSMUSG00000025505	Tmem80	protein_coding	12.9108	9.95689	10.8908	11.0984	10.3583
ENSMUSG00000010476	Ebf3	protein_coding	6.55384	4.53226	4.61433	4.71319	5.15287
ENSMUSG00000031101	Sash3	protein_coding	2.63292	4.52332	3.21524	2.67555	4.22301
ENSMUSG00000038543	AC092855.1	protein_coding	4.28158	6.58868	4.68313	3.72226	4.2358
ENSMUSG00000089669	Tnfsf13	protein_coding	0.983175	1.72673	1.4697	1.04662	1.32453
ENSMUSG00000020905	Usp43	protein_coding	0.816647	0.360259	0.372701	0.493714	0.418467
ENSMUSG00000109603	RP23-479K9.5	lincRNA	2.72014	1.26384	1.97111	1.56421	1.85594
ENSMUSG00000022769	Sdf2l1	protein_coding	8.10745	16.7228	16.6867	12.604	16.9301
ENSMUSG00000027359	Slc27a2	protein_coding	1.62897	0.525947	0.341513	0.192349	0.0897495
ENSMUSG00000026773	Pfkfb3	protein_coding	132.135	89.5538	92.1479	82.6722	108.376
ENSMUSG00000059013	Sh2d3c	protein_coding	7.75154	5.147	5.78736	5.99082	6.11377
ENSMUSG00000031503	Col4a2	protein_coding	161.232	122.742	124.808	94.0902	132.63
ENSMUSG00000085457	RP23-262J21.8	antisense	0.701176	1.28545	1.40902	2.26906	2.27847
ENSMUSG00000021624	Cd180	protein_coding	0.928503	2.10784	1.67785	1.48618	1.93287
ENSMUSG00000046456	Tmem150b	protein_coding	0.281247	0.480043	0.400523	0.353968	0.530514
ENSMUSG00000035914	Cd276	protein_coding	1.98073	3.68856	1.10966	0.991861	1.68544
ENSMUSG00000033715	Akr1c14	protein_coding	2.87412	1.72144	1.64381	1.81742	1.44545
ENSMUSG00000107406	RP23-402P24.5	antisense	4.30562	7.17126	8.34493	8.59318	10.4887
ENSMUSG00000032332	Col12a1	protein_coding	0.615413	1.1165	0.579816	0.733444	1.15023
ENSMUSG00000024454	Hdac3	protein_coding	20.0782	17.0081	16.4436	15.9456	14.899
ENSMUSG00000027762	Sucnr1	protein_coding	25.6058	14.0061	23.8806	41.5099	29.191
ENSMUSG00000022330	Osr2	protein_coding	2.368	3.40801	2.4148	2.03409	2.06847
ENSMUSG00000049521	Cdc42ep1	protein_coding	51.9748	32.7817	46.0252	61.965	68.4
ENSMUSG00000020541	Tom1l1	protein_coding	1.30236	0.954622	1.09121	1.23963	1.16962
ENSMUSG00000104348	RP23-59N15.4	TEC	2.37715	1.51724	1.83386	1.75062	1.58252
ENSMUSG00000024912	Fosl1	protein_coding	0.231569	4.6624	1.02018	0.63826	0.85551
ENSMUSG00000030747	Dgat2	protein_coding	488.124	252.57	343.553	179.856	214.088
ENSMUSG00000041653	Pnpla3	protein_coding	157.333	73.4057	163.513	46.8587	46.6749
ENSMUSG00000023092	Fhl1	protein_coding	50.0423	31.2585	38.5806	41.7983	47.337
ENSMUSG00000024481	Lvrn	protein_coding	1.43666	4.07051	2.79737	2.4978	2.50331
ENSMUSG00000038179	Slamf7	protein_coding	0.688559	1.60109	1.73899	1.07435	1.58528
ENSMUSG00000024866	Acy3	protein_coding	12.7317	9.13455	10.113	12.1468	9.7587
ENSMUSG00000053746	Ptrh1	protein_coding	1.9776	3.85487	3.29205	4.6175	4.1877
ENSMUSG00000054342	Kcnn4	protein_coding	0.65763	1.22871	0.80814	0.789749	1.01216
ENSMUSG00000045763	Basp1	protein_coding	6.10261	13.4068	10.7088	7.4475	10.8988
ENSMUSG00000101585	RP24-272D15.1	antisense	0.378893	0.96306	0.712544	0.54531	0.658617
ENSMUSG00000012126	Ubxn11	protein_coding	0.452767	0.837646	0.827511	0.953106	1.07298
ENSMUSG00000020092	Pald1	protein_coding	7.67552	4.74887	4.6141	4.90064	5.00514
ENSMUSG00000040746	Rnf167	protein_coding	19.7718	15.8106	16.4671	18.0495	16.4802
ENSMUSG00000016529	Il10	protein_coding	0.267382	1.16591	0.745156	0.312486	0.789322
ENSMUSG00000036904	Fzd8	protein_coding	2.88757	2.00878	2.37671	2.61407	2.29553
ENSMUSG00000039899	Fgl2	protein_coding	14.6223	28.7772	17.2253	10.8643	14.6801
ENSMUSG00000039005	Tlr4	protein_coding	3.43126	5.01613	3.98845	3.68308	3.93731
ENSMUSG00000029499	Pxmp2	protein_coding	41.5916	29.4734	28.8502	37.3635	29.7069
ENSMUSG00000026180	Cxcr2	protein_coding	0.042924	1.52277	0.515392	0.136097	0.365166
ENSMUSG00000039599	Fam149b	protein_coding	4.09548	3.41431	3.81733	3.62891	3.52729
ENSMUSG00000020889	Nr1d1	protein_coding	97.6545	60.1976	75.6001	70.9983	62.2501
ENSMUSG00000101067	RP23-96D14.2	lincRNA	0.981334	0.380423	0.609502	0.509837	0.58453
ENSMUSG00000001313	Rnd2	protein_coding	4.25511	6.77639	7.14869	11.1941	10.2313
ENSMUSG00000034035	Ccdc17	protein_coding	2.15257	1.68132	2.08965	2.54232	2.14544
ENSMUSG00000036966	Spryd3	protein_coding	9.34935	11.1189	10.0608	10.5425	10.9768
ENSMUSG00000049598	Vsig8	protein_coding	0.204813	1.98656	0.51359	0.822746	1.21532
ENSMUSG00000023913	Pla2g7	protein_coding	10.5325	18.6674	13.3939	10.1617	12.8849
ENSMUSG00000025375	Aatk	protein_coding	9.64881	6.71756	11.039	8.87764	9.3109
ENSMUSG00000006931	P3h4	protein_coding	5.48187	7.56545	6.37991	10.1223	8.35977
ENSMUSG00000018326	Ywhab	protein_coding	245.432	203.298	256.55	255.719	235.99
ENSMUSG00000089809	Rasgef1b	protein_coding	0.230475	0.484986	0.356991	0.272479	0.497309
ENSMUSG00000068009	Bpifb6	protein_coding	0.669041	0.10368	0.689665	0.21169	0.371263
ENSMUSG00000039253	Fn3krp	protein_coding	10.8896	8.55254	9.19315	8.64865	8.19947
ENSMUSG00000053175	Bcl3	protein_coding	2.85231	7.73341	3.79988	2.39688	3.0177
ENSMUSG00000090272	Mndal	protein_coding	10.0889	17.0498	15.6743	11.0868	13.5157
ENSMUSG00000049038	Mterf2	protein_coding	3.20242	1.82757	2.91411	3.48257	3.03528
ENSMUSG00000024121	Atp6v0c	protein_coding	16.4909	20.442	17.2607	12.3213	15.2614
ENSMUSG00000020826	Nos2	protein_coding	2.1619	0.863249	1.60021	1.47525	1.16102
ENSMUSG00000047420	Fam180a	protein_coding	0.226702	0.71328	0.418585	0.431668	0.566165
ENSMUSG00000032690	Oas2	protein_coding	4.07626	10.2393	7.98461	2.98868	5.44162
ENSMUSG00000092609	RP23-349B4.25	protein_coding	0.357733	1.26909	1.09377	0.742519	0.732673
ENSMUSG00000064215	Ifi27	protein_coding	413.026	271.302	311.741	329.507	273.534
ENSMUSG00000020102	Slc16a7	protein_coding	5.06376	3.58284	4.35361	3.22685	3.08952
ENSMUSG00000021943	Gdf10	protein_coding	9.39392	15.2666	13.7055	8.10677	11.0002
ENSMUSG00000040006	Ginm1	protein_coding	79.1294	60.4933	71.6494	74.5134	60.0903
ENSMUSG00000047945	Marcksl1	protein_coding	7.30043	14.4063	12.0821	8.76206	12.278
ENSMUSG00000029581	Fscn1	protein_coding	22.2474	16.502	14.4604	12.8524	15.6781
ENSMUSG00000079508	Apoo	protein_coding	20.8716	14.3728	15.4127	14.6259	12.4403
ENSMUSG00000027618	Nfs1	protein_coding	15.8928	13.0835	12.9503	14.8522	13.2192
ENSMUSG00000035258	Abi3bp	protein_coding	11.2081	17.0368	15.9372	9.65561	12.2552
ENSMUSG00000002588	Pon1	protein_coding	8.40031	4.05701	4.10807	0.623698	1.53585
ENSMUSG00000021226	Acot2	protein_coding	9.82577	6.86652	8.31809	12.331	7.58464
ENSMUSG00000028359	Orm3	protein_coding	9.43131	5.28605	4.79169	2.74127	2.16533
ENSMUSG00000026343	Gpr39	protein_coding	0.140233	0.484295	0.225496	0.386158	0.517147
ENSMUSG00000029664	Tfpi2	protein_coding	2.00399	3.29067	1.9468	1.82617	2.76899
ENSMUSG00000053647	Gper1	protein_coding	1.31059	0.666139	0.942608	0.854595	0.853298
ENSMUSG00000042485	Mustn1	protein_coding	19.2843	30.1736	26.3945	22.4695	28.7486
ENSMUSG00000068551	Zfp467	protein_coding	11.2348	7.57063	8.06391	6.69764	8.26977
ENSMUSG00000097728	Gm26840	lincRNA	0.572006	0.952544	1.24763	1.05994	1.16077
ENSMUSG00000050762	Prss27	protein_coding	2.24	1.11713	1.58649	1.68399	1.51949
ENSMUSG00000028766	Alpl	protein_coding	2.19393	1.25534	1.71872	2.10917	1.52975
ENSMUSG00000043122	RP23-383E9.1	protein_coding	68.818	43.355	58.994	48.7709	43.5704
ENSMUSG00000097613	RP24-186A9.3	antisense	0.942582	0.459489	0.800133	0.772692	0.855162
ENSMUSG00000023243	Kcnk5	protein_coding	1.8797	3.12378	2.20165	1.39528	1.9828
ENSMUSG00000022221	Ripk3	protein_coding	2.51945	4.74202	3.47179	2.60878	4.03442
ENSMUSG00000058729	Lin9	protein_coding	0.972658	0.738133	0.648149	0.515161	0.553217
ENSMUSG00000032609	Klhdc8b	protein_coding	6.48326	4.3018	5.49535	7.14562	6.50996
ENSMUSG00000063382	Bcl9l	protein_coding	21.0927	14.6964	16.2934	15.2253	19.7794
ENSMUSG00000019948	Actr6	protein_coding	6.98944	5.67878	6.58253	6.58072	5.96538
ENSMUSG00000024640	Psat1	protein_coding	26.5499	20.9562	21.3869	25.6184	22.5213
ENSMUSG00000053799	Exoc6	protein_coding	10.0565	7.16002	8.46869	11.801	11.0755
ENSMUSG00000024900	Cpt1a	protein_coding	15.3836	20.9365	17.7631	19.1478	24.1221
ENSMUSG00000030787	Lyve1	protein_coding	20.8888	48.4657	24.6144	17.8853	29.7678
ENSMUSG00000060311	Mucl1	protein_coding	0.666746	0.258581	0.339401	0.320206	0.291629
ENSMUSG00000056938	Acbd4	protein_coding	48.6003	29.8813	35.8336	42.3973	36.1832
ENSMUSG00000028636	Ppcs	protein_coding	8.96015	6.02455	5.85081	6.86796	6.00204
ENSMUSG00000073460	Pnldc1	protein_coding	7.00674	3.26881	4.66909	7.43047	5.58121
ENSMUSG00000032661	Oas3	protein_coding	0.424841	2.15082	2.17615	0.284602	0.788755
ENSMUSG00000000392	Fap	protein_coding	3.9676	5.31351	3.64801	3.5972	3.69448
ENSMUSG00000075410	RP23-313J14.5	protein_coding	2.42429	3.68774	3.63407	4.08275	5.12098
ENSMUSG00000017417	Plxdc1	protein_coding	0.353153	0.565448	0.474404	0.377043	0.518295
ENSMUSG00000019066	Rab3d	protein_coding	27.7808	21.3092	23.4149	23.6489	22.4417
ENSMUSG00000039474	Wfs1	protein_coding	6.48256	8.42704	6.5073	5.69899	6.15448
ENSMUSG00000020821	Kif1c	protein_coding	48.4388	39.7726	48.4563	51.5284	41.2616
ENSMUSG00000037868	Egr2	protein_coding	1.40298	3.73545	2.15713	0.905024	0.930536
ENSMUSG00000049526	Tmem202	protein_coding	1.24491	2.05345	1.77746	1.78333	2.00855
ENSMUSG00000022223	Sdr39u1	protein_coding	10.6156	7.76402	8.30078	11.9813	9.5557
ENSMUSG00000041058	Wwp1	protein_coding	9.44927	14.1276	11.5539	16.2553	14.9466
ENSMUSG00000005686	Ampd3	protein_coding	5.37744	9.1819	6.6194	6.61253	7.50059
ENSMUSG00000030108	Slc6a13	protein_coding	12.9741	5.84882	10.8483	14.0899	14.0162
ENSMUSG00000017400	Stac2	protein_coding	0.692901	1.7608	0.989345	0.557075	0.74492
ENSMUSG00000000934	Top1mt	protein_coding	5.60288	4.05427	4.63479	5.75612	4.63624
ENSMUSG00000021143	Pacs2	protein_coding	10.0688	11.9065	9.95348	8.87925	9.33521
ENSMUSG00000028614	Ndc1	protein_coding	10.07	7.15794	7.07523	5.65349	5.9998
ENSMUSG00000039936	Pik3cd	protein_coding	2.79653	4.79303	3.33251	2.70619	3.73793
ENSMUSG00000116138	RP23-353K7.9	protein_coding	23.789	17.3925	18.2756	19.7471	16.045
ENSMUSG00000010142	Tnfrsf13b	protein_coding	1.12739	2.2328	1.87632	1.6019	2.33179
ENSMUSG00000028860	Sytl1	protein_coding	1.25636	0.698791	0.520085	0.485683	0.337984
ENSMUSG00000030630	Fah	protein_coding	61.4634	39.6816	48.1468	74.4461	55.6877
ENSMUSG00000035142	Nubpl	protein_coding	2.82798	2.17428	2.30395	2.58014	2.22433
ENSMUSG00000019767	Ccdc170	protein_coding	0.251618	0.526942	0.461476	0.314367	0.442356
ENSMUSG00000025612	Bach1	protein_coding	5.5922	9.24064	6.4453	5.86573	6.16142
ENSMUSG00000042042	Csgalnact2	protein_coding	6.32842	8.00786	7.1575	7.17931	7.55394
ENSMUSG00000015980	Lrrc27	protein_coding	3.76129	2.18157	2.77445	2.7886	2.27234
ENSMUSG00000029254	Stap1	protein_coding	0.23698	0.478201	0.472403	0.549308	0.59253
ENSMUSG00000022105	Rb1	protein_coding	10.3731	8.31064	9.53016	10.0812	8.49724
ENSMUSG00000026260	Ndufa10	protein_coding	54.0723	36.5059	40.645	44.1605	34.4292
ENSMUSG00000038910	Plcl2	protein_coding	3.28116	4.82678	4.36353	4.63058	4.85053
ENSMUSG00000022244	Amacr	protein_coding	5.80442	4.53719	4.64028	4.28439	3.86664
ENSMUSG00000109511	Nup62	protein_coding	8.32647	10.7281	9.36518	8.34937	8.61814
ENSMUSG00000024395	Lims2	protein_coding	53.8332	40.3755	44.1613	58.094	56.4596
ENSMUSG00000073394	Runx2os1	antisense	0.55298	1.37112	1.693	3.0332	2.98046
ENSMUSG00000048371	Pdp2	protein_coding	5.58995	3.82543	3.22923	2.54373	2.66477
ENSMUSG00000004098	Col5a3	protein_coding	103.787	70.1771	84.6994	59.2192	78.6461
ENSMUSG00000100280	RP24-554B1.10	processed_transcript	0.671088	1.41922	1.3028	1.61019	1.574
ENSMUSG00000030659	Nucb2	protein_coding	8.22401	13.2251	13.3478	13.0803	14.6284
ENSMUSG00000029528	Pxn	protein_coding	11.6142	16.9897	12.1727	9.4682	11.0138
ENSMUSG00000000148	Brat1	protein_coding	4.5106	3.65191	3.65543	3.40438	3.48236
ENSMUSG00000041084	Ostc	protein_coding	11.8863	17.1717	14.6819	11.6471	14.8897
ENSMUSG00000001700	Gramd3	protein_coding	6.62841	8.81092	6.66276	6.11205	6.8896
ENSMUSG00000023045	Soat2	protein_coding	0.226698	0.694881	0.462567	0.254805	0.373291
ENSMUSG00000040855	Reps2	protein_coding	1.09451	1.83091	1.44328	1.43239	1.63508
ENSMUSG00000038195	Rilp	protein_coding	8.60343	6.26122	6.32434	5.58396	5.28792
ENSMUSG00000035000	Dpp4	protein_coding	10.0974	17.3307	10.5613	8.16431	9.76551
ENSMUSG00000025935	Tram1	protein_coding	24.4405	30.4245	24.9277	21.6862	24.6799
ENSMUSG00000041439	Mfsd6	protein_coding	1.66165	2.35927	1.81749	1.5596	1.64888
ENSMUSG00000033377	Palmd	protein_coding	16.2333	9.24785	16.9386	29.6219	23.3943
ENSMUSG00000104950	RP23-434H17.6	antisense	3.16088	2.2107	2.15824	2.20687	1.93897
ENSMUSG00000000317	Bcl6b	protein_coding	6.0402	3.11093	4.42649	4.6915	4.44951
ENSMUSG00000067586	S1pr3	protein_coding	4.1215	6.85025	5.12423	2.49449	4.22365
ENSMUSG00000110790	RP23-110E20.5	antisense	0.108014	0.342559	0.353078	0.346519	0.458213
ENSMUSG00000046275	Tusc5	protein_coding	168.518	105.868	132.382	143.019	221.897
ENSMUSG00000064225	Paqr9	protein_coding	7.12583	3.85621	3.67634	2.60879	2.60695
ENSMUSG00000034265	Zdhhc14	protein_coding	2.36827	4.08979	2.72077	3.16502	3.23672
ENSMUSG00000030614	Tmem126b	protein_coding	7.94642	6.2133	7.76631	7.90504	7.35948
ENSMUSG00000026627	Tmem206	protein_coding	1.92057	2.54419	2.13242	2.36513	2.44485
ENSMUSG00000030244	Gys2	protein_coding	13.454	6.86084	6.25897	0.952013	1.50245
ENSMUSG00000103767	RP23-326H11.3	TEC	0.795067	0.372828	0.334029	0.499721	0.493635
ENSMUSG00000050144	Slc25a44	protein_coding	28.2653	22.117	22.5013	18.1599	17.7272
ENSMUSG00000001870	Ltbp1	protein_coding	5.1777	7.60025	5.68445	4.53236	5.84137
ENSMUSG00000002006	Pdzd4	protein_coding	0.977718	1.36607	1.24436	1.29032	1.52251
ENSMUSG00000046410	Kcnk6	protein_coding	2.96857	4.79264	3.5011	2.55867	3.57211
ENSMUSG00000066151	Fkbp15	protein_coding	5.88532	7.30056	6.62361	6.51578	6.57019
ENSMUSG00000030790	Adm	protein_coding	5.29537	13.8135	6.3681	8.55059	6.78182
ENSMUSG00000039747	Orai2	protein_coding	0.640723	1.05065	0.713561	0.721481	1.03281
ENSMUSG00000021619	Atg10	protein_coding	8.98296	6.79815	7.13902	6.64295	5.66383
ENSMUSG00000047180	Neurl3	protein_coding	4.02853	6.04607	5.36956	5.28173	5.50121
ENSMUSG00000029119	Man2b2	protein_coding	18.0961	22.3109	20.717	22.2385	20.9781
ENSMUSG00000024782	Ak3	protein_coding	79.3287	58.1945	60.4668	75.1398	61.7175
ENSMUSG00000059439	Bcas3	protein_coding	5.57081	4.64224	4.25305	4.94275	4.62264
ENSMUSG00000015652	Steap1	protein_coding	0.311626	1.13852	0.510313	0.201623	0.374991
ENSMUSG00000045636	Mtus1	protein_coding	16.289	11.3772	13.3114	10.0685	9.65125
ENSMUSG00000028182	Lrriq3	protein_coding	0.452053	0.296309	0.398144	0.53096	0.418673
ENSMUSG00000024665	Fads2	protein_coding	6.44168	4.07138	4.93619	3.49983	3.82251
ENSMUSG00000034792	Gna15	protein_coding	0.942582	1.73378	0.853805	1.29377	1.25858
ENSMUSG00000040732	Erg	protein_coding	11.0231	6.2834	7.99678	7.07541	6.94091
ENSMUSG00000087305	RP24-267I24.2	processed_transcript	0.94088	0.60697	0.755933	0.753968	0.515879
ENSMUSG00000022754	Tmem45a	protein_coding	1.78821	2.94922	1.4587	0.885299	1.64233
ENSMUSG00000054850	Smim10l2a	protein_coding	0.432128	0.833978	0.8403	0.612124	1.29028
ENSMUSG00000039153	Runx2	protein_coding	0.36854	0.674406	0.684618	0.974723	1.21706
ENSMUSG00000007036	Abhd16a	protein_coding	35.5643	28.8137	28.9688	28.5169	27.1781
ENSMUSG00000025857	Dnaaf5	protein_coding	4.31827	3.4487	3.40152	2.96448	2.90568
ENSMUSG00000026126	Ptpn18	protein_coding	1.94638	3.48814	2.89861	3.05818	2.99096
ENSMUSG00000063130	Calml3	protein_coding	0.344646	0.775375	0.749856	0.694147	1.44365
ENSMUSG00000022579	Gpihbp1	protein_coding	72.414	45.5316	51.6156	56.4425	48.549
ENSMUSG00000021185	RP23-359F12.1	protein_coding	7.52607	5.68689	5.95559	9.24356	6.73875
ENSMUSG00000020376	Rnf130	protein_coding	47.961	64.9146	58.6321	54.8135	58.166
ENSMUSG00000032758	Kap	protein_coding	2.67932	0.116235	0.172517	0.0950245	0.0425564
ENSMUSG00000110161	RP23-349N15.2	bidirectional_promoter_lncRNA	3.73919	2.16464	3.41583	2.57916	2.16698
ENSMUSG00000073492	Gm10521	protein_coding	0.164013	0.518668	0.247128	0.288434	0.400463
ENSMUSG00000029851	Tcaf2	protein_coding	3.69636	2.54779	3.46132	3.48882	3.24045
ENSMUSG00000051910	Sox6	protein_coding	1.6355	1.10799	1.52224	1.14917	1.09265
ENSMUSG00000017561	Crlf3	protein_coding	4.10109	5.23155	4.40882	4.15556	4.5458
ENSMUSG00000056399	Prss34	protein_coding	0.341123	0.703805	0.22014	0.306397	0.478189
ENSMUSG00000032220	Myo1e	protein_coding	2.66918	4.2706	3.07489	2.79739	3.95936
ENSMUSG00000101037	RP23-260J19.3	antisense	1.63531	0.953838	1.02913	0.765582	0.802287
ENSMUSG00000028551	Cdkn2c	protein_coding	65.8568	41.4107	60.8124	50.9409	35.7771
ENSMUSG00000022816	Fstl1	protein_coding	93.3419	141.817	81.0635	94.5062	103.279
ENSMUSG00000037669	Ldah	protein_coding	9.17123	7.21765	8.19364	7.85962	6.47705
ENSMUSG00000100594	RP23-370J16.1	lincRNA	6.43548	4.86697	4.5246	5.29251	4.69648
ENSMUSG00000051586	Mical3	protein_coding	5.19591	3.94137	4.66448	4.50026	4.37382
ENSMUSG00000040557	Wbscr27	protein_coding	4.82477	3.73881	4.53897	5.78877	5.09682
ENSMUSG00000087352	RP23-63D8.6	antisense	6.16907	11.2609	12.2676	16.3323	17.7204
ENSMUSG00000016494	Cd34	protein_coding	32.0927	46.2099	35.954	25.4294	29.8809
ENSMUSG00000033220	Rac2	protein_coding	5.96151	11.8901	7.54226	7.12413	8.76439
ENSMUSG00000063179	Pstk	protein_coding	1.71495	1.21226	1.56593	1.76832	1.48365
ENSMUSG00000044948	Cfap43	protein_coding	0.589606	0.886816	0.786677	0.797607	0.813332
ENSMUSG00000026249	Serpine2	protein_coding	7.48562	11.4128	15.263	19.2835	17.0338
ENSMUSG00000109336	Samd4b	protein_coding	12.9916	16.957	13.5555	11.9434	12.4539
ENSMUSG00000022246	Rai14	protein_coding	1.7069	2.61952	2.45633	2.21432	2.68636
ENSMUSG00000026632	Tatdn3	protein_coding	4.39143	3.47184	3.89698	4.12472	3.78677
ENSMUSG00000109036	RP24-417N13.7	TEC	0.215949	0.517906	0.370536	0.295802	0.417262
ENSMUSG00000039934	Gsap	protein_coding	0.320471	0.484832	0.447624	0.429139	0.513271
ENSMUSG00000045333	Zfp423	protein_coding	8.0605	5.37221	7.67075	8.24813	7.04098
ENSMUSG00000089753	RP23-331L12.5	protein_coding	0.315127	0.807864	0.539533	0.475266	0.579259
ENSMUSG00000025104	Hdgfrp3	protein_coding	1.50135	1.96894	2.00287	2.09504	2.15867
ENSMUSG00000032606	Nicn1	protein_coding	8.57126	6.90059	8.29389	9.37797	7.91964
ENSMUSG00000025871	RP23-452K4.2	protein_coding	34.772	29.814	29.5676	26.0232	26.0396
ENSMUSG00000054641	Mmrn1	protein_coding	0.297366	0.749487	0.711945	0.526838	0.636168
ENSMUSG00000064345	mt-Nd2	protein_coding	4882.25	3354.53	3398.87	2450.46	2486.05
ENSMUSG00000040118	Cacna2d1	protein_coding	1.58593	2.0696	1.91038	1.62837	1.89474
ENSMUSG00000037872	Ackr1	protein_coding	9.82222	18.2749	11.9353	7.2965	8.0864
ENSMUSG00000053318	Slamf8	protein_coding	0.650541	1.39552	0.933458	0.670137	1.22981
ENSMUSG00000021895	Arhgef3	protein_coding	8.65163	11.442	9.6855	9.22216	9.89926
ENSMUSG00000025950	Idh1	protein_coding	109.259	80.0601	84.0212	88.0188	71.122
ENSMUSG00000034685	Fam171a2	protein_coding	2.35997	3.94783	2.46424	1.75406	2.32925
ENSMUSG00000055254	Ntrk2	protein_coding	14.805	10.9935	15.0684	17.6062	15.0219
ENSMUSG00000030036	Mogs	protein_coding	7.92384	10.5862	9.04252	6.80795	8.04149
ENSMUSG00000038612	Mcl1	protein_coding	60.26	79.9777	68.9683	54.4029	61.8626
ENSMUSG00000028184	Adgrl2	protein_coding	1.71458	1.10383	1.10375	1.39976	1.36214
ENSMUSG00000106338	RP24-86H20.4	lincRNA	1.39101	0.542028	1.23308	1.93696	1.20507
ENSMUSG00000034042	Gpbp1l1	protein_coding	16.2084	14.0934	15.1487	13.8844	13.3771
ENSMUSG00000026827	Gpd2	protein_coding	16.8797	10.3182	8.06344	5.15849	4.66756
ENSMUSG00000024758	Rtn3	protein_coding	66.1824	56.7443	55.9907	58.1092	53.4917
ENSMUSG00000032860	P2ry2	protein_coding	1.57176	2.58556	1.94758	2.05559	2.56493
ENSMUSG00000031767	Nudt7	protein_coding	12.2784	8.62657	7.4528	6.31625	4.84673
ENSMUSG00000055991	Zkscan5	protein_coding	3.44044	2.91417	3.13655	3.41851	3.30906
ENSMUSG00000066952	Myo1h	protein_coding	0.626672	0.961589	1.25645	1.83314	2.058
ENSMUSG00000055296	Tmem245	protein_coding	8.0774	5.96021	6.00254	8.19569	8.35163
ENSMUSG00000022803	Popdc2	protein_coding	5.06652	3.02393	4.08623	2.32952	3.31651
ENSMUSG00000066000	RP23-282C23.1	protein_coding	3.70513	2.08645	2.25177	1.89309	1.94074
ENSMUSG00000022419	Deptor	protein_coding	18.726	10.9489	12.8991	17.0603	17.6617
ENSMUSG00000107451	RP23-370A2.7	lincRNA	2.68293	1.6513	2.1074	1.86171	1.43743
ENSMUSG00000066682	Pilrb2	protein_coding	1.21474	2.13041	1.66766	2.08432	1.88082
ENSMUSG00000029408	Abcb9	protein_coding	3.52152	2.57586	2.59457	2.48951	2.41275
ENSMUSG00000031987	Egln1	protein_coding	25.2	20.3486	20.3497	20.7524	17.9997
ENSMUSG00000087338	Scpep1os	antisense	0.782706	1.62348	1.34366	1.42177	1.51741
ENSMUSG00000030674	Qprt	protein_coding	0.410515	0.722831	0.643763	0.503492	0.726567
ENSMUSG00000064363	mt-Nd4	protein_coding	3982.51	2649.08	2657.05	1908.63	1981.18
ENSMUSG00000031709	Tbc1d9	protein_coding	1.62063	2.22933	1.90589	2.08267	2.38392
ENSMUSG00000049184	Purg	protein_coding	3.60925	2.86744	3.14315	2.378	2.45798
ENSMUSG00000028159	Dapp1	protein_coding	1.75469	2.44469	2.18662	1.68077	2.15631
ENSMUSG00000000711	Rab5b	protein_coding	43.2493	36.7918	37.5464	36.4714	35.4077
ENSMUSG00000027832	Ptx3	protein_coding	0.404211	8.59376	1.06876	0.921649	1.03633
ENSMUSG00000072115	Ang	protein_coding	8.44773	14.9217	13.1981	10.6836	11.9524
ENSMUSG00000039166	Akap7	protein_coding	11.9106	9.089	11.2456	10.231	9.62099
ENSMUSG00000012187	Mogat1	protein_coding	18.3492	13.6057	17.3999	5.35038	10.2304
ENSMUSG00000034854	Mfsd12	protein_coding	8.80383	13.1968	10.2605	9.73747	10.0138
ENSMUSG00000041117	Ccdc8	protein_coding	1.68181	2.4305	1.72362	1.90283	2.05038
ENSMUSG00000037921	Ddx60	protein_coding	1.18641	2.00768	1.52924	1.19178	1.47187
ENSMUSG00000029869	Ephb6	protein_coding	3.08174	1.83536	3.09923	3.06233	2.16075
ENSMUSG00000047407	Tgif1	protein_coding	1.47506	2.21489	1.60931	1.33897	1.61684
ENSMUSG00000050276	Mrgprg	protein_coding	0.97662	6.52693	10.3398	9.06501	10.0882
ENSMUSG00000027367	Stard7	protein_coding	16.8431	13.964	12.6394	12.5374	11.0698
ENSMUSG00000073412	Lst1	protein_coding	7.84933	18.8418	20.5565	9.61028	14.3864
ENSMUSG00000101445	RP23-30A18.5	antisense	0.593665	1.59311	1.10689	1.06378	1.21929
ENSMUSG00000022364	Tbc1d31	protein_coding	2.35154	1.92059	2.11312	1.83272	1.75735
ENSMUSG00000022218	Tgm1	protein_coding	0.324635	0.701074	0.394247	0.334692	0.548753
ENSMUSG00000003623	Crot	protein_coding	9.81681	7.70714	8.52919	9.07785	7.72743
ENSMUSG00000037580	Gch1	protein_coding	0.786361	1.30914	0.95264	0.591392	0.773319
ENSMUSG00000035561	Aldh1b1	protein_coding	0.232382	0.509215	0.475174	0.611174	0.593594
ENSMUSG00000032850	Rnft2	protein_coding	1.22157	0.751212	1.26703	1.43754	1.25537
ENSMUSG00000018339	Gpx3	protein_coding	454.268	665.29	628.596	831.625	590.767
ENSMUSG00000020744	Slc25a19	protein_coding	21.8966	12.8785	21.7839	23.2791	15.3641
ENSMUSG00000058835	Abi1	protein_coding	18.361	22.4077	20.2656	17.6891	18.3001
ENSMUSG00000013646	Sh3bp5l	protein_coding	6.34368	4.95502	5.46054	5.88321	5.58419
ENSMUSG00000063558	Aox1	protein_coding	16.1163	11.7302	12.8128	15.4509	15.6346
ENSMUSG00000033576	Apol6	protein_coding	105.758	79.4013	107.257	115.241	110.702
ENSMUSG00000000276	Dgke	protein_coding	3.64999	2.17264	2.48744	3.18187	3.10395
ENSMUSG00000024359	Hspa9	protein_coding	123.315	102.499	106.742	109.167	94.3673
ENSMUSG00000073940	Hbb-bt	protein_coding	60.4771	115.257	103.282	111.434	92.0965
ENSMUSG00000071847	Apcdd1	protein_coding	63.3693	39.8113	50.1739	63.4594	52.646
ENSMUSG00000031278	Acsl4	protein_coding	4.09114	5.60678	4.44092	4.5794	4.95628
ENSMUSG00000066861	Oas1g	protein_coding	1.20145	3.89215	3.06459	0.828433	1.87825
ENSMUSG00000038174	Fam126b	protein_coding	5.66781	4.23169	4.14584	3.73999	3.45109
ENSMUSG00000029762	Akr1b8	protein_coding	13.825	23.9203	20.3078	24.094	24.0952
ENSMUSG00000018507	Trpv2	protein_coding	2.18754	3.73976	3.7067	3.53313	6.64699
ENSMUSG00000051950	B3glct	protein_coding	5.94397	4.55721	5.07483	4.65158	4.35534
ENSMUSG00000054293	RP23-35H8.2	protein_coding	0.441621	0.838039	0.486917	0.330717	0.448112
ENSMUSG00000049090	Zadh2	protein_coding	26.7672	21.8668	21.9354	19.5838	18.3022
ENSMUSG00000026526	Fh1	protein_coding	47.2438	33.4817	35.4489	37.7753	31.143
ENSMUSG00000026678	Rgs5	protein_coding	70.7544	39.0391	56.8517	43.3253	41.0503
ENSMUSG00000029767	Calu	protein_coding	55.0591	67.5686	59.7429	59.6199	60.9562
ENSMUSG00000042156	Dzip1	protein_coding	0.70663	1.02074	0.861013	0.915272	0.897925
ENSMUSG00000025779	Ly96	protein_coding	3.627	5.60923	3.79112	3.45681	3.94635
ENSMUSG00000047881	Rell1	protein_coding	5.78241	7.9003	6.50836	6.3459	6.29976
ENSMUSG00000035208	Slfn8	protein_coding	2.53029	4.41252	5.21058	2.94587	4.24906
ENSMUSG00000031340	Gabre	protein_coding	2.07763	3.73886	2.35575	1.43327	2.04527
ENSMUSG00000034926	Dhcr24	protein_coding	5.88373	2.87601	5.12335	6.13596	5.36449
ENSMUSG00000026921	Egfl7	protein_coding	34.459	23.2066	27.3303	26.8833	25.8738
ENSMUSG00000044788	Fads6	protein_coding	0.835424	1.44861	1.41822	1.18926	1.51575
ENSMUSG00000091119	Ccdc152	protein_coding	4.17488	8.24821	7.89407	12.4635	10.2218
ENSMUSG00000021886	Gpr65	protein_coding	1.18543	2.30424	2.21429	1.35558	2.11071
ENSMUSG00000074793	Hspa12b	protein_coding	27.5471	18.7882	20.301	16.2044	21.7269
ENSMUSG00000015843	Rxrg	protein_coding	7.09939	4.3773	9.14159	9.6016	6.14987
ENSMUSG00000026398	Nr5a2	protein_coding	0.814311	0.348416	0.482933	0.357033	0.385427
ENSMUSG00000027111	Itga6	protein_coding	10.6638	7.59991	8.61362	7.97991	7.76636
ENSMUSG00000034424	Gcsh	protein_coding	48.6936	31.2224	43.1378	63.0357	46.5041
ENSMUSG00000068206	Pick1	protein_coding	1.78606	1.27603	1.57093	1.59889	1.36116
ENSMUSG00000107881	RP23-380L19.3	TEC	22.4529	17.2397	19.9006	15.8247	18.237
ENSMUSG00000086282	Sox5os4	antisense	1.21251	0.487075	0.657687	0.918125	1.08116
ENSMUSG00000022257	Laptm4b	protein_coding	47.4162	36.5717	40.511	43.0829	39.6055
ENSMUSG00000029776	Hibadh	protein_coding	28.6936	23.1676	21.6708	21.3649	20.0528
ENSMUSG00000043556	Fbxl7	protein_coding	1.06987	0.632818	0.6314	0.717691	0.682238
ENSMUSG00000039349	AC131992.1	protein_coding	63.2264	39.08	57.2348	73.1849	57.2488
ENSMUSG00000005469	Prkaca	protein_coding	105.622	75.2958	83.4755	82.2901	70.0935
ENSMUSG00000034786	Gpsm3	protein_coding	7.32922	11.827	10.2086	9.41491	10.7637
ENSMUSG00000020840	Blmh	protein_coding	11.2522	9.4209	9.50102	7.34028	8.15739
ENSMUSG00000079588	Tmem182	protein_coding	39.9758	22.5139	34.3624	54.7231	42.3632
ENSMUSG00000029221	Slc30a9	protein_coding	5.50846	4.47764	4.89498	5.88488	4.89211
ENSMUSG00000033467	Crlf2	protein_coding	10.551	17.9854	16.083	20.9262	17.1545
ENSMUSG00000026807	Ak8	protein_coding	0.309082	0.68513	0.307942	0.785278	0.504717
ENSMUSG00000038206	Fbxo8	protein_coding	7.63855	6.43071	6.94652	7.0712	6.07169
ENSMUSG00000041220	Elovl6	protein_coding	22.0328	10.9146	8.94008	1.64422	2.08612
ENSMUSG00000031885	Cbfb	protein_coding	10.89	14.4157	10.8483	8.53098	10.4441
ENSMUSG00000005251	Ripk4	protein_coding	0.944983	2.63328	1.98645	1.73716	2.04285
ENSMUSG00000006304	Arpc2	protein_coding	63.2057	86.4956	79.394	80.578	83.3466
ENSMUSG00000038793	Lefty1	protein_coding	1.09441	1.58809	1.3822	1.44203	1.65963
ENSMUSG00000021666	Gfm2	protein_coding	4.04991	3.30608	3.52998	3.11894	3.13976
ENSMUSG00000025366	Esyt1	protein_coding	51.2962	40.954	47.9599	47.7778	45.7964
ENSMUSG00000003206	Ebi3	protein_coding	2.11689	3.82426	3.22449	3.12249	3.26501
ENSMUSG00000031517	Gpm6a	protein_coding	0.962539	1.85617	1.64387	1.75263	1.68069
ENSMUSG00000043587	Pxylp1	protein_coding	0.406192	0.62006	0.43022	0.386346	0.440636
ENSMUSG00000022436	Sh3bp1	protein_coding	1.68165	2.67722	1.71826	1.50458	2.09201
ENSMUSG00000027875	Hmgcs2	protein_coding	14.68	29.1886	33.1245	107.186	76.8129
ENSMUSG00000047496	Rnf152	protein_coding	1.31557	0.810288	0.747406	0.910923	1.00238
ENSMUSG00000099338	RP23-185G9.3	bidirectional_promoter_lncRNA	0.417655	0.177942	0.656669	0.560137	0.724957
ENSMUSG00000014932	Yes1	protein_coding	4.31172	3.19505	3.2415	2.82198	2.84407
ENSMUSG00000040026	Saa3	protein_coding	0.317107	2.3297	1.81202	0.40934	0.958357
ENSMUSG00000025766	D3Ertd751e	protein_coding	3.58441	2.56671	3.58987	4.52584	3.80324
ENSMUSG00000046402	Rbp1	protein_coding	2.70628	4.42201	3.81757	4.97961	4.91867
ENSMUSG00000033068	Entpd6	protein_coding	9.84474	6.62089	7.8575	4.12483	4.60314
ENSMUSG00000024810	Il33	protein_coding	4.26599	10.1974	4.67293	3.60156	5.19092
ENSMUSG00000078970	Wdr92	protein_coding	5.50892	4.62101	4.73317	5.08815	5.09545
ENSMUSG00000026829	Gbgt1	protein_coding	1.87863	3.52011	2.5419	1.86119	2.27884
ENSMUSG00000046731	Kctd11	protein_coding	5.08082	6.72781	5.38688	3.86947	5.15116
ENSMUSG00000037731	Themis2	protein_coding	6.91699	11.2217	8.3449	5.79017	7.57348
ENSMUSG00000038463	Olfml2b	protein_coding	12.5474	18.0238	11.2449	6.76294	8.67793
ENSMUSG00000029432	Gbas	protein_coding	39.52	33.2126	36.1538	33.3965	30.9004
ENSMUSG00000000805	Car4	protein_coding	44.3311	25.8089	26.7177	23.5237	26.5629
ENSMUSG00000014503	Pkd2l2	protein_coding	2.57449	1.64024	2.32746	2.68175	2.11825
ENSMUSG00000110156	RP23-453G12.2	antisense	2.58842	1.64145	2.09596	1.19855	1.17968
ENSMUSG00000020577	Tspan13	protein_coding	27.4907	16.7932	20.6709	16.8207	17.2601
ENSMUSG00000039234	Sec24d	protein_coding	9.4145	12.3318	10.8028	10.9801	11.8077
ENSMUSG00000032536	Trak1	protein_coding	12.2687	9.8373	10.6047	9.27376	8.88902
ENSMUSG00000026399	Cd55	protein_coding	13.0338	18.0596	14.6967	10.5523	14.2212
ENSMUSG00000017309	Cd300lg	protein_coding	113.239	72.9101	77.7104	92.9901	90.235
ENSMUSG00000072889	Nfxl1	protein_coding	2.04293	3.05908	2.47565	1.77804	2.11751
ENSMUSG00000039997	Ifi203	protein_coding	5.66127	8.54885	7.94219	5.7645	6.80069
ENSMUSG00000038930	Rccd1	protein_coding	1.30127	1.00224	1.23454	1.36719	1.3391
ENSMUSG00000029759	Pon3	protein_coding	23.215	19.3704	21.4309	16.2641	19.6838
ENSMUSG00000039620	AC168051.1	protein_coding	0.886174	0.605935	0.812513	0.937362	0.627117
ENSMUSG00000093930	Hmgcs1	protein_coding	25.1518	14.7324	36.149	38.6813	32.3521
ENSMUSG00000035352	Ccl12	protein_coding	2.15866	8.99183	5.95136	2.91607	5.47043
ENSMUSG00000025059	Gk	protein_coding	2.03503	1.24886	1.0686	1.09881	0.874481
ENSMUSG00000114784	RP23-151C6.3	lincRNA	0.636971	1.74773	1.43391	1.86816	2.2312
ENSMUSG00000068854	Hist2h2be	protein_coding	4.82154	3.42155	3.32708	2.12862	2.39734
ENSMUSG00000021906	Oxnad1	protein_coding	4.66889	3.55192	3.61449	3.8925	3.26732
ENSMUSG00000021608	Lpcat1	protein_coding	3.94788	5.07703	4.62256	4.3415	4.67947
ENSMUSG00000028573	Fggy	protein_coding	4.67334	3.29896	4.72222	6.0048	5.21792
ENSMUSG00000039476	Prrx2	protein_coding	0.839661	1.62886	1.408	1.16428	1.51709
ENSMUSG00000003865	Gys1	protein_coding	40.3561	29.3744	28.3641	21.0919	20.2226
ENSMUSG00000021822	Plau	protein_coding	28.4079	39.4316	27.2978	24.619	29.0008
ENSMUSG00000078763	Slfn1	protein_coding	1.83234	7.51062	6.62152	1.13615	2.87663
ENSMUSG00000060227	Casc4	protein_coding	0.948653	1.37122	1.02362	1.2399	1.15208
ENSMUSG00000025964	Adam23	protein_coding	1.60797	2.73931	1.74375	1.58049	1.90727
ENSMUSG00000029578	Wipi2	protein_coding	9.11561	7.97073	8.38218	8.42461	7.95974
ENSMUSG00000038205	Prkab2	protein_coding	4.67912	6.46608	5.59279	3.6739	5.31693
ENSMUSG00000001657	Hoxc8	protein_coding	35.5475	25.0553	35.6794	34.6856	35.0293
ENSMUSG00000052928	Ctif	protein_coding	10.6619	8.0618	10.7307	12.2877	10.5828
ENSMUSG00000034412	Tbc1d10a	protein_coding	6.50151	9.3698	7.89617	6.97747	7.07134
ENSMUSG00000044916	RP23-316M14.6	protein_coding	4.86754	3.48144	3.98847	2.86564	2.60246
ENSMUSG00000004748	Mtfp1	protein_coding	4.94252	3.16601	3.04051	2.59976	2.32367
ENSMUSG00000094483	Purb	protein_coding	11.7225	10.1453	10.4551	9.83303	9.1421
ENSMUSG00000097177	RP23-229N10.4	processed_transcript	2.25697	1.61262	1.86442	2.20989	1.79451
ENSMUSG00000037447	Arid5a	protein_coding	0.822651	1.42309	0.940894	0.873402	1.00861
ENSMUSG00000032714	Syde1	protein_coding	16.2749	12.4059	14.2169	17.7212	15.6919
ENSMUSG00000039824	Myl6b	protein_coding	4.16702	2.66896	3.32717	2.55528	2.10443
ENSMUSG00000067377	Tspan6	protein_coding	7.24446	5.4713	6.36034	6.66741	6.03555
ENSMUSG00000045629	Sh3tc2	protein_coding	1.06794	0.62448	0.946948	1.78975	1.26752
ENSMUSG00000002957	Ap2a2	protein_coding	32.8351	44.2085	34.8216	30.6622	37.8046
ENSMUSG00000030452	Nipa2	protein_coding	4.91554	6.07286	4.93446	4.34652	4.38417
ENSMUSG00000048915	Efna5	protein_coding	6.07067	4.42751	4.65917	3.79717	4.01973
ENSMUSG00000093579	RP24-262G23.5	processed_transcript	0.898335	0.506495	0.502303	0.716727	0.464185
ENSMUSG00000026223	Itm2c	protein_coding	45.7075	59.731	53.0112	57.6722	55.7461
ENSMUSG00000070526	Peg12	protein_coding	0.310746	0.497597	0.284815	0.299098	0.417916
ENSMUSG00000042251	Pm20d1	protein_coding	0.804874	0.489841	0.819965	0.540802	0.620771
ENSMUSG00000030256	Bhlhe41	protein_coding	9.3029	5.39316	4.39606	4.10932	5.29249
ENSMUSG00000090084	Srpx	protein_coding	14.3083	23.9846	19.1759	7.74848	14.5185
ENSMUSG00000034595	Ppp1r18	protein_coding	13.3962	16.7061	15.2677	15.8827	18.766
ENSMUSG00000085721	RP23-32L21.2	lincRNA	0.530908	1.71508	0.905153	2.00166	1.30957
ENSMUSG00000029135	Fosl2	protein_coding	4.60698	7.93195	7.01011	5.51702	4.98933
ENSMUSG00000036053	Fmnl2	protein_coding	4.28665	5.82963	5.42353	3.78923	4.78218
ENSMUSG00000041598	Cdc42ep4	protein_coding	22.1923	17.3584	21.3349	24.5755	21.7485
ENSMUSG00000020621	Rdh14	protein_coding	15.0617	11.494	12.0584	12.578	10.5083
ENSMUSG00000050730	Arhgap42	protein_coding	2.55911	4.01919	2.80233	2.8297	3.08499
ENSMUSG00000087477	RP24-297N9.6	antisense	0.553843	1.80395	2.44761	1.26331	1.31661
ENSMUSG00000041187	Prkd2	protein_coding	8.63214	6.29443	5.93136	5.03959	5.85402
ENSMUSG00000025154	Arhgap19	protein_coding	3.86636	6.40737	4.81006	3.60798	4.19126
ENSMUSG00000024085	Man2a1	protein_coding	15.9305	25.8566	16.8147	11.9034	16.7042
ENSMUSG00000061666	Gdpd1	protein_coding	1.57625	3.41155	1.93864	1.63218	1.82514
ENSMUSG00000057948	Unc13d	protein_coding	0.572473	1.03898	0.846685	0.751399	0.977337
ENSMUSG00000047810	Ccdc88b	protein_coding	1.33808	2.22344	1.80171	1.5271	2.03739
ENSMUSG00000020592	Sdc1	protein_coding	6.21789	10.6974	6.93166	5.10551	6.47484
ENSMUSG00000107689	RP23-281H4.12	lincRNA	26.8821	16.5899	17.3698	10.9972	8.00432
ENSMUSG00000039529	Atp8b1	protein_coding	1.86477	3.29941	2.27019	1.61747	2.50949
ENSMUSG00000032834	Pwp2	protein_coding	3.25712	4.46666	4.01141	4.3309	4.29003
ENSMUSG00000021939	Ctsb	protein_coding	341.784	450.193	366.253	323.045	362.054
ENSMUSG00000085185	RP23-35F19.4	processed_transcript	1.84073	1.04266	1.49945	0.790608	0.798801
ENSMUSG00000075704	Txnrd2	protein_coding	7.63045	5.59978	6.20822	5.55652	5.22975
ENSMUSG00000026926	Pmpca	protein_coding	21.1428	17.4608	17.5131	18.2396	16.8118
ENSMUSG00000033032	Afap1l1	protein_coding	10.6151	6.98861	8.03406	7.77531	8.14094
ENSMUSG00000021388	Aspn	protein_coding	22.9816	15.2248	15.4407	14.1012	13.0982
ENSMUSG00000031209	Heph	protein_coding	11.043	7.94178	12.432	13.1063	11.436
ENSMUSG00000015568	Lpl	protein_coding	896.045	658.518	805.724	709.91	557.514
ENSMUSG00000046844	Vat1l	protein_coding	4.74478	3.0595	3.28321	3.02735	2.28311
ENSMUSG00000000440	Pparg	protein_coding	75.0114	55.9027	66.6516	65.7286	62.6142
ENSMUSG00000097730	RP23-170C11.1	antisense	2.15758	1.35943	2.2116	2.81729	2.16116
ENSMUSG00000047246	Hist1h2be	protein_coding	2.20508	1.2174	2.00041	3.39996	2.53946
ENSMUSG00000025784	Clec3b	protein_coding	308.926	523.642	452.195	319.05	368.221
ENSMUSG00000020777	Acox1	protein_coding	202.168	158.414	140.652	115.347	141.169
ENSMUSG00000049999	Ppp1r3d	protein_coding	4.29178	2.55649	3.69046	3.75488	3.27356
ENSMUSG00000063611	Gm10134	protein_coding	4.92991	8.04626	5.17726	4.41612	5.32641
ENSMUSG00000032575	Manf	protein_coding	12.7825	19.8832	18.5238	15.2999	16.0445
ENSMUSG00000006344	Ggt5	protein_coding	6.83216	9.43175	7.87953	6.61374	5.98024
ENSMUSG00000054021	Sirt5	protein_coding	1.61108	1.15078	1.47172	1.77442	1.41701
ENSMUSG00000021340	Gpld1	protein_coding	2.73438	1.97732	2.29176	2.08581	2.09231
ENSMUSG00000032172	Olfm2	protein_coding	3.10043	5.0007	4.45272	8.09211	6.84971
ENSMUSG00000000738	Spg7	protein_coding	17.2691	12.8485	14.8556	19.3277	15.9271
ENSMUSG00000025204	Ndufb8	protein_coding	51.2527	35.5796	41.3031	43.0302	35.1426
ENSMUSG00000036352	Ubac1	protein_coding	14.7952	10.6752	11.1378	11.0789	8.50129
ENSMUSG00000025804	Ccr1	protein_coding	2.57951	6.47671	3.92172	2.75534	3.61244
ENSMUSG00000030844	Rgs10	protein_coding	6.71551	11.8831	10.6996	11.0245	10.8296
ENSMUSG00000027318	Adam33	protein_coding	8.24407	11.6412	9.21587	7.38652	9.0693
ENSMUSG00000087231	RP23-129P10.1	processed_transcript	0.510373	0.78633	0.751066	1.27866	1.02977
ENSMUSG00000090207	RP23-201C3.1	antisense	0.986423	1.64795	1.95901	1.93031	2.32466
ENSMUSG00000079168	Cd209g	protein_coding	8.34968	15.0056	10.3846	9.86989	9.9387
ENSMUSG00000027335	Adra1d	protein_coding	7.97663	5.05008	4.21323	6.68027	6.06995
ENSMUSG00000009418	Nav1	protein_coding	4.87705	6.77106	5.95021	5.87736	7.45096
ENSMUSG00000031974	Abcb10	protein_coding	6.16176	4.86957	4.94518	5.67146	4.69832
ENSMUSG00000018733	Pex12	protein_coding	4.02101	3.36473	3.14242	3.0874	3.0773
ENSMUSG00000050271	Prag1	protein_coding	3.27673	1.77673	1.92303	1.76276	2.02702
ENSMUSG00000069633	Pex11g	protein_coding	6.46861	4.87538	5.35379	5.04945	4.61992
ENSMUSG00000017405	Nek8	protein_coding	1.60483	1.12641	1.57391	1.7248	1.46699
ENSMUSG00000031351	Zfp185	protein_coding	4.03185	1.85795	5.71911	5.39789	3.21444
ENSMUSG00000022125	Cln5	protein_coding	13.481	17.3021	16.0159	14.7729	15.0231
ENSMUSG00000067786	Nnat	protein_coding	1072.41	575.736	880.657	1689.62	1248.22
ENSMUSG00000060002	Chpt1	protein_coding	154.954	117.465	113.973	81.3327	73.7962
ENSMUSG00000054814	Usp46	protein_coding	3.66383	2.93582	2.98707	3.13536	2.75287
ENSMUSG00000022089	Bin3	protein_coding	7.26108	9.73206	8.51392	7.71553	8.36378
ENSMUSG00000033763	Mtss1l	protein_coding	7.97728	4.8803	6.53766	6.31426	5.64755
ENSMUSG00000109602	RP24-354I16.2	antisense	0.124808	0.425488	0.24892	0.307373	0.538886
ENSMUSG00000035172	Plekhh3	protein_coding	9.9763	6.98292	7.198	8.29542	9.48958
ENSMUSG00000042215	Bag2	protein_coding	1.92883	1.34846	1.28576	1.18103	1.24272
ENSMUSG00000031595	Pdgfrl	protein_coding	1.75747	1.09603	0.466559	0.312955	0.354103
ENSMUSG00000040345	Arhgap9	protein_coding	3.82779	6.26926	4.50735	4.1669	5.19619
ENSMUSG00000022534	Mefv	protein_coding	0.134776	0.658256	0.798984	0.125506	0.303754
ENSMUSG00000031710	Ucp1	protein_coding	25.9255	2.31588	0.730146	9.46803	0.161125
ENSMUSG00000056071	S100a9	protein_coding	1.03096	67.465	13.5811	5.09625	10.1896
ENSMUSG00000019487	Trip10	protein_coding	25.502	34.5347	29.0474	21.1265	28.0142
ENSMUSG00000046318	Ccbe1	protein_coding	0.202419	0.397226	0.498166	0.602914	0.62713
ENSMUSG00000031352	Hccs	protein_coding	4.46606	3.79351	3.54729	3.79338	3.22595
ENSMUSG00000021786	Oxsm	protein_coding	7.17748	5.38308	6.17077	6.62961	5.72115
ENSMUSG00000106424	RP24-321M14.5	antisense	2.74294	1.30632	0.968862	1.90688	2.65429
ENSMUSG00000046415	AC109280.1	processed_transcript	1.36534	0.744593	1.08735	1.58929	1.21126
ENSMUSG00000019278	Dpep1	protein_coding	61.5505	86.8533	75.357	72.3824	63.406
ENSMUSG00000034664	Itga2b	protein_coding	1.05471	1.92385	1.56713	0.942631	1.43162
ENSMUSG00000018554	Ybx2	protein_coding	8.6704	6.15076	6.82479	6.7738	5.84814
ENSMUSG00000062785	Kcnc3	protein_coding	0.689693	1.26733	1.96578	3.55276	3.23664
ENSMUSG00000097123	Gm6297	lincRNA	1.56097	1.12389	1.1466	1.37014	1.02602
ENSMUSG00000022546	Gpt	protein_coding	57.9108	35.1666	56.6517	63.4665	45.3827
ENSMUSG00000040321	Zfp770	protein_coding	1.65196	1.25563	1.45002	1.55509	1.59429
ENSMUSG00000021519	Mterf3	protein_coding	7.27313	5.98554	6.41708	5.51817	5.37256
ENSMUSG00000000204	Slfn4	protein_coding	0.360344	4.30164	8.17051	0.209818	0.90596
ENSMUSG00000028085	Gatb	protein_coding	5.40582	3.8536	5.3933	5.22446	4.29577
ENSMUSG00000050541	Adra1b	protein_coding	0.748938	1.32984	1.18529	1.33574	1.14169
ENSMUSG00000000244	Tspan32	protein_coding	0.792163	1.33594	0.880272	0.852446	1.0393
ENSMUSG00000051243	Islr2	protein_coding	4.09624	6.37263	3.47525	3.56066	3.99259
ENSMUSG00000073889	Il11ra1	protein_coding	17.4894	24.3429	22.8772	17.3876	19.768
ENSMUSG00000031723	Txnl4b	protein_coding	7.31112	4.9523	5.79654	6.97707	5.51938
ENSMUSG00000028247	Coq3	protein_coding	10.1167	7.78836	7.79489	7.43974	7.15306
ENSMUSG00000041827	Oasl1	protein_coding	2.02883	6.23635	5.00444	1.56494	3.06442
ENSMUSG00000024737	Slc15a3	protein_coding	1.12349	2.60031	2.51411	1.44918	2.31702
ENSMUSG00000046056	Sbsn	protein_coding	10.3013	16.3642	13.4019	10.5363	14.4812
ENSMUSG00000017767	Spata25	protein_coding	0.178916	0.410562	0.433947	0.436527	0.702875
ENSMUSG00000048078	Tenm4	protein_coding	8.2135	4.81643	10.1898	11.2384	8.12536
ENSMUSG00000051832	RP23-320E6.5	processed_transcript	0.350414	0.669525	0.372814	0.158584	0.323463
ENSMUSG00000001661	Hoxc6	protein_coding	13.8404	9.75945	11.3309	9.26285	10.858
ENSMUSG00000028042	Zbtb7b	protein_coding	27.8214	22.6277	22.6175	18.6672	25.0941
ENSMUSG00000048126	Col6a3	protein_coding	37.4464	55.7707	40.3801	17.6125	43.725
ENSMUSG00000044147	Arf6	protein_coding	30.6301	39.3658	34.721	29.4903	34.3403
ENSMUSG00000023010	Tmbim6	protein_coding	145.637	123.013	118.73	117.111	112.194
ENSMUSG00000034059	Ypel4	protein_coding	1.51171	2.34974	1.95939	1.37039	2.09008
ENSMUSG00000063428	Ddo	protein_coding	1.52655	1.0489	0.818513	0.897436	0.656146
ENSMUSG00000040152	Thbs1	protein_coding	3.58111	14.6263	7.92725	35.6613	25.7493
ENSMUSG00000052821	Cysltr1	protein_coding	1.1896	1.71515	1.62088	1.34296	1.53348
ENSMUSG00000099966	RP24-155O13.4	antisense	3.36414	2.58214	2.63964	3.11643	2.35635
ENSMUSG00000059883	Irak4	protein_coding	3.97624	5.03949	4.64872	3.8693	4.41026
ENSMUSG00000020886	Dlg4	protein_coding	2.23917	3.02053	2.47469	1.92875	2.35117
ENSMUSG00000025492	Ifitm3	protein_coding	252.483	469.837	430.568	212.072	329.294
ENSMUSG00000022602	Arc	protein_coding	0.366588	4.13231	1.43404	0.669747	0.825113
ENSMUSG00000054951	9130008F23Rik	protein_coding	1.2007	1.73465	1.43297	1.43436	1.38868
ENSMUSG00000097378	RP23-82B19.2	lincRNA	5.27397	3.76515	3.66328	3.73753	3.34436
ENSMUSG00000035671	Zswim4	protein_coding	2.5637	3.73334	2.93007	2.74043	2.70684
ENSMUSG00000058594	Fbxo18	protein_coding	18.8457	16.4386	15.8276	16.704	16.2736
ENSMUSG00000002983	Relb	protein_coding	4.20535	5.59059	5.00657	5.57861	5.69486
ENSMUSG00000031145	Prickle3	protein_coding	5.08613	3.7636	3.76449	3.78774	4.52508
ENSMUSG00000039611	Tmem246	protein_coding	1.59823	1.09776	1.351	1.25237	1.29465
ENSMUSG00000039648	Ccbl1	protein_coding	5.11628	3.94999	3.77593	3.85739	3.29833
ENSMUSG00000059657	Stfa2l1	protein_coding	0.0440043	2.02039	0.446018	0.186553	0.361455
ENSMUSG00000086541	Has2os	processed_transcript	1.54716	2.43065	2.19364	1.17052	1.68063
ENSMUSG00000035232	Pdk3	protein_coding	2.21524	3.18457	3.88484	4.85753	4.47722
ENSMUSG00000026525	Opn3	protein_coding	18.7279	13.298	13.0399	9.78522	10.2548
ENSMUSG00000035133	Arhgap5	protein_coding	6.44598	5.06964	5.66359	5.73957	5.6728
ENSMUSG00000047867	Gimap6	protein_coding	11.9568	9.01359	9.89766	10.9258	11.2342
ENSMUSG00000062421	Arf2	protein_coding	11.5985	14.0999	12.0251	11.4823	12.3069
ENSMUSG00000087206	AC149282.2	antisense	0.271286	1.17229	0.45831	0.478695	0.562719
ENSMUSG00000024645	Timm21	protein_coding	18.9416	16.0214	18.682	18.0833	15.5355
ENSMUSG00000025420	Katnal2	protein_coding	2.37298	1.74694	1.57236	2.42709	2.19596
ENSMUSG00000026073	Il1r2	protein_coding	17.3037	35.7747	25.1345	8.13942	13.1419
ENSMUSG00000046079	Lrrc8d	protein_coding	3.90555	3.20899	3.81548	4.04384	3.21047
ENSMUSG00000035505	Cox18	protein_coding	4.02408	3.26655	3.35175	2.98697	2.89661
ENSMUSG00000018648	Dusp14	protein_coding	0.464843	1.01775	0.605859	0.260416	0.390667
ENSMUSG00000023013	Aqp2	protein_coding	0.265642	0.623941	0.539451	0.328441	0.559457
ENSMUSG00000063698	Sfxn4	protein_coding	3.12626	2.34708	2.93305	2.90058	2.52248
ENSMUSG00000035234	Fam175a	protein_coding	3.66889	2.89855	3.29851	3.51705	3.2893
ENSMUSG00000042834	Nrep	protein_coding	29.2416	43.0284	33.719	17.2635	30.7186
ENSMUSG00000075389	RP23-37J21.6	processed_transcript	5.46858	3.46353	4.28018	4.42083	5.61198
ENSMUSG00000027605	Acss2	protein_coding	23.4889	13.6291	15.9056	3.26493	3.69048
ENSMUSG00000036957	Lrfn3	protein_coding	0.865671	1.29295	0.84177	1.34063	1.28066
ENSMUSG00000074218	Cox7a1	protein_coding	30.3933	10.3706	8.69681	30.4618	8.79416
ENSMUSG00000028990	Lzic	protein_coding	10.8477	8.95306	10.3158	11.3387	10.0908
ENSMUSG00000066357	Wdr6	protein_coding	15.2283	10.2436	9.30583	12.3685	9.59643
ENSMUSG00000031283	Chrdl1	protein_coding	13.5975	21.4124	17.7543	31.8567	23.9889
ENSMUSG00000085129	RP23-183N8.3	lincRNA	0.314278	0.577734	0.43175	0.473971	0.63411
ENSMUSG00000024410	AC102096.1	protein_coding	7.5143	6.07065	6.14807	6.20966	5.53522
ENSMUSG00000102055	RP23-31H15.3	antisense	0.249	0.798616	0.665783	0.786033	0.75574
ENSMUSG00000042766	Trim46	protein_coding	0.373151	0.587442	0.40368	0.318293	0.456954
ENSMUSG00000099757	RP23-32C18.5	processed_transcript	0.182225	0.439647	0.420787	0.336298	0.540033
ENSMUSG00000026479	Lamc2	protein_coding	1.04908	1.70348	1.15227	0.60296	0.892441
ENSMUSG00000026179	Pnkd	protein_coding	6.72684	5.09057	5.71182	6.07471	5.20651
ENSMUSG00000025178	Pi4k2a	protein_coding	13.3182	16.6759	13.3222	11.9495	12.634
ENSMUSG00000105769	RP23-349J3.4	lincRNA	0.101224	0.582599	0.592352	0.427248	0.598188
ENSMUSG00000101389	Ms4a4a	protein_coding	13.758	33.2291	21.0963	8.86455	14.3627
ENSMUSG00000022831	Hcls1	protein_coding	12.9689	20.0771	18.6343	16.1872	20.2536
ENSMUSG00000019986	Ahi1	protein_coding	0.754275	1.01195	0.970405	1.13158	1.12252
ENSMUSG00000016253	Nelfcd	protein_coding	13.3587	11.5523	12.0743	11.7879	11.1553
ENSMUSG00000002409	Dyrk1b	protein_coding	10.5733	8.22659	8.04019	8.76737	6.85192
ENSMUSG00000034800	Zfp661	protein_coding	1.01749	0.743094	0.918176	0.886071	0.813258
ENSMUSG00000036144	Meox2	protein_coding	13.8425	9.81504	11.4898	9.39079	9.53693
ENSMUSG00000026387	Sctr	protein_coding	10.2375	6.67101	7.71452	4.72146	5.90419
ENSMUSG00000021676	Iqgap2	protein_coding	2.05028	3.51311	3.23079	4.30417	4.26336
ENSMUSG00000052270	Fpr2	protein_coding	0.305002	1.62041	1.5475	0.314195	1.07228
ENSMUSG00000089762	Ier5l	protein_coding	2.14647	3.43234	2.94413	3.10149	3.45945
ENSMUSG00000095788	Sirpb1a	protein_coding	0.15288	0.526315	0.741373	0.147711	0.309708
ENSMUSG00000029338	Antxr2	protein_coding	9.16756	11.9557	10.6985	10.8507	10.4455
ENSMUSG00000032314	Etfa	protein_coding	232.73	170.793	182.69	210.329	182.353
ENSMUSG00000075284	Wipf1	protein_coding	8.56371	11.29	9.23281	7.84836	9.02456
ENSMUSG00000062995	Ica1	protein_coding	2.05125	1.51009	1.74504	1.88963	1.76097
ENSMUSG00000031149	Praf2	protein_coding	4.59332	6.96407	5.82578	3.69054	5.77572
ENSMUSG00000097786	RP24-393I15.2	antisense	0.748907	1.14227	1.04499	1.26212	1.08776
ENSMUSG00000033488	AC161108.3	protein_coding	12.237	9.08289	9.51685	12.0279	10.3946
ENSMUSG00000052776	Oas1a	protein_coding	5.43426	13.8458	14.0573	5.42644	9.39812
ENSMUSG00000097616	RP23-44E17.1	lincRNA	3.3415	2.27766	3.06516	3.95538	3.06178
ENSMUSG00000036985	Zdhhc9	protein_coding	3.84239	4.78671	3.61193	3.17199	3.9076
ENSMUSG00000043252	Tmem64	protein_coding	7.87956	6.15361	5.78598	5.60109	4.90957
ENSMUSG00000031967	Afg3l1	protein_coding	13.8757	11.876	12.663	12.132	11.9236
ENSMUSG00000067825	Pex26	protein_coding	3.04696	2.24096	2.27856	1.92632	2.07671
ENSMUSG00000028751	Pla2g2e	protein_coding	2.66981	1.43425	1.43453	0.974367	1.38057
ENSMUSG00000097705	RP24-547D11.2	antisense	0.289313	0.582207	0.439226	0.336106	0.432535
[truncated: 12,696 more rows]

## Sheet: BAT
EsembleID	Symbol	Type	BAT_008w_log2FPKM	BAT_026w_log2FPKM	BAT_060w_log2FPKM	BAT_078w_log2FPKM	BAT_104w_log2FPKM
ENSMUSG00000031403	Dkc1	protein_coding	11.0683	8.06636	9.42058	9.54717	10.4138
ENSMUSG00000026956	Uap1l1	protein_coding	1.32955	2.57199	2.09301	2.69556	4.53351
ENSMUSG00000031298	Adgrg2	protein_coding	0.699162	1.74305	1.82407	1.75561	1.36385
ENSMUSG00000047036	Zfp445	protein_coding	13.8455	10.7809	11.7682	12.6415	10.7462
ENSMUSG00000051817	Sox12	protein_coding	1.84325	1.05714	0.897012	1.2886	1.19169
ENSMUSG00000062609	Kcnj15	protein_coding	0.351234	1.80358	3.40148	4.53935	3.34173
ENSMUSG00000020467	Efemp1	protein_coding	9.7223	17.7555	19.2057	16.6763	29.3804
ENSMUSG00000059456	Ptk2b	protein_coding	8.60492	13.5578	12.5411	11.0888	11.266
ENSMUSG00000086067	AC164557.1	antisense	1.01051	3.84603	7.58098	6.77112	4.38202
ENSMUSG00000073418	C4b	protein_coding	9.28139	35.0695	26.7939	17.581	54.7883
ENSMUSG00000001025	S100a6	protein_coding	22.8449	54.4725	60.9015	42.3143	139.22
ENSMUSG00000002588	Pon1	protein_coding	10.9756	4.90254	6.70251	10.4529	5.49048
ENSMUSG00000005251	Ripk4	protein_coding	0.589259	4.97269	4.17612	3.52181	2.98724
ENSMUSG00000024065	Ehd3	protein_coding	1.80293	3.29289	3.16979	3.45144	3.07718
ENSMUSG00000093803	Ppp2r3d	protein_coding	6.18847	4.69633	5.55645	5.73591	5.90702
ENSMUSG00000021144	Mta1	protein_coding	15.863	13.1067	13.046	13.5224	14.0647
ENSMUSG00000002847	Pla1a	protein_coding	6.77367	9.85551	8.90061	8.98269	9.69407
ENSMUSG00000044197	Gpr146	protein_coding	12.2408	8.88481	11.6125	11.0795	11.448
ENSMUSG00000074398	AC122037.2	antisense	22.5939	40.1782	35.4719	31.7115	32.1587
ENSMUSG00000097903	RP24-531D17.1	antisense	0.966651	2.21205	1.36306	1.40635	1.43093
ENSMUSG00000097479	Gm26582	lincRNA	1.86093	3.21472	3.44922	3.01328	3.26655
ENSMUSG00000103730	RP23-243M12.5	TEC	2.28677	5.37879	3.4226	4.9582	4.41955
ENSMUSG00000036896	C1qc	protein_coding	10.9278	25.1138	23.2035	20.2065	37.7245
ENSMUSG00000034867	Ankrd27	protein_coding	8.63835	6.56996	7.20731	8.14205	6.90359
ENSMUSG00000032554	Trf	protein_coding	3.77607	7.69185	8.65228	5.52488	6.25544
ENSMUSG00000035184	Fam124a	protein_coding	1.09182	1.96427	2.03141	2.07721	3.32027
ENSMUSG00000087249	RP23-479J7.2	antisense	7.54241	23.936	15.8424	7.24311	6.2894
ENSMUSG00000039457	Ppl	protein_coding	0.688949	2.09491	1.53818	0.946939	2.72137
ENSMUSG00000044465	Fam160a2	protein_coding	3.34676	2.82065	2.71543	2.79692	2.66235
ENSMUSG00000097142	Gm26778	lincRNA	0.790594	1.46158	1.3209	1.43601	1.27884
ENSMUSG00000028111	Ctsk	protein_coding	5.40839	19.2893	7.30134	8.28843	22.6213
ENSMUSG00000040459	Arglu1	protein_coding	21.4916	17.816	18.8968	19.4734	20.5226
ENSMUSG00000001444	Tbx21	protein_coding	0.953754	0.342004	0.51461	0.447766	0.61591
ENSMUSG00000031380	Figf	protein_coding	2.3304	3.55399	3.39363	2.6103	3.22983
ENSMUSG00000075705	Msrb1	protein_coding	53.0507	86.3556	77.6299	62.9341	75.0753
ENSMUSG00000026825	Dnm1	protein_coding	1.47624	2.67361	1.5675	1.87357	2.31332
ENSMUSG00000023965	Fbxl17	protein_coding	5.10402	4.17839	4.6504	4.29392	3.72872
ENSMUSG00000003345	Csnk1g2	protein_coding	24.2992	19.6693	22.7127	23.0502	21.2929
ENSMUSG00000031877	Ces2g	protein_coding	0.907947	1.73491	1.22031	1.08141	1.9837
ENSMUSG00000071073	Lrrc73	protein_coding	0.476175	1.0872	0.406424	0.486395	0.715605
ENSMUSG00000060802	B2m	protein_coding	489.02	692.294	856.394	724.627	1123.91
ENSMUSG00000110350	RP23-218K15.7	TEC	16.7916	29.9272	29.3012	34.8261	54.0206
ENSMUSG00000050708	Ftl1	protein_coding	626.233	861.384	902.103	806.816	1158.85
ENSMUSG00000042350	Arel1	protein_coding	13.8528	17.3081	14.1618	10.8663	12.8919
ENSMUSG00000031373	Car5b	protein_coding	15.05	23.6826	23.913	18.327	16.4991
ENSMUSG00000034349	Smc4	protein_coding	3.94843	2.91359	2.88819	2.50132	3.07666
ENSMUSG00000072812	Ahnak2	protein_coding	0.375532	0.953248	0.451957	0.482467	1.15454
ENSMUSG00000015342	Xk	protein_coding	0.763554	1.35866	1.49868	0.890031	0.711502
ENSMUSG00000097804	RP23-129D21.1	antisense	0.0552965	0.523741	0.516005	0.414728	0.928336
ENSMUSG00000031902	Nfatc3	protein_coding	4.70879	3.96259	4.16217	3.84911	3.50471
ENSMUSG00000061436	Hipk2	protein_coding	0.926316	1.34372	1.21618	1.00957	1.21864
ENSMUSG00000028245	Nsmaf	protein_coding	6.23568	5.25741	4.95003	4.95644	5.12657
ENSMUSG00000060586	H2-Eb1	protein_coding	48.2749	70.7682	69.5498	72.1616	94.8694
ENSMUSG00000097347	Gm17275	lincRNA	3.72997	5.76983	4.81926	6.09025	5.68582
ENSMUSG00000016194	Hsd11b1	protein_coding	40.6553	77.9849	102.181	84.1013	69.6248
ENSMUSG00000022090	Pdlim2	protein_coding	0.612632	1.00451	0.844545	1.01153	1.60292
ENSMUSG00000043279	Trim56	protein_coding	6.03961	5.14273	5.53594	5.39462	5.56061
ENSMUSG00000078716	Tmem8b	protein_coding	4.76967	3.30468	3.80966	5.05189	3.44929
ENSMUSG00000073987	Ggh	protein_coding	10.1296	12.0985	12.1788	11.6778	12.2312
ENSMUSG00000036594	H2-Aa	protein_coding	33.1846	50.4148	49.2125	50.4548	76.1403
ENSMUSG00000056492	Adgrf5	protein_coding	35.8985	29.095	28.158	33.9074	27.3972
ENSMUSG00000054675	Tmem119	protein_coding	1.33302	3.05795	1.70667	1.28922	3.14783
ENSMUSG00000020448	Rnf185	protein_coding	14.0645	16.4709	15.1963	15.7165	13.3616
ENSMUSG00000027386	Fbln7	protein_coding	1.3243	3.67259	2.09337	2.36199	4.16636
ENSMUSG00000001504	Irx2	protein_coding	0.120555	0.370681	0.548984	0.758864	0.753071
ENSMUSG00000019929	Dcn	protein_coding	44.429	68.1137	65.7755	68.5009	72.9703
ENSMUSG00000036905	C1qb	protein_coding	21.3013	52.2709	46.2674	38.0156	88.3519
ENSMUSG00000027889	Ampd2	protein_coding	16.7567	12.1009	10.5893	12.7475	11.7425
ENSMUSG00000056427	Slit3	protein_coding	2.79165	4.49129	3.7913	4.07178	5.06786
ENSMUSG00000062480	Acat3	protein_coding	3.37889	7.28376	3.08623	2.74553	6.64454
ENSMUSG00000029298	Gbp9	protein_coding	5.01402	3.32528	2.90858	3.91757	4.02039
ENSMUSG00000026888	Grb14	protein_coding	11.5321	6.69858	11.0894	8.37666	8.82211
ENSMUSG00000092386	RP23-335C3.6	processed_transcript	9.90615	16.8253	9.42342	9.79641	12.8454
ENSMUSG00000024646	Cyb5a	protein_coding	78.5582	100.156	102.032	98.0446	96.3386
ENSMUSG00000092006	RP23-107N10.4	antisense	2.65359	5.17846	5.3593	4.08553	5.67732
ENSMUSG00000029816	Gpnmb	protein_coding	0.616469	3.51186	3.31912	5.77153	11.8963
ENSMUSG00000041696	Rasl12	protein_coding	26.5297	15.1773	29.3666	30.3894	28.5256
ENSMUSG00000041841	Rpl37	protein_coding	101.285	132.208	155.036	111.12	150.118
ENSMUSG00000021222	Dcaf4	protein_coding	6.80428	4.87411	5.65908	6.0947	4.52506
ENSMUSG00000019139	Isyna1	protein_coding	7.92077	13.9858	9.54899	7.27318	6.98894
ENSMUSG00000023883	Phf10	protein_coding	10.46	8.70764	9.21406	8.62452	9.24797
ENSMUSG00000049577	Zfpm1	protein_coding	3.95909	2.98601	2.81715	3.70361	3.18776
ENSMUSG00000087232	RP23-467O2.2	antisense	0.542439	2.14595	0.685922	0.797488	0.7473
ENSMUSG00000101503	RP23-280F6.3	antisense	8.93118	13.1394	10.0696	14.6226	14.912
ENSMUSG00000034463	Scara3	protein_coding	1.75343	3.01636	2.03168	2.90103	3.51614
ENSMUSG00000097431	RP23-138C14.7	antisense	1.26852	1.76963	1.41044	1.22083	1.27528
ENSMUSG00000024371	C2	protein_coding	0.872252	1.6803	1.35167	1.16973	2.12535
ENSMUSG00000024410	AC102096.1	protein_coding	10.0934	8.10073	7.819	8.25284	7.20304
ENSMUSG00000093598	RP23-12I4.2	antisense	0.503724	1.09819	0.648797	0.739274	0.779112
ENSMUSG00000030256	Bhlhe41	protein_coding	8.69886	4.15061	6.48321	6.69962	5.65485
ENSMUSG00000030966	Trim21	protein_coding	3.26134	2.3695	2.25241	2.54002	3.17614
ENSMUSG00000063316	Rpl27	protein_coding	100.548	123.259	131.495	109.619	135.704
ENSMUSG00000009185	Ccl8	protein_coding	1.18566	18.4707	23.969	9.3986	43.8733
ENSMUSG00000028152	Tspan5	protein_coding	1.34261	1.78998	1.9107	2.17458	2.18002
ENSMUSG00000030516	Tjp1	protein_coding	14.7524	11.5331	11.4476	12.518	11.1794
ENSMUSG00000004798	Ulk2	protein_coding	11.821	10.08	10.1559	9.8193	9.4733
ENSMUSG00000002833	Hdgfrp2	protein_coding	10.6913	8.52391	8.48112	8.71729	8.48592
ENSMUSG00000033948	Zswim5	protein_coding	0.730233	1.57517	1.73094	1.40151	0.766629
ENSMUSG00000021876	Rnase4	protein_coding	23.5271	37.5695	31.3293	31.0972	36.0289
ENSMUSG00000020473	Aebp1	protein_coding	8.42236	22.7942	12.3534	12.9982	27.9575
ENSMUSG00000020676	Ccl11	protein_coding	21.5975	33.3079	36.6748	31.4689	43.6792
ENSMUSG00000026678	Rgs5	protein_coding	134.497	104.326	121.524	129.539	105.915
ENSMUSG00000036446	Lum	protein_coding	15.3854	34.9237	20.0819	16.6796	28.8635
ENSMUSG00000027962	Vcam1	protein_coding	0.946313	1.96449	1.57148	1.97415	2.731
ENSMUSG00000092395	RP23-24A13.20	antisense	2.36673	4.93027	3.81291	6.81419	4.27105
ENSMUSG00000112652	RP23-231J3.5	antisense	0.603616	1.01279	0.848538	1.02578	0.834424
ENSMUSG00000036887	C1qa	protein_coding	24.25	51.2862	47.3985	40.0338	74.0266
ENSMUSG00000001865	Cpa3	protein_coding	1.23361	3.13395	3.84565	3.22788	4.89084
ENSMUSG00000024451	Arap3	protein_coding	20.1589	16.0483	15.4405	18.5036	16.8994
ENSMUSG00000089961	RP23-308E4.6	antisense	2.21575	4.04587	4.11862	6.25594	7.58971
ENSMUSG00000001435	Col18a1	protein_coding	4.10555	7.23848	5.96435	6.07503	12.1071
ENSMUSG00000012705	Retn	protein_coding	39.6098	68.6112	85.031	48.9152	56.1415
ENSMUSG00000056569	Mpz	protein_coding	23.749	7.95165	5.45258	7.42879	7.27573
ENSMUSG00000023460	Rab12	protein_coding	43.321	35.9782	37.1936	34.9635	31.3242
ENSMUSG00000017466	Timp2	protein_coding	25.0037	42.2094	29.478	30.4776	42.402
ENSMUSG00000040485	Lrrc52	protein_coding	0.322482	0.898193	0.54515	0.224185	0.144698
ENSMUSG00000031129	Slc9a9	protein_coding	0.428639	0.82071	0.776546	0.753478	1.09605
ENSMUSG00000038604	Fam65a	protein_coding	24.1315	19.2247	18.4799	22.1607	20.1443
ENSMUSG00000086316	RP23-106P7.2	protein_coding	5.7345	4.57269	5.23018	5.359	5.22528
ENSMUSG00000042190	Cmklr1	protein_coding	3.25532	5.59495	5.95732	5.39368	8.53777
ENSMUSG00000030551	Nr2f2	protein_coding	4.04241	3.04013	2.95952	3.26385	3.23358
ENSMUSG00000044533	Rps2	protein_coding	332.408	391.739	411.881	362.937	406.047
ENSMUSG00000057342	Sphk2	protein_coding	8.23915	10.2081	8.85026	9.87736	9.362
ENSMUSG00000024610	Cd74	protein_coding	92.8358	135.392	134.189	138.668	211.14
ENSMUSG00000038900	Rpl12	protein_coding	39.9892	51.3666	53.4902	47.6833	64.807
ENSMUSG00000034656	Cacna1a	protein_coding	1.85953	3.3782	4.1893	3.97028	3.28642
ENSMUSG00000033186	Mzt1	protein_coding	20.0418	16.9084	18.9762	17.9375	15.7278
ENSMUSG00000020652	Cenpo	protein_coding	1.92701	2.78832	1.93349	2.01032	1.74604
ENSMUSG00000073702	Rpl31	protein_coding	100.949	127.255	135.845	112.456	146.95
ENSMUSG00000046330	Rpl37a	protein_coding	123.601	163.604	197.228	150.039	199.071
ENSMUSG00000108368	RP23-335C3.10	TEC	3.34086	5.7823	3.96773	4.81403	4.37665
ENSMUSG00000043300	B3galnt1	protein_coding	2.73447	3.79173	4.49396	4.5757	5.96481
ENSMUSG00000031253	Srpx2	protein_coding	1.22445	2.14246	2.24924	2.24102	4.03226
ENSMUSG00000013707	Tnfaip8l2	protein_coding	0.906342	2.23061	2.09405	1.82386	3.72225
ENSMUSG00000031740	Mmp2	protein_coding	14.9353	36.5545	15.3285	13.2921	33.4416
ENSMUSG00000059602	Syn3	protein_coding	0.806504	1.34215	1.35532	1.6938	1.4773
ENSMUSG00000025888	Casp1	protein_coding	1.07045	2.53269	3.14448	3.36385	5.57414
ENSMUSG00000043613	Mmp3	protein_coding	2.74553	14.0291	10.2824	6.65256	29.9917
ENSMUSG00000069516	Lyz2	protein_coding	53.3569	118.423	115.556	122.233	309.637
ENSMUSG00000006360	Crip1	protein_coding	12.6766	19.5809	20.2788	17.0598	27.3889
ENSMUSG00000063888	Rpl7l1	protein_coding	25.277	30.8417	31.8463	27.7222	28.4296
ENSMUSG00000020889	Nr1d1	protein_coding	92.7877	53.8043	81.5894	88.1718	63.5132
ENSMUSG00000105442	RP23-385G21.4	TEC	0.285365	1.65021	0.689977	0.523597	0.434454
ENSMUSG00000055053	Nfic	protein_coding	35.8364	27.8416	25.7834	27.7874	23.8111
ENSMUSG00000022847	Thpo	protein_coding	0.429751	0.873081	0.646763	0.771606	1.23955
ENSMUSG00000109754	RP23-434L22.2	lincRNA	0.682991	1.31239	1.2685	1.16568	1.39352
ENSMUSG00000000318	Clec10a	protein_coding	3.04258	6.7176	6.44373	5.91197	8.4457
ENSMUSG00000023992	Trem2	protein_coding	0.113102	0.644727	0.557638	0.92014	2.22758
ENSMUSG00000074682	Zcchc3	protein_coding	2.49381	1.64438	1.41562	1.90346	1.30643
ENSMUSG00000079641	Rpl39	protein_coding	59.1512	74.9316	92.3868	71.3663	103.637
ENSMUSG00000085628	Appbp2os	antisense	1.14018	1.73563	1.54582	1.19977	1.34712
ENSMUSG00000115685	RP24-542M6.2	TEC	3.15405	5.28367	5.11136	6.08624	7.94456
ENSMUSG00000004043	Stat5a	protein_coding	17.6039	13.3696	14.4141	13.4716	14.8537
ENSMUSG00000027188	Pamr1	protein_coding	0.953513	1.97102	1.10965	1.21936	1.62919
ENSMUSG00000002222	Rmnd5a	protein_coding	21.1889	17.8492	19.95	17.4994	14.382
ENSMUSG00000011884	Gltp	protein_coding	14.9929	17.8514	20.399	21.2231	22.3217
ENSMUSG00000022512	Cldn1	protein_coding	0.962453	2.9349	1.8034	1.48015	1.20273
ENSMUSG00000001249	Hpn	protein_coding	0.450111	0.849469	0.435379	0.335774	0.790518
ENSMUSG00000061742	Slc22a12	protein_coding	0.170854	0.868031	1.76561	1.64466	1.60178
ENSMUSG00000028683	Eif2b3	protein_coding	2.35537	2.999	2.80661	2.79079	2.79505
ENSMUSG00000059939	RP23-139J18.1	protein_coding	1.76277	1.25388	1.48204	1.34395	1.44336
ENSMUSG00000096976	Gm26882	lincRNA	2.30622	4.18323	3.70621	5.12812	5.77259
ENSMUSG00000032609	Klhdc8b	protein_coding	3.93812	2.83214	2.47211	3.45903	2.9247
ENSMUSG00000031274	Col4a5	protein_coding	1.34416	0.866167	0.625067	0.405016	0.634449
ENSMUSG00000014932	Yes1	protein_coding	5.95716	4.85811	5.39225	4.77331	4.62074
ENSMUSG00000024608	Rps14	protein_coding	239.501	294.255	313.436	262.056	324.082
ENSMUSG00000032115	Hyou1	protein_coding	17.16	20.3225	19.7436	18.6425	17.7546
ENSMUSG00000084819	RP23-340E18.3	antisense	0.646141	2.05108	2.23901	0.427246	0.77294
ENSMUSG00000051627	Hist1h1e	protein_coding	1.62674	0.834858	1.9799	1.60081	1.31813
ENSMUSG00000097234	Gm26518	lincRNA	1.38087	2.04706	1.62217	1.97062	2.05153
ENSMUSG00000029851	Tcaf2	protein_coding	3.2617	2.53127	2.79425	3.08428	2.43179
ENSMUSG00000001911	Nfix	protein_coding	31.6977	25.1103	27.1463	28.9771	23.5781
ENSMUSG00000070348	Ccnd1	protein_coding	1.72594	3.57528	4.02247	3.39731	5.35387
ENSMUSG00000061477	Rps7	protein_coding	101.27	124.389	123.897	107.707	134.976
ENSMUSG00000100220	RP23-204C16.3	antisense	8.48106	15.0774	11.654	15.3544	12.3013
ENSMUSG00000087367	AC149086.3	antisense	1.33064	2.40627	2.03786	2.50576	2.63849
ENSMUSG00000104548	RP24-511F2.4	TEC	0.847026	1.24399	0.897816	1.06261	0.819178
ENSMUSG00000035517	Tdrd7	protein_coding	9.34636	11.533	10.2231	9.43708	8.59309
ENSMUSG00000030406	Gipr	protein_coding	2.16753	1.41856	1.44195	1.30908	1.61714
ENSMUSG00000034801	Sos2	protein_coding	6.61548	5.70624	5.79063	5.64307	4.79652
ENSMUSG00000035835	Plppr3	protein_coding	0.495613	0.773338	0.659128	0.868982	1.36626
ENSMUSG00000060938	Rpl26	protein_coding	145.501	172.458	186.549	156.284	182.999
ENSMUSG00000066233	Tmem42	protein_coding	3.83233	2.92289	3.13264	3.34244	2.46967
ENSMUSG00000040170	Fmo2	protein_coding	5.36833	8.64728	8.19928	9.38779	6.9153
ENSMUSG00000108655	RP24-259P13.2	antisense	1.87388	1.16244	1.21991	1.24744	1.28841
ENSMUSG00000000957	Mmp14	protein_coding	3.44519	7.63487	4.00273	5.35616	10.8983
ENSMUSG00000031871	Cdh5	protein_coding	70.8459	55.1136	52.6484	71.4177	69.5578
ENSMUSG00000063060	Sox7	protein_coding	8.98712	6.34719	5.88338	9.28478	7.12151
ENSMUSG00000017493	Igfbp4	protein_coding	18.2061	29.2002	25.0235	27.6019	34.209
ENSMUSG00000078349	AW011738	protein_coding	3.45513	5.64736	4.46196	3.37727	2.74931
ENSMUSG00000047181	Samd14	protein_coding	0.569086	0.925666	0.636421	1.06108	0.830499
ENSMUSG00000033460	Armcx1	protein_coding	3.21755	2.38971	2.05331	2.46158	2.41072
ENSMUSG00000059920	RP23-32M15.2	protein_coding	9.5962	8.05788	8.32292	7.46065	6.63231
ENSMUSG00000073421	H2-Ab1	protein_coding	32.5728	46.3529	47.5677	46.5224	73.5633
ENSMUSG00000045128	Rpl18a	protein_coding	164.565	197.859	201.722	175.399	206.672
ENSMUSG00000003031	Cdkn1b	protein_coding	16.5107	13.3819	15.4001	14.1654	13.3897
ENSMUSG00000005370	Msh6	protein_coding	5.78542	4.57958	5.16943	4.60929	4.64612
ENSMUSG00000042286	Stab1	protein_coding	4.32999	6.61943	5.66757	6.20911	9.23256
ENSMUSG00000061983	Rps12	protein_coding	93.8487	112.554	120.276	105.829	135.096
ENSMUSG00000048706	Lurap1l	protein_coding	1.74411	1.1739	1.19287	1.45555	1.45707
ENSMUSG00000035168	Tanc1	protein_coding	2.8487	2.30677	2.55856	2.53686	2.46185
ENSMUSG00000096145	Vkorc1	protein_coding	6.66832	8.62598	8.68614	7.63633	8.48445
ENSMUSG00000034845	Plvap	protein_coding	7.59605	11.4937	10.0785	9.80758	11.578
ENSMUSG00000039001	Rps21	protein_coding	254.273	312.794	396.871	311.515	378.355
ENSMUSG00000022803	Popdc2	protein_coding	10.4264	7.46205	9.02293	11.3113	7.1663
ENSMUSG00000022814	Umps	protein_coding	5.96173	7.43683	8.89177	6.69633	7.27498
ENSMUSG00000046314	Stxbp6	protein_coding	1.7563	1.22036	0.94372	1.07919	1.07611
ENSMUSG00000007892	Rplp1	protein_coding	783.399	938.101	1048.39	856.49	1063.65
ENSMUSG00000090862	Rps13	protein_coding	52.242	63.3517	64.9123	53.609	65.8906
ENSMUSG00000035295	Wdr38	protein_coding	3.90942	5.61348	5.78926	5.91756	8.2249
ENSMUSG00000036438	Calm2	protein_coding	80.0657	92.823	107.983	94.5616	101.731
ENSMUSG00000097675	RP23-336I5.9	processed_transcript	4.32781	6.59437	5.18168	5.32742	6.71054
ENSMUSG00000019977	Hbs1l	protein_coding	14.5149	12.599	12.7579	10.7639	10.4179
ENSMUSG00000024990	Rbp4	protein_coding	89.1412	51.2891	68.4568	64.079	48.3538
ENSMUSG00000033557	Fam20b	protein_coding	10.1458	8.73964	9.01621	9.41197	7.604
ENSMUSG00000036817	Sun1	protein_coding	12.2012	10.1468	8.75242	9.65379	8.48355
ENSMUSG00000057841	Rpl32	protein_coding	165.324	201.135	222.548	181.345	247.354
ENSMUSG00000028108	Ecm1	protein_coding	13.077	23.3245	19.8582	16.6724	32.4895
ENSMUSG00000048701	Ccdc6	protein_coding	7.88394	6.26414	6.80036	5.58978	6.98714
ENSMUSG00000039252	Lgi2	protein_coding	0.953449	1.75639	1.2143	0.888148	2.18768
ENSMUSG00000020334	Slc22a4	protein_coding	3.00232	4.57813	3.51547	3.46546	4.51022
ENSMUSG00000046532	Ar	protein_coding	0.450635	0.787064	1.4293	1.36435	1.17201
ENSMUSG00000078867	RP23-67E6.3	protein_coding	0.770419	1.3152	1.6771	1.74097	1.17285
ENSMUSG00000108955	RP23-442J18.3	TEC	0.450231	0.814048	0.621489	0.722323	0.552819
ENSMUSG00000085024	RP23-16H24.2	lincRNA	5.09331	7.74332	6.55092	7.22484	5.71279
ENSMUSG00000106237	RP23-45G4.3	lincRNA	7.99801	5.40462	7.78346	5.20888	6.80389
ENSMUSG00000038437	Mllt6	protein_coding	23.0462	19.5368	20.16	22.5531	21.3544
ENSMUSG00000015882	Lcorl	protein_coding	0.994653	0.812742	0.854459	0.744051	0.809465
ENSMUSG00000022225	Cma1	protein_coding	1.76274	5.15805	6.21971	5.3433	11.2634
ENSMUSG00000026958	Dpp7	protein_coding	4.41348	5.50804	5.51659	5.27876	5.55187
ENSMUSG00000070942	Il1rl2	protein_coding	0.728267	1.67834	1.11645	0.639876	2.01735
ENSMUSG00000066154	Mup3	protein_coding	0.261184	0.765135	0.748548	0.330652	0.283108
ENSMUSG00000093768	RP23-142A14.2	processed_transcript	1.86025	4.0045	3.18818	2.65897	3.09344
ENSMUSG00000025078	Nhlrc2	protein_coding	3.49353	4.4491	4.42277	3.75532	3.43701
ENSMUSG00000024413	Npc1	protein_coding	11.903	8.71383	7.87879	7.45437	7.298
ENSMUSG00000085278	RP23-133J9.5	antisense	11.4062	19.0897	14.1714	20.1487	18.2157
ENSMUSG00000040840	RP23-94B13.2	antisense	0.510089	1.02619	0.917611	1.04516	1.45478
ENSMUSG00000048960	Prex2	protein_coding	6.99007	5.50781	4.8038	4.58532	4.95908
ENSMUSG00000113529	RP23-46D6.7	bidirectional_promoter_lncRNA	4.18707	6.74421	5.58009	6.70878	4.87108
ENSMUSG00000029614	Rpl6	protein_coding	74.4392	87.8745	84.7882	77.1624	94.0243
ENSMUSG00000085185	RP23-35F19.4	processed_transcript	2.85391	1.72915	1.73315	2.08247	1.38457
ENSMUSG00000041202	Pla2g2d	protein_coding	0.687746	1.29087	1.28191	2.4388	2.30412
ENSMUSG00000024420	Zfp521	protein_coding	0.433535	0.731336	0.470343	0.684419	0.696146
ENSMUSG00000024968	Rcor2	protein_coding	2.64211	1.56002	1.67354	2.72508	2.687
ENSMUSG00000027408	Cpxm1	protein_coding	2.89857	8.73046	3.66329	3.67033	10.4817
ENSMUSG00000036103	Colec12	protein_coding	2.48621	3.57385	2.92496	3.42491	4.60641
ENSMUSG00000022096	Hr	protein_coding	5.04094	3.27719	5.13022	4.06257	5.32598
ENSMUSG00000026729	RP23-71J17.2	lincRNA	0.551751	1.04935	1.02456	1.07262	1.16677
ENSMUSG00000037134	Prmt9	protein_coding	2.99854	2.51186	2.56569	2.69276	2.22093
ENSMUSG00000063457	Rps15	protein_coding	399.507	482.246	562.694	467.412	562.614
ENSMUSG00000024424	Ttc39c	protein_coding	0.307365	0.632999	0.588271	0.445262	0.814322
ENSMUSG00000086472	RP23-146P7.2	antisense	1.50651	2.60879	1.767	2.39015	1.7827
ENSMUSG00000026639	Lamb3	protein_coding	1.75185	2.40657	2.24674	1.8199	1.71747
ENSMUSG00000040936	Ulk4	protein_coding	0.801903	1.1996	1.08483	1.45968	1.36589
ENSMUSG00000109602	RP24-354I16.2	antisense	0.240173	0.678642	0.909885	0.503844	0.534457
ENSMUSG00000025351	Cd63	protein_coding	15.6072	26.5652	23.1855	19.7772	51.7959
ENSMUSG00000025794	Rpl14	protein_coding	127.088	154.094	170.102	139.849	177.131
ENSMUSG00000021939	Ctsb	protein_coding	331.424	388.749	394.598	345.92	369.35
ENSMUSG00000073411	H2-D1	protein_coding	218.894	275.086	317.221	303.938	449.307
ENSMUSG00000055660	Mettl4	protein_coding	2.61392	2.02099	2.51805	2.07561	2.2185
ENSMUSG00000038521	C1s1	protein_coding	28.0998	37.2425	34.8773	40.6435	52.671
ENSMUSG00000087259	RP23-468D17.1	lincRNA	2.13639	1.27703	1.45461	2.22784	1.79714
ENSMUSG00000073433	Arhgdig	protein_coding	1.23211	1.79343	1.85774	1.29043	1.01401
ENSMUSG00000060181	Slc35e3	protein_coding	5.07274	6.32257	4.96124	4.75727	4.87825
ENSMUSG00000079608	Stard6	protein_coding	0.701504	0.424482	0.586576	0.73598	0.685354
ENSMUSG00000018381	Abi3	protein_coding	12.9521	17.7828	16.9975	20.0589	16.4489
ENSMUSG00000000056	Narf	protein_coding	12.1974	9.97522	9.91817	7.94381	6.75543
ENSMUSG00000012187	Mogat1	protein_coding	9.95629	6.62413	8.20225	6.49239	4.99504
ENSMUSG00000026566	Mpzl1	protein_coding	3.21871	2.41858	2.57647	3.38652	2.89944
ENSMUSG00000092267	RP24-458F14.3	processed_transcript	0.96672	2.23135	1.56121	1.98729	2.53978
ENSMUSG00000102349	RP24-458F14.4	TEC	10.3142	16.3432	15.5436	20.8109	19.7879
ENSMUSG00000027322	Siglec1	protein_coding	0.498681	1.30046	0.95343	0.586213	1.63949
ENSMUSG00000027193	Api5	protein_coding	19.892	22.6088	21.5058	19.3883	19.6923
ENSMUSG00000038260	Trpm4	protein_coding	1.76028	1.33978	1.29333	1.26435	1.21469
ENSMUSG00000115338	Pnp	protein_coding	9.47562	13.3413	10.5455	9.96664	9.11034
ENSMUSG00000025188	Hps1	protein_coding	2.01299	2.43091	2.17516	2.79237	2.70656
ENSMUSG00000040782	Rfwd2	protein_coding	5.38933	4.6461	4.93126	4.40453	4.33424
ENSMUSG00000056144	Trim34a	protein_coding	4.3627	3.33827	3.83829	3.98315	4.74942
ENSMUSG00000026155	Smap1	protein_coding	22.9181	19.4565	19.9019	17.4157	16.194
ENSMUSG00000026608	Kctd3	protein_coding	6.79534	5.62137	6.1208	6.01457	5.58119
ENSMUSG00000039221	Rpl22l1	protein_coding	14.3054	18.5753	19.6377	17.7397	21.3099
ENSMUSG00000115332	RP23-428I9.6	lincRNA	2.30667	4.40657	2.95903	3.51138	5.03381
ENSMUSG00000092274	Neat1	lincRNA	103.275	154.353	145.442	108.104	127.468
ENSMUSG00000026574	Dpt	protein_coding	55.3107	89.2641	81.9705	89.1244	136.668
ENSMUSG00000025076	Casp7	protein_coding	6.06382	4.34509	4.90556	4.93835	5.72603
ENSMUSG00000038623	Tm6sf1	protein_coding	2.8832	4.39697	5.07612	4.38262	3.85459
ENSMUSG00000021255	Esrrb	protein_coding	0.30758	0.55259	0.654154	0.784588	0.413837
ENSMUSG00000029810	Tmem176b	protein_coding	6.54673	11.2686	10.2402	12.3815	18.1861
ENSMUSG00000061068	Mcpt4	protein_coding	2.47366	5.91639	8.59369	7.9341	13.1987
ENSMUSG00000062997	Rpl35	protein_coding	117.305	142.965	156.46	125.198	163.553
ENSMUSG00000015189	Casd1	protein_coding	7.38603	6.20105	5.84508	5.7656	5.20421
ENSMUSG00000052373	Mpp3	protein_coding	0.456743	0.939998	0.611305	0.685963	0.682049
ENSMUSG00000023224	Serping1	protein_coding	32.0804	53.2788	42.8587	41.4926	69.1607
ENSMUSG00000044674	Fzd1	protein_coding	5.17688	6.45822	5.81672	5.31776	5.91408
ENSMUSG00000110185	Igip	protein_coding	14.3562	12.0433	13.249	13.1254	11.3593
ENSMUSG00000020681	Ace	protein_coding	8.56857	15.2278	8.95537	8.50731	11.9166
ENSMUSG00000071656	Lrrn4cl	protein_coding	3.7347	6.42146	4.52521	4.68188	6.14896
ENSMUSG00000000148	Brat1	protein_coding	3.52618	2.96622	2.94453	3.01738	3.06496
ENSMUSG00000020053	Igf1	protein_coding	2.39904	3.76703	2.60085	2.81134	5.0003
ENSMUSG00000023078	Cxcl13	protein_coding	1.18396	8.58896	6.9671	3.16949	6.24367
ENSMUSG00000004655	Aqp1	protein_coding	290.273	197.428	224.088	216.849	219.691
ENSMUSG00000025223	Ldb1	protein_coding	21.9183	18.6433	18.9937	21.0484	20.4701
ENSMUSG00000078485	Plekhn1	protein_coding	5.30547	4.34216	4.48801	4.10869	4.05654
ENSMUSG00000022856	Tmem41a	protein_coding	10.7503	14.8361	12.8227	11.1764	8.6637
ENSMUSG00000069792	Wfdc17	protein_coding	2.81857	17.9454	15.4963	11.1335	57.8901
ENSMUSG00000038594	Cep85l	protein_coding	4.23712	3.23415	2.93425	2.9518	2.43276
ENSMUSG00000085572	RP24-430N21.3	antisense	1.12683	1.87553	1.11238	1.21165	1.30864
ENSMUSG00000001020	S100a4	protein_coding	0.167854	0.789797	0.360747	0.309161	1.6882
ENSMUSG00000037692	Ahdc1	protein_coding	6.31088	4.72565	4.80005	6.12256	6.02086
ENSMUSG00000029919	Hpgds	protein_coding	0.25165	0.485152	0.507903	0.664579	1.01429
ENSMUSG00000026223	Itm2c	protein_coding	18.1404	20.6831	20.2392	21.5146	23.7052
ENSMUSG00000055172	C1ra	protein_coding	7.94734	12.6003	10.7912	11.1972	16.9217
ENSMUSG00000038034	Igsf8	protein_coding	10.3414	14.7421	11.2382	11.2384	12.3878
ENSMUSG00000035069	Oma1	protein_coding	6.85772	5.4087	6.47545	7.0227	5.13359
ENSMUSG00000005950	P2rx5	protein_coding	54.0094	37.2457	50.2885	51.0508	46.7132
ENSMUSG00000090084	Srpx	protein_coding	2.71445	4.94496	3.94877	3.14603	5.29195
ENSMUSG00000037601	Nme1	protein_coding	6.03471	7.23775	7.77035	6.35018	6.7601
ENSMUSG00000023367	Tmem176a	protein_coding	2.1978	4.01908	3.62437	3.90725	6.82324
ENSMUSG00000001300	Efnb2	protein_coding	4.7207	3.37574	3.12545	3.85369	3.61214
ENSMUSG00000090112	Shprh	protein_coding	2.79948	2.13355	2.27183	1.894	1.89217
ENSMUSG00000068417	Pnp2	protein_coding	1.12938	1.6849	1.84052	1.8015	1.27814
ENSMUSG00000062328	Rpl17	protein_coding	284.364	338.449	361.079	321.769	399.869
ENSMUSG00000108969	RP23-366O14.3	lincRNA	0.369813	1.87037	0.823259	0.247653	0.477844
ENSMUSG00000026315	Serpinb8	protein_coding	0.416065	0.800036	0.739358	0.533085	1.19124
ENSMUSG00000024294	Mib1	protein_coding	7.33588	6.51733	6.81233	6.30209	6.62252
ENSMUSG00000024457	Trim26	protein_coding	6.56138	5.58753	6.23905	6.30579	5.94289
ENSMUSG00000038039	Gcc2	protein_coding	2.27643	1.94624	2.05683	1.78172	1.83343
ENSMUSG00000038074	Fkbp14	protein_coding	2.42456	3.01174	2.91777	2.87732	2.90313
ENSMUSG00000029449	Rhof	protein_coding	0.297228	0.569928	0.642872	0.596314	0.642938
ENSMUSG00000030844	Rgs10	protein_coding	1.41782	2.41935	2.30313	2.33247	3.48505
ENSMUSG00000062006	Rpl34	protein_coding	50.0876	62.2494	69.1943	53.4883	71.108
ENSMUSG00000029405	G3bp2	protein_coding	20.0143	25.2088	23.7922	20.4419	18.7211
ENSMUSG00000046215	Rprml	protein_coding	0.610581	1.42975	2.3134	2.14274	3.58865
ENSMUSG00000042903	Foxo4	protein_coding	37.8802	29.9641	35.033	34.4273	28.6037
ENSMUSG00000000811	Txnrd3	protein_coding	11.1258	8.51991	8.69788	9.76836	8.19102
ENSMUSG00000052146	Rps10	protein_coding	77.7088	92.5169	101.98	85.6344	110.581
ENSMUSG00000058444	Map2k5	protein_coding	13.1036	10.4982	10.1359	10.8366	9.12536
ENSMUSG00000031451	Gas6	protein_coding	18.2479	26.3851	21.8055	23.4212	31.2806
ENSMUSG00000036611	Eepd1	protein_coding	8.22916	5.62502	8.00033	11.2216	8.98688
ENSMUSG00000025010	Ccnj	protein_coding	2.82002	2.31085	2.60497	2.61859	2.2544
ENSMUSG00000048126	Col6a3	protein_coding	8.35034	15.4249	10.0402	7.05764	22.2381
ENSMUSG00000047246	Hist1h2be	protein_coding	1.47263	1.00935	1.7055	1.73755	1.32269
ENSMUSG00000038976	Ppp1r9b	protein_coding	46.3751	37.8827	47.2288	56.6574	50.7305
ENSMUSG00000014778	Fhod1	protein_coding	8.54109	6.93003	5.81242	7.09315	7.46214
ENSMUSG00000015085	Entpd2	protein_coding	5.48043	7.63022	6.33208	7.24669	9.50404
ENSMUSG00000021466	Ptch1	protein_coding	1.67518	1.31503	1.28403	1.35819	1.17282
ENSMUSG00000032125	Robo4	protein_coding	11.0728	8.67235	9.59728	11.711	11.7348
ENSMUSG00000107191	RP23-297M4.4	antisense	1.65837	2.40947	2.08858	2.68537	3.17491
ENSMUSG00000026879	Gsn	protein_coding	492.918	688.883	654.951	852.466	1032.67
ENSMUSG00000040591	RP23-42N14.3	protein_coding	1.07605	1.52382	1.57501	2.08452	1.89468
ENSMUSG00000033825	Tpsb2	protein_coding	2.39306	4.93724	5.52023	6.15775	9.26407
ENSMUSG00000078143	RP23-297H3.1	antisense	0.870532	1.31176	1.19287	1.34856	1.18085
ENSMUSG00000022947	Cbr3	protein_coding	3.09404	4.40168	4.53798	5.79616	7.25645
ENSMUSG00000027068	Dhrs9	protein_coding	1.92077	3.96864	2.97114	2.30776	3.03384
ENSMUSG00000003418	St8sia6	protein_coding	0.501912	0.699192	0.878717	0.828208	0.585781
ENSMUSG00000047592	Nxpe5	protein_coding	0.120371	0.662421	0.549048	0.236826	1.81509
ENSMUSG00000002985	Apoe	protein_coding	543.169	818.372	545.625	544.557	813.166
ENSMUSG00000027636	Sla2	protein_coding	2.31458	3.56991	2.64746	3.61874	2.84323
ENSMUSG00000040520	Manea	protein_coding	9.2154	7.26044	6.81539	5.83262	4.73345
ENSMUSG00000036620	Mgat4b	protein_coding	52.5463	42.2077	39.0735	42.5752	36.3875
ENSMUSG00000022197	Pdzd2	protein_coding	6.15634	4.52225	5.61363	6.02197	6.4531
ENSMUSG00000037795	N4bp2	protein_coding	1.04647	0.873969	0.849924	0.839567	0.732726
ENSMUSG00000020935	Dcakd	protein_coding	9.21353	7.82907	7.65002	7.58136	8.43912
ENSMUSG00000050148	Ubqln2	protein_coding	10.1091	8.62085	8.5332	8.80308	8.8391
ENSMUSG00000057729	Prtn3	protein_coding	0.275324	0.765882	0.824057	0.451586	1.37756
ENSMUSG00000003352	Cacnb3	protein_coding	0.512	0.887343	0.690032	0.884044	1.29566
ENSMUSG00000032261	Sh3bgrl2	protein_coding	2.24954	2.80213	2.7	2.26783	1.94518
ENSMUSG00000063445	Nmral1	protein_coding	0.59431	0.79557	0.883389	0.835474	0.750678
ENSMUSG00000063458	Lrmda	protein_coding	1.93368	2.72274	3.07877	2.98374	2.61834
ENSMUSG00000097060	RP24-89A4.2	antisense	0.478076	1.0808	0.531865	0.710517	0.824067
ENSMUSG00000063268	Parp10	protein_coding	12.9707	10.9615	9.832	11.9806	11.8783
ENSMUSG00000046275	Tusc5	protein_coding	121.337	80.7733	167.957	141.704	189.46
ENSMUSG00000073633	Fbxo36	protein_coding	2.52074	3.52586	2.54647	2.21077	2.61086
ENSMUSG00000056411	RP23-89M15.2	antisense	1.52963	0.949637	1.05514	1.29042	0.764469
ENSMUSG00000009035	Tmem184b	protein_coding	25.9264	18.4979	28.0722	25.8111	20.7501
ENSMUSG00000031378	Abcd1	protein_coding	17.7396	14.0088	13.5841	14.6979	11.5564
ENSMUSG00000098004	RP23-375N21.5	protein_coding	0.720944	0.259641	0.734086	0.51841	0.596419
ENSMUSG00000052676	Zmat1	protein_coding	3.24929	2.54403	2.51687	2.47562	2.06087
ENSMUSG00000029360	RP23-42D10.5	antisense	0.972786	1.33386	1.4418	1.66107	1.55738
ENSMUSG00000050335	Lgals3	protein_coding	3.35241	12.7877	14.7848	13.5296	68.2531
ENSMUSG00000008206	Cers4	protein_coding	1.38182	1.72775	2.23716	2.68083	2.74122
ENSMUSG00000028149	Rap1gds1	protein_coding	15.0005	13.0356	13.1762	12.3986	11.1766
ENSMUSG00000022412	Mief1	protein_coding	7.39816	6.38311	6.61321	6.45644	5.42207
ENSMUSG00000043251	Exoc3l	protein_coding	1.95409	1.4519	1.255	1.56413	1.52063
ENSMUSG00000006850	Tmco6	protein_coding	7.33815	5.89657	6.93135	5.59911	6.69757
ENSMUSG00000035273	Hpse	protein_coding	0.352487	0.800646	0.732395	0.781382	1.60322
ENSMUSG00000032293	Ireb2	protein_coding	6.97283	6.17238	5.87947	5.3492	5.29457
ENSMUSG00000090733	Rps27	protein_coding	196.216	253.407	300.968	229.096	314.259
ENSMUSG00000000708	Kat2b	protein_coding	17.1888	14.791	14.9285	15.2834	12.8574
ENSMUSG00000071604	Fam189a2	protein_coding	5.39997	4.14138	3.53205	4.32523	3.99105
ENSMUSG00000026142	Rhbdd1	protein_coding	3.68517	4.21138	3.85439	3.91288	3.94039
ENSMUSG00000026641	Usf1	protein_coding	11.9122	10.469	10.7576	11.231	10.8656
ENSMUSG00000041685	Fcho2	protein_coding	7.57622	6.37164	6.30609	5.83611	5.63192
ENSMUSG00000025362	Rps26	protein_coding	120.744	148.73	162.335	122.442	160.314
ENSMUSG00000023885	Thbs2	protein_coding	1.15315	4.07986	1.70025	2.11143	6.05928
ENSMUSG00000000838	Fmr1	protein_coding	6.19879	5.51505	5.88168	5.23592	5.37041
ENSMUSG00000100084	RP23-32P19.3	antisense	2.01172	1.20844	1.38592	1.61021	0.970945
ENSMUSG00000048458	Fam212b	protein_coding	2.79534	2.07842	2.06502	2.41429	2.00949
ENSMUSG00000053198	Prx	protein_coding	1.66527	0.836975	0.733968	0.974741	0.98274
ENSMUSG00000032596	Uba7	protein_coding	4.42973	3.59823	3.03269	4.15789	4.45904
ENSMUSG00000051518	Rps19bp1	protein_coding	13.2768	15.4316	17.4515	14.821	15.9087
ENSMUSG00000104444	RP24-388D8.6	antisense	3.07252	4.96469	4.2077	6.37333	6.27346
ENSMUSG00000027215	Cd82	protein_coding	6.88314	9.37025	8.17282	9.09119	9.56622
ENSMUSG00000028955	Vamp3	protein_coding	45.3871	40.2568	43.8025	39.8734	36.0069
ENSMUSG00000030207	Fam234b	protein_coding	0.913976	1.18624	1.11641	1.1295	0.962046
ENSMUSG00000025656	Arhgef9	protein_coding	4.21775	2.93599	3.29273	3.48591	2.78098
ENSMUSG00000024037	Wdr4	protein_coding	7.50807	6.10605	6.25548	7.09844	5.6628
ENSMUSG00000024397	Aif1	protein_coding	0.985833	2.01701	2.21293	1.47306	4.33031
ENSMUSG00000086560	RP23-344B24.2	processed_transcript	0.375983	0.941933	0.250133	0.339404	1.06856
ENSMUSG00000025232	Hexa	protein_coding	43.6864	56.2662	50.2305	47.8638	59.6578
ENSMUSG00000000149	Gna12	protein_coding	39.3233	33.0066	36.2712	41.091	33.3981
ENSMUSG00000034848	Ttc21b	protein_coding	1.10755	0.861806	0.777733	0.727661	0.706407
ENSMUSG00000056749	Nfil3	protein_coding	7.03255	19.6638	12.1626	10.5267	17.0191
ENSMUSG00000036241	Ube2r2	protein_coding	41.124	35.3991	38.5709	35.1224	34
ENSMUSG00000018425	Dhx40	protein_coding	14.7098	13.2107	13.9086	11.4799	12.0951
ENSMUSG00000085962	RP23-333J6.4	antisense	10.5021	16.9614	11.9885	17.3729	11.8591
ENSMUSG00000033088	Triobp	protein_coding	4.15615	3.52313	3.93167	4.15089	3.84041
ENSMUSG00000053347	Zfp943	protein_coding	5.33833	4.56018	4.71042	4.63242	3.81955
ENSMUSG00000091238	RP24-196O13.7	antisense	0.236159	0.647632	0.371207	0.479178	0.504833
ENSMUSG00000034724	Cnot6l	protein_coding	4.7953	4.18032	4.53222	3.76885	3.82413
ENSMUSG00000021665	hexb	protein_coding	9.31894	10.9402	11.6954	12.7301	13.7692
ENSMUSG00000004707	Ly9	protein_coding	0.254916	0.650966	0.742425	0.672358	1.86139
ENSMUSG00000028234	Rps20	protein_coding	40.4263	47.4622	49.3824	43.0686	53.148
ENSMUSG00000025150	Cbr2	protein_coding	8.34223	14.5494	13.2934	9.56582	14.1094
ENSMUSG00000037395	Rcor3	protein_coding	2.89277	2.45705	2.60721	2.47923	2.25665
ENSMUSG00000013465	Nelfb	protein_coding	16.5422	14.7731	15.8055	14.9266	15.5511
ENSMUSG00000086237	RP23-346L20.2	antisense	0.49732	0.989176	0.803218	1.11907	0.89647
ENSMUSG00000052403	Fcnaos	antisense	0.539753	0.856039	0.762129	0.554651	0.65219
ENSMUSG00000029417	Cxcl9	protein_coding	8.42326	5.53506	7.69457	6.45027	8.76564
ENSMUSG00000090327	RP23-60K23.3	antisense	7.84783	11.1315	10.8638	12.6153	15.8708
ENSMUSG00000032399	Rpl4	protein_coding	178.126	205.056	205.296	188.011	227.505
ENSMUSG00000000253	Gmpr	protein_coding	48.0495	90.1452	75.4174	75.3016	39.6395
ENSMUSG00000047215	Rpl9	protein_coding	104.563	123.025	126.994	115.999	133.13
ENSMUSG00000029177	Cenpa	protein_coding	2.52923	1.81821	1.61047	2.11911	1.41693
ENSMUSG00000038917	RP23-366O14.1	lincRNA	1.31397	3.6641	3.40648	1.12793	2.1973
ENSMUSG00000025723	Nmb	protein_coding	4.45979	8.14097	6.5462	6.77587	5.48139
ENSMUSG00000016386	Mpped2	protein_coding	0.343448	0.607876	0.942918	0.739706	0.495517
ENSMUSG00000107292	RP23-153H17.6	TEC	0.986235	1.83315	1.53678	1.44901	1.61843
ENSMUSG00000005886	Ncoa2	protein_coding	2.61177	2.25372	2.3659	2.11078	1.99381
ENSMUSG00000073490	Ifi207	protein_coding	3.31582	8.15234	6.5924	5.11105	13.919
ENSMUSG00000020326	Ccng1	protein_coding	75.1463	61.9905	63.2231	51.6408	48.1129
ENSMUSG00000084844	Hoxb3os	antisense	4.73069	3.51933	4.27496	4.32376	3.59554
ENSMUSG00000101225	RP23-4H17.1	antisense	4.13382	3.08785	3.30172	3.68663	2.76011
ENSMUSG00000069049	Eif2s3y	protein_coding	25.4316	31.701	29.1961	27.4536	26.5122
ENSMUSG00000061119	Prcp	protein_coding	2.28364	2.91202	2.48717	2.84484	3.7642
ENSMUSG00000036867	Smad6	protein_coding	10.4834	6.32221	8.43458	10.4319	10.7017
ENSMUSG00000027556	Car1	protein_coding	0.763677	1.33906	0.936506	0.927527	1.08816
ENSMUSG00000020312	Shc2	protein_coding	0.619489	0.981988	0.743481	0.890276	1.25944
ENSMUSG00000075254	Heg1	protein_coding	14.7172	11.5668	10.651	10.6053	11.0049
ENSMUSG00000111059	RP23-456L15.4	lincRNA	5.5615	3.27228	5.45829	8.74048	5.48478
ENSMUSG00000009733	Tfcp2	protein_coding	3.52852	2.7073	3.22489	3.08296	2.71435
ENSMUSG00000046707	Csnk2a2	protein_coding	4.97148	4.45427	4.82292	4.26187	4.7925
ENSMUSG00000030147	Clec4b1	protein_coding	0.744547	1.48192	1.7219	1.23268	2.29592
ENSMUSG00000041025	Iffo2	protein_coding	4.24737	5.4997	5.45266	5.8072	5.60453
ENSMUSG00000053799	Exoc6	protein_coding	15.0428	12.4879	11.9198	12.334	10.3787
ENSMUSG00000030678	Maz	protein_coding	29.5519	25.5352	26.7771	26.9057	30.3531
ENSMUSG00000107368	RP23-222G22.5	antisense	32.922	51.6921	39.0001	54.7686	42.3743
ENSMUSG00000040102	Klhl42	protein_coding	3.24135	2.70491	2.87056	2.67976	2.35343
ENSMUSG00000065987	Cd209b	protein_coding	0.712123	1.52477	1.29583	1.57363	0.856391
ENSMUSG00000092405	RP24-337A16.1	antisense	2.08405	3.62038	2.3825	2.12749	1.87597
ENSMUSG00000031750	Il34	protein_coding	4.34808	5.71527	4.99868	4.32041	6.02559
ENSMUSG00000024678	Ms4a4d	protein_coding	3.9937	5.54563	5.63806	4.76153	6.72497
ENSMUSG00000044338	Aplnr	protein_coding	15.9238	8.42935	4.37579	6.76709	7.0892
ENSMUSG00000028089	Chd1l	protein_coding	4.18345	4.92066	4.33673	4.29883	3.99453
ENSMUSG00000037126	Psd	protein_coding	0.864403	0.616677	0.540307	0.681887	0.567563
ENSMUSG00000054387	Mdm4	protein_coding	5.12363	4.44267	4.60512	4.43977	4.61334
ENSMUSG00000028238	Atp6v0d2	protein_coding	0.0707784	0.452008	0.61998	1.47669	2.52467
ENSMUSG00000035798	Zdhhc17	protein_coding	7.38276	6.54114	6.4571	5.931	5.40943
ENSMUSG00000006920	Ezh1	protein_coding	10.8514	8.65822	9.44143	10.1395	9.36866
ENSMUSG00000022228	Zscan26	protein_coding	19.257	16.3843	17.1003	15.5589	14.0899
ENSMUSG00000113737	RP23-26O24.3	lincRNA	0.496442	1.04136	0.879463	0.670711	0.708761
ENSMUSG00000098557	Kctd12	protein_coding	20.195	25.5805	24.4904	23.8753	20.1582
ENSMUSG00000097763	RP23-226O20.8	antisense	1.0877	1.63969	1.31089	1.8	1.62106
ENSMUSG00000032011	Thy1	protein_coding	3.69522	6.89757	5.61724	4.26399	11.3845
ENSMUSG00000052563	RP23-79E13.6	protein_coding	1.8622	1.24449	1.05994	1.70707	1.65739
ENSMUSG00000008682	Rpl10	protein_coding	141.096	164.49	169.12	144.498	185.821
ENSMUSG00000028081	Rps3a1	protein_coding	274.891	322.992	315.193	299.165	372.987
ENSMUSG00000020366	Mapk9	protein_coding	10.262	8.77155	9.29585	9.6027	7.89519
ENSMUSG00000040260	Daam2	protein_coding	1.52625	1.15035	1.0955	1.30456	1.1715
ENSMUSG00000028412	Slc44a1	protein_coding	11.3815	9.42286	9.55775	9.57341	10.5701
ENSMUSG00000025384	Faap100	protein_coding	3.61146	2.91295	2.39107	3.31529	2.6583
ENSMUSG00000024013	Fgd2	protein_coding	0.769735	1.19487	0.962577	0.869274	1.63438
ENSMUSG00000018774	Cd68	protein_coding	4.03277	11.5939	12.2507	12.2044	39.7394
ENSMUSG00000032393	Dpp8	protein_coding	9.5125	8.51155	8.47956	7.798	7.53425
ENSMUSG00000028600	Podn	protein_coding	8.29547	12.2055	8.95537	10.1937	11.6379
ENSMUSG00000028954	Nub1	protein_coding	18.5013	16.0466	16.5043	14.7852	14.9923
ENSMUSG00000085111	Ascl4	protein_coding	0.537977	0.819457	0.674138	0.880057	0.773223
ENSMUSG00000032671	RP24-297H17.2	protein_coding	0.974075	1.60816	1.40886	1.32861	1.08372
ENSMUSG00000071714	Csf2rb2	protein_coding	0.598197	1.82983	1.65197	1.51483	4.12887
ENSMUSG00000004952	Rasa4	protein_coding	1.75528	2.26525	2.02361	2.47597	2.67887
ENSMUSG00000074364	Ehd2	protein_coding	102.861	83.6881	94.5804	95.8089	95.7968
ENSMUSG00000027656	Wisp2	protein_coding	0.400114	2.08945	1.09625	0.750108	6.37583
ENSMUSG00000027875	Hmgcs2	protein_coding	2.439	3.63926	2.89625	2.40032	3.09877
ENSMUSG00000049723	Mmp12	protein_coding	0.0388967	0.318265	0.321374	1.2772	2.4069
ENSMUSG00000040282	RP23-297K24.1	protein_coding	0.883757	0.655702	0.760728	0.779912	0.678184
ENSMUSG00000030772	Dkk3	protein_coding	0.633456	1.50148	0.888526	1.4035	1.25798
ENSMUSG00000085218	RP23-300H23.1	processed_transcript	3.02584	4.47143	5.21906	5.02309	3.5418
ENSMUSG00000114796	RP23-136C19.1	antisense	3.91196	6.139	7.05265	5.38517	6.5268
ENSMUSG00000025898	Cwf19l2	protein_coding	2.80588	2.3853	2.33714	2.14267	2.09903
ENSMUSG00000041420	Meis3	protein_coding	0.788163	1.15338	0.996371	1.52171	1.68319
ENSMUSG00000075702	Selm	protein_coding	5.87997	7.10996	6.85172	7.34995	8.34522
ENSMUSG00000060550	H2-Q7	protein_coding	4.60305	7.26127	9.76864	11.514	14.5551
ENSMUSG00000026582	Sele	protein_coding	0.503	1.07365	1.1575	0.581807	0.928168
ENSMUSG00000109881	RP24-285L8.3	antisense	17.801	26.9601	19.1425	25.4451	23.9939
ENSMUSG00000042684	Npl	protein_coding	0.249616	0.597668	0.545513	0.495949	1.26524
ENSMUSG00000034832	Tet3	protein_coding	2.58303	1.86563	1.6799	1.92323	2.33978
ENSMUSG00000016024	Lbp	protein_coding	1.28557	2.53227	1.46768	1.40223	3.71265
ENSMUSG00000023284	Zfp605	protein_coding	0.819561	0.604498	0.720926	0.730543	0.706516
ENSMUSG00000004730	Adgre1	protein_coding	2.13742	4.43365	4.87058	3.96931	8.44913
ENSMUSG00000020895	Tmem107	protein_coding	1.3018	1.81036	1.83768	2.00531	1.82682
ENSMUSG00000027323	Rad51	protein_coding	0.806678	1.18756	1.36277	1.14342	0.850123
ENSMUSG00000022364	Tbc1d31	protein_coding	2.45833	1.7023	2.19031	1.8024	1.48198
ENSMUSG00000113399	RP23-217J21.3	lincRNA	0.7398	4.19119	1.84395	0.843099	0.959753
ENSMUSG00000022841	Ap2m1	protein_coding	30.1818	34.9869	30.6636	28.3925	33.3405
ENSMUSG00000109511	Nup62	protein_coding	8.72015	10.7664	10.0793	9.56784	10.3472
ENSMUSG00000028451	RP23-124L1.4	protein_coding	1.86579	2.77387	2.3641	3.09089	2.69603
ENSMUSG00000039968	Rsbn1l	protein_coding	2.18357	1.9063	2.04959	1.81868	1.80434
ENSMUSG00000025724	Sec11a	protein_coding	9.9398	11.6504	10.7117	9.24378	9.87998
ENSMUSG00000112375	RP23-402A24.3	bidirectional_promoter_lncRNA	6.06496	4.3411	4.00503	3.6893	3.49663
ENSMUSG00000024524	Gnal	protein_coding	0.529849	1.27443	1.05898	0.715938	1.90024
ENSMUSG00000018322	Tomm34	protein_coding	8.26288	7.12979	8.08334	7.72689	8.60543
ENSMUSG00000022744	Cldnd1	protein_coding	23.142	20.5839	22.0437	19.479	19.2583
ENSMUSG00000002658	Gtf2f1	protein_coding	17.6101	20.9212	22.4985	22.5748	24.5811
ENSMUSG00000048285	Frmd6	protein_coding	1.99446	3.13979	2.41864	2.43753	3.4861
ENSMUSG00000089781	RP24-457L7.2	antisense	2.2297	3.87965	2.93233	4.42973	3.79501
ENSMUSG00000040651	Fam208a	protein_coding	3.82127	3.29151	3.20354	3.27673	3.25884
ENSMUSG00000031320	Rps4x	protein_coding	155.743	181.688	177.951	172.563	205.057
ENSMUSG00000061397	Krt79	protein_coding	3.74729	2.43255	2.93963	2.65638	1.76237
ENSMUSG00000040034	Nup43	protein_coding	1.39577	1.79365	1.72823	1.57505	1.54382
ENSMUSG00000107276	RP24-535K22.2	TEC	0.685986	1.06073	0.916569	1.21617	0.872052
ENSMUSG00000105504	Gbp5	protein_coding	2.19441	1.42684	1.21463	1.45989	2.00702
ENSMUSG00000038503	Mesdc2	protein_coding	6.19041	7.07583	6.51936	6.92101	6.60535
ENSMUSG00000020328	Nudcd2	protein_coding	13.0635	11.3433	11.7667	12.1477	12.7188
ENSMUSG00000021759	Plpp1	protein_coding	13.6786	17.0341	16.8596	16.8441	19.0302
ENSMUSG00000026790	Odf2	protein_coding	3.73944	3.20141	2.87377	3.03785	3.15882
ENSMUSG00000103114	RP23-103B18.8	lincRNA	5.78129	3.66112	5.95973	5.74959	3.10217
ENSMUSG00000020647	Ncoa1	protein_coding	5.79349	6.9304	6.83064	5.76683	5.13453
ENSMUSG00000114937	RP23-432P18.4	antisense	0.367615	0.615119	0.549843	0.725545	0.575027
ENSMUSG00000036144	Meox2	protein_coding	11.3904	8.76051	9.54573	9.0354	9.59602
ENSMUSG00000093467	RP23-398F7.15	antisense	2.9381	4.71242	4.88808	6.3686	4.76757
ENSMUSG00000033066	Gas7	protein_coding	0.943729	1.95904	1.56577	1.23662	2.53172
ENSMUSG00000046027	Stard5	protein_coding	6.40395	7.78291	6.71703	6.52258	4.9469
ENSMUSG00000033029	RP23-414K1.4	protein_coding	1.19352	1.66397	1.39681	2.05287	1.80499
ENSMUSG00000026409	Pfkfb2	protein_coding	1.29414	1.01843	0.925918	0.998412	0.837422
ENSMUSG00000031736	Crnde	processed_transcript	1.04206	1.53913	1.77402	1.69458	1.85464
ENSMUSG00000026249	Serpine2	protein_coding	3.44206	5.11721	6.32413	5.10783	5.95915
ENSMUSG00000044583	Tlr7	protein_coding	0.470597	1.0019	0.889073	0.727224	1.42698
ENSMUSG00000038056	Kmt2c	protein_coding	2.8039	2.36754	2.57283	2.58742	2.40569
ENSMUSG00000060036	Rpl3	protein_coding	95.7852	107.356	104.058	106.348	123.471
ENSMUSG00000052917	Senp7	protein_coding	1.56411	1.3306	1.28693	1.17034	1.18157
ENSMUSG00000031775	Pllp	protein_coding	1.05278	0.6295	0.406902	0.840265	0.707842
ENSMUSG00000028218	Fam92a	protein_coding	2.11306	1.6737	1.84582	1.65087	1.96227
ENSMUSG00000059475	Zfp426	protein_coding	3.63242	3.12443	3.3985	3.22881	3.43086
ENSMUSG00000034593	Myo5a	protein_coding	5.81793	6.69795	6.42964	5.9988	5.703
ENSMUSG00000085609	RP23-143A14.3	processed_transcript	0.646466	1.13273	1.23467	1.51314	1.31089
ENSMUSG00000056737	Capg	protein_coding	2.85759	6.50003	5.90308	5.57223	18.7835
ENSMUSG00000114554	RP23-128L22.3	lincRNA	1.69367	1.04356	1.36176	1.04631	1.02061
ENSMUSG00000040940	Arhgef1	protein_coding	20.0581	17.4051	16.6738	18.3019	17.3805
ENSMUSG00000089635	RP23-463H24.2	antisense	1.87748	2.88559	2.4433	3.44932	2.36418
ENSMUSG00000021893	Capn7	protein_coding	8.52433	7.71982	7.84262	7.64729	7.57256
ENSMUSG00000053080	AC129188.1	protein_coding	12.3785	9.3565	8.41198	10.1687	8.59279
ENSMUSG00000068854	Hist2h2be	protein_coding	13.7169	10.2434	10.8844	9.66229	6.18276
ENSMUSG00000021712	Trim23	protein_coding	5.13442	4.30188	4.72008	4.24337	3.63379
ENSMUSG00000105255	AC092711.4	antisense	16.5795	23.3812	22.0985	24.2045	20.8584
ENSMUSG00000073478	AC115896.3	lincRNA	1.86544	2.44565	2.11472	2.5921	2.51188
ENSMUSG00000062647	Rpl7a	protein_coding	214.023	241.093	259.52	212.202	247.871
ENSMUSG00000042842	Serpinb6b	protein_coding	0.635969	0.921716	0.797343	1.01281	1.15562
ENSMUSG00000025008	Tctn3	protein_coding	1.25346	1.60594	1.1854	1.39723	1.25903
ENSMUSG00000048271	Rbm33	protein_coding	4.68061	4.0622	3.93837	3.5507	3.53547
ENSMUSG00000115823	RP23-226A4.10	antisense	0.493485	0.970264	0.78154	0.602843	0.697936
ENSMUSG00000028397	Kdm4c	protein_coding	3.9468	3.47852	3.65963	3.41221	3.39894
ENSMUSG00000017765	Slc12a4	protein_coding	6.74412	9.03853	7.908	8.36374	10.9562
ENSMUSG00000031229	Atrx	protein_coding	3.36163	2.92336	2.94225	2.93016	2.80683
ENSMUSG00000052974	Cyp2f2	protein_coding	1.89182	4.2869	5.47913	4.02964	6.06336
ENSMUSG00000000753	Serpinf1	protein_coding	21.8053	33.0938	23.0582	23.1145	40.7428
ENSMUSG00000029231	Pdgfra	protein_coding	2.27191	3.54389	3.00056	2.93433	5.00237
ENSMUSG00000033933	Vhl	protein_coding	6.25047	4.95373	5.88117	6.53444	6.27539
ENSMUSG00000031483	Erlin2	protein_coding	19.2453	15.6046	15.2443	15.2254	12.8382
ENSMUSG00000073409	H2-Q6	protein_coding	10.3838	16.5003	19.5551	28.5541	32.8182
ENSMUSG00000029061	Mmp23	protein_coding	2.32838	3.25251	2.26994	1.87172	3.2883
ENSMUSG00000109947	RP24-235B15.7	antisense	1.40861	2.55947	1.43083	2.52738	3.72794
ENSMUSG00000021091	Serpina3n	protein_coding	4.70911	23.0187	13.9388	4.77399	69.6761
ENSMUSG00000054196	Cthrc1	protein_coding	0.37834	3.15149	0.398614	0.254831	6.54525
ENSMUSG00000097004	RP23-137J12.1	antisense	0.368458	0.634501	0.583687	0.861886	0.942284
ENSMUSG00000038372	Gmds	protein_coding	1.1742	1.47528	1.82506	1.62371	2.24195
ENSMUSG00000041870	Ankrd13a	protein_coding	14.7597	13.2228	14.2453	14.3181	13.0947
ENSMUSG00000030729	Pgm2l1	protein_coding	1.17095	0.922543	1.15628	1.12763	1.02872
ENSMUSG00000028256	Odf2l	protein_coding	1.90473	1.62286	1.65165	1.6451	1.41972
ENSMUSG00000087406	RP23-156P22.5	processed_transcript	2.00636	2.79144	2.22167	1.91528	1.4801
ENSMUSG00000037933	Bicd2	protein_coding	16.3242	12.5992	17.1908	16.7278	15.5002
ENSMUSG00000039735	Fnbp1l	protein_coding	3.1878	2.64279	2.70418	2.63311	2.49652
ENSMUSG00000008668	Rps18	protein_coding	89.972	105.715	114.156	97.817	130.967
ENSMUSG00000041132	N4bp2l1	protein_coding	16.604	12.2886	12.0683	11.8015	10.5801
ENSMUSG00000090038	RP23-121M22.3	antisense	0.685166	1.33434	0.916187	0.882548	0.374787
ENSMUSG00000079355	Ackr4	protein_coding	1.16034	1.70335	1.22492	1.42419	1.23827
ENSMUSG00000063801	Ap3s2	protein_coding	7.03746	6.25589	6.32293	6.42821	5.93271
ENSMUSG00000079560	Hoxa3	protein_coding	2.58256	1.83337	1.90733	2.12071	1.93564
ENSMUSG00000084950	RP23-226O20.3	antisense	2.24565	3.1578	2.73788	3.74438	3.33269
ENSMUSG00000105692	RP23-350K3.2	TEC	2.15473	2.81048	2.79844	2.96093	2.72842
ENSMUSG00000037363	Letm2	protein_coding	1.69916	1.34846	1.42814	1.43075	1.14301
ENSMUSG00000021215	Net1	protein_coding	23.7839	37.5275	20.4577	17.6394	27.9715
ENSMUSG00000048779	P2ry6	protein_coding	0.714144	1.44248	1.32398	1.09301	3.06058
ENSMUSG00000031722	Hp	protein_coding	670.728	1075.37	1252.25	804.284	2181.16
ENSMUSG00000020922	Lsm12	protein_coding	23.5689	20.2108	24.6041	22.0809	20.2651
ENSMUSG00000051224	Tceanc	protein_coding	2.10679	1.67605	1.89654	1.71007	1.392
ENSMUSG00000042087	RP23-89M16.7	TEC	2.02947	2.53798	2.19881	2.67184	2.94516
ENSMUSG00000011263	Exoc3l2	protein_coding	0.766098	1.10534	0.884297	0.652358	0.719738
ENSMUSG00000039976	Tbc1d16	protein_coding	4.22647	5.57653	4.83984	5.29958	4.55549
ENSMUSG00000030483	Cyp2b10	protein_coding	16.6735	64.7771	74.4579	49.1072	40.5191
ENSMUSG00000059820	RP23-47M24.3	protein_coding	5.17561	4.47671	4.42735	4.62856	4.73796
ENSMUSG00000038736	Nudcd1	protein_coding	0.85738	1.07408	1.15904	1.04957	1.17918
ENSMUSG00000005417	Mprip	protein_coding	22.3248	19.3579	19.9488	21.0339	18.4674
ENSMUSG00000026712	Mrc1	protein_coding	2.82414	5.77402	4.72586	4.2771	12.0579
ENSMUSG00000021156	Zmynd11	protein_coding	11.6499	10.4675	10.7506	10.3199	9.82433
ENSMUSG00000022359	Wdyhv1	protein_coding	5.02183	4.22433	4.77223	4.55972	4.23404
ENSMUSG00000084835	RP23-355L10.10	antisense	5.16934	7.02897	7.99757	7.57967	7.44791
ENSMUSG00000096969	4930535I16Rik	protein_coding	3.55041	4.8975	5.30124	4.46179	4.99502
ENSMUSG00000035172	Plekhh3	protein_coding	24.1006	19.0603	17.898	24.3395	21.4052
ENSMUSG00000039354	Smarcal1	protein_coding	3.51899	3.05186	3.597	3.56183	2.98556
ENSMUSG00000020128	Vps54	protein_coding	9.59767	8.68952	9.3326	8.11342	7.57491
ENSMUSG00000085166	AC151669.1	antisense	0.310107	0.725279	0.604554	0.572254	0.808669
ENSMUSG00000052160	Pld4	protein_coding	2.17692	3.69314	3.47627	3.29879	5.67426
ENSMUSG00000032518	Rpsa	protein_coding	155.265	183.284	197.661	175.264	194.877
ENSMUSG00000024672	Ms4a7	protein_coding	0.405702	0.962617	1.01691	1.27442	2.64135
ENSMUSG00000021508	Cxcl14	protein_coding	14.5226	24.2262	30.0985	25.2806	48.7828
ENSMUSG00000024440	Pcdh12	protein_coding	3.7146	2.5203	2.34505	2.89525	2.39358
ENSMUSG00000026083	Eif5b	protein_coding	12.927	11.2214	12.4931	10.3571	10.7559
ENSMUSG00000115049	RP23-395K11.2	processed_transcript	0.877363	1.56868	1.33582	1.96721	2.37048
ENSMUSG00000018570	RP23-172M21.16	protein_coding	0.94496	0.603736	0.598248	0.905454	0.663895
ENSMUSG00000087338	Scpep1os	antisense	1.05599	1.7496	1.12771	1.56994	1.53431
ENSMUSG00000044017	Adgrd1	protein_coding	1.00017	1.98807	1.30879	0.823667	2.49294
ENSMUSG00000024659	Anxa1	protein_coding	10.1894	18.099	19.2409	19.7937	40.9296
ENSMUSG00000040811	Eml2	protein_coding	7.8069	6.38171	6.80913	8.00105	6.24031
ENSMUSG00000111916	RP23-174N3.3	antisense	0.0925381	0.513445	0.31896	0.684093	0.474471
ENSMUSG00000022037	Clu	protein_coding	5.76792	13.4859	8.99817	5.15862	26.9401
ENSMUSG00000114922	RP24-408G4.5	antisense	0.915389	1.65288	1.0294	1.39695	1.12814
ENSMUSG00000086929	RP23-82I5.15	antisense	0.924458	1.72725	1.92456	2.01471	1.84263
ENSMUSG00000060678	Hist1h4c	protein_coding	1.11685	0.639845	1.07167	1.94171	0.874997
ENSMUSG00000030263	Lrmp	protein_coding	0.686758	0.992197	0.868615	0.995303	1.64614
ENSMUSG00000027293	Ehd4	protein_coding	5.57489	8.33177	8.1011	7.83328	12.0901
ENSMUSG00000038274	Fau	protein_coding	193.944	227.479	236.977	220.167	268.689
ENSMUSG00000025370	Cdh9	protein_coding	0.264435	0.508574	0.928905	1.32048	0.651588
ENSMUSG00000055493	Epm2a	protein_coding	8.56979	6.83356	7.20596	6.40822	6.11523
ENSMUSG00000019505	Ubb	protein_coding	214.474	242.345	218.787	183.045	227.968
ENSMUSG00000052812	Atad2b	protein_coding	1.55149	1.3392	1.34819	1.21877	1.25669
ENSMUSG00000031495	Cd209d	protein_coding	1.38139	2.8883	3.78932	3.7564	2.27003
ENSMUSG00000042590	Ipo11	protein_coding	3.64179	3.08772	3.43794	3.02325	3.08963
ENSMUSG00000025499	Hras	protein_coding	13.868	12.2328	14.6114	12.6482	12.3914
ENSMUSG00000036002	Fam214b	protein_coding	12.8653	10.4281	10.4262	11.3949	10.3236
ENSMUSG00000113816	RP24-145F3.5	antisense	0.798246	1.16259	0.949688	1.22017	0.776441
ENSMUSG00000037824	Tspan14	protein_coding	27.8989	23.2312	26.0341	25.2659	23.3971
ENSMUSG00000097749	RP24-428H4.2	processed_transcript	0.208816	0.560345	0.557539	0.753094	0.345176
ENSMUSG00000040732	Erg	protein_coding	9.4297	7.7132	7.84983	8.72871	8.80413
ENSMUSG00000048677	Tpcn2	protein_coding	1.96242	2.77186	2.60685	3.1894	3.63911
ENSMUSG00000018415	Gid4	protein_coding	45.6707	36.3066	40.775	37.1734	30.2807
ENSMUSG00000017760	Ctsa	protein_coding	18.7724	21.4979	20.2756	20.9556	24.6809
ENSMUSG00000069255	Dusp22	protein_coding	10.9347	9.05714	9.71495	8.41604	7.93796
ENSMUSG00000074899	Sptbn5	processed_transcript	0.543797	0.881961	0.79694	0.658739	0.62022
ENSMUSG00000023031	Cela1	protein_coding	1.34111	2.47207	3.38393	3.23709	3.65177
ENSMUSG00000015094	Npdc1	protein_coding	9.2973	10.8705	11.4534	12.9687	15.7386
ENSMUSG00000020523	Fam114a2	protein_coding	19.1178	17.262	18.2505	17.0757	16.124
ENSMUSG00000025241	Fyco1	protein_coding	11.0485	9.29842	9.17764	8.39351	6.81465
ENSMUSG00000069920	B3gnt9	protein_coding	1.20604	1.70206	1.28343	1.2177	2.33315
ENSMUSG00000040414	Slc25a28	protein_coding	27.2977	23.6671	28.3577	27.1827	29.0471
ENSMUSG00000108333	RP23-338G5.2	antisense	1.78578	3.04841	2.99546	3.44888	3.77074
ENSMUSG00000030218	Mgp	protein_coding	41.0989	60.2002	55.5057	66.8558	57.41
ENSMUSG00000035572	Dcaf10	protein_coding	5.02459	4.48056	4.60072	4.0046	4.0471
ENSMUSG00000028141	Oaz3	protein_coding	0.603086	0.859726	0.866618	0.874683	0.787961
ENSMUSG00000033147	Slc22a15	protein_coding	0.973647	1.21141	1.03629	1.06901	0.995728
ENSMUSG00000063488	Zkscan7	protein_coding	1.8841	1.48519	1.69967	1.63216	1.24298
ENSMUSG00000073856	Iqck	protein_coding	0.465701	0.65759	0.718045	0.806674	0.765631
ENSMUSG00000008090	Fgfrl1	protein_coding	42.5066	32.183	42.5843	50.2085	36.7154
ENSMUSG00000026404	Ddx59	protein_coding	7.91565	6.21602	6.5795	6.89679	5.92935
ENSMUSG00000033671	Cep350	protein_coding	2.21652	1.96431	2.00055	1.86245	1.87523
ENSMUSG00000022843	Clcn2	protein_coding	2.0091	1.4806	1.16531	1.3156	1.39622
ENSMUSG00000028341	Nr4a3	protein_coding	4.32211	12.7994	10.169	3.36055	6.70021
ENSMUSG00000002679	Med6	protein_coding	6.37927	7.56876	8.60668	7.39695	7.87585
ENSMUSG00000059005	Hnrnpa3	protein_coding	45.8504	55.0068	60.4005	50.7247	68.7832
ENSMUSG00000020661	Dnmt3a	protein_coding	2.28722	1.82767	1.85172	1.9968	1.96312
ENSMUSG00000098146	RP23-72M20.6	antisense	3.13337	2.11347	2.92052	2.84441	3.25727
ENSMUSG00000040729	Cep126	protein_coding	0.875811	0.627918	0.662614	0.531657	0.412915
ENSMUSG00000030494	Rhpn2	protein_coding	1.86643	1.40059	1.43253	1.18846	0.737476
ENSMUSG00000100876	RP23-45G16.6	antisense	0.976119	0.606673	0.635626	0.734862	0.556446
ENSMUSG00000030793	Pycard	protein_coding	0.273843	0.585502	0.484035	0.513174	1.52068
ENSMUSG00000033965	Slc16a2	protein_coding	16.5428	14.0231	11.7448	12.1005	11.2434
ENSMUSG00000026883	Dab2ip	protein_coding	13.847	10.261	9.45845	12.0971	12.4747
ENSMUSG00000054203	Ifi205	protein_coding	1.75435	4.80592	5.16114	2.78334	6.63811
ENSMUSG00000033453	Adamts15	protein_coding	0.390514	0.752499	0.392799	0.464648	1.39795
ENSMUSG00000025964	Adam23	protein_coding	0.44152	0.635865	0.491845	0.385939	0.703146
ENSMUSG00000021693	Kif2a	protein_coding	4.7643	4.04449	4.26415	3.69545	4.09941
ENSMUSG00000048572	Tmem252	protein_coding	0.169676	0.675995	0.347048	0.283679	1.43985
ENSMUSG00000036686	Cc2d1a	protein_coding	5.39031	4.71745	4.86441	5.30857	5.28847
ENSMUSG00000034993	Vat1	protein_coding	19.1838	24.1016	24.3843	25.961	37.0825
ENSMUSG00000024068	Spast	protein_coding	6.45198	5.70597	5.92362	5.07085	5.1453
ENSMUSG00000074264	Amy1	protein_coding	73.1598	92.5264	95.5679	85.2487	77.8107
ENSMUSG00000030744	Rps3	protein_coding	63.1957	72.193	77.4719	66.7953	86.4459
ENSMUSG00000063611	Gm10134	protein_coding	1.22402	2.11667	1.29142	1.88672	1.80131
ENSMUSG00000020122	Egfr	protein_coding	0.974948	1.85387	1.45609	1.28093	2.66922
ENSMUSG00000044952	Kctd21	protein_coding	6.00367	4.77126	5.6994	4.2493	4.17497
ENSMUSG00000067288	Rps28	protein_coding	88.0057	109.755	148.76	111.3	155.679
ENSMUSG00000038518	Jarid2	protein_coding	4.4978	3.66292	3.75564	3.62639	4.04523
ENSMUSG00000060147	Serpinb6a	protein_coding	8.14408	13.1147	11.9926	10.1981	21.2335
ENSMUSG00000060636	Rpl35a	protein_coding	49.1941	59.5845	71.2319	51.5299	66.7962
ENSMUSG00000035000	Dpp4	protein_coding	0.883596	1.38008	0.893381	1.0934	1.16068
ENSMUSG00000064105	Cnnm2	protein_coding	15.1747	22.018	18.3203	15.174	11.4255
ENSMUSG00000037805	Rpl10a	protein_coding	51.1444	61.2664	63.037	56.3278	80.3047
ENSMUSG00000056888	Glipr1	protein_coding	0.646909	1.55814	1.5911	1.54871	4.05272
ENSMUSG00000025666	Tmem47	protein_coding	2.20659	1.78156	1.79269	1.8359	1.90111
ENSMUSG00000057863	Rpl36	protein_coding	632.077	765.953	887.567	683.357	782.117
ENSMUSG00000051721	RP23-335F6.3	protein_coding	2.20975	1.83542	2.09458	1.88641	1.68809
ENSMUSG00000115846	RP23-291I12.10	lincRNA	0.720595	1.46708	1.12013	0.580959	1.74191
ENSMUSG00000091575	RP23-175B15.1	processed_transcript	0.41628	0.988722	0.978127	0.726066	0.670199
ENSMUSG00000020372	Gnb2l1	protein_coding	44.5182	52.2644	49.7349	45.4126	59.8149
ENSMUSG00000068284	Usf3	protein_coding	3.17634	2.85883	2.86484	2.74926	2.17893
ENSMUSG00000027996	Sfrp2	protein_coding	3.05866	6.47394	2.31629	1.86912	4.81833
ENSMUSG00000054967	Zfp647	protein_coding	1.32561	0.941733	1.06848	1.02214	0.897874
ENSMUSG00000027879	Sec22b	protein_coding	12.4615	13.9054	14.3777	13.5508	13.4692
ENSMUSG00000044433	Camsap3	protein_coding	4.89056	3.57482	3.5614	4.71666	3.01648
ENSMUSG00000024597	Slc12a2	protein_coding	11.9937	18.3419	12.0358	10.1422	8.10247
ENSMUSG00000032184	Lysmd2	protein_coding	3.01115	3.63972	3.89599	4.20448	3.94895
ENSMUSG00000035133	Arhgap5	protein_coding	10.4567	9.04548	10.3339	8.84046	7.12274
ENSMUSG00000030316	Tamm41	protein_coding	2.09254	2.50239	2.30994	2.3825	1.93381
ENSMUSG00000020654	Adcy3	protein_coding	43.4817	73.4039	36.8031	33.9976	27.5575
ENSMUSG00000026643	Nmt2	protein_coding	13.4472	11.3114	11.0869	9.62814	9.78216
ENSMUSG00000021662	Arhgef28	protein_coding	7.61806	6.29387	6.20847	6.96803	6.04297
ENSMUSG00000004267	Eno2	protein_coding	0.413031	0.708019	0.513252	0.498599	1.00638
ENSMUSG00000018076	Med13l	protein_coding	3.3728	2.9391	3.03193	2.91165	3.22833
ENSMUSG00000039361	Picalm	protein_coding	24.2201	30.7481	28.9039	24.1045	26.0733
ENSMUSG00000030560	Ctsc	protein_coding	4.16726	7.46437	7.13305	5.24807	13.7514
ENSMUSG00000041453	Rpl21	protein_coding	67.5685	79.2205	86.7712	73.5482	91.5027
ENSMUSG00000029191	Rfc1	protein_coding	8.55781	7.5094	7.39546	7.18118	6.81786
ENSMUSG00000057101	Zfp180	protein_coding	6.10574	5.28426	6.52844	6.40967	5.91918
ENSMUSG00000020955	Ap4s1	protein_coding	41.9353	35.6774	40.6477	33.4858	30.5312
ENSMUSG00000052688	Rab7b	protein_coding	1.0327	2.08549	1.81034	1.44708	4.18558
ENSMUSG00000042446	Zmym4	protein_coding	2.64229	2.24523	2.3401	2.42189	2.3929
ENSMUSG00000018068	Ints2	protein_coding	1.26346	1.53513	1.63321	1.2431	1.2014
ENSMUSG00000021294	Kif26a	protein_coding	6.26317	4.07452	3.19668	4.81186	3.87478
ENSMUSG00000004661	Arid3b	protein_coding	0.517412	0.72885	0.601259	0.666521	0.714707
ENSMUSG00000037904	Ankrd9	protein_coding	18.54	29.4536	17.797	16.7525	10.2018
ENSMUSG00000020088	Sar1a	protein_coding	45.6313	49.5523	47.9827	44.851	45.4807
ENSMUSG00000099583	Hist1h3d	protein_coding	0.892566	0.532832	0.923178	0.54257	0.400635
ENSMUSG00000046688	Tifa	protein_coding	0.559706	0.972032	0.763351	1.06626	1.55999
ENSMUSG00000045573	Penk	protein_coding	1.21727	2.02984	2.32159	2.56373	1.66145
ENSMUSG00000018920	Cxcl16	protein_coding	0.889053	1.61757	1.86612	1.84234	3.5994
ENSMUSG00000009927	Rps25	protein_coding	89.7718	102.78	116.53	91.5818	111.096
ENSMUSG00000022292	Rrm2b	protein_coding	4.12863	3.49418	3.8293	3.70895	3.21374
ENSMUSG00000024621	Csf1r	protein_coding	5.7251	9.2026	7.69973	8.19896	12.4799
ENSMUSG00000091938	Gm2564	protein_coding	0.235751	0.912108	1.08151	0.688601	2.48898
ENSMUSG00000040274	Cdk6	protein_coding	2.31129	1.86981	2.14314	1.96196	1.9759
ENSMUSG00000039062	Anpep	protein_coding	3.34229	4.76243	3.72034	5.43381	6.57764
ENSMUSG00000048758	Rpl29	protein_coding	144.495	163.083	173.21	146.507	179.69
ENSMUSG00000046402	Rbp1	protein_coding	0.854523	1.51406	1.03518	1.26371	1.65053
ENSMUSG00000039063	Echdc3	protein_coding	37.7037	28.2651	32.0614	33.8827	25.128
ENSMUSG00000027669	Gnb4	protein_coding	1.17704	0.964041	0.984513	1.10992	1.12954
ENSMUSG00000097057	RP23-81H23.3	antisense	0.778549	1.09663	1.17398	1.2799	1.49322
ENSMUSG00000017999	Ddx27	protein_coding	8.47004	9.39325	9.91713	9.62694	9.80115
ENSMUSG00000022559	Fbxl6	protein_coding	19.7062	16.1635	14.317	17.4894	13.729
ENSMUSG00000034361	Cpne2	protein_coding	1.68511	3.11012	2.40336	3.11416	5.0309
ENSMUSG00000060441	Trim5	protein_coding	1.05944	0.766344	0.825347	1.12959	1.14019
ENSMUSG00000078619	Smarcd2	protein_coding	23.8989	20.2376	16.7983	16.6761	16.2455
ENSMUSG00000026483	Fam129a	protein_coding	7.96397	9.09995	8.46306	8.22732	7.6485
ENSMUSG00000073489	Ifi204	protein_coding	2.0969	5.08162	4.83923	3.35813	11.1483
ENSMUSG00000030800	Prss8	protein_coding	0.479035	1.00583	0.893598	0.722486	0.402478
ENSMUSG00000054555	Adam12	protein_coding	7.77793	10.9619	8.67641	5.85705	6.9486
ENSMUSG00000031422	Morf4l2	protein_coding	30.1499	36.7904	40.0127	30.9411	42.1467
ENSMUSG00000025784	Clec3b	protein_coding	48.1491	68.7191	58.532	49.1776	76.3691
ENSMUSG00000074873	AC132303.1	protein_coding	4.4216	3.62765	3.80386	3.6492	3.70054
ENSMUSG00000029128	Rab28	protein_coding	12.3486	11.0155	11.9175	11.3719	10.0013
ENSMUSG00000033208	S100b	protein_coding	85.4182	60.0518	101.069	133.134	79.7685
ENSMUSG00000024180	Tmem8	protein_coding	3.02669	4.06905	3.80096	3.5337	4.42111
ENSMUSG00000045744	Bricd5	protein_coding	1.01176	1.37392	1.04569	1.36046	1.22841
ENSMUSG00000022019	Tdrd3	protein_coding	5.50454	4.74936	4.87503	4.4387	4.33327
ENSMUSG00000026509	Capn2	protein_coding	41.462	33.1584	37.7639	33.6517	37.6958
ENSMUSG00000028459	Cd72	protein_coding	0.832943	1.08344	1.20024	1.50437	1.71968
ENSMUSG00000001119	Col6a1	protein_coding	32.1591	50.3011	35.1812	28.4878	68.1983
ENSMUSG00000113209	RP23-422H22.2	bidirectional_promoter_lncRNA	5.09175	7.32952	5.50231	5.24218	4.6826
ENSMUSG00000021704	Mtx3	protein_coding	8.03183	6.67039	7.2825	6.64911	4.92488
ENSMUSG00000029468	P2rx7	protein_coding	0.66511	0.900051	0.713119	0.913477	1.12358
ENSMUSG00000030846	Tial1	protein_coding	13.0175	11.6255	12.3672	11.0204	11.6116
ENSMUSG00000041329	Atp1b2	protein_coding	6.67773	4.62122	4.53296	5.02972	4.29673
ENSMUSG00000060681	Slc9a6	protein_coding	8.01753	8.87583	7.98553	6.95273	7.29855
ENSMUSG00000050896	Rtn4rl2	protein_coding	0.584948	1.30748	1.23329	0.779543	2.69173
ENSMUSG00000047022	Mipol1	protein_coding	0.97786	0.790001	0.770529	0.743911	0.796643
ENSMUSG00000030862	Cpxm2	protein_coding	0.638654	1.44213	1.07003	1.22059	1.79373
ENSMUSG00000033191	Tie1	protein_coding	32.7185	24.9442	23.5689	31.4015	25.2572
ENSMUSG00000025049	Taf5	protein_coding	3.51542	4.51276	4.60383	4.2958	4.18671
ENSMUSG00000032925	Itgbl1	protein_coding	0.94373	2.51295	1.23448	1.22216	2.28291
ENSMUSG00000033964	Zbtb41	protein_coding	5.14793	4.39515	4.52413	4.0232	3.6021
ENSMUSG00000049404	Rarres1	protein_coding	1.11867	0.655513	1.13774	1.53965	1.14032
ENSMUSG00000103030	RP23-16N14.2	TEC	0.977151	1.31635	1.1396	1.01089	1.16764
ENSMUSG00000025059	Gk	protein_coding	47.255	77.402	49.314	37.2585	37.8374
ENSMUSG00000089671	RP24-258K6.2	antisense	271.528	420.975	415.12	499.826	279.689
ENSMUSG00000020097	Sgpl1	protein_coding	45.391	61.155	41.6842	35.9886	41.3672
ENSMUSG00000015355	Cd48	protein_coding	1.36475	2.55916	2.64564	2.60477	5.28831
ENSMUSG00000032249	Anp32a	protein_coding	73.8488	57.6727	91.3457	79.338	69.3764
ENSMUSG00000035890	Rnf126	protein_coding	24.5847	21.8319	22.8638	21.6702	21.2526
ENSMUSG00000005677	Nr1i3	protein_coding	0.901978	1.19109	1.34315	1.5561	1.34728
ENSMUSG00000051906	Cd209f	protein_coding	2.55524	4.61657	3.51319	3.10328	4.03496
ENSMUSG00000019917	Sept10	protein_coding	14.5779	12.7308	14.4654	13.3583	11.7831
ENSMUSG00000002342	Tmem161a	protein_coding	8.12233	6.9222	8.02299	6.88483	6.99409
ENSMUSG00000020608	Smc6	protein_coding	5.77315	5.01495	5.1351	4.72005	4.60913
ENSMUSG00000029108	Pcdh7	protein_coding	0.365359	0.599995	0.676563	0.548237	0.983481
ENSMUSG00000073771	Btbd19	protein_coding	0.720802	1.0064	0.787864	1.16098	1.49714
ENSMUSG00000041438	Utp4	protein_coding	10.0568	11.5976	11.4099	10.7636	10.9735
ENSMUSG00000030177	Ccdc77	protein_coding	1.56222	1.19193	1.36527	1.14227	1.13847
ENSMUSG00000054871	Tmem158	protein_coding	0.950344	1.67756	1.00406	1.0336	1.93291
ENSMUSG00000035314	Gdpd5	protein_coding	3.45764	2.22824	2.93574	4.61741	3.03519
ENSMUSG00000032470	Mras	protein_coding	2.18294	2.73402	2.41598	2.72597	2.20965
ENSMUSG00000084799	Ino80dos	lincRNA	2.62466	3.71431	2.98355	3.73914	3.0202
ENSMUSG00000047793	Sned1	protein_coding	1.8862	3.15021	2.81898	2.46391	5.97677
ENSMUSG00000041734	Kirrel	protein_coding	1.82952	2.9075	2.53366	3.13984	4.6055
ENSMUSG00000063904	Dpp3	protein_coding	18.7094	16.1181	14.8213	15.4083	14.2367
ENSMUSG00000074093	Svip	protein_coding	16.3016	13.0834	14.7092	11.1572	8.80896
ENSMUSG00000113662	RP23-60K23.10	TEC	1.35324	1.04501	1.13985	0.956313	1.13178
ENSMUSG00000029270	Fam69a	protein_coding	16.1513	13.3475	13.343	11.9076	11.6801
ENSMUSG00000032725	Folr2	protein_coding	4.36016	7.74952	6.73	5.14566	9.25843
ENSMUSG00000025795	Rassf3	protein_coding	16.1796	13.2849	13.8379	15.5989	11.6637
ENSMUSG00000086324	RP24-459O21.3	antisense	1.1242	0.575229	0.965377	0.589185	0.832071
ENSMUSG00000036545	Adamts2	protein_coding	2.31577	3.95049	2.18371	2.06181	4.92783
ENSMUSG00000038543	AC092855.1	protein_coding	26.3649	19.1336	22.4054	26.0508	16.0385
ENSMUSG00000049504	Proser1	protein_coding	3.99481	3.41914	3.44889	3.5685	3.09237
ENSMUSG00000008393	Carhsp1	protein_coding	132.639	108.782	121.234	110.129	94.7207
ENSMUSG00000042284	Itga1	protein_coding	6.62956	5.75268	5.71151	5.84112	5.18133
ENSMUSG00000025237	Parp6	protein_coding	9.74392	8.09914	8.27189	7.30705	7.06442
ENSMUSG00000038122	Tbc1d32	protein_coding	2.207	1.76047	1.8727	1.74549	1.43802
ENSMUSG00000001334	Fndc5	protein_coding	4.82636	1.91012	1.30399	2.2499	1.38774
ENSMUSG00000050192	Eif5a2	protein_coding	0.746124	0.909115	0.742029	0.812809	1.01721
ENSMUSG00000026604	Ptpn14	protein_coding	4.17715	2.99218	3.69022	3.71392	3.21523
ENSMUSG00000086841	RP23-234K24.8	processed_transcript	20.4597	27.8137	27.3722	22.7818	40.3102
ENSMUSG00000032604	Qars	protein_coding	12.7858	11.5314	11.5437	10.9988	10.8619
ENSMUSG00000019080	Mfsd3	protein_coding	5.70862	4.37885	4.79722	4.84948	3.7653
ENSMUSG00000032737	Inppl1	protein_coding	40.787	35.5758	34.1638	34.4442	28.2895
ENSMUSG00000061099	Gapdhs	protein_coding	0.477888	0.777617	0.642845	0.733269	0.959718
ENSMUSG00000023087	Noct	protein_coding	7.90343	14.4215	12.97	9.4924	12.7793
ENSMUSG00000042487	Leo1	protein_coding	1.94067	2.76402	2.94635	3.49548	2.96902
ENSMUSG00000025069	Gsto2	protein_coding	5.86892	4.37685	4.84104	4.90994	3.40082
ENSMUSG00000027954	Efna1	protein_coding	9.74495	6.73464	7.35437	9.64737	8.82121
ENSMUSG00000086680	RP23-81D2.6	antisense	0.554432	0.895703	0.809019	0.921526	0.86698
ENSMUSG00000085403	RP23-383I7.3	antisense	0.840744	1.3024	0.796733	1.07224	0.803256
ENSMUSG00000041797	Abca9	protein_coding	1.276	1.69569	1.44512	1.42427	1.0923
ENSMUSG00000039108	Lsm14b	protein_coding	16.9399	14.8487	17.0183	14.9436	15.3715
ENSMUSG00000012848	Rps5	protein_coding	109.921	127.12	124.851	113.138	141.927
ENSMUSG00000100629	RP23-378G22.3	antisense	1.31477	1.75504	1.19295	1.95202	1.33769
ENSMUSG00000029659	Medag	protein_coding	1.78088	3.74793	3.65249	2.36914	7.77329
ENSMUSG00000031875	Cmtm3	protein_coding	5.5987	7.84423	6.75751	6.70922	11.603
ENSMUSG00000085639	AC158782.2	antisense	2.72019	1.61714	2.29583	1.4015	1.90038
ENSMUSG00000017802	Fam134c	protein_coding	39.27	34.1967	39.148	34.6925	31.2466
ENSMUSG00000079435	Rpl36a	protein_coding	55.0151	65.2223	77.4806	58.0395	77.9794
ENSMUSG00000022124	Fbxl3	protein_coding	18.2642	16.6495	17.6962	16.0239	15.0027
ENSMUSG00000031351	Zfp185	protein_coding	2.09908	1.17574	2.41966	3.22014	1.4884
ENSMUSG00000030605	Mfge8	protein_coding	24.215	29.1245	35.17	36.8852	42.4676
ENSMUSG00000032633	Flcn	protein_coding	43.3575	61.7066	49.5141	43.7835	33.0818
ENSMUSG00000005371	Fbxo11	protein_coding	23.984	21.1528	23.8389	20.2948	18.8935
ENSMUSG00000094483	Purb	protein_coding	17.0222	15.2901	17.3015	16.177	14.4025
ENSMUSG00000038642	Ctss	protein_coding	7.38695	18.7245	22.8749	22.5738	74.8687
ENSMUSG00000026269	Rnpepl1	protein_coding	13.9465	11.8941	11.9464	12.3264	11.1457
ENSMUSG00000058569	Tmed9	protein_coding	20.3144	23.5216	23.2833	21.6509	27.5699
ENSMUSG00000064284	Cdpf1	protein_coding	11.9495	9.56174	11.884	8.737	8.95539
ENSMUSG00000085955	RP23-395E10.3	processed_transcript	9.15351	11.5353	10.8371	12.8382	10.9874
ENSMUSG00000037300	Ttc13	protein_coding	4.13545	3.517	3.59169	3.94589	3.39845
ENSMUSG00000032513	Gorasp1	protein_coding	6.08265	5.30762	5.26011	6.33986	5.40778
ENSMUSG00000038742	Angptl6	protein_coding	2.56096	2.02211	2.402	2.492	2.39354
ENSMUSG00000027239	Mdk	protein_coding	0.886239	1.83568	1.00782	1.86186	2.46369
ENSMUSG00000037362	Nov	protein_coding	0.763357	1.39552	0.771059	1.30556	2.05924
ENSMUSG00000036599	Chst12	protein_coding	9.80106	6.86913	6.46469	8.43413	7.11444
ENSMUSG00000039497	Dse	protein_coding	1.37959	2.43675	2.31231	1.97308	4.61222
ENSMUSG00000025575	Cant1	protein_coding	15.0624	12.8601	13.6503	14.3993	15.3116
ENSMUSG00000026436	Elk4	protein_coding	10.6134	9.25266	9.38104	9.86998	9.3924
ENSMUSG00000097381	RP23-447P16.3	antisense	0.684106	0.89583	0.737869	0.949926	0.863766
[truncated: 12,179 more rows]

## Sheet: Liver
EsembleID	Symbol	Type	Liver_008w_log2FPKM	Liver_026w_log2FPKM	Liver_060w_log2FPKM	Liver_078w_log2FPKM	Liver_104w_log2FPKM
[truncated: 12,315 more rows]

[truncated: 7 more sheets: Lung, Kidney, Bone_marrow, Muscle, Heart, Brain, Hypothalamus]
