# Supplementary material for: A Landscape of Murine Long Non-Coding RNAs Reveals the Leading Transcriptome Alterations in Adipose Tissue during Aging
Source: Cell Rep. Author manuscript; Available in PMC 2020 Nov 1. (PMC7603645; doi:10.1016/j.celrep.2020.107694)
Supplement: Supple Table S2 [file NIHMS1639069-supplement-Supple_Table_S2.xlsx]

## Sheet: All AR-mRNAs
Note: +1 indicates up-regulation during aging. -1 indicates down-regulation during aging. 0 indicates non-regulation by aging or non-expression in this organ.
Symbol	EsembleID	Type	eWAT	iWAT	BAT	Liver	Lung	Kidney	Bone_marrow	Muscle	Heart	Brain	Hypothalamus	Total_Up	Total_Down	Total_Up_Down
AC123856.2	ENSMUSG00000052477	protein_coding	1	1	1	0	1	0	1	0	0	0	0	5	0	5
Kcnj15	ENSMUSG00000062609	protein_coding	0	1	1	0	0	0	0	0	0	0	0	2	0	2
RP23-24A13.2	ENSMUSG00000057246	protein_coding	1	1	0	0	1	0	1	0	0	0	0	4	0	4
Pramef12	ENSMUSG00000028591	protein_coding	1	1	0	0	0	0	0	0	0	0	0	2	0	2
Thbs2	ENSMUSG00000023885	protein_coding	1	1	1	0	0	1	1	-1	0	0	0	5	1	6
Gramd1c	ENSMUSG00000036292	protein_coding	1	1	-1	0	0	0	0	0	0	0	0	2	1	3
Got2	ENSMUSG00000031672	protein_coding	0	1	0	0	0	0	0	0	0	0	0	1	0	1
Fam174b	ENSMUSG00000078670	protein_coding	1	1	0	0	0	0	0	1	0	0	0	3	0	3
Kcnc3	ENSMUSG00000062785	protein_coding	0	1	0	-1	0	0	0	0	0	0	0	1	1	2
Whrn	ENSMUSG00000039137	protein_coding	0	1	0	0	0	0	0	0	0	0	0	1	0	1
Mdk	ENSMUSG00000027239	protein_coding	1	1	1	0	-1	0	0	-1	0	0	0	3	2	5
RP23-459M2.1	ENSMUSG00000020083	protein_coding	1	1	0	1	0	0	0	1	0	0	0	4	0	4
Lypd5	ENSMUSG00000030484	protein_coding	0	1	0	0	0	0	0	0	0	0	0	1	0	1
Nap1l5	ENSMUSG00000055430	protein_coding	1	1	1	0	1	0	0	0	1	0	0	5	0	5
Myoc	ENSMUSG00000026697	protein_coding	1	1	0	0	0	0	0	0	1	0	0	3	0	3
Sycp3	ENSMUSG00000020059	protein_coding	1	1	0	0	0	0	0	0	0	0	0	2	0	2
Ric3	ENSMUSG00000048330	protein_coding	1	1	0	0	1	1	0	1	1	0	0	6	0	6
Hmgcs2	ENSMUSG00000027875	protein_coding	1	1	0	0	1	0	1	0	1	0	0	5	0	5
Cpxm2	ENSMUSG00000030862	protein_coding	1	1	1	0	1	0	0	-1	1	0	0	5	1	6
Myo1h	ENSMUSG00000066952	protein_coding	0	1	0	0	0	0	0	0	0	0	0	1	0	1
Akr1c13	ENSMUSG00000021213	protein_coding	0	1	1	0	0	1	0	0	1	0	0	4	0	4
Nxf3	ENSMUSG00000057000	protein_coding	1	1	0	0	0	0	0	0	0	0	1	3	0	3
Plekha7	ENSMUSG00000045659	protein_coding	0	1	0	0	0	0	0	0	0	0	0	1	0	1
Kiss1r	ENSMUSG00000035773	protein_coding	1	1	0	0	0	0	0	0	0	0	0	2	0	2
RP23-183D11.6	ENSMUSG00000074738	protein_coding	0	1	0	0	0	0	0	0	0	0	0	1	0	1
RP23-42N14.3	ENSMUSG00000040591	protein_coding	0	1	1	-1	0	0	0	0	0	0	0	2	1	3
Podxl2	ENSMUSG00000033152	protein_coding	1	1	0	0	-1	0	0	0	0	0	0	2	1	3
Dock8	ENSMUSG00000052085	protein_coding	1	1	0	0	0	0	0	0	0	0	0	2	0	2
Rcan2	ENSMUSG00000039601	protein_coding	1	1	0	0	0	0	0	0	0	0	0	2	0	2
Lhfpl4	ENSMUSG00000042873	protein_coding	1	1	0	0	1	0	0	0	0	0	0	3	0	3
Slc6a7	ENSMUSG00000052026	protein_coding	1	1	1	0	0	0	0	0	0	0	0	3	0	3
Ogdhl	ENSMUSG00000021913	protein_coding	0	1	0	0	0	0	0	0	0	0	0	1	0	1
Nipsnap1	ENSMUSG00000034285	protein_coding	0	1	0	0	0	0	0	0	0	0	0	1	0	1
Dnajb13	ENSMUSG00000030708	protein_coding	1	1	1	0	0	0	0	0	0	0	0	3	0	3
Casp1	ENSMUSG00000025888	protein_coding	1	1	1	0	1	1	0	0	0	1	0	6	0	6
Frmpd1	ENSMUSG00000035615	protein_coding	0	1	0	0	0	0	0	0	0	0	0	1	0	1
Dnajc6	ENSMUSG00000028528	protein_coding	0	1	0	0	0	0	0	0	0	0	0	1	0	1
Abat	ENSMUSG00000057880	protein_coding	0	1	0	0	0	0	0	0	1	0	0	2	0	2
Map7	ENSMUSG00000019996	protein_coding	0	1	0	0	0	0	0	1	0	0	0	2	0	2
Nog	ENSMUSG00000048616	protein_coding	0	1	0	0	1	0	0	0	0	0	0	2	0	2
Nr1h4	ENSMUSG00000047638	protein_coding	1	1	0	0	0	0	0	0	0	0	0	2	0	2
Pianp	ENSMUSG00000030329	protein_coding	1	1	1	0	0	0	1	0	0	0	0	4	0	4
Cux2	ENSMUSG00000042589	protein_coding	1	1	0	0	0	0	0	0	-1	0	0	2	1	3
Serpine2	ENSMUSG00000026249	protein_coding	0	1	1	1	0	1	0	0	0	0	0	4	0	4
Eif5a2	ENSMUSG00000050192	protein_coding	1	1	0	0	0	0	0	0	0	0	0	2	0	2
Cacna1a	ENSMUSG00000034656	protein_coding	1	1	1	0	0	0	0	0	0	0	0	3	0	3
RP23-67E6.3	ENSMUSG00000078867	protein_coding	0	1	1	0	0	0	0	0	0	0	0	2	0	2
Atp2a3	ENSMUSG00000020788	protein_coding	0	1	0	1	0	0	0	0	0	0	0	2	0	2
Prps2	ENSMUSG00000025742	protein_coding	0	1	0	0	0	0	0	0	0	0	0	1	0	1
Tex9	ENSMUSG00000090626	protein_coding	1	1	0	0	0	0	0	0	0	0	0	2	0	2
RP23-451C8.2	ENSMUSG00000055555	protein_coding	1	1	0	0	0	1	0	0	0	0	0	3	0	3
Rnd2	ENSMUSG00000001313	protein_coding	1	1	0	1	0	0	1	0	0	0	0	4	0	4
Akr1c12	ENSMUSG00000021211	protein_coding	1	1	0	0	1	0	1	0	0	0	0	4	0	4
Ccl11	ENSMUSG00000020676	protein_coding	0	1	1	0	0	1	0	0	1	0	0	4	0	4
Grtp1	ENSMUSG00000038515	protein_coding	1	1	0	0	0	0	0	0	0	0	0	2	0	2
Sh2d4b	ENSMUSG00000037833	protein_coding	1	1	0	0	0	0	0	0	0	0	0	2	0	2
Cacna1d	ENSMUSG00000015968	protein_coding	1	1	0	0	0	0	0	0	0	0	0	2	0	2
Rnasel	ENSMUSG00000066800	protein_coding	1	1	1	0	0	0	0	0	0	0	0	3	0	3
Chic1	ENSMUSG00000031327	protein_coding	0	1	0	0	0	0	0	0	0	0	0	1	0	1
RP23-67E6.1	ENSMUSG00000078869	protein_coding	1	1	0	0	0	0	0	0	0	0	0	2	0	2
Map1a	ENSMUSG00000027254	protein_coding	1	1	0	0	0	0	0	0	0	0	0	2	0	2
Pdk3	ENSMUSG00000035232	protein_coding	0	1	1	0	0	0	0	0	0	0	0	2	0	2
Zfp345	ENSMUSG00000074731	protein_coding	0	1	0	0	0	0	0	0	0	0	0	1	0	1
Hmcn2	ENSMUSG00000055632	protein_coding	1	1	0	0	0	0	0	0	0	0	0	2	0	2
Meis3	ENSMUSG00000041420	protein_coding	1	1	1	0	0	1	0	0	0	0	0	4	0	4
Robo1	ENSMUSG00000022883	protein_coding	1	1	0	1	0	0	0	0	0	0	0	3	0	3
P3h4	ENSMUSG00000006931	protein_coding	0	1	0	0	0	0	0	0	0	0	0	1	0	1
Cyb5r2	ENSMUSG00000048065	protein_coding	1	1	0	0	0	0	0	0	0	0	0	2	0	2
Bex1	ENSMUSG00000050071	protein_coding	1	1	0	0	-1	0	1	1	-1	0	0	4	2	6
Bmp4	ENSMUSG00000021835	protein_coding	0	1	0	0	0	0	0	0	0	0	-1	1	1	2
Chrna5	ENSMUSG00000035594	protein_coding	1	1	0	0	0	0	0	0	0	0	0	2	0	2
RP24-63F2.2	ENSMUSG00000078865	protein_coding	0	1	0	0	0	0	0	0	0	0	0	1	0	1
Gpnmb	ENSMUSG00000029816	protein_coding	1	1	1	1	1	0	1	1	1	1	0	9	0	9
Slc7a8	ENSMUSG00000022180	protein_coding	0	1	0	1	0	0	0	0	0	0	0	2	0	2
Cpne9	ENSMUSG00000030270	protein_coding	0	1	0	0	0	0	0	0	0	0	0	1	0	1
Gnaz	ENSMUSG00000040009	protein_coding	0	1	0	0	0	0	0	0	0	0	0	1	0	1
Arhgap44	ENSMUSG00000033389	protein_coding	0	1	0	0	0	0	0	0	0	0	0	1	0	1
Lpar3	ENSMUSG00000036832	protein_coding	1	1	0	0	0	0	0	0	0	0	0	2	0	2
Mlana	ENSMUSG00000024806	protein_coding	1	1	0	0	1	0	1	0	0	0	0	4	0	4
Slc1a4	ENSMUSG00000020142	protein_coding	0	1	0	0	0	0	0	0	0	0	0	1	0	1
Fam124a	ENSMUSG00000035184	protein_coding	1	1	1	0	0	0	0	0	0	0	0	3	0	3
Slc17a8	ENSMUSG00000019935	protein_coding	0	1	0	0	0	0	0	0	0	0	0	1	0	1
Gadd45a	ENSMUSG00000036390	protein_coding	1	1	0	0	0	0	0	1	0	0	0	3	0	3
Hsf4	ENSMUSG00000033249	protein_coding	1	1	0	0	0	1	0	1	0	0	0	4	0	4
Mark1	ENSMUSG00000026620	protein_coding	0	1	0	0	0	0	0	0	0	0	0	1	0	1
Olfm2	ENSMUSG00000032172	protein_coding	0	1	1	0	-1	1	0	0	0	0	0	3	1	4
Pik3cg	ENSMUSG00000020573	protein_coding	1	1	0	0	0	0	0	0	0	0	0	2	0	2
Chst8	ENSMUSG00000060402	protein_coding	0	1	0	0	0	0	0	0	0	0	0	1	0	1
Cers6	ENSMUSG00000027035	protein_coding	0	1	0	0	0	0	0	0	0	0	0	1	0	1
Crisp2	ENSMUSG00000023930	protein_coding	1	1	0	0	0	0	0	0	0	0	0	2	0	2
Pam	ENSMUSG00000026335	protein_coding	0	1	0	0	0	0	0	0	0	0	0	1	0	1
Folh1	ENSMUSG00000001773	protein_coding	0	1	0	0	1	0	0	0	0	0	0	2	0	2
RP23-275N21.1	ENSMUSG00000078864	protein_coding	0	1	1	1	0	0	0	0	0	0	0	3	0	3
Spred3	ENSMUSG00000037239	protein_coding	0	1	1	0	0	0	0	1	0	0	0	3	0	3
Zim1	ENSMUSG00000002266	protein_coding	0	1	0	0	0	-1	0	0	0	0	0	1	1	2
RP24-474C15.1	ENSMUSG00000100486	protein_coding	1	1	0	0	0	0	0	0	0	0	0	2	0	2
Tec	ENSMUSG00000029217	protein_coding	1	1	0	0	0	0	0	0	0	0	0	2	0	2
Specc1	ENSMUSG00000042331	protein_coding	1	1	0	0	0	0	0	0	0	0	0	2	0	2
Dync2li1	ENSMUSG00000024253	protein_coding	0	1	1	0	0	0	0	0	0	0	0	2	0	2
Mnat1	ENSMUSG00000021103	protein_coding	0	1	0	0	0	0	0	0	0	0	0	1	0	1
Fbln7	ENSMUSG00000027386	protein_coding	1	1	1	0	0	0	0	-1	0	0	0	3	1	4
RP24-124B23.4	ENSMUSG00000053297	protein_coding	1	1	0	0	0	0	0	0	0	0	0	2	0	2
Scel	ENSMUSG00000022123	protein_coding	0	1	0	0	0	0	0	0	0	0	0	1	0	1
Hsf3	ENSMUSG00000045802	protein_coding	0	1	0	0	0	0	0	0	0	0	0	1	0	1
Cdkl4	ENSMUSG00000033966	protein_coding	0	1	0	0	0	0	0	0	0	0	0	1	0	1
Wdr38	ENSMUSG00000035295	protein_coding	1	1	1	0	0	0	0	0	0	0	0	3	0	3
Mmp11	ENSMUSG00000000901	protein_coding	1	1	0	0	0	0	-1	0	0	0	0	2	1	3
Ankrd39	ENSMUSG00000079610	protein_coding	1	1	0	0	0	0	0	0	0	0	0	2	0	2
Apbb1	ENSMUSG00000037032	protein_coding	0	1	0	0	0	0	0	0	0	0	0	1	0	1
Bco1	ENSMUSG00000031845	protein_coding	0	1	0	-1	0	0	0	0	0	0	0	1	1	2
Krtdap	ENSMUSG00000074199	protein_coding	1	1	1	0	0	0	0	0	0	0	0	3	0	3
Anxa1	ENSMUSG00000024659	protein_coding	1	1	1	1	0	0	0	0	0	1	0	5	0	5
Cela1	ENSMUSG00000023031	protein_coding	1	1	1	0	0	0	0	0	0	0	0	3	0	3
Ctcfl	ENSMUSG00000070495	protein_coding	0	1	0	1	0	0	0	0	0	0	0	2	0	2
Gldc	ENSMUSG00000024827	protein_coding	1	1	0	0	0	0	0	0	0	0	0	2	0	2
Arhgap22	ENSMUSG00000063506	protein_coding	1	1	0	0	0	0	0	0	0	0	0	2	0	2
Cacna1e	ENSMUSG00000004110	protein_coding	1	1	0	0	0	0	0	0	0	0	0	2	0	2
Cystm1	ENSMUSG00000046727	protein_coding	1	1	1	0	0	0	0	0	0	0	0	3	0	3
Klhdc9	ENSMUSG00000045259	protein_coding	0	1	0	0	0	0	0	0	0	0	0	1	0	1
Hlcs	ENSMUSG00000040820	protein_coding	0	1	0	1	0	0	0	0	0	0	0	2	0	2
Ap3b2	ENSMUSG00000062444	protein_coding	0	1	0	0	0	0	0	0	0	0	0	1	0	1
Fam47e	ENSMUSG00000057068	protein_coding	0	1	0	1	0	0	0	0	0	0	0	2	0	2
Il13ra2	ENSMUSG00000031289	protein_coding	1	1	0	0	0	0	-1	0	0	0	0	2	1	3
Aass	ENSMUSG00000029695	protein_coding	1	1	0	0	0	0	0	0	0	0	0	2	0	2
Eya2	ENSMUSG00000017897	protein_coding	1	1	1	0	0	0	0	0	0	0	0	3	0	3
Mfge8	ENSMUSG00000030605	protein_coding	1	1	1	0	0	0	1	0	0	0	0	4	0	4
Scn3b	ENSMUSG00000049281	protein_coding	1	1	0	0	-1	0	0	0	0	0	0	2	1	3
AC167036.3	ENSMUSG00000089844	protein_coding	1	1	0	0	0	0	1	0	0	0	0	3	0	3
Hist1h2bb	ENSMUSG00000075031	protein_coding	1	1	0	0	1	1	0	0	1	0	0	5	0	5
Sorbs2	ENSMUSG00000031626	protein_coding	0	1	0	0	0	0	0	0	0	0	0	1	0	1
Cndp1	ENSMUSG00000056162	protein_coding	-1	1	0	0	0	0	0	0	0	0	0	1	1	2
Irak2	ENSMUSG00000060477	protein_coding	0	1	0	0	0	0	0	0	0	0	0	1	0	1
Abcb4	ENSMUSG00000042476	protein_coding	1	1	0	0	0	0	0	0	0	0	0	2	0	2
Spaca1	ENSMUSG00000028264	protein_coding	0	1	0	0	0	0	0	0	0	0	0	1	0	1
Rarb	ENSMUSG00000017491	protein_coding	1	1	0	1	0	0	0	1	0	0	0	4	0	4
Bcat1	ENSMUSG00000030268	protein_coding	1	1	0	0	0	0	0	0	0	0	0	2	0	2
Cntln	ENSMUSG00000038070	protein_coding	0	1	0	0	0	0	0	0	0	0	0	1	0	1
Rnf180	ENSMUSG00000021720	protein_coding	1	1	0	0	0	0	0	0	0	0	0	2	0	2
Nmnat2	ENSMUSG00000042751	protein_coding	0	1	0	0	0	0	0	0	0	0	0	1	0	1
Syp	ENSMUSG00000031144	protein_coding	1	1	0	0	0	0	0	0	1	0	0	3	0	3
Tnfrsf26	ENSMUSG00000045362	protein_coding	1	1	0	0	0	0	0	0	0	0	0	2	0	2
Thbs1	ENSMUSG00000040152	protein_coding	1	1	1	0	0	0	0	0	0	0	0	3	0	3
Pla2g15	ENSMUSG00000031903	protein_coding	1	1	0	1	0	0	0	0	0	0	0	3	0	3
Pla2g2d	ENSMUSG00000041202	protein_coding	1	1	1	0	1	0	1	0	1	0	0	6	0	6
Fuca2	ENSMUSG00000019810	protein_coding	1	1	0	0	0	0	0	0	0	0	0	2	0	2
Fbln5	ENSMUSG00000021186	protein_coding	0	1	0	0	0	0	0	0	0	0	1	2	0	2
Eya4	ENSMUSG00000010461	protein_coding	1	1	0	0	0	0	0	1	0	0	0	3	0	3
Cd163l1	ENSMUSG00000025461	protein_coding	1	1	0	0	1	0	0	0	1	0	0	4	0	4
Ndrg2	ENSMUSG00000004558	protein_coding	0	1	0	0	0	0	0	0	0	0	0	1	0	1
Mc2r	ENSMUSG00000045569	protein_coding	-1	1	0	0	0	0	0	0	0	0	0	1	1	2
Chrdl1	ENSMUSG00000031283	protein_coding	0	1	1	0	1	-1	0	-1	0	0	0	3	2	5
Lmntd1	ENSMUSG00000054966	protein_coding	0	1	0	0	0	0	0	0	0	0	0	1	0	1
Cdc42ep3	ENSMUSG00000036533	protein_coding	0	1	0	0	0	0	0	0	0	0	0	1	0	1
Unc79	ENSMUSG00000021198	protein_coding	0	1	0	0	0	0	0	0	0	0	0	1	0	1
Plekha2	ENSMUSG00000031557	protein_coding	1	1	1	0	0	0	0	0	0	0	0	3	0	3
RP24-193H8.2	ENSMUSG00000048636	protein_coding	0	1	0	0	0	0	0	0	0	0	0	1	0	1
Naip2	ENSMUSG00000078945	protein_coding	1	1	0	1	1	0	0	0	1	0	0	5	0	5
Cdkn2a	ENSMUSG00000044303	protein_coding	1	1	0	0	0	0	1	0	0	0	0	3	0	3
Peg3	ENSMUSG00000002265	protein_coding	0	1	0	-1	-1	-1	0	-1	0	0	0	1	4	5
Tmem176a	ENSMUSG00000023367	protein_coding	1	1	1	1	0	0	0	0	0	0	0	4	0	4
Angptl3	ENSMUSG00000028553	protein_coding	0	1	-1	0	0	0	0	0	0	0	0	1	1	2
Wif1	ENSMUSG00000020218	protein_coding	0	1	0	0	1	0	0	-1	0	0	0	2	1	3
Fam217a	ENSMUSG00000021414	protein_coding	0	1	1	0	0	0	0	0	0	0	0	2	0	2
Sh3bgrl	ENSMUSG00000031246	protein_coding	0	1	0	0	0	0	0	0	0	0	0	1	0	1
Tfr2	ENSMUSG00000029716	protein_coding	1	1	-1	0	0	0	0	0	0	0	0	2	1	3
Ccdc152	ENSMUSG00000091119	protein_coding	1	1	0	-1	0	0	0	0	0	0	0	2	1	3
Btc	ENSMUSG00000082361	protein_coding	0	1	0	1	0	0	0	0	0	0	0	2	0	2
Crtac1	ENSMUSG00000042401	protein_coding	1	1	1	0	0	0	0	0	0	0	0	3	0	3
Bbs4	ENSMUSG00000025235	protein_coding	0	1	0	0	0	0	0	0	0	0	0	1	0	1
Pde7a	ENSMUSG00000069094	protein_coding	0	1	0	0	0	0	0	1	0	0	0	2	0	2
Spats2l	ENSMUSG00000038305	protein_coding	0	1	0	0	0	0	0	0	0	0	0	1	0	1
Runx2	ENSMUSG00000039153	protein_coding	1	1	0	0	0	0	0	0	0	0	0	2	0	2
RP24-406I15.2	ENSMUSG00000078435	protein_coding	0	1	0	0	0	0	0	0	0	0	0	1	0	1
Atp6v0e2	ENSMUSG00000039347	protein_coding	0	1	0	0	0	0	0	0	0	0	0	1	0	1
Trnp1	ENSMUSG00000056596	protein_coding	1	1	1	0	0	1	0	0	0	0	0	4	0	4
Fam184a	ENSMUSG00000019856	protein_coding	0	1	0	0	0	0	0	0	0	0	0	1	0	1
RP23-360J20.1	ENSMUSG00000067916	protein_coding	1	1	0	0	0	0	0	0	0	0	0	2	0	2
Ehd3	ENSMUSG00000024065	protein_coding	0	1	1	0	0	0	0	0	0	0	0	2	0	2
Srgap3	ENSMUSG00000030257	protein_coding	0	1	0	0	0	0	0	0	0	0	0	1	0	1
Ccdc34	ENSMUSG00000027160	protein_coding	0	1	0	0	0	0	0	0	0	0	0	1	0	1
Tmem132b	ENSMUSG00000070498	protein_coding	0	1	0	0	0	0	0	1	0	0	0	2	0	2
Serinc4	ENSMUSG00000046110	protein_coding	0	1	0	0	0	0	0	0	0	0	0	1	0	1
Mpv17l	ENSMUSG00000022679	protein_coding	0	1	0	0	0	-1	0	0	1	0	0	2	1	3
Ezr	ENSMUSG00000052397	protein_coding	0	1	1	0	0	0	0	0	0	0	0	2	0	2
Myh14	ENSMUSG00000030739	protein_coding	1	1	0	0	0	0	0	0	0	0	0	2	0	2
Med16	ENSMUSG00000013833	protein_coding	0	1	0	0	0	0	0	0	0	0	0	1	0	1
Col23a1	ENSMUSG00000063564	protein_coding	0	1	0	0	0	0	0	0	0	0	0	1	0	1
Sulf1	ENSMUSG00000016918	protein_coding	0	1	0	0	0	0	0	0	0	0	0	1	0	1
RP23-122F3.1	ENSMUSG00000022864	protein_coding	1	1	0	0	0	0	0	0	0	0	0	2	0	2
Fhod3	ENSMUSG00000034295	protein_coding	0	1	0	0	0	0	0	0	0	0	0	1	0	1
RP23-26N21.1	ENSMUSG00000072066	protein_coding	1	1	0	0	0	0	0	0	0	0	0	2	0	2
Akap12	ENSMUSG00000038587	protein_coding	0	1	1	0	0	0	-1	0	0	0	0	2	1	3
Ubd	ENSMUSG00000035186	protein_coding	1	1	1	1	1	1	0	0	0	0	0	6	0	6
Jakmip3	ENSMUSG00000056856	protein_coding	0	1	0	0	0	0	0	0	0	0	0	1	0	1
Cetn4	ENSMUSG00000045031	protein_coding	0	1	0	0	0	0	0	0	0	0	0	1	0	1
Nkain4	ENSMUSG00000027574	protein_coding	0	1	0	0	0	0	0	0	0	0	0	1	0	1
Slc18a2	ENSMUSG00000025094	protein_coding	1	1	0	0	0	0	0	0	0	1	0	3	0	3
Adam3	ENSMUSG00000031553	protein_coding	0	1	0	0	-1	0	0	0	0	0	0	1	1	2
Sfrp5	ENSMUSG00000018822	protein_coding	1	1	0	0	0	1	0	0	0	0	0	3	0	3
Lrrc4c	ENSMUSG00000050587	protein_coding	-1	1	0	0	0	0	0	0	0	0	0	1	1	2
Tceal5	ENSMUSG00000054034	protein_coding	-1	1	0	0	0	0	0	0	0	0	0	1	1	2
Bmp2	ENSMUSG00000027358	protein_coding	0	1	0	0	0	0	0	0	0	0	0	1	0	1
RP23-156C20.1	ENSMUSG00000094942	protein_coding	0	1	0	0	0	0	0	0	0	0	0	1	0	1
Lrp11	ENSMUSG00000019796	protein_coding	0	1	0	0	0	0	0	0	0	0	0	1	0	1
Fbxo27	ENSMUSG00000037463	protein_coding	1	1	0	0	0	0	0	0	0	0	0	2	0	2
RP23-67E6.2	ENSMUSG00000078868	protein_coding	1	1	0	0	0	0	0	0	0	0	0	2	0	2
Gpx3	ENSMUSG00000018339	protein_coding	0	1	0	1	0	0	0	1	0	0	0	3	0	3
Scn8a	ENSMUSG00000023033	protein_coding	0	1	0	0	0	0	0	0	0	0	0	1	0	1
Zfp382	ENSMUSG00000074220	protein_coding	1	1	0	0	0	0	0	0	0	0	0	2	0	2
Gpr173	ENSMUSG00000056679	protein_coding	0	1	0	0	0	0	0	0	0	0	0	1	0	1
Cyp1b1	ENSMUSG00000024087	protein_coding	1	1	1	0	0	0	0	1	1	0	0	5	0	5
RP23-354H24.6	ENSMUSG00000086322	protein_coding	0	1	0	0	0	0	0	0	0	0	0	1	0	1
Nsg1	ENSMUSG00000029126	protein_coding	0	1	1	0	0	0	0	0	0	0	0	2	0	2
Nme4	ENSMUSG00000024177	protein_coding	1	1	1	0	0	0	0	1	0	0	0	4	0	4
Nat1	ENSMUSG00000025588	protein_coding	0	1	-1	1	0	1	0	1	1	0	0	5	1	6
Ccbe1	ENSMUSG00000046318	protein_coding	0	1	0	0	0	0	0	0	0	0	0	1	0	1
Cd28	ENSMUSG00000026012	protein_coding	1	1	0	0	1	0	1	0	0	0	0	4	0	4
Spata24	ENSMUSG00000024352	protein_coding	0	1	0	1	0	0	0	1	0	0	0	3	0	3
Bicdl1	ENSMUSG00000041609	protein_coding	0	1	0	0	0	0	0	0	0	0	0	1	0	1
Pdzrn3	ENSMUSG00000035357	protein_coding	0	1	0	0	0	0	0	0	0	0	0	1	0	1
Snrnp25	ENSMUSG00000040767	protein_coding	1	1	0	0	0	0	0	0	0	0	0	2	0	2
Apoe	ENSMUSG00000002985	protein_coding	1	1	0	0	0	1	0	0	0	0	0	3	0	3
Jpt2	ENSMUSG00000024165	protein_coding	0	1	1	0	0	0	0	0	0	0	0	2	0	2
Fez1	ENSMUSG00000032118	protein_coding	1	1	0	0	0	0	0	0	1	0	0	3	0	3
Ttc12	ENSMUSG00000040219	protein_coding	0	1	0	0	0	0	0	0	0	0	0	1	0	1
Ppp1r15a	ENSMUSG00000040435	protein_coding	0	1	1	0	0	0	0	0	0	0	0	2	0	2
Cep128	ENSMUSG00000061533	protein_coding	0	1	0	0	0	0	0	0	0	0	0	1	0	1
Cyfip2	ENSMUSG00000020340	protein_coding	1	1	0	0	0	0	0	0	0	0	0	2	0	2
Ranbp17	ENSMUSG00000040594	protein_coding	0	1	0	0	0	0	0	0	0	0	0	1	0	1
Gm20721	ENSMUSG00000090625	protein_coding	0	1	0	0	0	0	0	0	0	0	0	1	0	1
RP23-316L10.2	ENSMUSG00000109771	protein_coding	1	1	0	0	0	0	0	0	0	0	0	2	0	2
Fabp9	ENSMUSG00000027528	protein_coding	0	1	0	0	0	0	0	0	0	0	0	1	0	1
Zfyve28	ENSMUSG00000037224	protein_coding	1	1	0	0	1	0	0	0	0	0	0	3	0	3
Tshr	ENSMUSG00000020963	protein_coding	-1	1	1	0	0	0	0	0	0	0	0	2	1	3
Jchain	ENSMUSG00000067149	protein_coding	1	1	1	1	1	1	1	1	0	0	0	8	0	8
Wnt11	ENSMUSG00000015957	protein_coding	0	1	-1	0	0	-1	0	0	0	0	0	1	2	3
RP23-312H15.5	ENSMUSG00000005983	protein_coding	0	1	0	-1	0	0	0	0	0	0	0	1	1	2
RP23-86F8.3	ENSMUSG00000078877	protein_coding	0	1	0	0	0	0	0	0	0	0	0	1	0	1
Calr4	ENSMUSG00000028558	protein_coding	0	1	-1	0	0	0	0	0	0	0	0	1	1	2
Fibin	ENSMUSG00000074971	protein_coding	0	1	-1	0	-1	0	0	-1	0	0	0	1	3	4
Thsd7a	ENSMUSG00000032625	protein_coding	0	1	0	0	0	0	0	0	0	0	0	1	0	1
Lrrn3	ENSMUSG00000036295	protein_coding	0	1	0	0	0	0	0	0	0	0	0	1	0	1
Arhgef37	ENSMUSG00000045094	protein_coding	1	1	0	-1	1	0	0	0	0	0	0	3	1	4
Mdfic	ENSMUSG00000041390	protein_coding	0	1	0	0	0	0	0	0	0	0	0	1	0	1
Nov	ENSMUSG00000037362	protein_coding	0	1	1	0	0	0	0	0	0	0	0	2	0	2
Lair1	ENSMUSG00000055541	protein_coding	1	1	0	0	0	0	0	0	0	0	0	2	0	2
Samd14	ENSMUSG00000047181	protein_coding	1	1	1	0	0	0	0	0	0	0	0	3	0	3
Spic	ENSMUSG00000004359	protein_coding	1	1	0	0	0	0	0	0	0	0	0	2	0	2
RP23-81P12.2	ENSMUSG00000034493	protein_coding	0	1	1	-1	0	0	0	-1	0	0	0	2	2	4
Hcn2	ENSMUSG00000020331	protein_coding	0	1	0	0	0	0	0	0	-1	0	0	1	1	2
Jade3	ENSMUSG00000037315	protein_coding	0	1	0	0	0	0	0	0	0	0	0	1	0	1
Xkr6	ENSMUSG00000035067	protein_coding	0	1	0	0	0	0	0	0	0	0	0	1	0	1
Vgll3	ENSMUSG00000091243	protein_coding	1	1	1	0	0	0	0	0	0	0	0	3	0	3
Efemp1	ENSMUSG00000020467	protein_coding	0	1	1	1	0	0	1	0	1	0	0	5	0	5
Mrgprb1	ENSMUSG00000070547	protein_coding	1	1	0	0	0	0	0	0	0	0	0	2	0	2
Emp1	ENSMUSG00000030208	protein_coding	0	1	1	1	0	0	0	0	0	0	0	3	0	3
Ppfia3	ENSMUSG00000003863	protein_coding	-1	1	0	0	0	0	0	0	0	0	0	1	1	2
Vegfc	ENSMUSG00000031520	protein_coding	0	1	0	0	0	0	0	0	0	0	0	1	0	1
Tpte	ENSMUSG00000031481	protein_coding	0	1	0	0	0	0	0	0	0	0	0	1	0	1
Gabrr2	ENSMUSG00000023267	protein_coding	0	1	0	0	0	0	0	0	0	0	0	1	0	1
Zfp951	ENSMUSG00000072774	protein_coding	0	1	0	0	0	1	0	0	0	0	0	2	0	2
Slc40a1	ENSMUSG00000025993	protein_coding	1	1	0	0	0	0	0	0	1	0	0	3	0	3
Sash1	ENSMUSG00000015305	protein_coding	0	1	1	0	0	0	0	0	0	0	0	2	0	2
Pxdc1	ENSMUSG00000021411	protein_coding	0	1	1	0	0	0	0	0	0	0	0	2	0	2
Hdac11	ENSMUSG00000034245	protein_coding	1	1	1	0	0	0	0	0	0	0	0	3	0	3
Pomc	ENSMUSG00000020660	protein_coding	0	1	0	0	0	0	0	0	0	0	0	1	0	1
RP24-388I23.2	ENSMUSG00000091060	protein_coding	0	1	0	0	0	0	0	0	0	0	0	1	0	1
Fam73a	ENSMUSG00000054942	protein_coding	0	1	0	0	0	0	0	0	0	0	0	1	0	1
Mycbp2	ENSMUSG00000033004	protein_coding	0	1	0	0	0	0	0	0	0	0	0	1	0	1
Pink1	ENSMUSG00000028756	protein_coding	0	1	0	0	0	0	0	0	0	0	0	1	0	1
Plekhh2	ENSMUSG00000040852	protein_coding	0	1	0	0	0	0	0	0	0	0	0	1	0	1
Tln2	ENSMUSG00000052698	protein_coding	0	1	0	0	0	0	0	0	0	0	0	1	0	1
Gramd4	ENSMUSG00000035900	protein_coding	0	1	0	1	0	0	0	0	0	0	0	2	0	2
Gm26558	ENSMUSG00000097025	protein_coding	0	1	1	0	0	0	0	0	0	0	0	2	0	2
Amot	ENSMUSG00000041688	protein_coding	0	1	0	0	0	0	0	0	0	0	0	1	0	1
Xpa	ENSMUSG00000028329	protein_coding	0	1	0	0	0	0	0	0	0	0	0	1	0	1
Pcbd1	ENSMUSG00000020098	protein_coding	0	1	1	0	0	0	0	0	0	0	0	2	0	2
Ankrd33b	ENSMUSG00000022237	protein_coding	1	1	0	0	0	0	0	0	0	0	0	2	0	2
Tatdn2	ENSMUSG00000056952	protein_coding	0	1	0	0	0	0	0	0	0	0	0	1	0	1
Npas2	ENSMUSG00000026077	protein_coding	1	1	0	0	1	1	0	0	1	0	0	5	0	5
Mmp24	ENSMUSG00000027612	protein_coding	0	1	0	0	0	0	0	0	0	0	0	1	0	1
Nthl1	ENSMUSG00000041429	protein_coding	0	1	0	0	0	0	0	0	0	0	0	1	0	1
Leo1	ENSMUSG00000042487	protein_coding	0	1	1	0	0	0	0	0	0	0	0	2	0	2
Itgb7	ENSMUSG00000001281	protein_coding	1	1	1	1	0	1	0	0	1	0	0	6	0	6
Car1	ENSMUSG00000027556	protein_coding	-1	1	0	0	0	0	0	0	0	0	0	1	1	2
Cd300ld	ENSMUSG00000034641	protein_coding	1	1	1	0	1	1	0	0	0	0	0	5	0	5
Mcpt4	ENSMUSG00000061068	protein_coding	1	1	1	0	1	0	0	1	0	0	0	5	0	5
Cyp11a1	ENSMUSG00000032323	protein_coding	1	1	0	0	0	0	0	0	0	-1	0	2	1	3
Hpgds	ENSMUSG00000029919	protein_coding	1	1	1	0	0	0	0	0	0	0	0	3	0	3
Peg10	ENSMUSG00000092035	protein_coding	1	1	0	0	0	0	0	0	0	0	0	2	0	2
Serpinb6c	ENSMUSG00000052180	protein_coding	0	1	0	0	0	0	0	0	0	0	0	1	0	1
Boc	ENSMUSG00000022687	protein_coding	0	1	0	0	0	0	0	0	0	0	0	1	0	1
Slc9b2	ENSMUSG00000037994	protein_coding	0	1	0	0	0	0	0	0	0	0	0	1	0	1
Cytl1	ENSMUSG00000062329	protein_coding	0	1	0	0	0	0	0	0	0	0	0	1	0	1
Timp4	ENSMUSG00000030317	protein_coding	0	1	0	0	0	0	0	0	0	0	0	1	0	1
Sdsl	ENSMUSG00000029596	protein_coding	0	1	0	0	0	0	0	0	0	0	0	1	0	1
Rgs18	ENSMUSG00000026357	protein_coding	1	1	1	0	0	0	0	0	1	0	0	4	0	4
Lrmda	ENSMUSG00000063458	protein_coding	0	1	0	0	0	0	0	0	1	0	0	2	0	2
Mpp3	ENSMUSG00000052373	protein_coding	0	1	0	0	0	0	0	0	0	0	0	1	0	1
Iqgap2	ENSMUSG00000021676	protein_coding	1	1	0	0	0	0	0	0	0	0	0	2	0	2
Myl4	ENSMUSG00000061086	protein_coding	0	1	0	0	0	0	-1	1	0	-1	0	2	2	4
Aph1c	ENSMUSG00000053040	protein_coding	1	1	0	0	0	0	0	0	0	0	0	2	0	2
Ccdc125	ENSMUSG00000048924	protein_coding	0	1	-1	0	0	0	0	0	0	0	0	1	1	2
Lhfpl2	ENSMUSG00000045312	protein_coding	1	1	1	0	0	0	0	0	0	0	0	3	0	3
Nkd1	ENSMUSG00000031661	protein_coding	0	1	0	0	0	0	0	0	0	0	0	1	0	1
Zfp937	ENSMUSG00000060336	protein_coding	1	1	0	0	0	0	0	0	0	0	0	2	0	2
Mthfr	ENSMUSG00000029009	protein_coding	0	1	1	0	0	0	0	0	0	0	0	2	0	2
Tpsb2	ENSMUSG00000033825	protein_coding	1	1	1	0	0	0	0	0	0	0	0	3	0	3
Cd59a	ENSMUSG00000032679	protein_coding	0	1	0	0	0	0	0	0	0	0	0	1	0	1
Synpo2	ENSMUSG00000050315	protein_coding	1	1	0	0	-1	1	0	0	0	0	0	3	1	4
St6galnac5	ENSMUSG00000039037	protein_coding	1	1	1	0	0	1	0	0	0	0	0	4	0	4
Pabpc1l	ENSMUSG00000054582	protein_coding	-1	1	0	0	0	0	0	0	0	0	0	1	1	2
C1qtnf7	ENSMUSG00000061535	protein_coding	0	1	0	0	0	0	0	0	0	0	0	1	0	1
RP24-406I15.3	ENSMUSG00000112160	protein_coding	0	1	0	0	0	0	0	0	0	0	0	1	0	1
Zdhhc15	ENSMUSG00000033906	protein_coding	0	1	0	0	-1	0	0	0	0	0	0	1	1	2
Stap1	ENSMUSG00000029254	protein_coding	1	1	0	0	1	0	0	0	0	0	0	3	0	3
Ptrh1	ENSMUSG00000053746	protein_coding	1	1	1	0	0	0	0	0	0	0	0	3	0	3
Cdr2	ENSMUSG00000030878	protein_coding	0	1	1	0	0	0	0	-1	0	0	0	2	1	3
Aldh1a1	ENSMUSG00000053279	protein_coding	0	1	0	0	0	1	0	1	0	0	0	3	0	3
Spint2	ENSMUSG00000074227	protein_coding	0	1	0	0	0	0	0	1	0	0	0	2	0	2
Sult4a1	ENSMUSG00000018865	protein_coding	0	1	0	0	0	0	0	0	0	0	0	1	0	1
Pkia	ENSMUSG00000027499	protein_coding	0	1	0	0	0	0	0	0	0	0	0	1	0	1
RP23-317F9.2	ENSMUSG00000078607	protein_coding	0	1	0	0	0	0	0	0	0	0	0	1	0	1
Ttpa	ENSMUSG00000073988	protein_coding	0	1	0	0	0	0	0	0	0	0	0	1	0	1
Cfap99	ENSMUSG00000109572	protein_coding	0	1	0	0	0	0	0	0	0	0	0	1	0	1
Gpr156	ENSMUSG00000046961	protein_coding	0	1	0	0	0	0	0	0	0	0	0	1	0	1
RP24-456P10.1	ENSMUSG00000073427	protein_coding	0	1	0	0	0	0	0	0	0	0	0	1	0	1
Ghrh	ENSMUSG00000027643	protein_coding	0	1	0	0	0	0	0	0	0	0	0	1	0	1
RP23-67C3.2	ENSMUSG00000023873	protein_coding	1	1	0	0	0	0	0	0	0	0	0	2	0	2
Il7r	ENSMUSG00000003882	protein_coding	1	1	0	0	1	0	0	0	0	0	0	3	0	3
Dusp9	ENSMUSG00000031383	protein_coding	1	1	0	0	0	0	0	0	0	0	0	2	0	2
Oas1c	ENSMUSG00000001166	protein_coding	0	1	0	0	0	1	0	0	0	0	0	2	0	2
Morn5	ENSMUSG00000026894	protein_coding	0	1	0	0	1	0	0	0	0	0	0	2	0	2
Metrn	ENSMUSG00000002274	protein_coding	1	1	0	0	0	0	0	0	0	0	0	2	0	2
Clec12a	ENSMUSG00000053063	protein_coding	1	1	1	0	0	1	0	0	0	0	0	4	0	4
Tpsab1	ENSMUSG00000024173	protein_coding	1	1	0	0	0	0	0	0	0	0	0	2	0	2
Nedd9	ENSMUSG00000021365	protein_coding	0	1	1	0	0	0	0	0	0	0	0	2	0	2
Adap2	ENSMUSG00000020709	protein_coding	0	1	0	0	0	0	0	0	0	0	0	1	0	1
Ift43	ENSMUSG00000007867	protein_coding	0	1	0	0	0	0	0	0	0	0	0	1	0	1
Fam26e	ENSMUSG00000049872	protein_coding	1	1	0	0	0	0	0	-1	0	0	0	2	1	3
Ubxn11	ENSMUSG00000012126	protein_coding	1	1	0	0	0	0	0	0	0	0	0	2	0	2
Kirrel	ENSMUSG00000041734	protein_coding	0	1	1	0	0	0	0	0	0	0	0	2	0	2
RP24-160I20.1	ENSMUSG00000110332	protein_coding	0	1	0	0	1	0	0	0	0	0	0	2	0	2
Plagl1	ENSMUSG00000019817	protein_coding	-1	1	0	0	0	0	0	0	0	0	0	1	1	2
Hipk3	ENSMUSG00000027177	protein_coding	0	1	0	0	0	0	0	0	0	0	0	1	0	1
RP23-57F11.1	ENSMUSG00000078640	protein_coding	0	1	0	0	0	0	0	0	-1	0	0	1	1	2
Itih5	ENSMUSG00000025780	protein_coding	0	1	0	0	0	0	0	-1	0	0	0	1	1	2
Gstm6	ENSMUSG00000068762	protein_coding	0	1	1	0	0	1	0	0	1	0	0	4	0	4
Apod	ENSMUSG00000022548	protein_coding	1	1	1	0	0	0	0	0	1	0	0	4	0	4
Phactr1	ENSMUSG00000054728	protein_coding	0	1	0	0	0	0	0	0	0	0	0	1	0	1
RP23-275N21.4	ENSMUSG00000074521	protein_coding	0	1	0	1	0	0	0	0	0	0	0	2	0	2
Cd209a	ENSMUSG00000031494	protein_coding	0	1	1	0	0	0	0	1	1	1	0	5	0	5
Ptchd4	ENSMUSG00000042256	protein_coding	0	1	0	0	0	0	0	0	0	0	0	1	0	1
Atp6v0d2	ENSMUSG00000028238	protein_coding	1	1	1	1	0	0	1	0	0	0	0	5	0	5
Mrgprg	ENSMUSG00000050276	protein_coding	0	1	0	0	0	0	0	0	0	0	0	1	0	1
Rbp1	ENSMUSG00000046402	protein_coding	1	1	1	0	0	0	0	0	0	0	0	3	0	3
Dennd4a	ENSMUSG00000053641	protein_coding	0	1	0	0	0	0	0	0	0	0	0	1	0	1
Igfbp3	ENSMUSG00000020427	protein_coding	-1	1	0	0	0	0	0	-1	0	0	0	1	2	3
Fbxo2	ENSMUSG00000041556	protein_coding	1	1	0	0	1	0	0	0	0	0	0	3	0	3
Zscan18	ENSMUSG00000070822	protein_coding	0	1	0	0	0	0	0	0	0	0	0	1	0	1
Slc5a3	ENSMUSG00000089774	protein_coding	0	1	0	-1	0	0	0	0	0	0	0	1	1	2
Aldh3b1	ENSMUSG00000024885	protein_coding	1	1	1	0	0	0	0	0	0	0	0	3	0	3
Vstm5	ENSMUSG00000031937	protein_coding	0	1	0	0	0	0	0	0	0	0	0	1	0	1
Zfp593	ENSMUSG00000028840	protein_coding	0	1	0	0	0	0	0	0	0	0	0	1	0	1
Myom3	ENSMUSG00000037139	protein_coding	0	1	0	0	0	0	0	0	0	0	0	1	0	1
Ccdc141	ENSMUSG00000044033	protein_coding	0	1	0	0	0	0	0	0	0	0	0	1	0	1
Zc2hc1a	ENSMUSG00000043542	protein_coding	0	1	0	0	0	0	0	0	0	0	0	1	0	1
Aard	ENSMUSG00000068522	protein_coding	0	1	0	0	-1	0	0	0	0	0	0	1	1	2
Rps23	ENSMUSG00000049517	protein_coding	1	1	0	0	0	0	0	0	0	0	0	2	0	2
Dmkn	ENSMUSG00000060962	protein_coding	1	1	1	0	0	0	0	0	0	0	0	3	0	3
Cd200r4	ENSMUSG00000062082	protein_coding	1	1	0	0	0	0	1	0	0	0	0	3	0	3
Tmem221	ENSMUSG00000043664	protein_coding	1	1	0	0	0	0	0	0	0	0	0	2	0	2
Zdhhc2	ENSMUSG00000039470	protein_coding	0	1	0	0	0	0	0	0	0	0	0	1	0	1
Gm10382	ENSMUSG00000072612	protein_coding	0	1	1	0	0	0	0	1	0	0	0	3	0	3
Dkk3	ENSMUSG00000030772	protein_coding	0	1	1	1	0	0	0	1	0	0	0	4	0	4
Tcp11l1	ENSMUSG00000027175	protein_coding	1	1	0	0	0	0	0	0	0	0	0	2	0	2
Gpr17	ENSMUSG00000052229	protein_coding	0	1	0	0	0	0	0	0	0	-1	-1	1	2	3
Ankrd29	ENSMUSG00000057766	protein_coding	0	1	0	0	0	0	0	0	0	0	0	1	0	1
Lrrc3	ENSMUSG00000051652	protein_coding	0	1	0	0	0	0	0	0	0	0	0	1	0	1
Prdx5	ENSMUSG00000024953	protein_coding	0	1	0	0	0	0	0	0	0	0	0	1	0	1
Fgf21	ENSMUSG00000030827	protein_coding	1	1	0	0	0	0	0	0	0	0	0	2	0	2
Etv5	ENSMUSG00000013089	protein_coding	0	1	1	0	0	0	0	0	0	0	0	2	0	2
RP24-297H17.2	ENSMUSG00000032671	protein_coding	0	1	0	0	0	0	0	0	0	0	0	1	0	1
Dclk3	ENSMUSG00000032500	protein_coding	0	1	0	0	0	0	0	0	0	0	0	1	0	1
Cma1	ENSMUSG00000022225	protein_coding	1	1	1	0	0	0	0	0	0	0	0	3	0	3
Pnck	ENSMUSG00000002012	protein_coding	0	1	0	0	0	0	0	0	0	0	0	1	0	1
Rpl21	ENSMUSG00000041453	protein_coding	1	1	0	0	0	0	0	0	0	0	0	2	0	2
Arntl	ENSMUSG00000055116	protein_coding	1	1	1	0	1	1	0	1	1	0	0	7	0	7
Rgsl1	ENSMUSG00000042641	protein_coding	0	1	0	0	0	0	0	0	0	0	0	1	0	1
Spa17	ENSMUSG00000001948	protein_coding	0	1	0	1	0	0	0	0	0	0	0	2	0	2
Ccdc22	ENSMUSG00000031143	protein_coding	1	1	0	0	0	0	0	0	0	0	0	2	0	2
Fcer1a	ENSMUSG00000005339	protein_coding	1	1	1	0	0	0	1	0	0	0	0	4	0	4
Stambpl1	ENSMUSG00000024776	protein_coding	0	1	1	0	0	0	-1	0	0	0	0	2	1	3
Pilrb1	ENSMUSG00000066684	protein_coding	0	1	0	0	0	0	0	0	0	0	0	1	0	1
RP23-172B16.4	ENSMUSG00000045838	protein_coding	0	1	1	0	0	0	0	0	0	0	0	2	0	2
Tiam1	ENSMUSG00000002489	protein_coding	0	1	0	0	0	0	0	0	0	0	0	1	0	1
Blnk	ENSMUSG00000061132	protein_coding	1	1	0	0	1	0	0	0	0	0	0	3	0	3
Bmp3	ENSMUSG00000029335	protein_coding	0	1	0	0	0	0	0	0	0	0	0	1	0	1
Hoga1	ENSMUSG00000025176	protein_coding	0	1	0	0	0	0	0	0	0	0	0	1	0	1
Bex2	ENSMUSG00000042750	protein_coding	0	1	0	0	0	1	0	0	0	0	0	2	0	2
Klhl29	ENSMUSG00000020627	protein_coding	0	1	0	0	0	0	0	0	0	0	0	1	0	1
Fbxo36	ENSMUSG00000073633	protein_coding	0	1	0	0	0	0	0	0	0	0	0	1	0	1
Pf4	ENSMUSG00000029373	protein_coding	1	1	1	1	0	1	-1	1	0	0	0	6	1	7
Aldh1b1	ENSMUSG00000035561	protein_coding	1	1	0	1	0	0	0	-1	0	0	0	3	1	4
AC122248.4	ENSMUSG00000030877	protein_coding	0	1	0	0	0	0	0	0	0	0	0	1	0	1
Nexn	ENSMUSG00000039103	protein_coding	0	1	0	0	0	0	0	0	0	0	0	1	0	1
Rpl35	ENSMUSG00000062997	protein_coding	1	1	0	0	0	0	0	0	0	0	0	2	0	2
Fbp2	ENSMUSG00000021456	protein_coding	0	1	-1	0	1	0	0	0	0	0	0	2	1	3
RP23-58L22.2	ENSMUSG00000097327	protein_coding	0	1	0	0	0	0	0	0	0	0	0	1	0	1
Mrps6	ENSMUSG00000039680	protein_coding	0	1	0	0	0	0	0	0	0	0	0	1	0	1
Pdxp	ENSMUSG00000116165	protein_coding	0	1	0	0	0	0	0	0	0	0	0	1	0	1
Sh2d7	ENSMUSG00000046460	protein_coding	0	1	0	0	0	0	0	0	0	0	0	1	0	1
Ak8	ENSMUSG00000026807	protein_coding	1	1	0	0	0	0	0	0	0	0	0	2	0	2
Ass1	ENSMUSG00000076441	protein_coding	1	1	0	0	0	0	0	0	0	0	0	2	0	2
Tm4sf19	ENSMUSG00000079625	protein_coding	1	1	0	0	0	0	0	0	0	0	0	2	0	2
Adamts5	ENSMUSG00000022894	protein_coding	0	1	1	0	0	0	0	0	0	0	0	2	0	2
Xylb	ENSMUSG00000035769	protein_coding	0	1	0	0	0	0	0	0	0	0	0	1	0	1
Oxtr	ENSMUSG00000049112	protein_coding	0	1	0	0	0	0	0	0	0	0	0	1	0	1
Ntm	ENSMUSG00000059974	protein_coding	0	1	0	0	0	0	0	0	0	0	0	1	0	1
Fzd5	ENSMUSG00000045005	protein_coding	0	1	0	0	0	0	0	0	0	0	0	1	0	1
Ascl4	ENSMUSG00000085111	protein_coding	0	1	1	0	0	0	0	0	0	0	0	2	0	2
Rab11fip4	ENSMUSG00000017639	protein_coding	1	1	1	0	0	0	0	0	0	0	0	3	0	3
Mctp1	ENSMUSG00000021596	protein_coding	1	1	0	0	0	0	0	0	0	0	0	2	0	2
Hbegf	ENSMUSG00000024486	protein_coding	0	1	1	0	0	0	0	-1	0	0	0	2	1	3
Klra3	ENSMUSG00000067591	protein_coding	1	1	0	0	0	0	0	0	0	0	0	2	0	2
Mmp23	ENSMUSG00000029061	protein_coding	1	1	0	1	0	0	0	-1	0	0	0	3	1	4
Cyp26b1	ENSMUSG00000063415	protein_coding	0	1	0	0	0	1	0	0	0	0	0	2	0	2
Fau	ENSMUSG00000038274	protein_coding	1	1	0	0	0	0	0	0	0	0	0	2	0	2
Tnfaip2	ENSMUSG00000021281	protein_coding	1	1	1	0	0	0	0	0	0	0	0	3	0	3
Shroom2	ENSMUSG00000045180	protein_coding	0	1	0	0	0	0	0	0	0	0	0	1	0	1
Samd11	ENSMUSG00000096351	protein_coding	1	1	0	0	0	0	0	0	0	0	0	2	0	2
Serpinb6a	ENSMUSG00000060147	protein_coding	1	1	1	0	0	0	0	0	0	0	0	3	0	3
Rtn1	ENSMUSG00000021087	protein_coding	1	1	0	0	0	1	0	0	0	0	0	3	0	3
Sez6l	ENSMUSG00000058153	protein_coding	0	1	0	0	0	0	0	0	0	0	0	1	0	1
Gnao1	ENSMUSG00000031748	protein_coding	0	1	0	0	0	0	0	0	0	0	0	1	0	1
Amhr2	ENSMUSG00000023047	protein_coding	0	1	0	0	0	0	0	0	0	0	0	1	0	1
Gstt1	ENSMUSG00000001663	protein_coding	0	1	1	0	0	0	0	0	0	0	0	2	0	2
Crlf2	ENSMUSG00000033467	protein_coding	1	1	1	0	0	1	0	0	0	0	0	4	0	4
Fgf1	ENSMUSG00000036585	protein_coding	0	1	0	0	0	0	0	0	0	0	0	1	0	1
Glrx	ENSMUSG00000021591	protein_coding	1	1	0	0	0	0	0	0	0	0	0	2	0	2
Hrasls	ENSMUSG00000022525	protein_coding	0	1	0	0	0	0	0	0	0	0	0	1	0	1
Ebpl	ENSMUSG00000021928	protein_coding	0	1	0	0	0	0	0	0	0	0	0	1	0	1
Gpr162	ENSMUSG00000038390	protein_coding	1	1	0	0	0	0	1	0	0	0	0	3	0	3
Pltp	ENSMUSG00000017754	protein_coding	1	1	0	1	0	0	1	0	0	0	0	4	0	4
Vcam1	ENSMUSG00000027962	protein_coding	1	1	1	0	0	1	0	0	0	0	0	4	0	4
Pde11a	ENSMUSG00000075270	protein_coding	1	1	0	0	0	0	0	0	1	0	0	3	0	3
Palm3	ENSMUSG00000047986	protein_coding	1	1	0	0	0	1	0	0	0	0	0	3	0	3
Snx22	ENSMUSG00000039452	protein_coding	0	1	1	0	0	0	0	0	0	0	0	2	0	2
Gdf15	ENSMUSG00000038508	protein_coding	1	1	0	0	1	1	1	0	0	0	0	5	0	5
Tmem45b	ENSMUSG00000041737	protein_coding	0	1	0	0	0	0	0	0	0	0	0	1	0	1
Mturn	ENSMUSG00000038065	protein_coding	0	1	0	0	0	0	0	0	0	0	0	1	0	1
Rgs16	ENSMUSG00000026475	protein_coding	0	1	0	0	0	0	0	0	0	0	0	1	0	1
Hpgd	ENSMUSG00000031613	protein_coding	0	1	0	-1	0	0	-1	1	0	0	0	2	2	4
Tpsg1	ENSMUSG00000033200	protein_coding	1	1	0	0	0	0	0	0	0	0	0	2	0	2
Ranbp3l	ENSMUSG00000048424	protein_coding	0	1	0	0	0	0	0	0	0	0	0	1	0	1
AC164564.3	ENSMUSG00000030587	protein_coding	0	1	1	0	0	1	0	0	0	0	0	3	0	3
Clec4n	ENSMUSG00000023349	protein_coding	1	1	1	1	0	0	1	0	0	0	0	5	0	5
Kif9	ENSMUSG00000032489	protein_coding	0	1	0	0	0	0	0	0	0	0	0	1	0	1
Glt28d2	ENSMUSG00000031286	protein_coding	-1	1	0	0	0	0	0	0	0	0	0	1	1	2
Rap1gap2	ENSMUSG00000038807	protein_coding	0	1	1	0	0	0	0	-1	0	0	0	2	1	3
Cd209d	ENSMUSG00000031495	protein_coding	0	1	1	0	0	0	0	1	1	0	0	4	0	4
Prelid2	ENSMUSG00000056671	protein_coding	1	1	0	1	0	0	0	1	0	0	0	4	0	4
Aff3	ENSMUSG00000037138	protein_coding	1	1	0	0	0	0	0	0	0	0	0	2	0	2
Smad9	ENSMUSG00000027796	protein_coding	0	1	0	-1	0	0	0	0	1	0	0	2	1	3
Arvcf	ENSMUSG00000000325	protein_coding	0	1	0	0	0	0	0	0	0	0	0	1	0	1
Rps21	ENSMUSG00000039001	protein_coding	1	1	0	0	0	0	0	0	0	0	0	2	0	2
Flywch2	ENSMUSG00000023911	protein_coding	0	1	0	0	0	0	0	0	0	0	0	1	0	1
Rpl12	ENSMUSG00000038900	protein_coding	1	1	0	0	0	0	0	0	0	0	0	2	0	2
Hvcn1	ENSMUSG00000064267	protein_coding	1	1	1	1	1	0	0	0	1	1	1	8	0	8
Matk	ENSMUSG00000004933	protein_coding	1	1	0	0	0	0	0	0	0	0	0	2	0	2
Rpl19	ENSMUSG00000017404	protein_coding	1	1	0	0	0	0	0	0	0	0	0	2	0	2
Nkx6-2	ENSMUSG00000041309	protein_coding	0	1	0	0	0	0	0	0	0	0	0	1	0	1
Fbxl16	ENSMUSG00000025738	protein_coding	0	1	1	0	0	0	0	-1	0	0	0	2	1	3
Syn3	ENSMUSG00000059602	protein_coding	0	1	1	0	0	0	0	0	0	0	0	2	0	2
RP23-414K1.4	ENSMUSG00000033029	protein_coding	0	1	1	0	0	0	0	0	0	0	0	2	0	2
Blk	ENSMUSG00000014453	protein_coding	1	1	0	0	1	0	0	0	0	0	0	3	0	3
Gnal	ENSMUSG00000024524	protein_coding	1	1	1	0	0	0	0	0	0	0	0	3	0	3
Vsig4	ENSMUSG00000044206	protein_coding	1	1	0	0	0	0	0	0	1	0	0	3	0	3
Ggn	ENSMUSG00000031493	protein_coding	0	1	0	0	0	0	0	0	0	0	0	1	0	1
Tesc	ENSMUSG00000029359	protein_coding	0	1	0	0	0	0	0	0	0	0	0	1	0	1
Rpl38	ENSMUSG00000057322	protein_coding	0	1	1	0	0	0	0	0	0	0	0	2	0	2
Lcp1	ENSMUSG00000021998	protein_coding	1	1	1	0	0	0	0	0	0	0	0	3	0	3
Cpa2	ENSMUSG00000071553	protein_coding	0	1	0	0	0	0	0	0	0	0	0	1	0	1
Rps29	ENSMUSG00000034892	protein_coding	0	1	1	0	0	0	0	0	0	0	0	2	0	2
Hspb2	ENSMUSG00000038086	protein_coding	0	1	0	0	0	0	0	0	0	0	0	1	0	1
Rasgrf2	ENSMUSG00000021708	protein_coding	0	1	0	0	0	0	0	0	0	0	0	1	0	1
Mgst3	ENSMUSG00000026688	protein_coding	0	1	0	1	0	0	0	0	0	0	0	2	0	2
Barx2	ENSMUSG00000032033	protein_coding	0	1	0	0	1	0	0	-1	0	0	0	2	1	3
Fam160a1	ENSMUSG00000051000	protein_coding	-1	1	0	0	0	0	0	0	0	0	0	1	1	2
Prkag3	ENSMUSG00000006542	protein_coding	0	1	0	0	0	1	0	0	0	0	0	2	0	2
Nr1i3	ENSMUSG00000005677	protein_coding	0	1	1	0	0	0	0	0	0	0	0	2	0	2
Scg3	ENSMUSG00000032181	protein_coding	0	1	0	0	0	0	0	0	0	0	0	1	0	1
Ppil6	ENSMUSG00000078451	protein_coding	0	1	0	0	0	0	0	0	0	0	0	1	0	1
Fgf13	ENSMUSG00000031137	protein_coding	1	1	0	0	1	0	0	0	0	0	0	3	0	3
Cep126	ENSMUSG00000040729	protein_coding	0	1	-1	0	0	0	0	0	0	0	0	1	1	2
RP23-252O5.3	ENSMUSG00000048621	protein_coding	1	1	0	0	0	0	1	0	0	0	0	3	0	3
Map3k7cl	ENSMUSG00000025610	protein_coding	0	1	0	0	0	0	0	0	0	0	-1	1	1	2
Lilr4b	ENSMUSG00000112023	protein_coding	1	1	1	1	1	1	1	0	1	0	0	8	0	8
Klhl3	ENSMUSG00000014164	protein_coding	1	1	0	0	0	0	0	0	0	0	0	2	0	2
Rbm46	ENSMUSG00000033882	protein_coding	0	1	0	0	0	0	0	0	0	0	0	1	0	1
Sgip1	ENSMUSG00000028524	protein_coding	0	1	0	0	0	0	0	0	0	0	0	1	0	1
Acsbg1	ENSMUSG00000032281	protein_coding	0	1	0	0	1	1	1	0	0	0	0	4	0	4
Shisa2	ENSMUSG00000044461	protein_coding	-1	1	0	0	1	0	0	0	0	0	0	2	1	3
Plxnc1	ENSMUSG00000074785	protein_coding	1	1	0	0	0	0	0	0	0	0	0	2	0	2
RP23-62I23.3	ENSMUSG00000099655	protein_coding	0	1	0	0	0	0	0	0	0	0	0	1	0	1
Rnd1	ENSMUSG00000054855	protein_coding	0	1	1	0	0	0	0	0	0	0	0	2	0	2
Rasl11a	ENSMUSG00000029641	protein_coding	0	1	0	0	0	0	0	0	0	0	0	1	0	1
Lpgat1	ENSMUSG00000026623	protein_coding	0	1	0	0	0	0	0	0	0	0	0	1	0	1
RP23-285N14.1	ENSMUSG00000078502	protein_coding	1	1	0	0	1	0	0	0	0	0	0	3	0	3
Wwc1	ENSMUSG00000018849	protein_coding	0	1	0	0	0	0	0	0	0	0	0	1	0	1
Mrgprb2	ENSMUSG00000050425	protein_coding	1	1	0	0	0	0	0	0	0	0	0	2	0	2
Ydjc	ENSMUSG00000041774	protein_coding	1	1	0	0	0	0	0	0	0	0	0	2	0	2
Fam46c	ENSMUSG00000044468	protein_coding	1	1	0	0	0	0	0	0	1	0	0	3	0	3
Mzb1	ENSMUSG00000024353	protein_coding	1	1	1	0	1	1	0	0	0	0	0	5	0	5
Fcamr	ENSMUSG00000026415	protein_coding	0	1	0	0	0	0	0	0	0	0	0	1	0	1
Prr32	ENSMUSG00000037086	protein_coding	0	1	1	0	0	0	0	0	0	0	0	2	0	2
Slc16a12	ENSMUSG00000009378	protein_coding	0	1	0	0	0	0	0	0	0	0	0	1	0	1
Palmd	ENSMUSG00000033377	protein_coding	0	1	0	0	0	0	0	0	0	0	0	1	0	1
Fstl3	ENSMUSG00000020325	protein_coding	0	1	1	0	0	0	0	0	0	0	0	2	0	2
Hipk2	ENSMUSG00000061436	protein_coding	1	1	0	0	0	0	0	0	0	0	0	2	0	2
Nenf	ENSMUSG00000037499	protein_coding	0	1	0	0	0	0	0	0	0	0	0	1	0	1
Sync	ENSMUSG00000001333	protein_coding	0	1	0	0	0	0	0	0	0	0	0	1	0	1
Cdkn2b	ENSMUSG00000073802	protein_coding	0	1	1	0	0	0	0	0	1	0	0	3	0	3
Atpif1	ENSMUSG00000054428	protein_coding	1	1	1	0	0	0	0	0	0	0	0	3	0	3
Nceh1	ENSMUSG00000027698	protein_coding	1	1	1	0	0	0	0	0	0	0	0	3	0	3
Gm17617	ENSMUSG00000091768	protein_coding	0	1	1	0	0	-1	0	0	0	0	0	2	1	3
Blvra	ENSMUSG00000001999	protein_coding	1	1	0	0	0	0	0	0	0	0	0	2	0	2
Cpa3	ENSMUSG00000001865	protein_coding	1	1	1	0	1	0	0	0	0	0	0	4	0	4
AC170869.2	ENSMUSG00000080907	protein_coding	0	1	0	0	0	0	0	0	0	0	0	1	0	1
Cyr61	ENSMUSG00000028195	protein_coding	0	1	0	0	0	1	0	0	0	0	0	2	0	2
Ank2	ENSMUSG00000032826	protein_coding	0	1	0	0	0	0	0	0	0	0	0	1	0	1
Eepd1	ENSMUSG00000036611	protein_coding	0	1	0	0	0	0	0	0	0	0	0	1	0	1
Snta1	ENSMUSG00000027488	protein_coding	0	1	0	0	0	0	0	0	0	0	0	1	0	1
Rrad	ENSMUSG00000031880	protein_coding	1	1	1	0	0	0	0	1	0	0	0	4	0	4
Duoxa1	ENSMUSG00000027224	protein_coding	1	1	0	0	0	0	0	0	0	0	0	2	0	2
Fhit	ENSMUSG00000060579	protein_coding	0	1	0	0	1	0	0	0	0	0	0	2	0	2
Hesx1	ENSMUSG00000040726	protein_coding	0	1	0	0	0	1	0	0	0	0	0	2	0	2
Ms4a14	ENSMUSG00000099398	protein_coding	1	1	0	0	0	0	1	0	0	0	0	3	0	3
Efna4	ENSMUSG00000028040	protein_coding	0	1	0	0	0	0	0	0	0	0	0	1	0	1
Pilrb2	ENSMUSG00000066682	protein_coding	0	1	0	0	1	0	0	0	0	0	0	2	0	2
Trf	ENSMUSG00000032554	protein_coding	0	1	1	0	0	1	0	0	0	0	0	3	0	3
Slc8a1	ENSMUSG00000054640	protein_coding	1	1	0	0	0	0	0	1	0	0	0	3	0	3
Slc22a2	ENSMUSG00000040966	protein_coding	0	1	0	0	0	0	0	0	0	0	0	1	0	1
Fam198b	ENSMUSG00000027955	protein_coding	1	1	0	0	0	0	0	0	0	0	0	2	0	2
Nt5c	ENSMUSG00000020736	protein_coding	0	1	1	0	0	0	0	0	0	0	0	2	0	2
Ccl17	ENSMUSG00000031780	protein_coding	-1	1	0	0	0	1	0	0	0	-1	0	2	2	4
Rundc3b	ENSMUSG00000040570	protein_coding	0	1	0	0	0	0	0	0	0	0	0	1	0	1
Hip1	ENSMUSG00000039959	protein_coding	0	1	0	0	0	0	0	0	0	0	0	1	0	1
Hpdl	ENSMUSG00000043155	protein_coding	0	1	0	0	0	0	0	-1	0	0	0	1	1	2
Fmr1	ENSMUSG00000000838	protein_coding	0	1	0	0	0	0	0	0	0	0	0	1	0	1
Clec5a	ENSMUSG00000029915	protein_coding	1	1	0	0	1	0	0	0	0	0	1	4	0	4
Hbb-bt	ENSMUSG00000073940	protein_coding	0	1	0	0	0	0	0	0	1	0	0	2	0	2
Limch1	ENSMUSG00000037736	protein_coding	0	1	0	0	0	0	0	0	0	0	0	1	0	1
Insl6	ENSMUSG00000050957	protein_coding	0	1	0	0	1	0	0	0	0	0	0	2	0	2
Tyrobp	ENSMUSG00000030579	protein_coding	1	1	1	0	0	1	0	0	0	0	1	5	0	5
RP23-145N4.1	ENSMUSG00000040919	protein_coding	0	1	0	0	0	0	0	0	0	0	0	1	0	1
Bcl2a1b	ENSMUSG00000089929	protein_coding	1	1	1	1	0	0	1	0	0	0	1	6	0	6
Nol3	ENSMUSG00000014776	protein_coding	0	1	0	0	0	1	0	0	0	0	0	2	0	2
Adra1b	ENSMUSG00000050541	protein_coding	0	1	0	0	-1	1	0	0	0	0	0	2	1	3
Gm10197	ENSMUSG00000067085	protein_coding	0	1	1	-1	-1	0	0	0	0	0	0	2	2	4
Ly6g5b	ENSMUSG00000043807	protein_coding	0	1	0	0	1	0	0	0	0	0	0	2	0	2
Cd300lh	ENSMUSG00000069607	protein_coding	1	1	1	0	0	0	0	0	0	0	0	3	0	3
Trem2	ENSMUSG00000023992	protein_coding	1	1	1	0	1	0	1	0	0	0	1	6	0	6
AC155937.2	ENSMUSG00000020234	protein_coding	1	1	1	0	0	0	0	0	0	0	0	3	0	3
Calml3	ENSMUSG00000063130	protein_coding	0	1	0	0	0	0	0	0	0	0	0	1	0	1
Pou2f2	ENSMUSG00000008496	protein_coding	1	1	0	0	1	0	0	0	0	0	0	3	0	3
Klf14	ENSMUSG00000073209	protein_coding	1	1	0	0	0	0	0	0	0	0	0	2	0	2
Cd300lb	ENSMUSG00000063193	protein_coding	1	1	1	0	1	0	0	0	1	0	0	5	0	5
Cd109	ENSMUSG00000046186	protein_coding	1	1	0	0	0	0	0	0	0	0	0	2	0	2
Fam150b	ENSMUSG00000054204	protein_coding	0	1	0	0	0	0	0	0	0	0	0	1	0	1
AC131692.9	ENSMUSG00000047733	protein_coding	0	1	0	0	0	0	0	0	0	0	0	1	0	1
Gm10479	ENSMUSG00000073184	protein_coding	0	1	0	0	0	1	0	0	0	0	0	2	0	2
Hbb-bs	ENSMUSG00000052305	protein_coding	1	1	0	0	0	0	0	0	1	0	0	3	0	3
Gm10563	ENSMUSG00000073682	protein_coding	0	1	0	0	0	1	0	0	0	0	1	3	0	3
Capg	ENSMUSG00000056737	protein_coding	1	1	1	1	0	0	0	0	0	0	0	4	0	4
Ccl24	ENSMUSG00000004814	protein_coding	0	1	1	-1	0	0	0	0	0	0	0	2	1	3
Dusp10	ENSMUSG00000039384	protein_coding	0	1	0	0	0	0	0	0	0	0	0	1	0	1
RP23-331L12.6	ENSMUSG00000069609	protein_coding	1	1	0	0	0	0	0	0	0	0	0	2	0	2
Gpm6a	ENSMUSG00000031517	protein_coding	0	1	0	1	1	0	0	0	0	0	0	3	0	3
Cyp2c44	ENSMUSG00000025197	protein_coding	0	1	0	0	0	1	0	0	0	0	0	2	0	2
Hhipl1	ENSMUSG00000021260	protein_coding	1	1	0	1	0	0	0	0	0	0	0	3	0	3
Ppbp	ENSMUSG00000029372	protein_coding	1	1	1	0	1	1	-1	0	1	0	0	6	1	7
Lgals2	ENSMUSG00000043501	protein_coding	0	1	0	0	1	0	0	0	0	0	0	2	0	2
RP23-109G18.5	ENSMUSG00000078772	protein_coding	1	1	0	0	0	0	0	0	0	0	0	2	0	2
Rpl36	ENSMUSG00000057863	protein_coding	0	1	0	0	0	0	0	0	0	0	0	1	0	1
Gm26602	ENSMUSG00000097854	protein_coding	0	1	0	-1	0	0	0	0	0	0	0	1	1	2
Tmsb15b1	ENSMUSG00000089768	protein_coding	0	1	0	0	0	0	0	0	0	0	0	1	0	1
Dnase2a	ENSMUSG00000003812	protein_coding	1	1	0	0	0	0	0	0	0	0	0	2	0	2
Ccl2	ENSMUSG00000035385	protein_coding	1	1	1	1	0	1	0	0	0	0	0	5	0	5
Plek	ENSMUSG00000020120	protein_coding	1	1	1	1	0	1	0	0	0	0	0	5	0	5
Rpl39l	ENSMUSG00000039209	protein_coding	0	1	0	0	0	0	0	0	0	0	0	1	0	1
Gm20939	ENSMUSG00000095193	protein_coding	0	1	0	1	0	0	0	0	0	0	0	2	0	2
Fos	ENSMUSG00000021250	protein_coding	1	1	1	1	0	1	0	0	0	0	0	5	0	5
Myrip	ENSMUSG00000041794	protein_coding	0	1	-1	0	0	0	0	0	0	0	0	1	1	2
Rapsn	ENSMUSG00000002104	protein_coding	0	1	0	0	0	0	0	0	0	0	0	1	0	1
Wfdc12	ENSMUSG00000042845	protein_coding	0	1	0	0	0	0	0	0	0	0	0	1	0	1
Arl11	ENSMUSG00000043157	protein_coding	1	1	0	0	0	0	0	0	0	0	0	2	0	2
Phf8	ENSMUSG00000041229	protein_coding	0	1	0	0	0	0	0	0	0	0	0	1	0	1
RP23-384D6.1	ENSMUSG00000063245	protein_coding	0	1	0	1	0	0	0	0	0	0	0	2	0	2
Prkcq	ENSMUSG00000026778	protein_coding	1	1	0	0	0	0	0	0	1	0	0	3	0	3
Pkp2	ENSMUSG00000041957	protein_coding	0	1	1	0	0	0	0	1	0	0	0	3	0	3
Cilp	ENSMUSG00000042254	protein_coding	0	1	0	0	0	0	0	0	0	0	0	1	0	1
Hspa1a	ENSMUSG00000091971	protein_coding	0	1	0	0	0	0	0	0	0	0	0	1	0	1
2020-03-01	ENSMUSG00000026621	protein_coding	0	1	-1	0	0	0	0	0	0	0	0	1	1	2
Kif21b	ENSMUSG00000041642	protein_coding	1	1	0	0	1	0	0	0	0	0	0	3	0	3
Nxpe5	ENSMUSG00000047592	protein_coding	1	1	1	0	0	0	0	0	0	0	0	3	0	3
Gpr183	ENSMUSG00000051212	protein_coding	1	1	0	0	1	0	0	0	0	0	0	3	0	3
Npr3	ENSMUSG00000022206	protein_coding	0	1	0	0	0	0	0	0	0	0	0	1	0	1
Vnn1	ENSMUSG00000037440	protein_coding	0	1	0	0	0	0	0	0	0	0	0	1	0	1
Pla2g5	ENSMUSG00000041193	protein_coding	0	1	0	0	0	0	0	1	0	0	0	2	0	2
Pet100	ENSMUSG00000087687	protein_coding	0	1	0	0	0	0	0	0	0	0	0	1	0	1
Galnt6	ENSMUSG00000037280	protein_coding	1	1	0	0	0	0	0	0	0	0	0	2	0	2
Trim67	ENSMUSG00000036913	protein_coding	0	1	0	0	0	0	0	0	1	0	0	2	0	2
Rab20	ENSMUSG00000031504	protein_coding	1	1	1	0	0	0	0	1	0	0	1	5	0	5
Slc7a13	ENSMUSG00000041052	protein_coding	0	1	0	0	0	0	0	0	0	0	0	1	0	1
Fam89a	ENSMUSG00000043068	protein_coding	-1	1	0	0	0	0	0	0	0	0	0	1	1	2
Rassf7	ENSMUSG00000038618	protein_coding	0	1	1	0	0	0	0	0	0	0	0	2	0	2
Dusp8	ENSMUSG00000037887	protein_coding	0	1	0	0	0	1	0	0	0	0	0	2	0	2
Gsc	ENSMUSG00000021095	protein_coding	1	1	0	0	0	0	0	0	0	0	0	2	0	2
Crygn	ENSMUSG00000038135	protein_coding	0	1	0	1	0	0	0	0	0	0	0	2	0	2
Fam167a	ENSMUSG00000035095	protein_coding	0	1	0	0	0	0	0	0	0	0	0	1	0	1
Cep295nl	ENSMUSG00000076433	protein_coding	1	1	0	0	0	0	0	0	0	0	0	2	0	2
Mest	ENSMUSG00000051855	protein_coding	0	1	1	0	-1	0	0	-1	-1	0	0	2	3	5
Gm10269	ENSMUSG00000091449	protein_coding	0	1	0	1	-1	0	-1	1	0	0	0	3	2	5
Gadd45b	ENSMUSG00000015312	protein_coding	1	1	1	0	0	0	0	0	0	0	0	3	0	3
Rtn2	ENSMUSG00000030401	protein_coding	0	1	0	0	0	0	0	0	0	0	0	1	0	1
Clec4d	ENSMUSG00000030144	protein_coding	1	1	1	0	0	0	0	0	1	0	0	4	0	4
Cd79b	ENSMUSG00000040592	protein_coding	1	1	1	1	1	1	0	0	0	0	0	6	0	6
Rspo1	ENSMUSG00000028871	protein_coding	0	1	0	0	1	0	0	0	1	0	0	3	0	3
Pou2af1	ENSMUSG00000032053	protein_coding	1	1	0	1	1	1	0	0	0	0	0	5	0	5
Fam83f	ENSMUSG00000022408	protein_coding	1	1	0	1	0	0	0	0	0	0	0	3	0	3
Slc37a2	ENSMUSG00000032122	protein_coding	1	1	1	0	0	0	0	0	0	0	0	3	0	3
Mpeg1	ENSMUSG00000046805	protein_coding	1	1	1	1	1	1	0	0	0	0	1	7	0	7
Ms4a7	ENSMUSG00000024672	protein_coding	1	1	1	0	1	1	0	0	0	0	0	5	0	5
Gm11096	ENSMUSG00000079333	protein_coding	1	1	0	0	0	0	1	0	0	1	0	4	0	4
Slc25a25	ENSMUSG00000026819	protein_coding	0	1	1	0	0	0	0	0	0	0	0	2	0	2
Sult1e1	ENSMUSG00000029272	protein_coding	1	1	0	0	0	0	0	1	0	0	0	3	0	3
Lipf	ENSMUSG00000024768	protein_coding	1	1	0	0	1	0	0	0	0	0	0	3	0	3
Ccl7	ENSMUSG00000035373	protein_coding	1	1	1	0	0	1	0	1	0	0	0	5	0	5
Adamtsl3	ENSMUSG00000070469	protein_coding	0	1	0	0	-1	0	0	0	0	0	0	1	1	2
Nrgn	ENSMUSG00000053310	protein_coding	0	1	0	0	0	0	0	0	0	0	0	1	0	1
Hba-a2	ENSMUSG00000069917	protein_coding	0	1	1	0	0	0	0	0	0	0	0	2	0	2
Cst7	ENSMUSG00000068129	protein_coding	1	1	0	0	1	0	0	0	0	1	0	4	0	4
E130116L18Rik	ENSMUSG00000054116	protein_coding	-1	1	0	0	0	0	0	0	0	0	0	1	1	2
RP23-106G16.1	ENSMUSG00000094447	protein_coding	-1	1	0	0	0	0	0	0	0	0	0	1	1	2
Gpc6	ENSMUSG00000058571	protein_coding	1	1	0	0	0	0	0	0	0	0	0	2	0	2
Fam46b	ENSMUSG00000046694	protein_coding	0	1	0	0	0	0	0	0	0	0	0	1	0	1
Has1	ENSMUSG00000003665	protein_coding	1	1	0	0	1	0	0	0	0	0	0	3	0	3
Fcna	ENSMUSG00000026938	protein_coding	1	1	0	0	0	0	-1	1	1	0	0	4	1	5
RP23-349B4.25	ENSMUSG00000092609	protein_coding	0	1	0	0	0	0	0	0	0	0	0	1	0	1
Hif3a	ENSMUSG00000004328	protein_coding	0	1	0	0	0	0	0	0	0	0	0	1	0	1
Pmaip1	ENSMUSG00000024521	protein_coding	1	1	0	0	0	0	0	0	0	0	0	2	0	2
Cd300a	ENSMUSG00000034652	protein_coding	1	1	1	0	1	1	0	0	0	0	0	5	0	5
Cd68	ENSMUSG00000018774	protein_coding	1	1	1	0	0	1	0	0	0	0	1	5	0	5
Cd72	ENSMUSG00000028459	protein_coding	1	1	1	0	1	1	-1	0	0	0	0	5	1	6
RP23-109C16.3	ENSMUSG00000038523	protein_coding	1	1	0	0	0	0	0	0	0	0	0	2	0	2
Gadd45g	ENSMUSG00000021453	protein_coding	1	1	0	0	0	0	0	0	0	0	0	2	0	2
Asb10	ENSMUSG00000038204	protein_coding	1	1	0	0	0	0	0	0	0	0	0	2	0	2
Cd19	ENSMUSG00000030724	protein_coding	1	1	0	0	1	1	0	0	1	0	0	5	0	5
Tnfrsf17	ENSMUSG00000022496	protein_coding	1	1	0	0	1	0	1	0	0	0	0	4	0	4
RP23-56C21.4	ENSMUSG00000071540	protein_coding	0	1	0	0	0	0	0	0	0	0	0	1	0	1
Cd79a	ENSMUSG00000003379	protein_coding	1	1	1	0	1	1	0	0	1	0	0	6	0	6
Hilpda	ENSMUSG00000043421	protein_coding	1	1	1	0	0	0	0	0	0	0	0	3	0	3
Mmp12	ENSMUSG00000049723	protein_coding	1	1	1	0	1	0	1	0	0	0	0	5	0	5
Gdf5	ENSMUSG00000038259	protein_coding	0	1	0	0	0	0	0	0	0	0	0	1	0	1
Maff	ENSMUSG00000042622	protein_coding	1	1	1	0	0	1	0	0	0	1	0	5	0	5
Lep	ENSMUSG00000059201	protein_coding	0	1	1	0	0	0	0	0	0	0	0	2	0	2
Wisp2	ENSMUSG00000027656	protein_coding	0	1	1	0	0	0	0	0	0	0	0	2	0	2
Ptch2	ENSMUSG00000028681	protein_coding	-1	1	0	0	0	1	0	0	0	0	0	2	1	3
Gm47283	ENSMUSG00000096768	protein_coding	1	1	1	0	0	1	0	0	1	0	0	5	0	5
Serpine1	ENSMUSG00000037411	protein_coding	1	1	1	0	0	1	0	0	0	0	0	4	0	4
Junb	ENSMUSG00000052837	protein_coding	1	1	1	0	0	1	0	1	0	0	0	5	0	5
Dclk1	ENSMUSG00000027797	protein_coding	0	1	0	0	0	0	0	0	0	0	0	1	0	1
Trpv2	ENSMUSG00000018507	protein_coding	1	1	1	0	0	0	0	0	0	0	0	3	0	3
Skil	ENSMUSG00000027660	protein_coding	1	1	0	0	0	0	0	0	0	0	0	2	0	2
Ctsk	ENSMUSG00000028111	protein_coding	1	1	1	1	0	0	0	-1	0	0	0	4	1	5
Tcf24	ENSMUSG00000099032	protein_coding	1	1	0	0	1	0	0	0	0	0	0	3	0	3
Pdlim7	ENSMUSG00000021493	protein_coding	0	1	0	0	0	0	0	0	0	0	0	1	0	1
RP23-313J14.5	ENSMUSG00000075410	protein_coding	0	1	0	0	0	0	0	0	0	0	0	1	0	1
Ildr2	ENSMUSG00000040612	protein_coding	0	1	0	1	1	0	0	0	0	0	0	3	0	3
Vat1	ENSMUSG00000034993	protein_coding	1	1	1	0	0	0	0	0	0	0	0	3	0	3
Prss57	ENSMUSG00000020323	protein_coding	0	1	0	0	0	0	0	0	0	0	0	1	0	1
Pdlim2	ENSMUSG00000022090	protein_coding	0	1	1	0	0	0	0	0	0	0	0	2	0	2
Ahnak2	ENSMUSG00000072812	protein_coding	1	1	1	0	0	0	0	0	0	0	0	3	0	3
Lhx8	ENSMUSG00000096225	protein_coding	0	1	0	0	0	0	0	0	0	0	0	1	0	1
Ms4a2	ENSMUSG00000024680	protein_coding	1	1	0	0	0	0	0	0	0	0	0	2	0	2
Prss23	ENSMUSG00000039405	protein_coding	0	1	1	1	1	0	0	0	0	0	0	4	0	4
Cnn2	ENSMUSG00000004665	protein_coding	0	1	1	0	0	0	0	0	0	0	0	2	0	2
Smim10l2a	ENSMUSG00000054850	protein_coding	1	1	0	0	0	0	0	0	0	0	0	2	0	2
H2afy2	ENSMUSG00000020086	protein_coding	0	1	0	0	0	0	0	-1	0	0	0	1	1	2
Spata25	ENSMUSG00000017767	protein_coding	1	1	0	0	0	0	0	0	0	0	0	2	0	2
Fam102b	ENSMUSG00000040339	protein_coding	0	1	0	0	0	0	0	0	0	0	0	1	0	1
Ppl	ENSMUSG00000039457	protein_coding	1	1	1	1	0	0	0	0	0	1	0	5	0	5
Mrc1	ENSMUSG00000026712	protein_coding	1	1	1	0	0	0	0	0	0	0	0	3	0	3
Nptxr	ENSMUSG00000022421	protein_coding	0	1	1	0	0	1	0	0	0	0	0	3	0	3
Tspan11	ENSMUSG00000030351	protein_coding	0	1	1	0	0	0	0	0	0	-1	0	2	1	3
Iglon5	ENSMUSG00000013367	protein_coding	1	1	0	0	0	1	0	0	0	0	0	3	0	3
Olfml3	ENSMUSG00000027848	protein_coding	0	1	1	1	0	0	0	-1	0	0	0	3	1	4
Samd4	ENSMUSG00000021838	protein_coding	0	1	1	0	0	0	0	0	0	0	0	2	0	2
Myof	ENSMUSG00000048612	protein_coding	1	1	1	0	0	1	1	0	0	0	0	5	0	5
C1qtnf1	ENSMUSG00000017446	protein_coding	0	1	0	0	0	0	0	0	0	0	0	1	0	1
Gtse1	ENSMUSG00000022385	protein_coding	1	1	0	0	0	0	0	0	0	0	0	2	0	2
Itgad	ENSMUSG00000070369	protein_coding	1	1	0	0	0	0	0	0	0	0	0	2	0	2
C6	ENSMUSG00000022181	protein_coding	-1	1	0	-1	0	0	-1	0	0	0	0	1	3	4
Ncs1	ENSMUSG00000062661	protein_coding	0	1	0	0	0	0	0	0	0	0	0	1	0	1
Ninl	ENSMUSG00000068115	protein_coding	1	1	0	0	0	0	0	0	1	0	0	3	0	3
S100a6	ENSMUSG00000001025	protein_coding	1	1	1	1	0	1	0	0	0	0	0	5	0	5
Wdfy4	ENSMUSG00000051506	protein_coding	1	1	0	0	0	1	0	0	0	0	0	3	0	3
Sfxn3	ENSMUSG00000025212	protein_coding	0	1	1	0	0	0	0	0	0	0	0	2	0	2
Arhgef10l	ENSMUSG00000040964	protein_coding	1	1	1	0	0	0	0	0	0	0	0	3	0	3
Tubb3	ENSMUSG00000062380	protein_coding	1	1	0	0	1	0	0	0	1	0	0	4	0	4
Smad6	ENSMUSG00000036867	protein_coding	0	1	0	0	0	0	0	0	0	0	0	1	0	1
Psd4	ENSMUSG00000026979	protein_coding	1	1	0	1	0	0	0	0	0	0	0	3	0	3
Pde6h	ENSMUSG00000064330	protein_coding	1	1	0	0	0	0	0	0	0	0	0	2	0	2
Lrmp	ENSMUSG00000030263	protein_coding	1	1	1	0	0	1	0	0	0	0	0	4	0	4
Scin	ENSMUSG00000002565	protein_coding	0	1	0	0	0	0	0	0	0	0	0	1	0	1
Palld	ENSMUSG00000058056	protein_coding	0	1	1	0	0	0	0	-1	0	0	0	2	1	3
Mrgprx2	ENSMUSG00000074109	protein_coding	1	1	0	0	0	0	0	0	0	0	0	2	0	2
Phf24	ENSMUSG00000036062	protein_coding	1	1	0	0	0	1	0	0	0	0	0	3	0	3
Rab9b	ENSMUSG00000043463	protein_coding	1	1	0	0	0	0	0	0	0	0	0	2	0	2
Tle3	ENSMUSG00000032280	protein_coding	0	1	0	1	0	0	0	0	0	0	0	2	0	2
Rgs1	ENSMUSG00000026358	protein_coding	1	1	0	0	1	0	1	0	0	0	0	4	0	4
Bricd5	ENSMUSG00000045744	protein_coding	0	1	0	0	0	0	0	0	0	0	0	1	0	1
Pdlim4	ENSMUSG00000020388	protein_coding	1	1	1	0	0	1	0	-1	0	0	0	4	1	5
Gng4	ENSMUSG00000021303	protein_coding	0	1	0	0	0	0	0	0	0	0	0	1	0	1
Rprml	ENSMUSG00000046215	protein_coding	0	1	1	0	0	0	0	0	0	0	0	2	0	2
Lox	ENSMUSG00000024529	protein_coding	0	1	1	0	-1	0	0	-1	0	0	0	2	2	4
Synj2	ENSMUSG00000023805	protein_coding	0	1	0	0	0	0	0	0	0	0	0	1	0	1
Best1	ENSMUSG00000037418	protein_coding	1	1	0	0	0	0	0	0	0	0	0	2	0	2
Vcan	ENSMUSG00000021614	protein_coding	0	1	1	0	0	0	0	0	0	0	0	2	0	2
Sbk2	ENSMUSG00000030433	protein_coding	1	1	0	0	0	0	0	1	0	0	0	3	0	3
Cdh2	ENSMUSG00000024304	protein_coding	0	1	0	0	-1	0	0	0	0	0	0	1	1	2
Hk3	ENSMUSG00000025877	protein_coding	1	1	1	0	0	0	0	0	0	0	0	3	0	3
Slc20a1	ENSMUSG00000027397	protein_coding	0	1	0	0	0	0	0	0	0	0	0	1	0	1
Cd200r1	ENSMUSG00000022667	protein_coding	1	1	1	0	0	0	0	0	0	0	0	3	0	3
Camk1d	ENSMUSG00000039145	protein_coding	1	1	0	1	0	0	0	0	0	0	0	3	0	3
Pamr1	ENSMUSG00000027188	protein_coding	1	1	1	1	0	0	0	-1	0	0	0	4	1	5
Tmem150b	ENSMUSG00000046456	protein_coding	1	1	0	0	0	0	0	0	0	0	0	2	0	2
Dock2	ENSMUSG00000020143	protein_coding	1	1	0	0	1	0	0	0	0	0	0	3	0	3
Syn1	ENSMUSG00000037217	protein_coding	1	1	0	0	0	0	1	0	0	0	0	3	0	3
Btnl2	ENSMUSG00000024340	protein_coding	0	1	0	0	0	0	0	0	0	0	0	1	0	1
WI1-2788A17.1	ENSMUSG00000079593	protein_coding	0	1	0	0	0	0	0	0	0	0	0	1	0	1
Lat2	ENSMUSG00000040751	protein_coding	1	1	1	0	0	1	0	0	0	0	1	5	0	5
Nucb2	ENSMUSG00000030659	protein_coding	0	1	1	0	0	0	0	-1	0	0	0	2	1	3
Ikbke	ENSMUSG00000042349	protein_coding	1	1	0	0	0	0	0	0	0	0	0	2	0	2
Adh7	ENSMUSG00000055301	protein_coding	0	1	0	0	0	0	0	0	0	0	0	1	0	1
AC161342.2	ENSMUSG00000052760	protein_coding	1	1	1	0	0	0	0	0	0	0	0	3	0	3
Dcst1	ENSMUSG00000042672	protein_coding	-1	1	1	0	0	0	0	0	0	0	0	2	1	3
Pak1	ENSMUSG00000030774	protein_coding	1	1	1	0	0	0	0	0	0	0	0	3	0	3
Slc6a4	ENSMUSG00000020838	protein_coding	1	1	0	0	0	0	0	0	0	0	0	2	0	2
Tfec	ENSMUSG00000029553	protein_coding	1	1	0	0	0	0	0	0	0	0	0	2	0	2
Pdgfra	ENSMUSG00000029231	protein_coding	1	1	1	1	0	0	0	0	0	0	0	4	0	4
Eno2	ENSMUSG00000004267	protein_coding	1	1	1	0	0	1	1	0	0	0	0	5	0	5
Arhgap30	ENSMUSG00000048865	protein_coding	1	1	1	1	0	1	0	0	0	0	0	5	0	5
G530012D18Rik	ENSMUSG00000094127	protein_coding	1	1	0	0	0	0	0	0	0	0	0	2	0	2
Igsf6	ENSMUSG00000035004	protein_coding	1	1	1	0	1	1	0	0	0	0	1	6	0	6
Cd84	ENSMUSG00000038147	protein_coding	1	1	1	0	1	0	0	0	0	1	1	6	0	6
Il1rn	ENSMUSG00000026981	protein_coding	1	1	1	0	0	0	0	0	0	0	0	3	0	3
Adgre1	ENSMUSG00000004730	protein_coding	1	1	1	0	0	1	0	0	0	0	0	4	0	4
Lyl1	ENSMUSG00000034041	protein_coding	1	1	1	0	0	1	0	0	0	0	0	4	0	4
Evi2a	ENSMUSG00000078771	protein_coding	1	1	1	0	0	1	0	0	0	0	0	4	0	4
Rab44	ENSMUSG00000064147	protein_coding	0	1	0	0	0	0	0	0	0	0	0	1	0	1
Slc41a2	ENSMUSG00000034591	protein_coding	1	1	1	1	0	0	0	0	0	0	0	4	0	4
Smad7	ENSMUSG00000025880	protein_coding	0	1	1	0	0	0	0	0	0	0	0	2	0	2
Adam8	ENSMUSG00000025473	protein_coding	1	1	1	0	0	0	0	0	0	0	0	3	0	3
Soat1	ENSMUSG00000026600	protein_coding	1	1	1	0	0	0	0	0	0	0	0	3	0	3
Gdf3	ENSMUSG00000030117	protein_coding	1	1	0	0	0	0	0	0	0	0	0	2	0	2
Pdpn	ENSMUSG00000028583	protein_coding	1	1	1	0	0	0	0	0	0	0	0	3	0	3
F7	ENSMUSG00000031443	protein_coding	1	1	0	0	0	0	0	0	0	0	0	2	0	2
Fam105a	ENSMUSG00000056069	protein_coding	1	1	1	1	0	0	0	0	0	0	0	4	0	4
Irf8	ENSMUSG00000041515	protein_coding	1	1	1	0	0	0	0	0	0	0	1	4	0	4
Ctsl	ENSMUSG00000021477	protein_coding	1	1	0	0	0	0	0	0	0	0	0	2	0	2
Uap1l1	ENSMUSG00000026956	protein_coding	1	1	1	1	0	0	0	0	0	0	0	4	0	4
Ntn4	ENSMUSG00000020019	protein_coding	0	1	0	1	0	0	0	0	0	0	0	2	0	2
Gm9887	ENSMUSG00000052673	protein_coding	0	1	1	0	0	0	0	0	0	0	0	2	0	2
Gem	ENSMUSG00000028214	protein_coding	1	1	1	1	0	0	0	0	0	0	0	4	0	4
Tnfrsf11a	ENSMUSG00000026321	protein_coding	1	1	0	0	0	0	0	0	0	0	0	2	0	2
RP23-189L19.6	ENSMUSG00000062753	protein_coding	1	1	1	0	0	0	0	0	0	0	0	3	0	3
Fyb	ENSMUSG00000022148	protein_coding	1	1	1	0	1	0	0	0	0	0	0	4	0	4
Nckap1l	ENSMUSG00000022488	protein_coding	1	1	1	1	0	1	0	0	0	0	0	5	0	5
RP23-124L1.4	ENSMUSG00000028451	protein_coding	0	1	1	-1	0	0	0	0	0	0	0	2	1	3
Snai1	ENSMUSG00000042821	protein_coding	0	1	1	0	0	0	0	0	0	0	0	2	0	2
Tlr1	ENSMUSG00000044827	protein_coding	1	1	1	0	1	0	0	0	0	0	0	4	0	4
Kpna7	ENSMUSG00000038770	protein_coding	0	1	0	0	0	0	0	0	0	0	0	1	0	1
P2ry13	ENSMUSG00000036362	protein_coding	1	1	0	0	0	0	0	0	0	0	0	2	0	2
Tmem116	ENSMUSG00000029452	protein_coding	0	1	0	0	0	0	0	0	0	0	0	1	0	1
Fgd3	ENSMUSG00000037946	protein_coding	1	1	0	0	0	0	0	-1	0	0	0	2	1	3
Runx1	ENSMUSG00000022952	protein_coding	1	1	0	0	0	0	0	1	0	0	0	3	0	3
Fam129b	ENSMUSG00000026796	protein_coding	1	1	1	1	0	0	0	0	0	0	0	4	0	4
Itgb2	ENSMUSG00000000290	protein_coding	1	1	1	1	0	1	0	0	1	0	1	7	0	7
Bank1	ENSMUSG00000037922	protein_coding	1	1	0	0	1	0	0	0	0	0	0	3	0	3
Slc11a1	ENSMUSG00000026177	protein_coding	1	1	1	0	1	1	0	0	0	1	1	7	0	7
Tpd52	ENSMUSG00000027506	protein_coding	1	1	1	0	0	0	0	0	0	0	0	3	0	3
Tph2	ENSMUSG00000006764	protein_coding	1	1	0	0	0	0	0	0	0	0	0	2	0	2
C1qc	ENSMUSG00000036896	protein_coding	1	1	1	0	0	1	0	0	0	0	1	5	0	5
Myo1f	ENSMUSG00000024300	protein_coding	1	1	1	1	1	1	0	0	0	0	1	7	0	7
Tnfrsf13b	ENSMUSG00000010142	protein_coding	1	1	0	0	0	0	0	0	0	0	0	2	0	2
Lgmn	ENSMUSG00000021190	protein_coding	1	1	1	0	0	0	0	0	0	0	0	3	0	3
Tubb2b	ENSMUSG00000045136	protein_coding	0	1	1	0	0	1	-1	0	0	0	0	3	1	4
Gpr39	ENSMUSG00000026343	protein_coding	1	1	0	0	0	0	0	0	0	0	0	2	0	2
Plaur	ENSMUSG00000046223	protein_coding	1	1	1	0	0	0	0	0	0	0	0	3	0	3
Got1	ENSMUSG00000025190	protein_coding	1	1	0	0	0	0	0	0	0	0	0	2	0	2
Fam69c	ENSMUSG00000047992	protein_coding	0	1	0	0	0	0	0	0	0	0	0	1	0	1
Ptpn6	ENSMUSG00000004266	protein_coding	1	1	1	0	0	0	0	0	0	0	0	3	0	3
Aebp1	ENSMUSG00000020473	protein_coding	1	1	1	1	1	0	1	0	0	0	0	6	0	6
Cyba	ENSMUSG00000006519	protein_coding	1	1	1	1	0	0	0	0	0	0	0	4	0	4
Lgals3	ENSMUSG00000050335	protein_coding	1	1	1	1	0	1	0	1	1	1	0	8	0	8
Cd80	ENSMUSG00000075122	protein_coding	1	1	0	0	1	0	0	0	0	0	0	3	0	3
Gm17606	ENSMUSG00000091306	protein_coding	0	1	0	0	0	0	0	0	0	0	0	1	0	1
Crip1	ENSMUSG00000006360	protein_coding	1	1	1	1	0	0	0	0	0	0	0	4	0	4
Glipr1	ENSMUSG00000056888	protein_coding	1	1	1	0	0	0	0	0	0	0	0	3	0	3
Lilrb4a	ENSMUSG00000112148	protein_coding	1	1	1	0	1	1	0	0	0	0	0	5	0	5
Dtx2	ENSMUSG00000004947	protein_coding	0	1	0	0	0	0	0	0	0	0	0	1	0	1
Ctss	ENSMUSG00000038642	protein_coding	1	1	1	1	0	1	0	0	0	0	1	6	0	6
RP23-311G7.1	ENSMUSG00000025058	protein_coding	1	1	0	0	1	0	0	0	0	0	0	3	0	3
Dtna	ENSMUSG00000024302	protein_coding	0	1	0	0	0	0	0	0	0	0	0	1	0	1
Slamf7	ENSMUSG00000038179	protein_coding	1	1	0	0	0	1	0	0	0	0	0	3	0	3
Tmem119	ENSMUSG00000054675	protein_coding	0	1	1	1	0	1	0	-1	0	0	0	4	1	5
Serpinb1a	ENSMUSG00000044734	protein_coding	1	1	1	1	0	0	0	0	0	0	0	4	0	4
Fads6	ENSMUSG00000044788	protein_coding	1	1	0	0	1	0	0	0	1	0	0	4	0	4
Msr1	ENSMUSG00000025044	protein_coding	1	1	1	0	0	0	0	0	0	0	0	3	0	3
Il4	ENSMUSG00000000869	protein_coding	1	1	0	0	0	0	0	0	0	0	0	2	0	2
Medag	ENSMUSG00000029659	protein_coding	0	1	1	0	0	0	0	0	0	0	0	2	0	2
Apobec1	ENSMUSG00000040613	protein_coding	1	1	1	0	0	0	0	0	0	0	0	3	0	3
Fxyd5	ENSMUSG00000009687	protein_coding	1	1	1	1	0	1	0	0	0	0	0	5	0	5
Cpne7	ENSMUSG00000034796	protein_coding	0	1	0	0	0	1	1	0	1	0	0	4	0	4
Fam20c	ENSMUSG00000025854	protein_coding	1	1	1	0	0	0	1	0	0	0	0	4	0	4
P2ry12	ENSMUSG00000036353	protein_coding	1	1	0	0	0	0	0	0	0	0	0	2	0	2
Btk	ENSMUSG00000031264	protein_coding	1	1	1	0	1	0	0	0	0	0	0	4	0	4
Mcoln2	ENSMUSG00000011008	protein_coding	1	1	0	0	1	0	0	0	0	0	0	3	0	3
Cbr3	ENSMUSG00000022947	protein_coding	1	1	1	1	0	1	0	0	0	0	0	5	0	5
Aprt	ENSMUSG00000006589	protein_coding	1	1	1	0	0	0	0	0	0	0	0	3	0	3
Aox3	ENSMUSG00000064294	protein_coding	1	1	0	-1	0	0	0	0	0	0	0	2	1	3
Klf8	ENSMUSG00000041649	protein_coding	1	1	0	0	0	0	0	0	0	0	0	2	0	2
RP23-157O10.6	ENSMUSG00000047988	protein_coding	-1	1	1	0	0	0	0	0	0	0	0	2	1	3
Sesn2	ENSMUSG00000028893	protein_coding	0	1	1	0	0	0	0	0	0	0	0	2	0	2
Pmepa1	ENSMUSG00000038400	protein_coding	-1	1	0	1	0	0	0	0	0	0	0	2	1	3
Rasgef1b	ENSMUSG00000089809	protein_coding	1	1	0	0	0	0	0	0	0	0	0	2	0	2
Sdf2l1	ENSMUSG00000022769	protein_coding	1	1	1	1	0	0	0	0	0	0	0	4	0	4
Clec4a2	ENSMUSG00000030148	protein_coding	1	1	1	0	0	0	0	0	0	0	0	3	0	3
Nfkbie	ENSMUSG00000023947	protein_coding	1	1	1	1	0	1	0	0	0	0	0	5	0	5
Batf	ENSMUSG00000034266	protein_coding	1	1	0	0	0	0	0	0	1	0	0	3	0	3
Hoxc5	ENSMUSG00000022485	protein_coding	0	1	0	0	0	0	0	0	0	0	0	1	0	1
Kcnab2	ENSMUSG00000028931	protein_coding	1	1	1	0	0	0	0	0	0	0	0	3	0	3
Cnr2	ENSMUSG00000062585	protein_coding	1	1	0	0	0	0	0	0	0	0	0	2	0	2
Col12a1	ENSMUSG00000032332	protein_coding	0	1	0	0	0	0	0	-1	0	0	0	1	1	2
Cd300d	ENSMUSG00000044811	protein_coding	1	1	1	0	0	1	0	0	0	0	0	4	0	4
Cd209e	ENSMUSG00000040197	protein_coding	0	1	0	0	0	0	0	0	0	0	0	1	0	1
Gapdhs	ENSMUSG00000061099	protein_coding	0	1	1	0	0	0	0	0	0	0	0	2	0	2
Spi1	ENSMUSG00000002111	protein_coding	1	1	1	0	0	1	0	0	0	0	0	4	0	4
Hr	ENSMUSG00000022096	protein_coding	-1	1	0	0	0	0	0	0	-1	0	0	1	2	3
Tgfa	ENSMUSG00000029999	protein_coding	0	1	0	0	0	0	0	0	0	0	0	1	0	1
Spsb1	ENSMUSG00000039911	protein_coding	0	1	0	0	0	0	0	0	0	0	0	1	0	1
Rnf128	ENSMUSG00000031438	protein_coding	1	1	1	0	0	0	1	0	0	0	0	4	0	4
Milr1	ENSMUSG00000040528	protein_coding	1	1	0	0	0	0	0	0	0	0	0	2	0	2
Zc3h12d	ENSMUSG00000039981	protein_coding	1	1	0	1	1	0	0	0	0	0	0	4	0	4
Duox1	ENSMUSG00000033268	protein_coding	1	1	0	0	0	0	0	0	0	0	0	2	0	2
Qprt	ENSMUSG00000030674	protein_coding	1	1	0	0	0	0	0	0	0	0	0	2	0	2
Trim16	ENSMUSG00000047821	protein_coding	0	1	0	0	0	0	0	0	0	0	0	1	0	1
Pstpip1	ENSMUSG00000032322	protein_coding	1	1	1	0	1	1	0	0	0	0	0	5	0	5
Layn	ENSMUSG00000060594	protein_coding	1	1	1	0	0	0	0	0	0	0	0	3	0	3
Akr1b8	ENSMUSG00000029762	protein_coding	1	1	1	0	1	1	1	1	1	0	0	8	0	8
Renbp	ENSMUSG00000031387	protein_coding	1	1	1	0	0	0	0	0	0	0	0	3	0	3
Pira2	ENSMUSG00000089942	protein_coding	1	1	0	0	1	0	0	0	0	0	0	3	0	3
Itgax	ENSMUSG00000030789	protein_coding	1	1	0	0	0	1	0	0	0	0	0	3	0	3
Ly9	ENSMUSG00000004707	protein_coding	1	1	1	1	1	0	0	0	0	0	0	5	0	5
F10	ENSMUSG00000031444	protein_coding	1	1	0	0	0	0	0	0	0	0	0	2	0	2
Vav1	ENSMUSG00000034116	protein_coding	1	1	1	0	0	1	0	0	0	0	0	4	0	4
Emp3	ENSMUSG00000040212	protein_coding	1	1	1	1	0	0	0	0	0	0	0	4	0	4
Cd40	ENSMUSG00000017652	protein_coding	1	1	0	0	0	0	0	0	0	0	0	2	0	2
Cd180	ENSMUSG00000021624	protein_coding	1	1	0	0	1	0	0	0	0	0	1	4	0	4
Lypd6b	ENSMUSG00000026765	protein_coding	0	1	0	0	0	0	0	0	0	0	0	1	0	1
Nlrc4	ENSMUSG00000039193	protein_coding	1	1	0	0	0	0	0	0	0	0	0	2	0	2
Gm21958	ENSMUSG00000094487	protein_coding	0	1	0	0	0	0	0	0	0	0	0	1	0	1
Lyz2	ENSMUSG00000069516	protein_coding	1	1	1	1	0	1	0	0	0	1	1	7	0	7
Fcgr3	ENSMUSG00000059498	protein_coding	1	1	1	0	0	0	0	0	0	0	0	3	0	3
4930535I16Rik	ENSMUSG00000096969	protein_coding	0	1	0	0	0	0	0	0	-1	0	0	1	1	2
Ptpn22	ENSMUSG00000027843	protein_coding	1	1	0	0	1	0	0	0	0	0	0	3	0	3
Acta2	ENSMUSG00000035783	protein_coding	-1	1	0	1	0	0	0	0	0	-1	0	2	2	4
Cyth4	ENSMUSG00000018008	protein_coding	1	1	1	0	0	1	0	0	0	0	0	4	0	4
Gpr34	ENSMUSG00000040229	protein_coding	1	1	0	0	0	0	0	0	0	0	0	2	0	2
Uchl1	ENSMUSG00000029223	protein_coding	1	1	1	0	0	1	-1	0	0	0	0	4	1	5
C3ar1	ENSMUSG00000040552	protein_coding	1	1	1	0	0	1	1	0	0	1	1	7	0	7
C5ar1	ENSMUSG00000049130	protein_coding	1	1	1	1	0	1	0	0	0	0	0	5	0	5
Oaz3	ENSMUSG00000028141	protein_coding	0	1	0	-1	0	0	0	0	0	0	0	1	1	2
Ncf4	ENSMUSG00000071715	protein_coding	1	1	1	1	1	1	0	0	0	0	1	7	0	7
Cd53	ENSMUSG00000040747	protein_coding	1	1	1	0	1	1	0	0	0	0	0	5	0	5
Cxcl2	ENSMUSG00000058427	protein_coding	1	1	0	0	0	0	1	0	0	0	0	3	0	3
Pilra	ENSMUSG00000046245	protein_coding	0	1	0	0	1	0	0	0	0	0	0	2	0	2
Fam180a	ENSMUSG00000047420	protein_coding	0	1	0	1	0	0	0	-1	0	0	0	2	1	3
Arl5c	ENSMUSG00000038352	protein_coding	1	1	0	0	0	0	-1	0	0	0	0	2	1	3
Dppa3	ENSMUSG00000046323	protein_coding	1	1	0	0	0	0	0	0	0	0	0	2	0	2
RP23-411N10.2	ENSMUSG00000057191	protein_coding	1	1	1	0	1	0	0	0	0	0	0	4	0	4
Lrrn2	ENSMUSG00000026443	protein_coding	0	1	0	0	0	0	0	0	0	0	0	1	0	1
Snx20	ENSMUSG00000031662	protein_coding	1	1	0	0	0	0	0	0	0	0	0	2	0	2
Kcnk13	ENSMUSG00000045404	protein_coding	1	1	0	0	0	0	-1	0	0	0	0	2	1	3
Ccl21a	ENSMUSG00000094686	protein_coding	0	1	1	-1	0	0	0	0	0	0	0	2	1	3
Ms4a6d	ENSMUSG00000024679	protein_coding	1	1	1	0	0	1	0	0	1	0	1	6	0	6
Vsig8	ENSMUSG00000049598	protein_coding	1	1	0	0	0	0	0	0	0	0	0	2	0	2
Npl	ENSMUSG00000042684	protein_coding	1	1	1	0	0	0	0	0	0	0	0	3	0	3
Slamf8	ENSMUSG00000053318	protein_coding	1	1	0	0	0	0	1	0	0	0	0	3	0	3
Tlr13	ENSMUSG00000033777	protein_coding	1	1	1	0	0	1	0	0	0	0	0	4	0	4
Pycard	ENSMUSG00000030793	protein_coding	1	1	1	0	0	0	0	0	0	0	0	3	0	3
Tnfrsf12a	ENSMUSG00000023905	protein_coding	1	1	1	0	0	1	0	1	0	0	0	5	0	5
Lpxn	ENSMUSG00000024696	protein_coding	1	1	1	0	1	0	0	0	0	0	0	4	0	4
Ccl6	ENSMUSG00000018927	protein_coding	1	1	1	0	1	0	0	1	1	1	0	7	0	7
1810049J17Rik	ENSMUSG00000097221	protein_coding	0	1	0	0	0	0	0	0	0	0	0	1	0	1
Atp8b4	ENSMUSG00000060131	protein_coding	1	1	0	0	0	1	0	0	0	0	0	3	0	3
Mmrn1	ENSMUSG00000054641	protein_coding	0	1	0	0	0	0	0	0	0	0	0	1	0	1
Kcnh2	ENSMUSG00000038319	protein_coding	-1	1	0	0	0	1	0	0	0	0	0	2	1	3
Dok3	ENSMUSG00000035711	protein_coding	1	1	1	0	1	0	0	0	0	0	0	4	0	4
Cfp	ENSMUSG00000001128	protein_coding	1	1	1	0	0	0	0	0	0	0	0	3	0	3
S100a4	ENSMUSG00000001020	protein_coding	1	1	1	0	1	0	0	0	0	0	0	4	0	4
Tnfsf9	ENSMUSG00000035678	protein_coding	0	1	0	0	0	0	0	0	0	0	0	1	0	1
C5ar2	ENSMUSG00000074361	protein_coding	1	1	0	0	0	0	0	0	0	0	0	2	0	2
Timp1	ENSMUSG00000001131	protein_coding	1	1	1	1	0	1	1	-1	1	0	0	7	1	8
Ccl22	ENSMUSG00000031779	protein_coding	1	1	0	0	-1	0	0	0	0	0	0	2	1	3
Ticam2	ENSMUSG00000056130	protein_coding	1	1	0	0	0	0	0	0	0	0	0	2	0	2
Hck	ENSMUSG00000003283	protein_coding	1	1	1	0	0	1	0	0	0	0	0	4	0	4
Prrx2	ENSMUSG00000039476	protein_coding	1	1	0	0	0	0	0	0	0	0	0	2	0	2
Gmfg	ENSMUSG00000060791	protein_coding	1	1	1	0	0	0	0	0	0	0	0	3	0	3
Zyg11a	ENSMUSG00000034645	protein_coding	1	1	0	0	0	0	0	0	0	0	0	2	0	2
Pirb	ENSMUSG00000058818	protein_coding	1	1	1	0	0	1	0	0	0	0	0	4	0	4
Prkcb	ENSMUSG00000052889	protein_coding	1	1	0	0	1	0	0	0	0	0	0	3	0	3
Aqp2	ENSMUSG00000023013	protein_coding	0	1	1	0	0	0	0	0	0	0	0	2	0	2
Bin2	ENSMUSG00000098112	protein_coding	1	1	1	0	1	1	0	0	0	0	0	5	0	5
RP24-176A1.3	ENSMUSG00000078780	protein_coding	1	1	0	0	0	0	0	0	0	0	0	2	0	2
Gpr65	ENSMUSG00000021886	protein_coding	1	1	1	0	1	1	0	0	0	0	0	5	0	5
C1qb	ENSMUSG00000036905	protein_coding	1	1	1	0	0	1	0	0	0	0	1	5	0	5
Ptpn7	ENSMUSG00000031506	protein_coding	1	1	0	0	0	0	0	0	0	0	0	2	0	2
Tnf	ENSMUSG00000024401	protein_coding	1	1	0	0	0	0	0	0	0	0	0	2	0	2
P2ry10	ENSMUSG00000050921	protein_coding	1	1	0	0	1	0	1	0	0	0	0	4	0	4
Rab7b	ENSMUSG00000052688	protein_coding	1	1	1	0	0	0	0	0	0	0	0	3	0	3
Dhrs9	ENSMUSG00000027068	protein_coding	1	1	0	1	0	0	0	0	0	0	0	3	0	3
Hmox1	ENSMUSG00000005413	protein_coding	1	1	1	0	0	0	-1	0	0	0	0	3	1	4
Mmp3	ENSMUSG00000043613	protein_coding	1	1	1	0	0	1	0	1	1	0	0	6	0	6
Fermt3	ENSMUSG00000024965	protein_coding	1	1	1	0	0	0	0	0	0	0	0	3	0	3
Gm2564	ENSMUSG00000091938	protein_coding	1	1	1	0	1	1	1	1	0	0	0	7	0	7
Epsti1	ENSMUSG00000022014	protein_coding	1	1	1	0	1	0	0	0	0	0	0	4	0	4
Cd37	ENSMUSG00000030798	protein_coding	1	1	1	1	1	1	0	0	0	0	0	6	0	6
Ncf2	ENSMUSG00000026480	protein_coding	1	1	1	0	0	0	0	0	0	0	0	3	0	3
Fcer1g	ENSMUSG00000058715	protein_coding	1	1	1	0	0	1	0	0	0	0	1	5	0	5
Fcgr1	ENSMUSG00000015947	protein_coding	1	1	1	0	1	1	0	0	0	0	0	5	0	5
Mcub	ENSMUSG00000027994	protein_coding	1	1	1	0	0	1	0	0	0	1	0	5	0	5
Slc15a3	ENSMUSG00000024737	protein_coding	1	1	1	1	0	0	0	0	0	0	0	4	0	4
Golga7b	ENSMUSG00000042532	protein_coding	1	1	1	0	0	0	0	0	0	0	0	3	0	3
G0s2	ENSMUSG00000009633	protein_coding	0	1	0	0	0	0	0	1	0	0	0	2	0	2
Unc13d	ENSMUSG00000057948	protein_coding	1	1	0	0	0	1	0	0	0	0	0	3	0	3
Pik3ap1	ENSMUSG00000025017	protein_coding	1	1	1	0	0	1	0	0	0	0	0	4	0	4
Ccl9	ENSMUSG00000019122	protein_coding	1	1	1	0	1	1	0	0	1	0	0	6	0	6
AC121847.1	ENSMUSG00000074342	protein_coding	1	1	0	0	0	0	0	0	0	0	0	2	0	2
Aif1	ENSMUSG00000024397	protein_coding	1	1	1	0	1	1	0	0	0	0	0	5	0	5
Prg4	ENSMUSG00000006014	protein_coding	0	1	1	0	0	0	0	-1	0	0	0	2	1	3
Prkcdbp	ENSMUSG00000037060	protein_coding	0	1	1	0	0	0	0	0	0	0	0	2	0	2
F2rl1	ENSMUSG00000021678	protein_coding	-1	1	0	0	0	0	1	0	0	0	0	2	1	3
Gm10392	ENSMUSG00000072673	protein_coding	-1	1	0	-1	0	0	0	0	0	0	0	1	2	3
Casp4	ENSMUSG00000033538	protein_coding	1	1	1	0	0	1	0	0	0	0	0	4	0	4
Basp1	ENSMUSG00000045763	protein_coding	1	1	1	1	1	1	0	-1	0	0	0	6	1	7
Tlr8	ENSMUSG00000040522	protein_coding	1	1	0	0	1	0	0	0	0	0	0	3	0	3
Il1b	ENSMUSG00000027398	protein_coding	1	1	1	1	1	1	1	0	0	0	0	7	0	7
Itgam	ENSMUSG00000030786	protein_coding	1	1	1	0	0	0	0	0	1	0	0	4	0	4
RP23-274H19.2	ENSMUSG00000110291	protein_coding	0	1	1	0	-1	0	0	0	0	0	0	2	1	3
Il17re	ENSMUSG00000043088	protein_coding	0	1	1	0	0	0	0	0	0	0	0	2	0	2
S100a10	ENSMUSG00000041959	protein_coding	0	1	0	1	0	0	0	-1	0	0	0	2	1	3
Il21r	ENSMUSG00000030745	protein_coding	1	1	0	0	1	1	0	0	0	0	0	4	0	4
D930007J09Rik	ENSMUSG00000042874	protein_coding	0	1	0	0	0	0	0	0	0	0	0	1	0	1
Scgb1a1	ENSMUSG00000024653	protein_coding	1	1	0	0	0	0	0	0	0	0	0	2	0	2
Padi4	ENSMUSG00000025330	protein_coding	1	1	0	0	0	0	0	0	0	0	0	2	0	2
Snx29	ENSMUSG00000071669	protein_coding	1	1	0	0	0	0	0	0	0	0	0	2	0	2
Spp1	ENSMUSG00000029304	protein_coding	1	1	1	0	1	0	0	0	0	1	0	5	0	5
Il1rl1	ENSMUSG00000026069	protein_coding	0	1	0	0	0	0	0	0	0	0	0	1	0	1
Gm11037	ENSMUSG00000079039	protein_coding	0	1	0	0	0	0	0	0	0	0	0	1	0	1
Ccl8	ENSMUSG00000009185	protein_coding	1	1	1	0	1	1	1	1	1	1	0	9	0	9
Atf3	ENSMUSG00000026628	protein_coding	1	1	1	0	0	0	1	1	0	1	0	6	0	6
Gm11110	ENSMUSG00000079414	protein_coding	1	1	0	0	0	0	0	0	0	0	0	2	0	2
Traf3ip3	ENSMUSG00000037318	protein_coding	1	1	0	0	1	0	0	0	0	0	0	3	0	3
Tpbg	ENSMUSG00000035274	protein_coding	0	1	0	0	-1	0	0	0	0	0	0	1	1	2
Coro1a	ENSMUSG00000030707	protein_coding	1	1	1	1	1	1	0	0	0	0	0	6	0	6
Card11	ENSMUSG00000036526	protein_coding	1	1	0	0	0	0	0	0	0	0	0	2	0	2
Il10	ENSMUSG00000016529	protein_coding	1	1	0	0	0	0	0	0	0	0	0	2	0	2
Cxcr6	ENSMUSG00000048521	protein_coding	1	1	0	0	1	1	1	0	0	0	0	5	0	5
Mid1	ENSMUSG00000035299	protein_coding	1	1	1	0	0	0	1	0	0	1	1	6	0	6
Clec4a3	ENSMUSG00000043832	protein_coding	1	1	1	0	0	1	0	0	0	0	0	4	0	4
Tuft1	ENSMUSG00000005968	protein_coding	1	1	0	0	0	0	0	0	0	0	0	2	0	2
Tnfsf14	ENSMUSG00000005824	protein_coding	1	1	0	0	1	0	0	0	0	0	0	3	0	3
Spry4	ENSMUSG00000024427	protein_coding	0	1	1	-1	0	0	0	0	0	0	0	2	1	3
Defb25	ENSMUSG00000074678	protein_coding	0	1	0	0	0	0	0	0	0	0	0	1	0	1
Rab15	ENSMUSG00000021062	protein_coding	0	1	0	0	0	0	0	0	0	0	0	1	0	1
Mmp19	ENSMUSG00000025355	protein_coding	1	1	0	0	0	1	0	0	0	0	0	3	0	3
Sned1	ENSMUSG00000047793	protein_coding	1	1	1	0	0	0	0	0	0	0	0	3	0	3
Hspa1b	ENSMUSG00000090877	protein_coding	0	1	1	0	0	0	0	0	0	0	0	2	0	2
Fjx1	ENSMUSG00000075012	protein_coding	0	1	1	0	0	0	0	0	0	0	0	2	0	2
RP23-78F6.3	ENSMUSG00000089901	protein_coding	1	1	0	0	0	0	0	0	0	0	0	2	0	2
Uprt	ENSMUSG00000073016	protein_coding	1	1	0	0	0	0	0	0	0	0	0	2	0	2
Lat	ENSMUSG00000030742	protein_coding	1	1	0	0	1	1	0	0	0	0	0	4	0	4
Lrrc25	ENSMUSG00000049988	protein_coding	1	1	1	0	1	1	0	0	0	0	1	6	0	6
Cd44	ENSMUSG00000005087	protein_coding	1	1	1	1	0	1	0	0	0	0	0	5	0	5
Fgr	ENSMUSG00000028874	protein_coding	1	1	0	0	1	1	0	0	0	0	0	4	0	4
Ripk4	ENSMUSG00000005251	protein_coding	0	1	1	0	0	0	0	0	0	0	0	2	0	2
Cxcl13	ENSMUSG00000023078	protein_coding	1	1	1	0	1	1	1	1	1	0	0	8	0	8
Arg1	ENSMUSG00000019987	protein_coding	1	1	0	0	0	0	0	0	0	0	0	2	0	2
Csf3r	ENSMUSG00000028859	protein_coding	1	1	1	0	1	0	0	0	1	0	1	6	0	6
C7	ENSMUSG00000079105	protein_coding	1	1	0	1	0	1	0	1	1	0	0	6	0	6
Bst1	ENSMUSG00000029082	protein_coding	1	1	1	0	1	0	0	0	1	0	0	5	0	5
Fpr2	ENSMUSG00000052270	protein_coding	1	1	0	0	0	0	0	0	0	0	0	2	0	2
9930111J21Rik2	ENSMUSG00000069892	protein_coding	1	1	0	0	0	0	0	0	0	0	0	2	0	2
Lst1	ENSMUSG00000073412	protein_coding	1	1	1	0	1	1	0	0	0	0	0	5	0	5
Ccr7	ENSMUSG00000037944	protein_coding	1	1	0	0	0	0	0	0	0	0	0	2	0	2
Apol9a	ENSMUSG00000057346	protein_coding	1	1	0	1	1	0	0	0	0	0	0	4	0	4
Tnfaip8l2	ENSMUSG00000013707	protein_coding	1	1	1	0	1	1	0	0	0	0	0	5	0	5
Ltb	ENSMUSG00000024399	protein_coding	1	1	1	1	1	1	0	0	1	0	0	7	0	7
Wfdc17	ENSMUSG00000069792	protein_coding	1	1	1	1	0	1	1	0	1	1	0	8	0	8
Cd83	ENSMUSG00000015396	protein_coding	1	1	1	1	0	0	1	0	0	0	0	5	0	5
Plcl1	ENSMUSG00000038349	protein_coding	0	1	0	0	0	0	0	0	0	0	0	1	0	1
Rasa4	ENSMUSG00000004952	protein_coding	1	0	0	0	0	0	0	0	0	0	0	1	0	1
Hpse	ENSMUSG00000035273	protein_coding	1	0	1	1	1	0	0	0	1	0	0	5	0	5
Aoah	ENSMUSG00000021322	protein_coding	1	0	0	0	0	0	0	0	0	0	0	1	0	1
Dpep1	ENSMUSG00000019278	protein_coding	1	0	0	0	0	0	0	0	0	0	0	1	0	1
Rab11fip5	ENSMUSG00000051343	protein_coding	1	0	0	0	0	0	0	0	0	0	0	1	0	1
Tnfrsf1b	ENSMUSG00000028599	protein_coding	1	0	1	0	1	1	0	0	0	0	0	4	0	4
Anpep	ENSMUSG00000039062	protein_coding	1	0	1	0	0	0	1	0	0	0	0	3	0	3
Cln3	ENSMUSG00000030720	protein_coding	1	0	0	0	0	0	0	0	0	0	0	1	0	1
Plekhb2	ENSMUSG00000026123	protein_coding	1	0	0	0	0	0	0	0	0	0	0	1	0	1
Slc9a9	ENSMUSG00000031129	protein_coding	1	0	1	0	0	0	0	0	0	0	0	2	0	2
Csf1r	ENSMUSG00000024621	protein_coding	1	0	1	0	0	0	0	0	0	0	0	2	0	2
P2ry14	ENSMUSG00000036381	protein_coding	1	0	0	0	0	0	0	0	0	0	0	1	0	1
Galc	ENSMUSG00000021003	protein_coding	1	0	0	0	0	0	0	0	0	0	0	1	0	1
Tifa	ENSMUSG00000046688	protein_coding	1	0	1	0	0	0	-1	1	0	0	0	3	1	4
Csf2rb2	ENSMUSG00000071714	protein_coding	1	0	1	1	0	0	0	0	1	0	0	4	0	4
Unc93b1	ENSMUSG00000036908	protein_coding	1	0	1	0	0	0	0	0	0	0	0	2	0	2
Rab8b	ENSMUSG00000036943	protein_coding	1	0	1	0	0	0	0	0	0	0	0	2	0	2
Tpcn2	ENSMUSG00000048677	protein_coding	1	0	1	0	0	0	0	0	0	0	0	2	0	2
Sirpa	ENSMUSG00000037902	protein_coding	1	0	1	0	0	0	0	0	0	0	0	2	0	2
Timp2	ENSMUSG00000017466	protein_coding	1	0	1	1	0	0	0	0	0	0	0	3	0	3
Pla2g7	ENSMUSG00000023913	protein_coding	1	0	0	0	0	0	0	1	0	0	0	2	0	2
Cerk	ENSMUSG00000035891	protein_coding	1	0	0	1	0	0	0	0	0	0	0	2	0	2
RP23-180L12.1	ENSMUSG00000036046	protein_coding	1	0	0	0	0	0	0	0	0	0	0	1	0	1
Tcirg1	ENSMUSG00000001750	protein_coding	1	0	1	0	0	0	0	0	0	0	0	2	0	2
Pld3	ENSMUSG00000003363	protein_coding	1	0	0	0	0	0	0	0	0	0	0	1	0	1
Man1c1	ENSMUSG00000037306	protein_coding	1	0	1	0	0	0	0	0	0	0	0	2	0	2
Cybb	ENSMUSG00000015340	protein_coding	1	0	1	0	1	0	0	0	0	0	0	3	0	3
P2rx4	ENSMUSG00000029470	protein_coding	1	0	0	0	0	0	0	0	0	0	0	1	0	1
Stab1	ENSMUSG00000042286	protein_coding	1	0	1	0	0	0	0	0	0	0	0	2	0	2
P2rx7	ENSMUSG00000029468	protein_coding	1	0	1	0	0	0	0	0	0	0	0	2	0	2
Rassf2	ENSMUSG00000027339	protein_coding	1	0	1	0	0	0	0	0	0	0	0	2	0	2
Wdr91	ENSMUSG00000058486	protein_coding	1	0	0	0	0	0	0	0	0	0	0	1	0	1
Arap1	ENSMUSG00000032812	protein_coding	1	0	0	0	0	0	0	0	0	0	0	1	0	1
Mmp14	ENSMUSG00000000957	protein_coding	1	0	1	1	0	1	0	0	0	0	0	4	0	4
Cnrip1	ENSMUSG00000044629	protein_coding	1	0	0	0	0	0	0	0	0	0	0	1	0	1
Tbxas1	ENSMUSG00000029925	protein_coding	1	0	0	0	0	0	0	0	0	0	0	1	0	1
Arhgap19	ENSMUSG00000025154	protein_coding	1	0	0	0	0	0	0	0	0	0	0	1	0	1
Lipa	ENSMUSG00000024781	protein_coding	1	0	0	0	0	0	0	0	0	0	0	1	0	1
Laptm5	ENSMUSG00000028581	protein_coding	1	0	1	1	0	1	0	0	0	0	0	4	0	4
Cln8	ENSMUSG00000026317	protein_coding	1	0	0	0	0	0	0	0	0	0	0	1	0	1
RP24-482L4.3	ENSMUSG00000095609	protein_coding	1	0	0	0	1	0	0	0	0	0	0	2	0	2
Syngr1	ENSMUSG00000022415	protein_coding	1	0	0	0	0	0	0	0	0	0	0	1	0	1
Gng2	ENSMUSG00000043004	protein_coding	1	0	0	0	0	0	0	0	0	0	0	1	0	1
Ncf1	ENSMUSG00000015950	protein_coding	1	0	1	0	0	1	0	0	0	0	0	3	0	3
Pik3r5	ENSMUSG00000020901	protein_coding	1	0	1	0	0	0	0	0	0	0	0	2	0	2
Fcgr2b	ENSMUSG00000026656	protein_coding	1	0	1	0	0	0	0	0	0	1	1	4	0	4
Gpr137b	ENSMUSG00000021306	protein_coding	1	0	0	0	0	0	1	0	0	0	0	2	0	2
Sh3bp2	ENSMUSG00000054520	protein_coding	1	0	1	0	0	0	0	1	0	0	0	3	0	3
Tlr2	ENSMUSG00000027995	protein_coding	1	0	1	0	0	0	0	0	0	1	0	3	0	3
Dtx4	ENSMUSG00000039982	protein_coding	1	0	1	0	0	1	0	0	0	0	0	3	0	3
Oasl1	ENSMUSG00000041827	protein_coding	1	0	1	1	0	0	0	0	0	0	0	3	0	3
Mfsd12	ENSMUSG00000034854	protein_coding	1	0	0	0	0	0	0	0	0	0	0	1	0	1
Gas2l3	ENSMUSG00000074802	protein_coding	1	0	0	0	0	0	0	0	0	0	0	1	0	1
Vwc2	ENSMUSG00000050830	protein_coding	1	0	0	0	1	0	0	0	0	0	0	2	0	2
Syk	ENSMUSG00000021457	protein_coding	1	0	1	1	0	0	0	0	0	0	0	3	0	3
C3	ENSMUSG00000024164	protein_coding	1	-1	0	0	0	1	0	1	1	1	0	5	1	6
Myo5a	ENSMUSG00000034593	protein_coding	1	0	0	0	0	-1	0	1	0	0	0	2	1	3
Sepp1	ENSMUSG00000064373	protein_coding	1	0	0	0	0	0	0	0	0	0	0	1	0	1
Pip4k2a	ENSMUSG00000026737	protein_coding	1	0	1	0	0	0	0	0	0	0	0	2	0	2
Plxnb2	ENSMUSG00000036606	protein_coding	1	0	1	0	0	0	0	0	0	0	0	2	0	2
Arhgap25	ENSMUSG00000030047	protein_coding	1	0	1	1	0	0	0	0	0	0	0	3	0	3
Psap	ENSMUSG00000004207	protein_coding	1	0	0	0	0	0	0	0	0	0	0	1	0	1
Ptafr	ENSMUSG00000056529	protein_coding	1	0	1	0	0	0	0	0	0	0	0	2	0	2
Shtn1	ENSMUSG00000041362	protein_coding	1	0	0	0	0	0	1	0	0	0	0	2	0	2
Neurl3	ENSMUSG00000047180	protein_coding	1	0	1	0	0	0	0	0	0	1	0	3	0	3
Efhd2	ENSMUSG00000040659	protein_coding	1	0	1	0	0	0	0	0	0	0	0	2	0	2
Mafb	ENSMUSG00000074622	protein_coding	1	0	0	0	0	0	0	-1	0	0	0	1	1	2
Fmn1	ENSMUSG00000044042	protein_coding	1	0	0	1	0	0	0	0	0	0	0	2	0	2
Sema4d	ENSMUSG00000021451	protein_coding	1	0	1	0	1	0	0	0	0	0	0	3	0	3
Atp6v1b2	ENSMUSG00000006273	protein_coding	1	0	0	0	0	0	0	0	0	0	0	1	0	1
Fnip2	ENSMUSG00000061175	protein_coding	1	0	0	0	0	0	0	0	0	0	0	1	0	1
Sdcbp	ENSMUSG00000028249	protein_coding	1	0	0	0	0	0	0	0	0	0	0	1	0	1
Tlr7	ENSMUSG00000044583	protein_coding	1	0	1	0	1	0	0	0	0	0	0	3	0	3
Cxcl16	ENSMUSG00000018920	protein_coding	1	0	1	0	0	0	1	0	0	0	0	3	0	3
Plcl2	ENSMUSG00000038910	protein_coding	1	0	1	0	0	0	0	0	0	0	0	2	0	2
Nfam1	ENSMUSG00000058099	protein_coding	1	0	1	0	0	0	0	0	0	0	0	2	0	2
Stra6l	ENSMUSG00000028327	protein_coding	1	0	0	0	0	0	0	0	0	0	0	1	0	1
Cdk18	ENSMUSG00000026437	protein_coding	1	0	0	0	0	0	0	1	0	0	0	2	0	2
Mmp2	ENSMUSG00000031740	protein_coding	1	0	1	1	-1	0	0	-1	0	0	0	3	2	5
Gns	ENSMUSG00000034707	protein_coding	1	0	0	0	0	0	0	0	0	0	0	1	0	1
Arhgap9	ENSMUSG00000040345	protein_coding	1	0	1	0	0	1	0	0	0	0	0	3	0	3
Irf5	ENSMUSG00000029771	protein_coding	1	0	1	0	0	0	0	0	0	0	0	2	0	2
Ggt5	ENSMUSG00000006344	protein_coding	1	0	1	1	0	0	0	0	0	0	0	3	0	3
Tmem106a	ENSMUSG00000034947	protein_coding	1	0	0	0	0	0	0	0	0	0	0	1	0	1
Hmga1	ENSMUSG00000046711	protein_coding	1	0	1	0	0	0	0	0	0	0	0	2	0	2
Tor4a	ENSMUSG00000059555	protein_coding	1	0	0	0	0	0	0	0	0	0	0	1	0	1
Creg1	ENSMUSG00000040713	protein_coding	1	0	0	0	0	0	0	0	0	0	0	1	0	1
Gnpda1	ENSMUSG00000052102	protein_coding	1	0	0	0	0	0	0	0	0	0	0	1	0	1
Shc2	ENSMUSG00000020312	protein_coding	1	0	1	0	-1	0	0	1	0	0	0	3	1	4
Lmo2	ENSMUSG00000032698	protein_coding	1	0	0	0	0	0	0	0	0	0	0	1	0	1
Plekho2	ENSMUSG00000050721	protein_coding	1	0	1	0	0	0	0	0	0	0	0	2	0	2
Plekhm2	ENSMUSG00000028917	protein_coding	1	0	0	0	0	0	0	0	0	0	0	1	0	1
Ehd4	ENSMUSG00000027293	protein_coding	1	0	1	0	0	0	0	0	0	0	0	2	0	2
Aldh1a3	ENSMUSG00000015134	protein_coding	1	0	1	0	0	0	0	0	0	0	0	2	0	2
Hexa	ENSMUSG00000025232	protein_coding	1	0	0	0	0	0	0	0	0	0	0	1	0	1
Tox2	ENSMUSG00000074607	protein_coding	1	0	0	0	0	0	1	0	0	0	0	2	0	2
Dcn	ENSMUSG00000019929	protein_coding	1	0	1	1	0	0	0	0	0	0	0	3	0	3
Man2b1	ENSMUSG00000005142	protein_coding	1	0	0	0	0	0	0	0	0	0	0	1	0	1
Havcr2	ENSMUSG00000020399	protein_coding	1	0	0	0	0	1	1	0	0	0	0	3	0	3
Arid3a	ENSMUSG00000019564	protein_coding	1	0	0	0	0	0	0	0	0	0	0	1	0	1
RP23-394K2.4	ENSMUSG00000043740	protein_coding	1	0	0	0	0	0	0	0	0	0	0	1	0	1
Frrs1	ENSMUSG00000033386	protein_coding	1	0	0	0	0	0	0	0	0	0	0	1	0	1
Gas7	ENSMUSG00000033066	protein_coding	1	0	1	1	0	0	0	0	0	0	0	3	0	3
Asah1	ENSMUSG00000031591	protein_coding	1	0	0	0	0	0	0	0	0	0	0	1	0	1
Agtrap	ENSMUSG00000029007	protein_coding	1	0	0	0	0	0	0	0	0	0	0	1	0	1
Snx5	ENSMUSG00000027423	protein_coding	1	0	0	0	0	0	0	0	0	0	0	1	0	1
Dpp7	ENSMUSG00000026958	protein_coding	1	0	0	0	0	0	0	0	0	0	0	1	0	1
Mamdc2	ENSMUSG00000033207	protein_coding	1	0	0	1	0	0	0	0	0	0	0	2	0	2
Atp13a2	ENSMUSG00000036622	protein_coding	1	0	0	0	0	0	0	0	0	0	0	1	0	1
Rims3	ENSMUSG00000032890	protein_coding	1	0	0	0	0	0	0	0	0	0	0	1	0	1
Plau	ENSMUSG00000021822	protein_coding	1	0	1	0	0	0	0	0	0	0	0	2	0	2
Wfs1	ENSMUSG00000039474	protein_coding	1	0	1	0	0	0	0	0	0	0	0	2	0	2
Tk2	ENSMUSG00000035824	protein_coding	1	0	0	0	0	0	0	0	0	0	0	1	0	1
Il10ra	ENSMUSG00000032089	protein_coding	1	0	1	0	1	1	0	0	0	0	0	4	0	4
B4galt5	ENSMUSG00000017929	protein_coding	1	0	1	0	0	0	0	0	0	0	0	2	0	2
Gna13	ENSMUSG00000020611	protein_coding	1	0	0	0	0	0	0	0	0	0	0	1	0	1
Ifi207	ENSMUSG00000073490	protein_coding	1	0	1	0	0	1	0	0	0	0	0	3	0	3
Slc17a7	ENSMUSG00000070570	protein_coding	1	0	0	0	0	0	0	0	1	0	0	2	0	2
Grn	ENSMUSG00000034708	protein_coding	1	0	0	0	0	0	0	0	0	0	0	1	0	1
Tmem202	ENSMUSG00000049526	protein_coding	1	0	0	0	0	0	0	0	0	0	0	1	0	1
Gsdmd	ENSMUSG00000022575	protein_coding	1	0	1	0	0	0	0	0	0	0	0	2	0	2
Selplg	ENSMUSG00000048163	protein_coding	1	0	1	0	1	1	0	0	0	0	0	4	0	4
Atp1a3	ENSMUSG00000040907	protein_coding	1	0	0	0	1	0	0	0	0	0	0	2	0	2
Scamp2	ENSMUSG00000040188	protein_coding	1	0	0	0	0	0	0	0	0	0	0	1	0	1
Slc35f6	ENSMUSG00000029175	protein_coding	1	0	0	0	0	0	0	0	0	0	0	1	0	1
Ctsb	ENSMUSG00000021939	protein_coding	1	0	0	0	0	0	0	0	0	0	0	1	0	1
Adssl1	ENSMUSG00000011148	protein_coding	1	0	0	0	0	0	0	0	0	0	0	1	0	1
Inpp5d	ENSMUSG00000026288	protein_coding	1	0	1	0	0	0	0	0	0	0	0	2	0	2
RP23-284L6.7	ENSMUSG00000050390	protein_coding	1	0	0	0	0	0	1	0	0	0	0	2	0	2
Daglb	ENSMUSG00000039206	protein_coding	1	0	0	0	0	0	0	0	0	0	0	1	0	1
Anxa4	ENSMUSG00000029994	protein_coding	1	0	0	0	0	0	1	0	0	0	0	2	0	2
Zfp90	ENSMUSG00000031907	protein_coding	1	0	0	0	0	0	0	0	0	0	0	1	0	1
Ubash3b	ENSMUSG00000032020	protein_coding	1	0	0	0	0	0	0	0	0	0	0	1	0	1
Pkib	ENSMUSG00000019876	protein_coding	1	0	0	0	0	0	0	0	0	0	0	1	0	1
Gusb	ENSMUSG00000025534	protein_coding	1	0	0	0	0	0	0	0	0	0	0	1	0	1
Fcgr4	ENSMUSG00000059089	protein_coding	1	0	1	0	1	1	0	0	0	0	0	4	0	4
Mitf	ENSMUSG00000035158	protein_coding	1	0	0	0	0	0	0	0	0	0	0	1	0	1
Atp6v1a	ENSMUSG00000052459	protein_coding	1	0	0	0	0	0	0	0	0	0	0	1	0	1
Hacd4	ENSMUSG00000028497	protein_coding	1	0	1	0	0	0	0	0	0	0	0	2	0	2
Lacc1	ENSMUSG00000044350	protein_coding	1	0	0	1	0	0	0	0	0	0	0	2	0	2
Ctsa	ENSMUSG00000017760	protein_coding	1	0	0	0	0	0	0	0	0	0	0	1	0	1
Scpep1	ENSMUSG00000000278	protein_coding	1	0	0	0	0	0	0	0	0	0	0	1	0	1
Sash3	ENSMUSG00000031101	protein_coding	1	0	1	0	1	1	0	0	0	0	0	4	0	4
C1qa	ENSMUSG00000036887	protein_coding	1	0	1	0	0	1	0	0	0	0	1	4	0	4
Scamp5	ENSMUSG00000040722	protein_coding	1	0	0	0	0	0	0	0	0	0	0	1	0	1
Zdhhc14	ENSMUSG00000034265	protein_coding	1	0	0	-1	0	0	0	1	0	0	0	2	1	3
Shisa9	ENSMUSG00000022494	protein_coding	1	0	0	0	0	0	0	0	0	0	0	1	0	1
Sdc3	ENSMUSG00000025743	protein_coding	1	0	0	0	0	0	0	0	0	0	0	1	0	1
Nlrc3	ENSMUSG00000049871	protein_coding	1	0	0	0	0	0	0	0	1	0	0	2	0	2
Sirpb1c	ENSMUSG00000074677	protein_coding	1	0	0	0	1	0	0	0	0	0	0	2	0	2
Rab31	ENSMUSG00000056515	protein_coding	1	0	1	0	0	0	0	0	0	0	0	2	0	2
Podnl1	ENSMUSG00000012889	protein_coding	1	0	0	0	1	0	1	0	0	0	0	3	0	3
Tnfsf13b	ENSMUSG00000031497	protein_coding	1	0	0	0	0	0	0	0	0	0	0	1	0	1
Skap2	ENSMUSG00000059182	protein_coding	1	0	0	0	0	0	0	0	1	0	0	2	0	2
Larp6	ENSMUSG00000034839	protein_coding	1	0	0	0	0	0	0	0	0	0	0	1	0	1
Nuak2	ENSMUSG00000009772	protein_coding	1	0	1	0	0	0	0	0	0	0	0	2	0	2
Ms4a6b	ENSMUSG00000024677	protein_coding	1	0	1	0	1	1	0	0	0	0	0	4	0	4
Tmem206	ENSMUSG00000026627	protein_coding	1	0	0	0	0	0	0	0	0	0	0	1	0	1
Adcy3	ENSMUSG00000020654	protein_coding	1	0	0	0	0	0	0	0	0	0	0	1	0	1
Pros1	ENSMUSG00000022912	protein_coding	1	0	0	0	0	0	0	0	0	0	0	1	0	1
Cd9	ENSMUSG00000030342	protein_coding	1	0	1	0	0	0	0	0	0	0	0	2	0	2
Pi4k2a	ENSMUSG00000025178	protein_coding	1	0	0	0	0	0	0	0	0	0	0	1	0	1
Rftn1	ENSMUSG00000039316	protein_coding	1	0	0	0	0	0	0	-1	0	0	0	1	1	2
Ifi204	ENSMUSG00000073489	protein_coding	1	0	1	0	0	0	0	0	0	0	0	2	0	2
Sh3pxd2b	ENSMUSG00000040711	protein_coding	1	0	1	0	0	0	0	0	0	0	0	2	0	2
Maf	ENSMUSG00000055435	protein_coding	1	0	1	0	0	0	0	0	0	0	0	2	0	2
Gpr176	ENSMUSG00000040133	protein_coding	1	0	0	0	0	1	1	0	0	0	0	3	0	3
Arhgap45	ENSMUSG00000035697	protein_coding	1	0	1	0	0	1	0	0	0	0	0	3	0	3
Smap2	ENSMUSG00000032870	protein_coding	1	0	0	0	0	0	0	0	0	0	0	1	0	1
AC130827.2	ENSMUSG00000021458	protein_coding	1	0	0	0	0	0	0	0	0	0	0	1	0	1
Mfsd11	ENSMUSG00000020818	protein_coding	1	0	0	0	0	0	0	0	0	0	0	1	0	1
Was	ENSMUSG00000031165	protein_coding	1	0	1	0	1	0	0	0	0	0	0	3	0	3
Card9	ENSMUSG00000026928	protein_coding	1	0	1	0	0	0	0	0	0	0	0	2	0	2
Amz1	ENSMUSG00000050022	protein_coding	1	0	0	0	0	0	0	0	0	0	0	1	0	1
Ly86	ENSMUSG00000021423	protein_coding	1	0	1	0	0	0	0	0	0	0	1	3	0	3
Gla	ENSMUSG00000031266	protein_coding	1	0	1	0	0	0	0	0	0	0	0	2	0	2
Apbb1ip	ENSMUSG00000026786	protein_coding	1	0	1	0	1	0	0	0	0	0	0	3	0	3
Ebi3	ENSMUSG00000003206	protein_coding	1	0	1	0	0	0	0	0	0	0	0	2	0	2
Car8	ENSMUSG00000041261	protein_coding	1	0	-1	0	0	0	0	0	0	0	0	1	1	2
Enpp1	ENSMUSG00000037370	protein_coding	1	0	0	0	0	0	0	-1	0	0	0	1	1	2
Myo1e	ENSMUSG00000032220	protein_coding	1	0	0	0	0	0	0	0	0	0	0	1	0	1
Ninj1	ENSMUSG00000037966	protein_coding	1	0	0	0	0	0	0	0	0	0	0	1	0	1
Clcn7	ENSMUSG00000036636	protein_coding	1	0	0	0	0	0	0	0	0	0	0	1	0	1
Neurl2	ENSMUSG00000039873	protein_coding	1	0	0	0	0	0	0	0	0	0	0	1	0	1
Myo1g	ENSMUSG00000020437	protein_coding	1	0	1	0	0	1	0	0	0	0	0	3	0	3
Sap30	ENSMUSG00000031609	protein_coding	1	0	1	0	0	0	0	0	0	0	0	2	0	2
Stac2	ENSMUSG00000017400	protein_coding	1	0	0	0	1	0	1	0	0	0	0	3	0	3
Gmip	ENSMUSG00000036246	protein_coding	1	0	1	0	0	0	0	0	0	0	0	2	0	2
Nova1	ENSMUSG00000021047	protein_coding	1	0	0	0	0	0	0	0	0	0	0	1	0	1
Treml1	ENSMUSG00000023993	protein_coding	1	-1	0	0	1	0	0	0	1	0	0	3	1	4
Galnt12	ENSMUSG00000039774	protein_coding	1	0	0	0	0	0	0	0	0	0	0	1	0	1
Ccrl2	ENSMUSG00000043953	protein_coding	1	0	0	0	0	0	0	0	0	0	0	1	0	1
Atp6ap2	ENSMUSG00000031007	protein_coding	1	0	0	0	0	0	0	0	0	0	0	1	0	1
S1pr2	ENSMUSG00000043895	protein_coding	1	0	1	0	0	0	0	0	0	0	0	2	0	2
Nmb	ENSMUSG00000025723	protein_coding	1	0	0	0	0	0	0	0	0	0	0	1	0	1
Evl	ENSMUSG00000021262	protein_coding	1	0	1	0	0	0	0	-1	0	0	0	2	1	3
Nrros	ENSMUSG00000052384	protein_coding	1	0	1	0	0	0	0	0	0	0	0	2	0	2
Cmtm3	ENSMUSG00000031875	protein_coding	1	0	1	0	0	0	0	0	0	0	0	2	0	2
Mroh1	ENSMUSG00000022558	protein_coding	1	0	0	0	0	0	0	0	0	0	0	1	0	1
P2ry6	ENSMUSG00000048779	protein_coding	1	0	1	0	0	0	0	0	0	0	0	2	0	2
Il10rb	ENSMUSG00000022969	protein_coding	1	0	0	0	0	0	0	0	0	0	0	1	0	1
Clec4a1	ENSMUSG00000049037	protein_coding	1	0	1	0	1	0	0	0	0	0	0	3	0	3
Tpra1	ENSMUSG00000002871	protein_coding	1	0	0	0	0	0	0	1	0	0	0	2	0	2
Tmeff2	ENSMUSG00000026109	protein_coding	1	0	0	0	0	0	0	0	0	0	0	1	0	1
Rac2	ENSMUSG00000033220	protein_coding	1	0	1	0	1	1	0	0	0	0	0	4	0	4
Actr3	ENSMUSG00000026341	protein_coding	1	0	0	0	0	0	0	0	0	0	0	1	0	1
Clec10a	ENSMUSG00000000318	protein_coding	1	0	1	0	0	1	0	0	1	0	0	4	0	4
Car9	ENSMUSG00000028463	protein_coding	1	0	0	0	1	0	0	0	0	0	0	2	0	2
Pla1a	ENSMUSG00000002847	protein_coding	1	0	0	0	1	0	1	0	0	0	0	3	0	3
Rassf4	ENSMUSG00000042129	protein_coding	1	0	0	1	0	0	0	0	0	1	0	3	0	3
H2-T23	ENSMUSG00000067212	protein_coding	1	0	0	0	0	0	0	0	0	0	0	1	0	1
Mfsd1	ENSMUSG00000027775	protein_coding	1	0	0	0	0	0	0	0	0	0	0	1	0	1
Sdc1	ENSMUSG00000020592	protein_coding	1	0	1	0	0	0	0	-1	0	0	0	2	1	3
St6gal1	ENSMUSG00000022885	protein_coding	1	0	0	1	0	0	0	0	0	0	0	2	0	2
Rinl	ENSMUSG00000051735	protein_coding	1	0	1	0	0	0	0	0	0	0	0	2	0	2
Kcnk6	ENSMUSG00000046410	protein_coding	1	0	1	0	0	0	0	0	0	0	0	2	0	2
Stab2	ENSMUSG00000035459	protein_coding	1	0	0	0	0	0	0	1	0	0	0	2	0	2
Pld4	ENSMUSG00000052160	protein_coding	1	0	1	0	0	1	0	0	0	0	1	4	0	4
Acer3	ENSMUSG00000030760	protein_coding	1	0	0	0	0	0	0	0	0	0	0	1	0	1
Cd209f	ENSMUSG00000051906	protein_coding	1	0	0	0	0	0	-1	1	1	0	0	3	1	4
Dlg3	ENSMUSG00000000881	protein_coding	1	0	0	0	0	0	0	0	0	0	0	1	0	1
Fgd4	ENSMUSG00000022788	protein_coding	1	0	0	0	0	0	0	0	0	0	0	1	0	1
Arrb2	ENSMUSG00000060216	protein_coding	1	0	1	0	0	0	0	0	0	0	0	2	0	2
Cdk20	ENSMUSG00000021483	protein_coding	1	0	0	0	0	0	0	0	0	0	0	1	0	1
Dapp1	ENSMUSG00000028159	protein_coding	1	0	0	0	0	0	0	0	0	0	0	1	0	1
Tnfsf13	ENSMUSG00000089669	protein_coding	1	0	0	0	0	0	1	0	0	0	0	2	0	2
Ero1lb	ENSMUSG00000057069	protein_coding	1	0	0	0	0	0	0	0	0	0	0	1	0	1
Ccdc88b	ENSMUSG00000047810	protein_coding	1	0	0	0	0	1	0	0	0	0	1	3	0	3
B4galnt1	ENSMUSG00000006731	protein_coding	1	0	1	0	0	0	0	0	0	0	0	2	0	2
Slfn2	ENSMUSG00000072620	protein_coding	1	0	1	0	0	0	0	0	0	0	1	3	0	3
Lcp2	ENSMUSG00000002699	protein_coding	1	0	1	0	1	1	0	0	0	0	0	4	0	4
Ms4a6c	ENSMUSG00000079419	protein_coding	1	0	1	0	0	1	0	0	0	0	0	3	0	3
Slc25a45	ENSMUSG00000024818	protein_coding	1	0	0	0	0	0	0	0	0	0	0	1	0	1
Pctp	ENSMUSG00000020553	protein_coding	1	0	0	0	0	0	0	0	0	0	0	1	0	1
Scly	ENSMUSG00000026307	protein_coding	1	0	0	0	0	0	0	0	0	0	0	1	0	1
Mtmr10	ENSMUSG00000030522	protein_coding	1	0	0	0	0	0	0	0	0	0	0	1	0	1
Ctsh	ENSMUSG00000032359	protein_coding	1	0	1	0	0	0	0	0	0	0	0	2	0	2
Themis2	ENSMUSG00000037731	protein_coding	1	0	1	0	1	1	0	0	0	0	0	4	0	4
Slc43a2	ENSMUSG00000038178	protein_coding	1	0	0	0	0	0	0	0	0	0	0	1	0	1
Prss46	ENSMUSG00000049719	protein_coding	1	0	0	0	0	0	0	0	0	0	0	1	0	1
Ptprc	ENSMUSG00000026395	protein_coding	1	0	1	0	0	1	0	0	0	0	0	3	0	3
Card19	ENSMUSG00000037960	protein_coding	1	0	0	0	0	0	0	0	0	0	0	1	0	1
Wwp1	ENSMUSG00000041058	protein_coding	1	0	0	0	0	0	0	0	0	0	0	1	0	1
Rab3il1	ENSMUSG00000024663	protein_coding	1	0	1	0	0	0	0	0	0	0	0	2	0	2
St6galnac4	ENSMUSG00000079442	protein_coding	1	0	0	0	0	0	0	0	0	0	0	1	0	1
RP23-92G13.4	ENSMUSG00000019132	protein_coding	1	0	0	0	0	0	0	0	0	0	0	1	0	1
Mmp27	ENSMUSG00000070323	protein_coding	1	-1	0	0	0	0	0	0	0	0	0	1	1	2
Sat1	ENSMUSG00000025283	protein_coding	1	0	0	0	0	0	0	0	0	0	0	1	0	1
Fkbp1b	ENSMUSG00000020635	protein_coding	1	0	1	0	0	0	0	0	0	0	0	2	0	2
Prcp	ENSMUSG00000061119	protein_coding	1	0	1	0	0	0	0	0	0	0	0	2	0	2
Fst	ENSMUSG00000021765	protein_coding	1	0	0	0	0	0	1	0	0	0	0	2	0	2
Tmem171	ENSMUSG00000052485	protein_coding	1	0	0	0	1	0	0	0	0	0	0	2	0	2
Kif1a	ENSMUSG00000014602	protein_coding	1	0	0	0	1	0	0	0	0	0	0	2	0	2
Actr2	ENSMUSG00000020152	protein_coding	1	0	0	0	0	0	0	0	0	0	0	1	0	1
Entpd1	ENSMUSG00000048120	protein_coding	1	0	1	0	0	0	0	0	0	0	0	2	0	2
Fes	ENSMUSG00000053158	protein_coding	1	0	1	0	0	0	0	0	0	0	0	2	0	2
Csf2ra	ENSMUSG00000059326	protein_coding	1	0	1	0	0	0	0	0	0	0	0	2	0	2
Iqgap1	ENSMUSG00000030536	protein_coding	1	0	0	0	0	0	0	0	0	0	0	1	0	1
Gdpd1	ENSMUSG00000061666	protein_coding	1	0	1	0	0	0	0	0	0	0	0	2	0	2
Ctsz	ENSMUSG00000016256	protein_coding	1	0	0	0	0	0	0	0	0	0	0	1	0	1
Rgs10	ENSMUSG00000030844	protein_coding	1	0	1	0	0	0	0	0	0	0	0	2	0	2
Hcls1	ENSMUSG00000022831	protein_coding	1	0	1	1	0	0	0	0	0	0	0	3	0	3
Creg2	ENSMUSG00000050967	protein_coding	1	0	0	0	0	0	0	0	0	0	0	1	0	1
Adcy7	ENSMUSG00000031659	protein_coding	1	0	1	0	0	1	0	-1	0	0	0	3	1	4
Pip5k1c	ENSMUSG00000034902	protein_coding	1	0	0	0	0	0	0	0	0	0	0	1	0	1
Hpcal1	ENSMUSG00000071379	protein_coding	1	0	0	0	0	0	0	0	0	0	0	1	0	1
Snx8	ENSMUSG00000029560	protein_coding	1	0	0	0	0	0	0	0	0	0	0	1	0	1
Adamtsl5	ENSMUSG00000043822	protein_coding	1	0	0	0	0	0	1	0	0	0	0	2	0	2
Tlr6	ENSMUSG00000051498	protein_coding	1	0	0	0	1	0	0	0	0	0	0	2	0	2
Adam22	ENSMUSG00000040537	protein_coding	1	0	0	0	0	0	0	0	1	0	0	2	0	2
Tgif1	ENSMUSG00000047407	protein_coding	1	0	1	0	0	0	0	0	0	0	0	2	0	2
Dcstamp	ENSMUSG00000022303	protein_coding	1	0	0	0	0	0	0	0	0	0	0	1	0	1
Vipr2	ENSMUSG00000011171	protein_coding	1	0	0	0	0	0	0	0	0	0	0	1	0	1
Apobr	ENSMUSG00000042759	protein_coding	1	0	1	0	0	1	0	0	0	0	0	3	0	3
Coro1c	ENSMUSG00000004530	protein_coding	1	0	0	0	0	0	0	0	0	0	0	1	0	1
Slc6a8	ENSMUSG00000019558	protein_coding	1	0	0	0	0	0	1	0	0	0	0	2	0	2
Tuba1c	ENSMUSG00000043091	protein_coding	1	0	1	0	0	0	0	0	0	0	0	2	0	2
H2-M3	ENSMUSG00000016206	protein_coding	1	0	1	0	0	0	0	0	0	0	0	2	0	2
Prkcd	ENSMUSG00000021948	protein_coding	1	0	1	0	0	0	0	0	0	0	0	2	0	2
Ftl1	ENSMUSG00000050708	protein_coding	1	0	1	0	0	0	0	0	0	0	0	2	0	2
Pou3f1	ENSMUSG00000090125	protein_coding	1	0	0	0	0	0	0	0	0	0	0	1	0	1
Slc7a7	ENSMUSG00000000958	protein_coding	1	0	1	0	0	0	0	0	0	0	0	2	0	2
Inmt	ENSMUSG00000003477	protein_coding	1	0	-1	-1	0	0	0	0	0	0	0	1	2	3
Axl	ENSMUSG00000002602	protein_coding	1	0	0	0	0	0	0	0	0	0	0	1	0	1
Slfn8	ENSMUSG00000035208	protein_coding	1	0	1	0	1	1	0	0	0	0	0	4	0	4
Cmtm7	ENSMUSG00000032436	protein_coding	1	0	1	0	0	0	0	0	0	0	0	2	0	2
Mrgpre	ENSMUSG00000048965	protein_coding	1	0	0	0	0	0	0	0	0	0	0	1	0	1
Lonrf3	ENSMUSG00000016239	protein_coding	1	0	0	0	0	0	0	0	0	0	0	1	0	1
Cdk5rap2	ENSMUSG00000039298	protein_coding	1	0	0	0	0	0	0	0	0	0	0	1	0	1
Plin2	ENSMUSG00000028494	protein_coding	1	0	0	1	0	0	0	0	0	0	0	2	0	2
Arhgap6	ENSMUSG00000031355	protein_coding	1	0	0	0	0	0	0	0	0	0	0	1	0	1
Rasgef1a	ENSMUSG00000030134	protein_coding	1	0	0	0	0	0	0	0	1	0	0	2	0	2
Cenpa	ENSMUSG00000029177	protein_coding	1	0	-1	0	0	0	0	-1	0	0	0	1	2	3
Cygb	ENSMUSG00000020810	protein_coding	1	0	0	1	0	1	1	0	0	0	0	4	0	4
Ccl3	ENSMUSG00000000982	protein_coding	1	0	0	1	0	0	0	0	0	1	0	3	0	3
Cndp2	ENSMUSG00000024644	protein_coding	1	0	1	0	0	0	0	0	0	0	0	2	0	2
Padi2	ENSMUSG00000028927	protein_coding	1	0	0	0	0	1	0	1	0	0	0	3	0	3
Serpinb1c	ENSMUSG00000079049	protein_coding	1	0	0	0	0	0	0	-1	0	0	0	1	1	2
Cd48	ENSMUSG00000015355	protein_coding	1	0	1	0	0	1	0	0	0	1	1	5	0	5
Tspyl3	ENSMUSG00000074671	protein_coding	1	0	0	0	0	0	0	0	0	0	0	1	0	1
Slc29a1	ENSMUSG00000023942	protein_coding	1	0	-1	0	0	0	0	0	0	0	0	1	1	2
Antxr1	ENSMUSG00000033420	protein_coding	1	0	0	0	0	0	0	-1	0	0	0	1	1	2
Sft2d1	ENSMUSG00000073468	protein_coding	1	0	0	0	0	0	0	0	0	0	0	1	0	1
Ptpn18	ENSMUSG00000026126	protein_coding	1	0	0	0	0	0	0	0	0	0	0	1	0	1
Reps2	ENSMUSG00000040855	protein_coding	1	0	0	0	0	0	0	0	0	0	0	1	0	1
Tnip3	ENSMUSG00000044162	protein_coding	1	0	0	0	0	0	0	0	0	0	0	1	0	1
Folr2	ENSMUSG00000032725	protein_coding	1	0	1	0	0	0	-1	-1	0	0	0	2	2	4
Kcnn4	ENSMUSG00000054342	protein_coding	1	0	0	0	1	0	0	0	0	0	0	2	0	2
Ptprj	ENSMUSG00000025314	protein_coding	1	0	1	0	0	0	0	0	0	0	0	2	0	2
Metrnl	ENSMUSG00000039208	protein_coding	1	0	1	0	0	0	0	-1	0	0	0	2	1	3
Stx11	ENSMUSG00000039232	protein_coding	1	0	0	0	0	1	0	0	0	0	0	2	0	2
B4galt6	ENSMUSG00000056124	protein_coding	1	0	1	0	0	0	0	0	0	0	0	2	0	2
St3gal5	ENSMUSG00000056091	protein_coding	1	0	0	0	0	0	0	0	0	0	0	1	0	1
Degs2	ENSMUSG00000021263	protein_coding	1	0	0	0	0	0	0	0	0	0	0	1	0	1
Cklf	ENSMUSG00000054400	protein_coding	1	0	0	0	0	0	0	0	0	0	0	1	0	1
Ctsd	ENSMUSG00000007891	protein_coding	1	0	0	0	0	0	0	0	0	0	0	1	0	1
Gpm6b	ENSMUSG00000031342	protein_coding	1	0	0	0	0	0	0	-1	0	0	0	1	1	2
Bend6	ENSMUSG00000042182	protein_coding	1	0	0	0	0	0	0	0	0	0	0	1	0	1
Ptpro	ENSMUSG00000030223	protein_coding	1	0	0	0	0	0	0	0	0	0	0	1	0	1
Pgap1	ENSMUSG00000073678	protein_coding	1	0	0	0	0	0	0	0	0	0	0	1	0	1
Rps6ka1	ENSMUSG00000003644	protein_coding	1	0	0	0	0	0	0	0	0	0	0	1	0	1
Naip5	ENSMUSG00000071203	protein_coding	1	0	0	0	0	1	0	0	1	0	0	3	0	3
hexb	ENSMUSG00000021665	protein_coding	1	0	0	1	0	0	0	0	0	0	0	2	0	2
Nox4	ENSMUSG00000030562	protein_coding	1	0	0	0	0	0	0	0	0	0	0	1	0	1
H2-M2	ENSMUSG00000016283	protein_coding	1	0	0	0	1	0	1	0	0	0	0	3	0	3
Panx1	ENSMUSG00000031934	protein_coding	1	0	0	0	0	0	0	1	0	0	0	2	0	2
Rhov	ENSMUSG00000034226	protein_coding	1	0	0	0	0	-1	0	0	0	0	0	1	1	2
Fblim1	ENSMUSG00000006219	protein_coding	1	0	1	1	0	1	0	0	0	0	0	4	0	4
Prex1	ENSMUSG00000039621	protein_coding	1	0	1	1	0	0	0	0	0	0	0	3	0	3
Dnmt3a	ENSMUSG00000020661	protein_coding	1	0	0	0	0	0	0	-1	0	0	0	1	1	2
Cxcr3	ENSMUSG00000050232	protein_coding	1	0	0	0	1	1	1	0	0	0	0	4	0	4
Htr2b	ENSMUSG00000026228	protein_coding	1	0	0	0	1	0	0	0	0	0	0	2	0	2
Rilpl2	ENSMUSG00000029401	protein_coding	1	0	0	0	0	0	0	0	0	0	0	1	0	1
Mocos	ENSMUSG00000039616	protein_coding	1	0	0	0	0	0	0	0	0	0	1	2	0	2
Srxn1	ENSMUSG00000032802	protein_coding	1	0	0	0	0	0	0	1	0	0	0	2	0	2
Gpr68	ENSMUSG00000047415	protein_coding	1	0	0	0	0	0	1	0	0	0	0	2	0	2
Fam111a	ENSMUSG00000024691	protein_coding	1	0	1	0	0	0	0	0	0	0	0	2	0	2
Ly75	ENSMUSG00000026980	protein_coding	1	0	0	0	0	0	0	0	0	0	0	1	0	1
Svep1	ENSMUSG00000028369	protein_coding	1	0	-1	0	0	0	0	0	0	0	0	1	1	2
Ddx31	ENSMUSG00000026806	protein_coding	1	0	0	0	0	0	0	0	0	0	0	1	0	1
Tfrc	ENSMUSG00000022797	protein_coding	1	0	0	0	0	0	0	-1	-1	0	0	1	2	3
Osm	ENSMUSG00000058755	protein_coding	1	0	0	0	0	0	0	0	0	0	0	1	0	1
Sh3bp1	ENSMUSG00000022436	protein_coding	1	0	0	0	0	0	0	0	0	0	0	1	0	1
Prg2	ENSMUSG00000027073	protein_coding	1	0	0	0	1	1	0	0	0	0	0	3	0	3
Cdt1	ENSMUSG00000006585	protein_coding	1	0	0	0	0	0	0	0	0	0	0	1	0	1
Plxna1	ENSMUSG00000030084	protein_coding	1	0	0	0	0	0	0	0	0	0	0	1	0	1
Cotl1	ENSMUSG00000031827	protein_coding	1	0	1	1	0	0	0	0	0	0	0	3	0	3
Haus8	ENSMUSG00000035439	protein_coding	1	0	1	1	0	0	0	0	0	0	0	3	0	3
Hs6st1	ENSMUSG00000045216	protein_coding	1	0	0	0	0	0	0	0	0	0	0	1	0	1
Serping1	ENSMUSG00000023224	protein_coding	1	0	1	0	0	0	0	0	0	0	0	2	0	2
Tmem82	ENSMUSG00000043085	protein_coding	1	0	0	0	1	0	1	0	-1	0	0	3	1	4
Fut7	ENSMUSG00000036587	protein_coding	1	0	0	0	1	0	0	0	0	0	0	2	0	2
RP24-320O9.1	ENSMUSG00000070605	protein_coding	1	0	0	1	0	0	0	0	0	0	0	2	0	2
Pigz	ENSMUSG00000045625	protein_coding	1	0	0	0	1	1	0	0	1	0	0	4	0	4
Tmem144	ENSMUSG00000027956	protein_coding	1	0	0	0	0	0	0	0	0	0	0	1	0	1
Scara3	ENSMUSG00000034463	protein_coding	1	0	1	0	0	0	0	0	0	0	0	2	0	2
Rab19	ENSMUSG00000029923	protein_coding	1	0	0	0	0	0	0	0	0	0	0	1	0	1
Prr13	ENSMUSG00000023048	protein_coding	1	0	1	0	0	0	0	0	0	0	0	2	0	2
Abhd12	ENSMUSG00000032046	protein_coding	1	0	0	0	0	0	0	0	0	0	0	1	0	1
Meiob	ENSMUSG00000024155	protein_coding	1	0	0	0	0	0	0	0	0	0	0	1	0	1
Rassf5	ENSMUSG00000026430	protein_coding	1	0	1	0	0	0	0	0	0	0	0	2	0	2
Myo9b	ENSMUSG00000004677	protein_coding	1	0	0	0	0	0	0	0	0	0	0	1	0	1
Taok3	ENSMUSG00000061288	protein_coding	1	0	0	0	0	0	0	0	0	0	0	1	0	1
Armc7	ENSMUSG00000057219	protein_coding	1	0	1	0	0	0	0	0	0	0	0	2	0	2
Mnda	ENSMUSG00000026536	protein_coding	1	0	1	0	1	1	0	0	0	0	0	4	0	4
Gsap	ENSMUSG00000039934	protein_coding	1	0	0	0	0	0	0	0	0	0	0	1	0	1
Siglec15	ENSMUSG00000091055	protein_coding	1	0	0	0	0	0	0	0	0	0	0	1	0	1
Slc39a11	ENSMUSG00000041654	protein_coding	1	0	0	0	0	0	0	0	0	0	0	1	0	1
2020-03-01	ENSMUSG00000036469	protein_coding	1	0	0	0	0	0	0	0	0	0	0	1	0	1
Slc25a43	ENSMUSG00000037636	protein_coding	1	0	0	0	0	0	0	0	0	0	0	1	0	1
Npc1	ENSMUSG00000024413	protein_coding	1	0	0	0	0	0	0	0	0	0	0	1	0	1
Gna15	ENSMUSG00000034792	protein_coding	1	0	0	0	0	0	0	0	0	0	0	1	0	1
Galns	ENSMUSG00000015027	protein_coding	1	0	1	0	0	0	0	0	0	0	0	2	0	2
Ifitm1	ENSMUSG00000025491	protein_coding	1	0	1	1	0	1	1	0	0	0	0	5	0	5
Tmem71	ENSMUSG00000036944	protein_coding	1	0	0	1	0	0	0	0	0	0	0	2	0	2
Rgs14	ENSMUSG00000052087	protein_coding	1	0	0	0	1	0	0	0	0	0	0	2	0	2
Lpcat2	ENSMUSG00000033192	protein_coding	1	0	0	1	1	0	0	0	0	0	0	3	0	3
Rnase4	ENSMUSG00000021876	protein_coding	1	0	0	0	0	0	0	0	0	0	0	1	0	1
Sms	ENSMUSG00000071708	protein_coding	1	0	0	0	0	0	0	0	0	0	0	1	0	1
Gpsm3	ENSMUSG00000034786	protein_coding	1	0	1	0	0	0	0	0	0	0	0	2	0	2
Il1a	ENSMUSG00000027399	protein_coding	1	0	0	0	0	0	0	0	0	0	0	1	0	1
Tnfsfm13	ENSMUSG00000018752	protein_coding	1	0	0	0	0	0	0	0	0	0	0	1	0	1
Mfsd7b	ENSMUSG00000066595	protein_coding	1	0	0	0	0	0	0	0	0	0	0	1	0	1
RP24-104I20.2	ENSMUSG00000039851	protein_coding	1	0	0	0	0	0	0	0	0	0	0	1	0	1
Gxylt2	ENSMUSG00000030074	protein_coding	1	0	0	0	0	0	0	0	0	0	0	1	0	1
Spred1	ENSMUSG00000027351	protein_coding	1	0	0	0	0	0	0	0	0	0	0	1	0	1
Hcst	ENSMUSG00000064109	protein_coding	1	0	1	0	1	1	0	0	1	0	0	5	0	5
RP23-311C19.1	ENSMUSG00000049643	protein_coding	1	0	0	0	0	0	0	0	0	0	0	1	0	1
Mical1	ENSMUSG00000019823	protein_coding	1	0	1	0	0	0	0	0	0	0	0	2	0	2
Cnp	ENSMUSG00000006782	protein_coding	1	0	0	0	0	0	0	0	0	0	0	1	0	1
Gatm	ENSMUSG00000027199	protein_coding	1	0	0	0	0	0	0	-1	0	0	0	1	1	2
Dhx58	ENSMUSG00000017830	protein_coding	1	0	0	0	0	0	0	0	0	0	0	1	0	1
Ceacam16	ENSMUSG00000014686	protein_coding	1	0	0	0	1	0	0	0	0	0	0	2	0	2
Tm6sf1	ENSMUSG00000038623	protein_coding	1	0	0	0	0	0	0	-1	0	0	0	1	1	2
Nfkbid	ENSMUSG00000036931	protein_coding	1	0	0	0	1	1	0	0	0	0	0	3	0	3
Vav3	ENSMUSG00000033721	protein_coding	1	0	0	0	0	0	0	0	0	0	0	1	0	1
Cd63	ENSMUSG00000025351	protein_coding	1	0	1	1	0	0	0	0	0	0	0	3	0	3
Zranb3	ENSMUSG00000036086	protein_coding	1	0	0	0	0	0	0	1	0	0	0	2	0	2
Gcsam	ENSMUSG00000022659	protein_coding	1	0	0	0	0	0	0	0	0	0	0	1	0	1
Rhoh	ENSMUSG00000029204	protein_coding	1	0	0	0	1	0	0	0	0	0	0	2	0	2
Sirpb1b	ENSMUSG00000095028	protein_coding	1	0	0	0	0	0	0	0	0	0	0	1	0	1
RP23-349B15.4	ENSMUSG00000039294	protein_coding	1	0	0	0	0	0	0	0	0	0	0	1	0	1
Oas1a	ENSMUSG00000052776	protein_coding	1	0	1	0	0	0	-1	0	0	1	1	4	1	5
Serpinb9b	ENSMUSG00000021403	protein_coding	1	0	0	0	0	0	0	0	0	0	0	1	0	1
Nfatc2	ENSMUSG00000027544	protein_coding	1	0	0	0	0	0	0	0	0	0	0	1	0	1
Ang	ENSMUSG00000072115	protein_coding	1	0	0	1	0	0	0	0	0	0	0	2	0	2
Snx24	ENSMUSG00000024535	protein_coding	1	0	0	0	0	0	0	0	0	0	0	1	0	1
Orai2	ENSMUSG00000039747	protein_coding	1	0	0	0	0	0	0	0	0	0	0	1	0	1
Alox5ap	ENSMUSG00000060063	protein_coding	1	0	1	0	0	1	0	0	0	0	0	3	0	3
Mmp13	ENSMUSG00000050578	protein_coding	1	0	0	0	0	0	0	0	0	0	0	1	0	1
Myh15	ENSMUSG00000092009	protein_coding	1	0	0	0	0	0	0	0	0	0	0	1	0	1
Rragd	ENSMUSG00000028278	protein_coding	1	0	0	0	0	0	0	0	0	0	0	1	0	1
Pcdhb9	ENSMUSG00000051242	protein_coding	1	-1	0	0	0	0	1	0	0	1	1	4	1	5
Plekhm3	ENSMUSG00000051344	protein_coding	1	0	0	0	0	0	0	0	0	0	0	1	0	1
Kng2	ENSMUSG00000060459	protein_coding	1	0	0	0	0	0	0	0	0	0	0	1	0	1
Sp140	ENSMUSG00000070031	protein_coding	1	0	1	1	0	1	0	0	0	0	0	4	0	4
Fabp7	ENSMUSG00000019874	protein_coding	1	0	0	0	0	0	0	0	0	0	0	1	0	1
Tlr4	ENSMUSG00000039005	protein_coding	1	0	1	0	0	0	0	0	0	0	0	2	0	2
Pdcd1	ENSMUSG00000026285	protein_coding	1	0	0	0	1	0	1	0	0	0	0	3	0	3
Lamp1	ENSMUSG00000031447	protein_coding	1	0	0	0	0	0	0	0	0	0	0	1	0	1
RP23-29H5.3	ENSMUSG00000069899	protein_coding	1	0	0	0	0	0	0	0	0	0	0	1	0	1
Gabra3	ENSMUSG00000031343	protein_coding	1	0	0	1	1	1	0	0	0	0	0	4	0	4
Aim2	ENSMUSG00000037860	protein_coding	1	0	0	0	1	0	0	0	0	0	0	2	0	2
Stard3nl	ENSMUSG00000003062	protein_coding	1	0	0	0	0	0	0	0	0	0	0	1	0	1
Map3k8	ENSMUSG00000024235	protein_coding	1	0	1	0	0	0	0	0	0	0	0	2	0	2
Tpbgl	ENSMUSG00000096606	protein_coding	1	0	0	0	1	0	0	0	0	0	0	2	0	2
Snx30	ENSMUSG00000028385	protein_coding	1	0	0	0	0	0	0	0	0	0	0	1	0	1
Dennd4b	ENSMUSG00000042404	protein_coding	1	0	0	0	0	0	0	0	0	0	0	1	0	1
Arhgap15	ENSMUSG00000049744	protein_coding	1	0	0	0	0	1	0	0	0	0	0	2	0	2
Tusc1	ENSMUSG00000054000	protein_coding	1	0	0	0	0	0	0	-1	0	0	0	1	1	2
Steap3	ENSMUSG00000026389	protein_coding	1	0	0	0	0	-1	0	0	0	0	0	1	1	2
Prune2	ENSMUSG00000039126	protein_coding	1	0	0	0	0	0	0	0	1	0	0	2	0	2
Slc6a6	ENSMUSG00000030096	protein_coding	1	0	0	0	0	0	0	0	0	0	0	1	0	1
Arhgdib	ENSMUSG00000030220	protein_coding	1	0	1	0	0	0	0	0	0	0	0	2	0	2
Plcg2	ENSMUSG00000034330	protein_coding	1	0	1	0	0	0	0	0	0	0	0	2	0	2
Bdh2	ENSMUSG00000028167	protein_coding	1	0	0	0	0	0	0	0	0	0	0	1	0	1
Plscr1	ENSMUSG00000032369	protein_coding	1	0	1	0	0	0	0	1	0	0	0	3	0	3
Sirpb1a	ENSMUSG00000095788	protein_coding	1	0	0	0	1	0	0	0	0	0	0	2	0	2
Tmem165	ENSMUSG00000029234	protein_coding	1	0	0	0	0	0	0	0	0	0	0	1	0	1
Naip6	ENSMUSG00000078942	protein_coding	1	0	0	0	0	0	0	0	0	0	0	1	0	1
Sytl3	ENSMUSG00000041831	protein_coding	1	0	0	0	0	0	0	0	0	0	0	1	0	1
Zfp52	ENSMUSG00000051341	protein_coding	1	0	0	0	0	0	0	1	0	0	0	2	0	2
Dpep2	ENSMUSG00000053687	protein_coding	1	0	0	0	0	0	0	0	0	0	0	1	0	1
Il5ra	ENSMUSG00000005364	protein_coding	1	0	0	0	0	1	0	0	0	0	0	2	0	2
Smpdl3a	ENSMUSG00000019872	protein_coding	1	0	0	0	0	0	0	0	0	0	0	1	0	1
Epb41l3	ENSMUSG00000024044	protein_coding	1	0	0	0	0	0	0	0	0	0	0	1	0	1
Nostrin	ENSMUSG00000034738	protein_coding	1	0	0	0	0	0	0	0	0	0	0	1	0	1
Ccdc163	ENSMUSG00000028689	protein_coding	1	0	0	0	0	0	0	0	0	0	0	1	0	1
Gpr35	ENSMUSG00000026271	protein_coding	1	0	0	0	0	0	0	0	0	0	0	1	0	1
Rapgef6	ENSMUSG00000037533	protein_coding	1	0	0	0	0	0	0	0	0	0	0	1	0	1
Wfikkn2	ENSMUSG00000044177	protein_coding	1	0	0	0	0	0	0	0	0	0	1	2	0	2
Pcna	ENSMUSG00000027342	protein_coding	1	0	0	0	0	0	0	0	0	0	0	1	0	1
Ppfibp2	ENSMUSG00000036528	protein_coding	1	0	0	0	0	0	0	0	0	0	0	1	0	1
Sec11c	ENSMUSG00000024516	protein_coding	1	0	0	0	0	0	0	0	0	0	0	1	0	1
Cracr2a	ENSMUSG00000061414	protein_coding	1	0	0	0	0	0	0	0	0	0	0	1	0	1
Atp8a1	ENSMUSG00000037685	protein_coding	1	0	0	0	0	0	0	0	0	0	0	1	0	1
Rasal3	ENSMUSG00000052142	protein_coding	1	0	0	0	0	1	0	0	0	0	0	2	0	2
Il27ra	ENSMUSG00000005465	protein_coding	1	0	0	0	0	1	0	0	0	0	0	2	0	2
Gcnt1	ENSMUSG00000038843	protein_coding	1	0	0	0	0	0	0	0	0	0	0	1	0	1
Tgfb1	ENSMUSG00000002603	protein_coding	1	0	1	0	0	0	0	0	0	0	0	2	0	2
Tbc1d9	ENSMUSG00000031709	protein_coding	1	0	1	0	0	0	0	0	0	0	0	2	0	2
Frmd6	ENSMUSG00000048285	protein_coding	1	0	1	0	0	0	0	0	0	0	0	2	0	2
Pqlc1	ENSMUSG00000034006	protein_coding	1	0	0	0	0	0	0	0	0	0	0	1	0	1
Aig1	ENSMUSG00000019806	protein_coding	1	0	0	0	0	0	0	0	0	0	0	1	0	1
Arpc5	ENSMUSG00000008475	protein_coding	1	0	0	0	0	0	0	0	0	0	0	1	0	1
Cpxm1	ENSMUSG00000027408	protein_coding	1	0	1	1	-1	1	0	0	0	0	0	4	1	5
Tifab	ENSMUSG00000049625	protein_coding	1	0	1	1	0	0	0	0	0	0	0	3	0	3
Ankdd1a	ENSMUSG00000066510	protein_coding	1	0	0	0	0	0	0	0	0	0	0	1	0	1
Cstb	ENSMUSG00000005054	protein_coding	1	0	0	0	0	0	0	0	0	0	0	1	0	1
Treml4	ENSMUSG00000051682	protein_coding	1	0	0	0	1	0	0	0	0	0	0	2	0	2
Ucp2	ENSMUSG00000033685	protein_coding	1	0	0	0	0	0	0	0	-1	0	0	1	1	2
Cd3g	ENSMUSG00000002033	protein_coding	1	0	0	0	1	0	1	0	0	0	0	3	0	3
Itga4	ENSMUSG00000027009	protein_coding	1	0	0	0	0	0	0	0	0	0	0	1	0	1
Npas4	ENSMUSG00000045903	protein_coding	1	0	0	0	0	0	0	0	0	0	0	1	0	1
Ccr5	ENSMUSG00000079227	protein_coding	1	0	0	0	0	0	1	0	0	0	0	2	0	2
Mreg	ENSMUSG00000039395	protein_coding	1	0	0	0	0	0	0	0	0	0	0	1	0	1
Dennd1c	ENSMUSG00000002668	protein_coding	1	0	1	0	1	0	0	0	0	0	0	3	0	3
Plekho1	ENSMUSG00000015745	protein_coding	1	0	0	0	0	0	0	0	0	0	0	1	0	1
Abcg1	ENSMUSG00000024030	protein_coding	1	0	1	0	0	0	0	0	0	0	0	2	0	2
Sema6c	ENSMUSG00000038777	protein_coding	1	0	0	0	0	0	0	-1	-1	0	0	1	2	3
RP23-35H8.2	ENSMUSG00000054293	protein_coding	1	0	0	0	1	0	0	0	0	0	0	2	0	2
Rnh1	ENSMUSG00000038650	protein_coding	1	0	0	0	0	0	0	0	0	0	0	1	0	1
Zbed4	ENSMUSG00000034333	protein_coding	1	0	0	0	0	0	0	0	0	0	0	1	0	1
Nagpa	ENSMUSG00000023143	protein_coding	1	0	0	0	0	0	0	0	0	0	0	1	0	1
Frmd4b	ENSMUSG00000030064	protein_coding	1	0	1	0	0	0	0	0	0	0	0	2	0	2
Cd14	ENSMUSG00000051439	protein_coding	1	0	1	0	0	1	0	0	0	0	0	3	0	3
Gm10521	ENSMUSG00000073492	protein_coding	1	0	0	0	0	0	0	0	0	0	0	1	0	1
Mcm3	ENSMUSG00000041859	protein_coding	1	0	1	0	0	0	0	0	0	0	0	2	0	2
Gpatch3	ENSMUSG00000028850	protein_coding	1	0	0	0	0	0	0	0	0	0	0	1	0	1
Cd22	ENSMUSG00000030577	protein_coding	1	0	0	1	1	0	0	0	0	0	0	3	0	3
Fetub	ENSMUSG00000022871	protein_coding	1	0	1	0	0	0	0	0	1	0	0	3	0	3
Plxdc1	ENSMUSG00000017417	protein_coding	1	0	0	0	0	0	0	0	0	0	0	1	0	1
Itm2c	ENSMUSG00000026223	protein_coding	1	0	0	0	0	0	0	0	0	0	0	1	0	1
Fen1	ENSMUSG00000024742	protein_coding	1	0	0	0	0	0	0	0	0	0	0	1	0	1
Fdxr	ENSMUSG00000018861	protein_coding	1	0	0	0	0	0	0	0	0	0	0	1	0	1
Atp6v1c1	ENSMUSG00000022295	protein_coding	1	0	0	0	0	0	0	0	0	0	0	1	0	1
Tmem104	ENSMUSG00000045980	protein_coding	1	0	0	0	0	0	0	0	0	0	0	1	0	1
Snx27	ENSMUSG00000028136	protein_coding	1	0	0	0	0	0	0	0	0	0	0	1	0	1
Bcl2a1d	ENSMUSG00000099974	protein_coding	1	0	1	0	0	1	1	0	0	0	0	4	0	4
Cd3e	ENSMUSG00000032093	protein_coding	1	0	0	0	1	0	1	0	0	0	0	3	0	3
Ahsg	ENSMUSG00000022868	protein_coding	1	0	0	0	0	0	0	0	0	0	0	1	0	1
Tnfsf12	ENSMUSG00000097328	protein_coding	1	0	0	0	0	0	0	0	0	0	0	1	0	1
Clic1	ENSMUSG00000007041	protein_coding	1	0	1	0	0	0	0	0	0	0	0	2	0	2
Wsb2	ENSMUSG00000029364	protein_coding	1	0	0	0	0	0	0	0	0	0	0	1	0	1
F13a1	ENSMUSG00000039109	protein_coding	1	0	1	0	0	0	0	0	0	0	0	2	0	2
Xlr4c	ENSMUSG00000031362	protein_coding	1	0	0	0	1	0	0	0	0	0	0	2	0	2
Slc16a6	ENSMUSG00000041920	protein_coding	1	0	0	0	1	0	0	0	0	0	0	2	0	2
Qpct	ENSMUSG00000024084	protein_coding	1	0	0	0	0	0	0	0	0	0	0	1	0	1
Dennd4c	ENSMUSG00000038024	protein_coding	1	0	0	0	0	0	0	0	0	0	0	1	0	1
Oosp1	ENSMUSG00000041857	protein_coding	1	0	0	0	0	0	1	0	0	0	0	2	0	2
Atp6v0a1	ENSMUSG00000019302	protein_coding	1	0	0	0	0	0	0	0	0	0	0	1	0	1
Dok1	ENSMUSG00000068335	protein_coding	1	0	1	0	0	1	0	0	0	0	0	3	0	3
Sh3bgrl3	ENSMUSG00000028843	protein_coding	1	0	1	0	0	0	0	0	0	0	0	2	0	2
Sp110	ENSMUSG00000070034	protein_coding	1	0	1	0	0	0	0	0	0	0	0	2	0	2
Arhgap10	ENSMUSG00000037148	protein_coding	1	0	0	1	0	0	0	0	0	0	0	2	0	2
Sla	ENSMUSG00000022372	protein_coding	1	0	0	0	0	0	0	0	0	0	0	1	0	1
Kif3a	ENSMUSG00000018395	protein_coding	1	0	0	0	0	0	0	0	0	0	0	1	0	1
Ctla4	ENSMUSG00000026011	protein_coding	1	0	0	0	1	0	1	0	0	0	0	3	0	3
Cd33	ENSMUSG00000004609	protein_coding	1	0	1	0	0	1	0	0	0	0	0	3	0	3
A530064D06Rik	ENSMUSG00000043939	protein_coding	1	0	0	0	0	0	0	0	0	0	0	1	0	1
Slc25a13	ENSMUSG00000015112	protein_coding	1	0	0	0	0	0	0	0	0	0	0	1	0	1
AC161409.1	ENSMUSG00000074417	protein_coding	1	0	0	0	0	0	0	0	0	0	0	1	0	1
Slc9a4	ENSMUSG00000026065	protein_coding	1	0	0	0	0	0	0	0	0	0	0	1	0	1
Dse	ENSMUSG00000039497	protein_coding	1	0	1	0	0	0	0	0	0	0	0	2	0	2
Fndc5	ENSMUSG00000001334	protein_coding	1	0	-1	0	0	0	0	0	0	0	0	1	1	2
Heatr5a	ENSMUSG00000035181	protein_coding	1	0	0	0	0	0	0	0	0	0	0	1	0	1
Doc2b	ENSMUSG00000020848	protein_coding	1	0	0	0	0	0	0	0	0	0	0	1	0	1
Rfc2	ENSMUSG00000023104	protein_coding	1	0	0	0	0	0	0	0	0	0	0	1	0	1
Parvg	ENSMUSG00000022439	protein_coding	1	0	0	1	0	0	0	0	0	0	0	2	0	2
Rnf130	ENSMUSG00000020376	protein_coding	1	0	0	0	0	0	0	0	0	0	0	1	0	1
C4b	ENSMUSG00000073418	protein_coding	1	0	1	0	1	1	1	1	1	1	1	9	0	9
Osbpl8	ENSMUSG00000020189	protein_coding	1	0	0	0	0	0	0	0	0	0	0	1	0	1
Pik3cd	ENSMUSG00000039936	protein_coding	1	0	1	0	0	0	0	0	0	0	0	2	0	2
Rnf150	ENSMUSG00000047747	protein_coding	1	0	0	0	0	0	0	0	0	0	0	1	0	1
Cd4	ENSMUSG00000023274	protein_coding	1	0	0	0	0	0	1	0	0	0	0	2	0	2
Camk2a	ENSMUSG00000024617	protein_coding	1	0	0	0	0	0	0	0	0	0	0	1	0	1
Armc2	ENSMUSG00000071324	protein_coding	1	0	0	0	0	0	0	0	0	0	0	1	0	1
Arhgap39	ENSMUSG00000033697	protein_coding	1	0	0	0	0	0	0	0	0	0	0	1	0	1
Pim1	ENSMUSG00000024014	protein_coding	1	0	0	0	0	0	0	0	0	0	0	1	0	1
Egr2	ENSMUSG00000037868	protein_coding	1	0	0	0	0	0	1	0	0	0	0	2	0	2
Mcm6	ENSMUSG00000026355	protein_coding	1	0	0	0	0	0	0	0	0	0	0	1	0	1
Zap70	ENSMUSG00000026117	protein_coding	1	0	0	1	0	0	0	0	0	0	0	2	0	2
Slc2a6	ENSMUSG00000036067	protein_coding	1	0	0	0	1	0	0	0	0	0	0	2	0	2
Cxcr4	ENSMUSG00000045382	protein_coding	1	0	1	1	0	0	0	0	0	0	0	3	0	3
Acss1	ENSMUSG00000027452	protein_coding	1	-1	-1	0	0	0	0	0	0	0	0	1	2	3
Ackr2	ENSMUSG00000044534	protein_coding	1	0	0	0	0	0	0	0	0	0	0	1	0	1
Sult5a1	ENSMUSG00000000739	protein_coding	1	0	0	-1	0	0	0	0	0	0	0	1	1	2
Klhl6	ENSMUSG00000043008	protein_coding	1	0	0	0	0	0	0	0	0	0	0	1	0	1
Ednrb	ENSMUSG00000022122	protein_coding	1	0	1	0	-1	0	0	0	0	0	0	2	1	3
Lpar5	ENSMUSG00000067714	protein_coding	1	0	0	0	0	0	0	0	0	0	0	1	0	1
Guca1a	ENSMUSG00000023982	protein_coding	1	0	0	1	0	0	0	0	0	0	0	2	0	2
Exoc3l4	ENSMUSG00000021280	protein_coding	1	0	0	0	0	0	0	0	0	1	1	3	0	3
Dhrs3	ENSMUSG00000066026	protein_coding	1	0	0	0	0	0	0	0	0	0	0	1	0	1
Sh2d2a	ENSMUSG00000028071	protein_coding	1	0	0	0	1	0	0	0	0	0	0	2	0	2
Amdhd2	ENSMUSG00000036820	protein_coding	1	0	0	0	0	0	0	0	0	0	0	1	0	1
Platr17	ENSMUSG00000092349	protein_coding	1	0	0	0	0	0	0	0	0	0	0	1	0	1
Susd3	ENSMUSG00000021384	protein_coding	1	0	0	0	0	0	0	0	0	0	0	1	0	1
Naglu	ENSMUSG00000001751	protein_coding	1	0	0	0	0	0	0	0	0	0	0	1	0	1
Phf11b	ENSMUSG00000091649	protein_coding	1	0	1	1	0	0	0	0	0	0	1	4	0	4
Galnt7	ENSMUSG00000031608	protein_coding	1	0	0	0	0	0	0	0	0	0	0	1	0	1
Abcg3	ENSMUSG00000029299	protein_coding	1	0	0	0	0	0	0	0	0	0	0	1	0	1
Gzmk	ENSMUSG00000042385	protein_coding	1	0	0	0	1	0	1	0	0	0	0	3	0	3
Derl3	ENSMUSG00000009092	protein_coding	1	0	0	0	1	0	1	0	0	0	0	3	0	3
Skp2	ENSMUSG00000054115	protein_coding	1	0	0	0	0	0	0	0	0	0	0	1	0	1
Oas1g	ENSMUSG00000066861	protein_coding	1	0	0	0	0	1	-1	0	0	0	0	2	1	3
Slc17a9	ENSMUSG00000023393	protein_coding	1	0	0	1	0	0	0	0	0	0	0	2	0	2
Asb4	ENSMUSG00000042607	protein_coding	1	0	0	0	0	0	0	0	0	1	0	2	0	2
Il27	ENSMUSG00000044701	protein_coding	1	0	0	0	0	0	0	0	0	0	0	1	0	1
Mob3a	ENSMUSG00000003348	protein_coding	1	0	1	1	0	0	0	0	0	0	0	3	0	3
Plk2	ENSMUSG00000021701	protein_coding	1	0	0	0	0	1	0	0	0	0	0	2	0	2
Klc4	ENSMUSG00000003546	protein_coding	1	0	0	0	0	0	0	0	0	0	0	1	0	1
Traf1	ENSMUSG00000026875	protein_coding	1	0	0	0	0	1	1	0	0	0	0	3	0	3
Lum	ENSMUSG00000036446	protein_coding	1	0	1	1	0	1	0	0	0	0	0	4	0	4
Stk17b	ENSMUSG00000026094	protein_coding	1	0	0	0	0	0	0	0	0	0	0	1	0	1
Prdm8	ENSMUSG00000035456	protein_coding	1	0	0	0	-1	0	0	0	0	0	0	1	1	2
Mmgt2	ENSMUSG00000048497	protein_coding	1	0	0	0	0	0	0	0	0	0	0	1	0	1
Itga11	ENSMUSG00000032243	protein_coding	1	0	0	0	1	0	0	0	0	0	0	2	0	2
Abl2	ENSMUSG00000026596	protein_coding	1	0	0	0	0	0	0	0	0	0	0	1	0	1
Cox6a2	ENSMUSG00000030785	protein_coding	1	0	0	0	0	-1	0	0	0	0	0	1	1	2
Apol7c	ENSMUSG00000044309	protein_coding	1	0	0	0	0	0	0	0	0	0	0	1	0	1
Arpc2	ENSMUSG00000006304	protein_coding	1	0	0	0	0	0	0	0	0	0	0	1	0	1
Fam26f	ENSMUSG00000046031	protein_coding	1	0	1	1	1	0	0	0	0	0	0	4	0	4
Trpm2	ENSMUSG00000009292	protein_coding	1	0	0	0	1	0	0	0	0	0	0	2	0	2
Csf2rb	ENSMUSG00000071713	protein_coding	1	0	1	0	0	1	0	0	0	0	0	3	0	3
Fbxo32	ENSMUSG00000022358	protein_coding	1	0	0	0	0	0	0	1	0	0	0	2	0	2
Tgfbr1	ENSMUSG00000007613	protein_coding	1	0	0	0	0	0	0	0	0	0	0	1	0	1
Slc38a1	ENSMUSG00000023169	protein_coding	1	0	0	0	0	0	0	0	-1	0	0	1	1	2
Fth1	ENSMUSG00000024661	protein_coding	1	0	0	0	0	0	0	0	0	0	0	1	0	1
Pitpnc1	ENSMUSG00000040430	protein_coding	1	0	0	0	0	0	0	0	0	0	0	1	0	1
Clec4e	ENSMUSG00000030142	protein_coding	1	0	0	0	1	0	0	0	0	0	0	2	0	2
RP23-271B20.7	ENSMUSG00000070354	protein_coding	1	0	0	0	1	0	0	0	0	0	0	2	0	2
Il18r1	ENSMUSG00000026070	protein_coding	1	0	0	0	0	0	0	0	0	0	0	1	0	1
Il11ra1	ENSMUSG00000073889	protein_coding	1	0	0	0	0	0	0	0	0	0	0	1	0	1
Incenp	ENSMUSG00000024660	protein_coding	1	0	0	0	0	0	0	0	0	0	0	1	0	1
Ptprcap	ENSMUSG00000045826	protein_coding	1	0	1	0	1	1	0	0	0	0	0	4	0	4
Gba	ENSMUSG00000028048	protein_coding	1	0	0	0	0	0	0	0	0	0	0	1	0	1
Ormdl1	ENSMUSG00000026097	protein_coding	1	0	0	0	0	0	0	0	0	0	0	1	0	1
Il3ra	ENSMUSG00000068758	protein_coding	1	0	1	0	0	0	0	0	0	0	0	2	0	2
Ccl4	ENSMUSG00000018930	protein_coding	1	0	1	1	0	0	1	0	0	0	1	5	0	5
Rubcnl	ENSMUSG00000034959	protein_coding	1	0	0	0	1	0	0	0	0	0	0	2	0	2
Ccl5	ENSMUSG00000035042	protein_coding	1	0	1	1	1	1	1	0	1	0	0	7	0	7
Prdm1	ENSMUSG00000038151	protein_coding	1	0	0	0	0	0	1	0	0	0	0	2	0	2
St8sia4	ENSMUSG00000040710	protein_coding	1	0	0	0	0	0	0	0	0	0	0	1	0	1
Ier5	ENSMUSG00000056708	protein_coding	1	0	1	1	0	1	0	0	0	0	0	4	0	4
Fam78a	ENSMUSG00000050592	protein_coding	1	0	0	0	0	0	0	0	0	0	0	1	0	1
Serpina3f	ENSMUSG00000066363	protein_coding	1	0	0	0	0	0	0	0	0	0	0	1	0	1
Pfkfb4	ENSMUSG00000025648	protein_coding	1	0	1	0	0	0	0	0	0	0	0	2	0	2
2020-09-09	ENSMUSG00000059248	protein_coding	1	0	0	0	0	0	0	0	0	0	0	1	0	1
RP24-548A15.1	ENSMUSG00000045165	protein_coding	1	0	1	0	0	0	0	0	0	0	0	2	0	2
Fam110b	ENSMUSG00000049119	protein_coding	1	0	0	0	0	0	0	1	0	0	0	2	0	2
H2-T9	ENSMUSG00000092243	protein_coding	1	0	0	0	1	0	0	0	0	0	0	2	0	2
Lpin2	ENSMUSG00000024052	protein_coding	1	0	0	0	0	0	0	0	0	0	0	1	0	1
Tmem176b	ENSMUSG00000029810	protein_coding	1	0	1	0	0	0	0	0	0	0	0	2	0	2
Fam171b	ENSMUSG00000048388	protein_coding	1	0	0	0	0	0	0	0	0	0	0	1	0	1
Myo7a	ENSMUSG00000030761	protein_coding	1	0	0	0	0	0	0	0	0	0	0	1	0	1
Cd8a	ENSMUSG00000053977	protein_coding	1	0	0	0	1	1	0	0	0	0	0	3	0	3
Rln3	ENSMUSG00000045232	protein_coding	1	0	0	0	0	0	0	0	0	0	0	1	0	1
Litaf	ENSMUSG00000022500	protein_coding	1	0	1	1	0	0	0	0	0	0	0	3	0	3
Nrp2	ENSMUSG00000025969	protein_coding	1	0	0	1	0	0	0	0	0	0	0	2	0	2
Sergef	ENSMUSG00000030839	protein_coding	1	0	0	0	0	0	0	0	0	0	0	1	0	1
Cd8b1	ENSMUSG00000053044	protein_coding	1	0	0	0	1	1	0	0	0	0	0	3	0	3
Ptpre	ENSMUSG00000041836	protein_coding	1	0	0	0	0	0	0	0	0	0	0	1	0	1
Rnf157	ENSMUSG00000052949	protein_coding	1	0	0	0	0	0	0	0	0	0	0	1	0	1
Bcl2a1a	ENSMUSG00000102037	protein_coding	1	0	0	0	0	0	1	0	0	0	1	3	0	3
Ikzf1	ENSMUSG00000018654	protein_coding	1	0	1	0	1	1	0	0	0	0	0	4	0	4
Ten1	ENSMUSG00000020778	protein_coding	1	0	0	0	0	0	0	0	0	0	0	1	0	1
Cd5	ENSMUSG00000024669	protein_coding	1	0	0	0	1	0	1	0	0	0	0	3	0	3
Cysltr2	ENSMUSG00000033470	protein_coding	1	0	0	0	0	1	0	0	0	0	0	2	0	2
Tnfrsf14	ENSMUSG00000042333	protein_coding	1	0	0	0	0	0	0	0	0	0	0	1	0	1
Zmynd15	ENSMUSG00000040829	protein_coding	1	0	0	0	0	1	1	0	0	0	0	3	0	3
Gpsm2	ENSMUSG00000027883	protein_coding	1	0	0	0	0	0	0	-1	0	0	0	1	1	2
Lrp12	ENSMUSG00000022305	protein_coding	1	0	0	0	0	0	0	0	0	0	0	1	0	1
Rasa1	ENSMUSG00000021549	protein_coding	1	0	0	0	0	0	0	0	0	0	0	1	0	1
Cd209g	ENSMUSG00000079168	protein_coding	1	0	0	0	0	0	0	0	0	0	0	1	0	1
Col6a5	ENSMUSG00000091345	protein_coding	1	0	0	0	0	0	0	0	0	0	0	1	0	1
Gzmb	ENSMUSG00000015437	protein_coding	1	0	0	1	0	0	0	0	0	0	0	2	0	2
GRp18	ENSMUSG00000050350	protein_coding	1	0	0	0	1	0	0	0	0	0	0	2	0	2
Tnfaip6	ENSMUSG00000053475	protein_coding	1	0	1	0	0	0	0	0	0	0	0	2	0	2
Rnase6	ENSMUSG00000021880	protein_coding	1	0	0	0	0	0	0	0	0	0	0	1	0	1
Saa3	ENSMUSG00000040026	protein_coding	1	0	0	0	0	0	0	0	0	0	0	1	0	1
Ier5l	ENSMUSG00000089762	protein_coding	1	0	1	0	0	0	0	0	0	0	0	2	0	2
Gngt2	ENSMUSG00000038811	protein_coding	1	0	0	0	0	0	0	0	0	0	0	1	0	1
Tmsb4x	ENSMUSG00000049775	protein_coding	1	0	1	0	0	0	0	0	0	0	0	2	0	2
Homer3	ENSMUSG00000003573	protein_coding	1	0	0	0	0	0	0	0	0	0	0	1	0	1
Cerkl	ENSMUSG00000075256	protein_coding	1	0	0	1	0	0	0	0	0	0	0	2	0	2
Sit1	ENSMUSG00000028460	protein_coding	1	0	0	0	1	0	0	0	0	0	0	2	0	2
Fam49a	ENSMUSG00000020589	protein_coding	1	0	0	0	0	0	0	0	0	0	0	1	0	1
Gimap3	ENSMUSG00000039264	protein_coding	1	0	1	0	1	1	1	0	1	0	0	6	0	6
Cd5l	ENSMUSG00000015854	protein_coding	1	0	1	0	0	0	0	0	0	0	0	2	0	2
Gabrq	ENSMUSG00000031344	protein_coding	1	0	0	0	1	0	0	0	0	0	0	2	0	2
Psmb8	ENSMUSG00000024338	protein_coding	1	0	1	0	0	0	0	0	0	1	1	4	0	4
Foxp3	ENSMUSG00000039521	protein_coding	1	0	0	0	0	0	1	0	0	0	0	2	0	2
Fam65c	ENSMUSG00000074577	protein_coding	1	-1	0	0	0	0	0	0	0	0	0	1	1	2
Actb	ENSMUSG00000029580	protein_coding	1	0	1	0	0	0	0	0	0	0	0	2	0	2
Cd3d	ENSMUSG00000032094	protein_coding	1	0	0	0	1	0	0	0	0	0	0	2	0	2
Atp6v0b	ENSMUSG00000033379	protein_coding	1	0	0	0	0	0	0	0	0	0	0	1	0	1
Nxph1	ENSMUSG00000046178	protein_coding	1	0	0	0	1	0	0	0	0	0	0	2	0	2
Ifngr2	ENSMUSG00000022965	protein_coding	1	0	0	0	0	0	0	0	0	0	0	1	0	1
Plcb2	ENSMUSG00000040061	protein_coding	1	0	0	0	0	0	0	0	0	0	0	1	0	1
Dok2	ENSMUSG00000022102	protein_coding	1	0	1	0	0	0	0	0	0	0	0	2	0	2
Gimap7	ENSMUSG00000043931	protein_coding	1	0	0	0	1	0	1	0	0	0	0	3	0	3
Blvrb	ENSMUSG00000040466	protein_coding	1	0	0	0	0	0	0	0	0	0	0	1	0	1
Osbpl3	ENSMUSG00000029822	protein_coding	1	0	0	1	0	0	0	0	0	0	0	2	0	2
Eef1a2	ENSMUSG00000016349	protein_coding	1	0	0	0	0	-1	0	0	0	0	0	1	1	2
Map4k1	ENSMUSG00000037337	protein_coding	1	0	1	1	0	0	0	0	0	0	0	3	0	3
Tagln2	ENSMUSG00000026547	protein_coding	1	0	1	0	0	0	0	0	0	0	0	2	0	2
Socs3	ENSMUSG00000053113	protein_coding	1	0	1	0	0	1	1	0	0	0	0	4	0	4
RP23-41B18.5	ENSMUSG00000058216	protein_coding	1	0	0	0	0	1	0	0	0	0	0	2	0	2
Trdn	ENSMUSG00000019787	protein_coding	1	0	0	0	0	0	0	0	0	0	0	1	0	1
Gltp	ENSMUSG00000011884	protein_coding	1	0	0	1	0	0	0	0	0	0	0	2	0	2
Msmo1	ENSMUSG00000031604	protein_coding	1	0	0	1	1	0	0	0	0	0	0	3	0	3
Gpr155	ENSMUSG00000041762	protein_coding	1	0	0	0	0	-1	0	0	0	0	0	1	1	2
Tmem8	ENSMUSG00000024180	protein_coding	1	0	0	0	0	0	0	1	0	0	0	2	0	2
Mndal	ENSMUSG00000090272	protein_coding	1	0	0	0	0	0	0	0	0	0	0	1	0	1
RP23-6A9.2	ENSMUSG00000073158	protein_coding	1	0	0	0	0	0	0	0	0	0	0	1	0	1
Mthfs	ENSMUSG00000066442	protein_coding	1	0	0	0	0	0	0	0	0	0	0	1	0	1
Stat4	ENSMUSG00000062939	protein_coding	1	0	0	0	1	0	0	0	0	0	0	2	0	2
Ada	ENSMUSG00000017697	protein_coding	1	0	1	0	0	0	0	0	0	0	0	2	0	2
RP23-44G15.5	ENSMUSG00000062382	protein_coding	1	0	1	0	0	-1	0	0	1	0	0	3	1	4
Gbp8	ENSMUSG00000034438	protein_coding	1	0	0	0	1	0	0	0	0	0	0	2	0	2
Rhog	ENSMUSG00000073982	protein_coding	1	0	0	0	0	0	0	0	0	0	0	1	0	1
Lgi2	ENSMUSG00000039252	protein_coding	1	0	1	0	0	0	0	-1	1	0	0	3	1	4
Spn	ENSMUSG00000051457	protein_coding	1	0	0	0	1	1	0	0	0	0	0	3	0	3
Ly6d	ENSMUSG00000034634	protein_coding	1	0	1	1	1	0	0	0	1	0	0	5	0	5
H2-DMb1	ENSMUSG00000079547	protein_coding	1	0	1	1	1	1	0	0	0	0	0	5	0	5
Cd6	ENSMUSG00000024670	protein_coding	1	0	0	0	1	0	1	0	0	0	0	3	0	3
Oas3	ENSMUSG00000032661	protein_coding	1	0	0	0	0	0	0	0	0	0	0	1	0	1
Arhgap11a	ENSMUSG00000041219	protein_coding	1	0	0	0	0	0	0	0	0	0	0	1	0	1
Tk1	ENSMUSG00000025574	protein_coding	1	0	0	-1	0	0	0	0	0	0	0	1	1	2
Tubb6	ENSMUSG00000001473	protein_coding	1	0	1	1	0	1	0	1	0	0	0	5	0	5
Rab37	ENSMUSG00000020732	protein_coding	1	0	0	0	1	0	0	0	0	0	0	2	0	2
Sh2d1b1	ENSMUSG00000102418	protein_coding	1	0	0	0	0	0	0	0	0	0	0	1	0	1
Dpep3	ENSMUSG00000031898	protein_coding	1	0	0	0	0	0	0	0	0	0	0	1	0	1
Adam19	ENSMUSG00000011256	protein_coding	1	0	1	0	0	0	0	0	0	0	0	2	0	2
Itk	ENSMUSG00000020395	protein_coding	1	0	0	0	1	0	0	0	0	0	0	2	0	2
AC092855.1	ENSMUSG00000038543	protein_coding	1	0	0	0	0	0	0	-1	0	0	0	1	1	2
Ikzf3	ENSMUSG00000018168	protein_coding	1	0	0	0	1	0	0	0	0	0	0	2	0	2
Ppfia4	ENSMUSG00000026458	protein_coding	1	0	0	0	0	1	0	0	0	0	0	2	0	2
Nkd2	ENSMUSG00000021567	protein_coding	1	0	0	0	0	0	0	0	0	0	0	1	0	1
Prdx1	ENSMUSG00000028691	protein_coding	1	0	0	0	0	0	0	0	0	0	0	1	0	1
Amph	ENSMUSG00000021314	protein_coding	1	0	0	0	0	0	0	0	1	0	0	2	0	2
Ifi47	ENSMUSG00000078920	protein_coding	1	0	1	1	0	0	0	0	0	0	0	3	0	3
Maoa	ENSMUSG00000025037	protein_coding	1	0	0	0	0	0	1	0	0	0	0	2	0	2
Chaf1b	ENSMUSG00000022945	protein_coding	1	0	0	0	0	0	0	0	0	0	0	1	0	1
Ostf1	ENSMUSG00000024725	protein_coding	1	0	0	0	0	0	0	0	0	0	0	1	0	1
Chil1	ENSMUSG00000064246	protein_coding	1	0	0	0	0	0	0	0	0	0	0	1	0	1
Cdk6	ENSMUSG00000040274	protein_coding	1	0	0	0	0	0	0	0	0	0	0	1	0	1
Tbc1d10c	ENSMUSG00000040247	protein_coding	1	0	1	0	1	1	0	0	0	0	0	4	0	4
Fcrl1	ENSMUSG00000059994	protein_coding	1	0	0	0	1	0	0	0	0	0	0	2	0	2
Sh2d4a	ENSMUSG00000053886	protein_coding	1	0	0	0	0	0	0	0	0	0	0	1	0	1
Osgin1	ENSMUSG00000074063	protein_coding	1	0	1	0	0	0	0	0	0	0	0	2	0	2
Clcn5	ENSMUSG00000004317	protein_coding	1	0	0	0	0	0	0	0	0	0	0	1	0	1
Itgal	ENSMUSG00000030830	protein_coding	1	0	0	0	1	1	0	0	1	0	0	4	0	4
Ethe1	ENSMUSG00000064254	protein_coding	1	0	0	0	0	0	0	0	0	0	0	1	0	1
Bcl2l11	ENSMUSG00000027381	protein_coding	1	0	1	0	0	0	0	0	0	0	0	2	0	2
Cyp46a1	ENSMUSG00000021259	protein_coding	1	0	0	1	0	0	0	0	0	0	0	2	0	2
Slc14a1	ENSMUSG00000059336	protein_coding	1	0	0	0	1	0	0	0	0	0	0	2	0	2
Akr1a1	ENSMUSG00000028692	protein_coding	1	0	0	0	0	0	0	0	0	0	0	1	0	1
Ly96	ENSMUSG00000025779	protein_coding	1	0	0	0	0	0	0	0	0	0	0	1	0	1
Actn3	ENSMUSG00000006457	protein_coding	1	0	0	0	1	-1	0	0	0	0	0	2	1	3
Bend4	ENSMUSG00000092060	protein_coding	1	0	0	0	0	0	0	0	0	0	0	1	0	1
Fcrla	ENSMUSG00000038421	protein_coding	1	0	0	0	1	0	0	0	0	0	0	2	0	2
Ulbp1	ENSMUSG00000079685	protein_coding	1	0	0	0	0	0	0	0	0	0	0	1	0	1
Flrt2	ENSMUSG00000047414	protein_coding	1	0	1	0	1	0	0	0	0	0	0	3	0	3
Eda2r	ENSMUSG00000034457	protein_coding	1	0	0	0	1	1	0	1	0	0	0	4	0	4
Rpl5	ENSMUSG00000058558	protein_coding	1	0	0	0	0	0	0	0	0	0	0	1	0	1
Cd96	ENSMUSG00000022657	protein_coding	1	0	0	0	1	0	0	0	0	0	0	2	0	2
Slc9a3r1	ENSMUSG00000020733	protein_coding	1	0	1	0	0	0	0	0	0	0	0	2	0	2
Anxa3	ENSMUSG00000029484	protein_coding	1	0	1	0	0	0	0	0	0	0	0	2	0	2
Prss34	ENSMUSG00000056399	protein_coding	1	0	0	0	0	0	0	0	0	0	0	1	0	1
Ly6c2	ENSMUSG00000022584	protein_coding	1	0	0	0	1	0	0	0	0	0	0	2	0	2
Serpina3g	ENSMUSG00000041481	protein_coding	1	0	1	0	1	1	1	0	1	0	0	6	0	6
Psrc1	ENSMUSG00000068744	protein_coding	1	0	0	0	0	1	0	0	0	0	0	2	0	2
Cytip	ENSMUSG00000026832	protein_coding	1	0	1	0	0	0	0	0	0	0	0	2	0	2
Hist1h4i	ENSMUSG00000060639	protein_coding	1	0	0	1	0	1	0	0	0	0	0	3	0	3
2020-09-01	ENSMUSG00000000486	protein_coding	1	0	0	0	1	0	0	0	0	0	0	2	0	2
Trim47	ENSMUSG00000020773	protein_coding	1	0	1	0	0	0	1	0	0	0	0	3	0	3
Rps27a	ENSMUSG00000020460	protein_coding	1	0	0	0	0	0	0	0	0	0	0	1	0	1
Matn4	ENSMUSG00000016995	protein_coding	1	0	0	0	0	0	0	0	0	0	0	1	0	1
Tmem251	ENSMUSG00000046675	protein_coding	1	0	0	0	0	0	0	0	0	0	0	1	0	1
Fhl3	ENSMUSG00000032643	protein_coding	1	0	0	1	0	0	0	0	0	0	0	2	0	2
Tmem37	ENSMUSG00000050777	protein_coding	1	0	0	0	0	0	0	1	0	0	0	2	0	2
RP23-49H16.1	ENSMUSG00000080717	protein_coding	1	0	0	0	0	0	0	0	0	0	0	1	0	1
Fut4	ENSMUSG00000049307	protein_coding	1	0	0	0	0	0	0	0	0	0	0	1	0	1
Gnb2l1	ENSMUSG00000020372	protein_coding	1	0	0	0	0	0	0	0	0	0	0	1	0	1
Bax	ENSMUSG00000003873	protein_coding	1	0	0	0	0	0	0	0	0	0	0	1	0	1
Bin1	ENSMUSG00000024381	protein_coding	1	0	0	0	0	0	0	0	0	0	0	1	0	1
Cdkn1c	ENSMUSG00000037664	protein_coding	1	0	-1	0	0	0	1	-1	0	0	0	2	2	4
Xylt1	ENSMUSG00000030657	protein_coding	1	0	0	0	0	-1	0	0	0	0	0	1	1	2
Gmnn	ENSMUSG00000006715	protein_coding	1	0	-1	0	0	0	0	0	0	0	0	1	1	2
Cryba4	ENSMUSG00000066975	protein_coding	1	0	0	0	1	0	0	0	0	0	0	2	0	2
Cyp4f18	ENSMUSG00000003484	protein_coding	1	0	1	1	1	1	0	0	0	0	0	5	0	5
RP23-3M10.7	ENSMUSG00000092486	protein_coding	1	0	1	0	0	0	0	0	0	0	0	2	0	2
Sh3bgrl2	ENSMUSG00000032261	protein_coding	1	0	0	0	0	0	0	0	0	0	0	1	0	1
Serpinb6b	ENSMUSG00000042842	protein_coding	1	0	1	0	0	0	0	0	0	0	0	2	0	2
B3gnt7	ENSMUSG00000079445	protein_coding	1	0	0	0	0	0	1	0	0	0	0	2	0	2
Eomes	ENSMUSG00000032446	protein_coding	1	0	0	0	1	0	1	0	0	0	0	3	0	3
Trim29	ENSMUSG00000032013	protein_coding	1	0	0	0	0	0	1	0	0	0	0	2	0	2
Kif19a	ENSMUSG00000010021	protein_coding	1	0	0	0	0	0	0	0	0	-1	0	1	1	2
Efr3b	ENSMUSG00000020658	protein_coding	1	0	0	0	0	0	0	0	0	0	0	1	0	1
Cdca7l	ENSMUSG00000021175	protein_coding	1	0	0	0	0	0	0	0	0	0	0	1	0	1
Rad54l	ENSMUSG00000028702	protein_coding	1	0	0	0	0	0	0	0	0	0	0	1	0	1
Lrrc17	ENSMUSG00000039883	protein_coding	1	0	1	0	0	0	0	0	0	0	0	2	0	2
Gpr132	ENSMUSG00000021298	protein_coding	1	0	0	0	1	1	0	0	0	0	0	3	0	3
Tpt1	ENSMUSG00000060126	protein_coding	1	0	0	0	0	0	0	0	0	0	0	1	0	1
Arhgef4	ENSMUSG00000037509	protein_coding	1	0	0	0	0	0	0	0	0	0	0	1	0	1
Plcxd2	ENSMUSG00000087141	protein_coding	1	0	0	0	0	0	0	0	0	0	0	1	0	1
Zfp169	ENSMUSG00000050954	protein_coding	1	0	0	0	0	0	0	0	0	0	0	1	0	1
Psma8	ENSMUSG00000036743	protein_coding	1	0	0	0	0	0	0	0	0	0	0	1	0	1
Mfap2	ENSMUSG00000060572	protein_coding	1	0	1	0	0	0	0	-1	0	0	0	2	1	3
Rps5	ENSMUSG00000012848	protein_coding	1	0	0	0	0	0	0	0	0	0	0	1	0	1
Tctex1d2	ENSMUSG00000014075	protein_coding	1	0	0	1	0	0	0	0	0	0	0	2	0	2
Phf11a	ENSMUSG00000044703	protein_coding	1	0	0	0	1	0	0	0	0	0	0	2	0	2
Trim36	ENSMUSG00000033949	protein_coding	1	0	0	0	0	0	0	0	0	0	0	1	0	1
Rpl18a	ENSMUSG00000045128	protein_coding	1	0	0	0	0	0	0	0	0	0	0	1	0	1
Haghl	ENSMUSG00000061046	protein_coding	1	0	0	0	0	0	0	0	0	0	0	1	0	1
Nr2c2ap	ENSMUSG00000071078	protein_coding	1	0	1	0	0	0	0	0	0	0	0	2	0	2
Xlr4b	ENSMUSG00000067768	protein_coding	1	0	0	0	1	0	0	0	0	0	0	2	0	2
Cdk15	ENSMUSG00000026023	protein_coding	1	0	0	0	0	0	0	0	0	0	0	1	0	1
Rps24	ENSMUSG00000025290	protein_coding	1	0	0	0	0	0	0	0	0	0	0	1	0	1
Siglec1	ENSMUSG00000027322	protein_coding	1	0	1	0	0	0	0	0	0	0	0	2	0	2
Slit1	ENSMUSG00000025020	protein_coding	1	0	0	0	0	0	-1	0	0	0	0	1	1	2
Rhoc	ENSMUSG00000002233	protein_coding	1	0	1	0	0	0	0	0	0	0	0	2	0	2
Rel	ENSMUSG00000020275	protein_coding	1	0	0	0	0	0	0	0	0	0	0	1	0	1
Phldb3	ENSMUSG00000074277	protein_coding	1	0	0	0	0	0	0	0	0	0	0	1	0	1
Fgd6	ENSMUSG00000020021	protein_coding	1	0	0	0	0	0	0	0	0	0	0	1	0	1
RP23-275N21.6	ENSMUSG00000074529	protein_coding	1	0	0	0	0	0	0	0	0	0	0	1	0	1
Atp6v1f	ENSMUSG00000004285	protein_coding	1	0	0	0	0	0	0	0	0	0	0	1	0	1
Fcho1	ENSMUSG00000070000	protein_coding	1	0	0	0	1	0	0	0	0	0	0	2	0	2
Tigit	ENSMUSG00000071552	protein_coding	1	0	0	0	1	0	1	0	0	0	0	3	0	3
Tmem141	ENSMUSG00000026939	protein_coding	1	0	0	0	0	0	0	0	0	0	0	1	0	1
Pbdc1	ENSMUSG00000031226	protein_coding	1	0	0	0	0	0	0	0	0	0	0	1	0	1
Nkg7	ENSMUSG00000004612	protein_coding	1	0	1	0	1	1	0	0	1	0	0	5	0	5
Ifi205	ENSMUSG00000054203	protein_coding	1	0	1	0	1	0	0	0	1	0	0	4	0	4
Clta	ENSMUSG00000028478	protein_coding	1	0	0	0	0	0	0	0	0	0	0	1	0	1
Rps3a1	ENSMUSG00000028081	protein_coding	1	0	0	0	0	0	0	0	0	0	0	1	0	1
Dynlt1f	ENSMUSG00000095677	protein_coding	1	0	0	0	0	0	0	0	0	0	0	1	0	1
Ripk3	ENSMUSG00000022221	protein_coding	1	0	1	0	0	0	0	0	0	0	0	2	0	2
Fhdc1	ENSMUSG00000041842	protein_coding	1	0	0	0	0	0	0	0	0	0	0	1	0	1
Fcmr	ENSMUSG00000042474	protein_coding	1	0	0	0	1	0	0	0	0	0	0	2	0	2
Lax1	ENSMUSG00000051998	protein_coding	1	0	0	0	1	1	1	0	0	0	0	4	0	4
Arpc1b	ENSMUSG00000029622	protein_coding	1	0	1	0	0	0	0	0	0	0	0	2	0	2
Retreg1	ENSMUSG00000022270	protein_coding	1	0	0	-1	0	0	0	0	0	0	0	1	1	2
Rpl17	ENSMUSG00000062328	protein_coding	1	0	0	0	0	0	0	0	0	0	0	1	0	1
Pla2r1	ENSMUSG00000054580	protein_coding	1	0	0	0	0	0	0	0	0	0	0	1	0	1
Abr	ENSMUSG00000017631	protein_coding	1	0	0	0	0	0	0	0	0	0	0	1	0	1
Coa4	ENSMUSG00000044881	protein_coding	1	0	0	0	0	0	0	0	0	0	0	1	0	1
Tpx2	ENSMUSG00000027469	protein_coding	1	0	0	0	0	0	0	1	0	0	0	2	0	2
Il2rg	ENSMUSG00000031304	protein_coding	1	0	1	0	0	1	0	0	0	0	0	3	0	3
Lck	ENSMUSG00000000409	protein_coding	1	0	0	0	1	1	0	0	0	0	0	3	0	3
Gfpt2	ENSMUSG00000020363	protein_coding	1	0	1	0	0	0	0	0	0	0	0	2	0	2
Arhgap4	ENSMUSG00000031389	protein_coding	1	0	1	0	0	0	0	0	0	0	0	2	0	2
Rpl10	ENSMUSG00000008682	protein_coding	1	0	0	0	0	0	0	0	0	0	0	1	0	1
Tes	ENSMUSG00000029552	protein_coding	1	0	1	0	0	0	0	0	0	0	0	2	0	2
Mrc2	ENSMUSG00000020695	protein_coding	1	0	0	1	0	0	0	-1	0	0	0	2	1	3
Zbp1	ENSMUSG00000027514	protein_coding	1	0	1	1	1	1	0	0	0	0	0	5	0	5
Gab3	ENSMUSG00000032750	protein_coding	1	0	0	0	0	0	0	0	0	0	0	1	0	1
Hspbp1	ENSMUSG00000063802	protein_coding	1	0	0	0	0	0	0	0	0	0	0	1	0	1
Ms4a4b	ENSMUSG00000056290	protein_coding	1	0	0	0	1	0	0	0	0	0	0	2	0	2
Slc45a3	ENSMUSG00000026435	protein_coding	1	0	0	0	0	0	0	0	0	0	0	1	0	1
Cdca5	ENSMUSG00000024791	protein_coding	1	0	0	0	0	0	0	0	0	0	0	1	0	1
Tnfrsf13c	ENSMUSG00000068105	protein_coding	1	0	0	0	1	0	0	0	0	0	0	2	0	2
Rps10	ENSMUSG00000052146	protein_coding	1	0	0	0	0	0	0	0	0	0	0	1	0	1
Asphd2	ENSMUSG00000029348	protein_coding	1	0	0	0	0	0	0	0	0	0	0	1	0	1
Esd	ENSMUSG00000021996	protein_coding	1	0	0	0	0	0	0	0	0	0	0	1	0	1
Rps7	ENSMUSG00000061477	protein_coding	1	0	0	0	0	0	0	0	0	0	0	1	0	1
Rpl13	ENSMUSG00000000740	protein_coding	1	0	0	0	0	0	0	0	0	0	0	1	0	1
Def6	ENSMUSG00000002257	protein_coding	1	0	1	0	0	0	0	0	0	0	0	2	0	2
Flt3	ENSMUSG00000042817	protein_coding	1	0	0	0	0	0	0	0	0	0	0	1	0	1
Ercc6	ENSMUSG00000054051	protein_coding	1	0	0	0	0	0	0	0	0	0	0	1	0	1
Fbxl2	ENSMUSG00000032507	protein_coding	1	0	-1	0	0	0	0	0	0	0	0	1	1	2
Ms4a8a	ENSMUSG00000024730	protein_coding	1	0	0	0	0	0	0	0	0	0	0	1	0	1
Bfsp1	ENSMUSG00000027420	protein_coding	1	0	0	0	0	0	0	0	0	0	0	1	0	1
RP23-193F7.6	ENSMUSG00000090881	protein_coding	1	0	0	0	0	0	0	0	0	0	0	1	0	1
M1ap	ENSMUSG00000030041	protein_coding	1	0	0	0	0	0	0	0	0	0	0	1	0	1
H2-Q7	ENSMUSG00000060550	protein_coding	1	0	1	0	0	0	1	1	1	1	1	7	0	7
Rps15a	ENSMUSG00000008683	protein_coding	1	0	0	0	0	0	0	0	0	0	0	1	0	1
Pwwp2b	ENSMUSG00000060260	protein_coding	1	0	0	0	0	0	0	0	0	0	0	1	0	1
Phospho1	ENSMUSG00000050860	protein_coding	1	0	0	1	0	0	0	0	0	0	0	2	0	2
Cadm1	ENSMUSG00000032076	protein_coding	1	0	0	0	0	0	0	1	0	0	0	2	0	2
Scn1b	ENSMUSG00000019194	protein_coding	1	0	0	1	1	1	0	0	0	0	0	4	0	4
Rnaseh2b	ENSMUSG00000021932	protein_coding	1	0	0	0	0	0	0	0	0	0	0	1	0	1
Rps3	ENSMUSG00000030744	protein_coding	1	0	0	0	0	0	0	0	0	0	0	1	0	1
RP23-185B14.1	ENSMUSG00000033031	protein_coding	1	0	0	0	0	0	0	0	0	0	0	1	0	1
Cenph	ENSMUSG00000045273	protein_coding	1	0	0	0	0	0	0	0	0	0	0	1	0	1
Lmna	ENSMUSG00000028063	protein_coding	1	0	1	0	0	0	0	0	0	0	0	2	0	2
Etv1	ENSMUSG00000004151	protein_coding	1	0	0	0	0	0	0	0	0	0	0	1	0	1
H2-Oa	ENSMUSG00000024334	protein_coding	1	0	0	0	1	1	0	0	0	0	0	3	0	3
Cxcr5	ENSMUSG00000047880	protein_coding	1	0	0	0	1	0	0	0	0	0	0	2	0	2
Grap2	ENSMUSG00000042351	protein_coding	1	0	0	0	0	0	0	0	0	0	0	1	0	1
Tvp23a	ENSMUSG00000050908	protein_coding	1	0	0	0	0	0	0	0	0	0	0	1	0	1
Tmem267	ENSMUSG00000074634	protein_coding	1	0	0	0	0	0	0	0	1	0	0	2	0	2
Pde7b	ENSMUSG00000019990	protein_coding	1	0	-1	0	0	0	0	0	0	0	0	1	1	2
Rpl31	ENSMUSG00000073702	protein_coding	1	0	0	0	0	0	0	0	0	0	0	1	0	1
Prdx4	ENSMUSG00000025289	protein_coding	1	0	0	0	0	0	0	0	0	0	0	1	0	1
Selm	ENSMUSG00000075702	protein_coding	1	0	0	0	0	0	0	0	0	0	0	1	0	1
Clec3b	ENSMUSG00000025784	protein_coding	1	0	0	0	-1	0	0	-1	0	-1	-1	1	4	5
Runx3	ENSMUSG00000070691	protein_coding	1	0	0	0	1	0	0	0	0	0	0	2	0	2
Tceal7	ENSMUSG00000079428	protein_coding	1	0	0	0	0	0	0	1	0	0	0	2	0	2
Abca9	ENSMUSG00000041797	protein_coding	1	0	0	0	0	0	0	0	0	0	0	1	0	1
Apitd1	ENSMUSG00000073705	protein_coding	1	0	0	0	0	0	0	0	0	0	0	1	0	1
Pafah1b3	ENSMUSG00000005447	protein_coding	1	0	1	0	0	0	-1	0	0	0	0	2	1	3
Rps20	ENSMUSG00000028234	protein_coding	1	0	0	0	0	0	0	0	0	0	0	1	0	1
Ms4a1	ENSMUSG00000024673	protein_coding	1	0	0	0	1	0	0	0	0	0	0	2	0	2
Rpl10a	ENSMUSG00000037805	protein_coding	1	0	0	0	0	0	0	0	0	0	0	1	0	1
Kcnj2	ENSMUSG00000041695	protein_coding	1	-1	0	0	0	0	0	0	0	0	0	1	1	2
Rplp1	ENSMUSG00000007892	protein_coding	1	0	0	0	0	0	0	0	0	0	0	1	0	1
Spdl1	ENSMUSG00000069910	protein_coding	1	0	0	0	0	0	0	0	0	0	0	1	0	1
Adm	ENSMUSG00000030790	protein_coding	1	0	1	0	0	0	0	0	0	0	0	2	0	2
Nxph3	ENSMUSG00000046719	protein_coding	1	0	0	0	1	0	0	0	0	0	0	2	0	2
Nagk	ENSMUSG00000034744	protein_coding	1	0	0	0	0	0	0	0	0	0	0	1	0	1
Slc5a7	ENSMUSG00000023945	protein_coding	1	0	0	0	0	0	0	0	0	0	0	1	0	1
Akr1b3	ENSMUSG00000001642	protein_coding	1	0	0	0	0	0	0	0	0	0	0	1	0	1
Adgrg6	ENSMUSG00000039116	protein_coding	1	0	0	0	0	0	0	0	0	0	0	1	0	1
Nav1	ENSMUSG00000009418	protein_coding	1	0	0	0	0	0	0	0	0	0	0	1	0	1
Rpl34	ENSMUSG00000062006	protein_coding	1	0	0	0	0	0	0	0	0	0	0	1	0	1
Btla	ENSMUSG00000052013	protein_coding	1	0	0	0	1	0	0	0	0	0	0	2	0	2
Rps14	ENSMUSG00000024608	protein_coding	1	0	0	0	0	0	0	0	0	0	0	1	0	1
Adgrg5	ENSMUSG00000061577	protein_coding	1	0	0	0	1	0	0	0	0	0	0	2	0	2
Alpk1	ENSMUSG00000028028	protein_coding	1	0	0	0	0	0	0	0	0	0	0	1	0	1
Stmn1	ENSMUSG00000028832	protein_coding	1	0	0	0	0	0	0	0	0	0	0	1	0	1
Cdca3	ENSMUSG00000023505	protein_coding	1	0	0	0	0	0	0	0	0	0	0	1	0	1
Eef1kmt4	ENSMUSG00000115219	protein_coding	1	0	0	0	0	0	0	0	0	0	0	1	0	1
Arpc3	ENSMUSG00000029465	protein_coding	1	0	0	0	0	0	0	0	0	0	0	1	0	1
Asf1b	ENSMUSG00000005470	protein_coding	1	0	0	0	0	0	0	0	0	0	0	1	0	1
Ly6k	ENSMUSG00000044678	protein_coding	1	0	1	0	0	0	0	0	0	0	0	2	0	2
Dmrtc1a	ENSMUSG00000031323	protein_coding	1	0	0	0	1	0	0	0	0	0	0	2	0	2
Il18rap	ENSMUSG00000026068	protein_coding	1	0	0	0	0	0	0	0	0	0	0	1	0	1
H2-Eb2	ENSMUSG00000067341	protein_coding	1	0	0	0	1	0	1	0	0	0	0	3	0	3
Nkx2-9	ENSMUSG00000058669	protein_coding	1	0	0	0	0	0	0	0	0	0	0	1	0	1
Birc5	ENSMUSG00000017716	protein_coding	1	0	0	0	0	0	0	0	0	0	0	1	0	1
Ddx60	ENSMUSG00000037921	protein_coding	1	0	0	0	0	0	0	0	0	0	0	1	0	1
Tnfaip3	ENSMUSG00000019850	protein_coding	1	0	1	0	0	0	0	0	0	0	0	2	0	2
Rac3	ENSMUSG00000018012	protein_coding	1	0	0	0	0	0	0	0	0	0	0	1	0	1
Zfp871	ENSMUSG00000024298	protein_coding	1	0	0	0	0	0	0	0	1	1	0	3	0	3
Tcea3	ENSMUSG00000001604	protein_coding	1	0	0	0	0	0	0	0	0	0	0	1	0	1
Rpl26	ENSMUSG00000060938	protein_coding	1	0	0	0	0	0	0	0	0	0	0	1	0	1
Rps9	ENSMUSG00000006333	protein_coding	1	0	0	0	0	0	0	0	0	0	0	1	0	1
Cxcl1	ENSMUSG00000029380	protein_coding	1	0	0	0	0	1	0	0	0	0	0	2	0	2
Ldlrad4	ENSMUSG00000024544	protein_coding	1	0	0	0	0	0	0	0	0	0	0	1	0	1
Limd2	ENSMUSG00000040699	protein_coding	1	0	1	1	0	0	0	0	0	0	0	3	0	3
Hrh2	ENSMUSG00000034987	protein_coding	1	0	0	0	1	0	0	0	1	0	0	3	0	3
Slamf9	ENSMUSG00000026548	protein_coding	1	0	0	1	0	1	0	0	0	1	1	5	0	5
Dusp2	ENSMUSG00000027368	protein_coding	1	0	0	0	1	0	-1	0	0	0	0	2	1	3
Acot11	ENSMUSG00000034853	protein_coding	1	-1	-1	1	0	0	0	0	0	0	0	2	2	4
Tnni2	ENSMUSG00000031097	protein_coding	1	0	0	0	0	0	0	0	0	0	0	1	0	1
Tmsb10	ENSMUSG00000079523	protein_coding	1	0	1	1	0	0	0	0	0	0	0	3	0	3
Plp2	ENSMUSG00000031146	protein_coding	1	0	1	0	0	0	0	0	0	0	0	2	0	2
Ccdc171	ENSMUSG00000052407	protein_coding	1	0	0	1	0	0	0	0	0	0	0	2	0	2
Tubg2	ENSMUSG00000045007	protein_coding	1	0	0	0	0	0	0	0	0	0	0	1	0	1
Nlrp1b	ENSMUSG00000070390	protein_coding	1	0	0	0	0	0	0	0	0	0	0	1	0	1
Gstp2	ENSMUSG00000038155	protein_coding	1	0	1	0	0	1	0	0	0	1	0	4	0	4
Ddit3	ENSMUSG00000025408	protein_coding	1	0	0	0	0	0	0	0	0	0	0	1	0	1
Rps27	ENSMUSG00000090733	protein_coding	1	0	0	0	0	0	0	0	0	0	0	1	0	1
RP23-14F5.8	ENSMUSG00000058163	protein_coding	1	0	0	0	0	0	0	0	0	0	0	1	0	1
Txn1	ENSMUSG00000028367	protein_coding	1	0	0	0	0	0	0	0	0	0	0	1	0	1
Slfn1	ENSMUSG00000078763	protein_coding	1	0	1	0	0	1	0	0	0	0	0	3	0	3
Igf2bp2	ENSMUSG00000033581	protein_coding	1	-1	0	0	0	0	0	0	0	0	0	1	1	2
Pax5	ENSMUSG00000014030	protein_coding	1	0	0	0	1	0	-1	0	0	0	0	2	1	3
Sel1l3	ENSMUSG00000029189	protein_coding	1	0	0	-1	0	0	0	0	0	0	0	1	1	2
Marco	ENSMUSG00000026390	protein_coding	1	0	0	-1	0	0	-1	0	0	0	0	1	2	3
Nab2	ENSMUSG00000025402	protein_coding	1	0	1	0	0	0	0	0	0	0	0	2	0	2
H2-T24	ENSMUSG00000053835	protein_coding	1	0	0	0	0	0	0	-1	0	0	0	1	1	2
Fabp5	ENSMUSG00000027533	protein_coding	1	-1	0	1	0	0	1	0	0	0	0	3	1	4
Abca6	ENSMUSG00000044749	protein_coding	1	0	0	0	0	0	0	0	0	1	0	2	0	2
Hgf	ENSMUSG00000028864	protein_coding	1	0	0	0	0	0	0	0	0	0	0	1	0	1
Rpl36a	ENSMUSG00000079435	protein_coding	1	0	0	0	0	0	0	0	0	0	0	1	0	1
Pfn1	ENSMUSG00000018293	protein_coding	1	0	0	0	0	0	0	0	0	0	0	1	0	1
Ccdc106	ENSMUSG00000035228	protein_coding	1	0	0	0	0	0	0	0	0	0	0	1	0	1
Fpr1	ENSMUSG00000045551	protein_coding	1	0	0	0	0	0	0	0	0	0	0	1	0	1
Rasgrp1	ENSMUSG00000027347	protein_coding	1	0	0	0	1	0	0	0	0	0	0	2	0	2
Kcnip3	ENSMUSG00000079056	protein_coding	1	0	0	0	0	0	0	0	0	0	0	1	0	1
Cass4	ENSMUSG00000074570	protein_coding	1	0	0	0	0	0	0	0	0	0	0	1	0	1
Xcl1	ENSMUSG00000026573	protein_coding	1	-1	0	0	0	0	0	0	0	0	0	1	1	2
Adora2b	ENSMUSG00000018500	protein_coding	1	0	0	0	0	0	0	0	0	0	0	1	0	1
Cenpm	ENSMUSG00000068101	protein_coding	1	0	0	1	0	0	0	0	0	0	0	2	0	2
Vamp8	ENSMUSG00000050732	protein_coding	1	0	0	0	0	0	0	0	0	0	0	1	0	1
RP23-362N19.4	ENSMUSG00000026809	protein_coding	1	0	0	0	0	0	0	0	0	0	0	1	0	1
Glipr2	ENSMUSG00000028480	protein_coding	1	0	1	1	0	1	0	0	0	0	0	4	0	4
RP23-389K5.2	ENSMUSG00000100937	protein_coding	1	0	0	0	0	0	0	0	0	0	0	1	0	1
Gpr171	ENSMUSG00000050075	protein_coding	1	0	0	0	0	0	0	0	0	0	0	1	0	1
Apol9b	ENSMUSG00000068246	protein_coding	1	0	0	0	1	1	0	0	0	0	0	3	0	3
Ubtd1	ENSMUSG00000025171	protein_coding	1	0	0	0	0	0	0	0	0	0	0	1	0	1
Ms4a4c	ENSMUSG00000024675	protein_coding	1	0	1	0	1	0	0	0	0	0	0	3	0	3
RP23-61A11.2	ENSMUSG00000074217	protein_coding	1	0	0	0	0	0	0	0	0	0	0	1	0	1
H2-Ob	ENSMUSG00000041538	protein_coding	1	0	1	0	1	0	0	0	0	0	0	3	0	3
Cst3	ENSMUSG00000027447	protein_coding	1	0	0	0	0	0	0	0	0	0	0	1	0	1
Nme1	ENSMUSG00000037601	protein_coding	1	0	0	0	0	0	0	0	0	0	0	1	0	1
Icam1	ENSMUSG00000037405	protein_coding	1	0	1	0	0	1	0	0	0	0	0	3	0	3
Il4i1	ENSMUSG00000074141	protein_coding	1	0	0	0	0	0	0	0	0	0	0	1	0	1
Lypd1	ENSMUSG00000026344	protein_coding	1	0	0	0	0	0	0	0	0	0	0	1	0	1
Pvrl4	ENSMUSG00000006411	protein_coding	1	0	0	0	0	0	0	0	0	0	0	1	0	1
Ankrd1	ENSMUSG00000024803	protein_coding	1	0	0	0	0	0	0	1	0	0	0	2	0	2
Chil3	ENSMUSG00000040809	protein_coding	1	0	1	0	1	0	0	0	0	0	0	3	0	3
Acap1	ENSMUSG00000001588	protein_coding	1	0	0	0	1	0	0	0	0	0	0	2	0	2
Il2rb	ENSMUSG00000068227	protein_coding	1	-1	1	0	1	1	0	0	0	0	0	4	1	5
Apobec3	ENSMUSG00000009585	protein_coding	1	0	0	0	0	0	0	0	0	0	0	1	0	1
Tnfrsf4	ENSMUSG00000029075	protein_coding	1	0	0	0	0	0	0	0	0	0	0	1	0	1
RP23-68E4.3	ENSMUSG00000058443	protein_coding	1	-1	1	-1	0	0	0	0	0	0	0	2	2	4
Rps17	ENSMUSG00000061787	protein_coding	1	0	0	0	0	0	0	0	0	0	0	1	0	1
Lvrn	ENSMUSG00000024481	protein_coding	1	0	0	0	0	0	0	0	1	0	0	2	0	2
Cd300lf	ENSMUSG00000047798	protein_coding	1	0	0	0	0	0	0	0	0	0	0	1	0	1
Ccr1	ENSMUSG00000025804	protein_coding	1	0	1	0	0	0	0	0	0	0	0	2	0	2
Cdkn1a	ENSMUSG00000023067	protein_coding	1	0	0	1	0	1	0	1	0	0	0	4	0	4
Otop1	ENSMUSG00000051596	protein_coding	1	-1	-1	0	0	0	0	0	0	0	0	1	2	3
Hpca	ENSMUSG00000028785	protein_coding	1	0	0	0	0	0	0	0	0	0	0	1	0	1
Dnase1l1	ENSMUSG00000019088	protein_coding	1	0	0	0	0	0	0	0	-1	0	0	1	1	2
Knstrn	ENSMUSG00000027331	protein_coding	1	0	0	0	0	0	0	0	0	0	0	1	0	1
Ptx3	ENSMUSG00000027832	protein_coding	1	0	1	0	0	0	0	0	0	0	0	2	0	2
H2-Q6	ENSMUSG00000073409	protein_coding	1	0	1	1	0	0	0	1	1	1	1	7	0	7
Tslp	ENSMUSG00000024379	protein_coding	1	0	0	0	-1	0	-1	0	0	0	0	1	2	3
RP23-386E10.7	ENSMUSG00000050538	protein_coding	1	0	0	0	0	0	0	0	0	0	0	1	0	1
Clec4b1	ENSMUSG00000030147	protein_coding	1	0	1	0	0	0	0	0	0	0	0	2	0	2
Prokr1	ENSMUSG00000049409	protein_coding	1	0	0	0	0	0	0	0	0	0	0	1	0	1
Spib	ENSMUSG00000008193	protein_coding	1	0	0	0	1	0	-1	0	0	0	0	2	1	3
Hsh2d	ENSMUSG00000062007	protein_coding	1	0	0	0	0	0	0	0	0	0	0	1	0	1
Cdca8	ENSMUSG00000028873	protein_coding	1	0	0	0	0	0	0	0	0	0	0	1	0	1
Tspan32	ENSMUSG00000000244	protein_coding	1	0	0	0	0	0	0	0	0	0	0	1	0	1
Rltpr	ENSMUSG00000050357	protein_coding	1	0	0	0	0	0	0	0	0	0	0	1	0	1
Pglyrp2	ENSMUSG00000079563	protein_coding	1	0	0	0	0	0	0	0	0	0	0	1	0	1
Nts	ENSMUSG00000019890	protein_coding	1	0	0	0	0	0	0	0	0	0	0	1	0	1
Fosl1	ENSMUSG00000024912	protein_coding	1	0	0	0	0	0	0	0	0	0	0	1	0	1
Gm10645	ENSMUSG00000074228	protein_coding	1	0	0	0	0	0	0	0	0	0	0	1	0	1
Ccnb1	ENSMUSG00000041431	protein_coding	1	0	0	0	0	0	0	0	0	0	0	1	0	1
[truncated: 3,552 more rows]

## Sheet: eWAT AR-mRNAs
EsembleID	Symbol	Type	eWAT_008w_log2FPKM	eWAT_026w_log2FPKM	eWAT_060w_log2FPKM	eWAT_078w_log2FPKM	eWAT_104w_log2FPKM
ENSMUSG00000004952	Rasa4	protein_coding	3.41547	5.25398	5.06532	9.53531	7.2255
ENSMUSG00000035273	Hpse	protein_coding	1.69837	2.27949	4.31656	12.7565	9.42471
ENSMUSG00000021322	Aoah	protein_coding	0.752085	1.03724	1.85601	3.11293	2.79199
ENSMUSG00000026600	Soat1	protein_coding	1.78846	2.847	3.3136	11.1079	8.21497
ENSMUSG00000019278	Dpep1	protein_coding	41.0266	53.8064	73.6532	88.658	69.8898
ENSMUSG00000046805	Mpeg1	protein_coding	12.1129	19.7306	26.6672	164.552	110.083
ENSMUSG00000052026	Slc6a7	protein_coding	0.224957	1.08729	1.84226	3.59722	3.03582
ENSMUSG00000030329	Pianp	protein_coding	1.22351	2.25482	2.99993	15.6672	9.58715
ENSMUSG00000029919	Hpgds	protein_coding	0.939161	1.68998	2.48643	14.1424	9.5623
ENSMUSG00000051343	Rab11fip5	protein_coding	10.5451	11.389	12.3223	21.6091	16.0151
ENSMUSG00000028599	Tnfrsf1b	protein_coding	8.84571	10.4161	11.95	26.5908	20.6505
ENSMUSG00000039062	Anpep	protein_coding	9.48275	11.617	13.9942	62.7413	40.9025
ENSMUSG00000030720	Cln3	protein_coding	2.73627	3.11535	3.30093	6.32334	5.02936
ENSMUSG00000021281	Tnfaip2	protein_coding	4.00663	7.45404	6.78926	22.6231	17.4227
ENSMUSG00000026123	Plekhb2	protein_coding	4.66928	5.48007	6.06774	9.84663	8.35229
ENSMUSG00000020120	Plek	protein_coding	3.19826	4.49597	6.48105	25.0936	18.295
ENSMUSG00000027698	Nceh1	protein_coding	2.18019	3.57805	4.03426	20.31	13.6302
ENSMUSG00000031129	Slc9a9	protein_coding	2.10798	2.21824	3.59331	6.78586	4.68419
ENSMUSG00000024621	Csf1r	protein_coding	32.7398	34.3503	46.7627	86.5693	57.8785
ENSMUSG00000036381	P2ry14	protein_coding	0.179	0.211767	0.301951	0.868322	0.641251
ENSMUSG00000021003	Galc	protein_coding	1.43214	1.89672	1.89927	4.2545	2.94694
ENSMUSG00000046688	Tifa	protein_coding	2.43948	2.5067	3.46049	6.93056	4.73764
ENSMUSG00000021998	Lcp1	protein_coding	6.63745	8.89579	11.352	43.3361	30.8597
ENSMUSG00000011008	Mcoln2	protein_coding	0.462605	0.743538	1.07097	3.90681	3.24987
ENSMUSG00000025877	Hk3	protein_coding	2.17415	2.96941	3.98727	22.1352	15.2799
ENSMUSG00000071714	Csf2rb2	protein_coding	3.5174	5.93214	6.13351	13.7455	9.57615
ENSMUSG00000042349	Ikbke	protein_coding	1.53573	1.83348	2.30264	4.59198	3.96096
ENSMUSG00000036908	Unc93b1	protein_coding	33.4342	35.1948	42.7446	89.8485	68.5108
ENSMUSG00000036943	Rab8b	protein_coding	7.70236	7.98771	9.92287	24.6276	17.7835
ENSMUSG00000048677	Tpcn2	protein_coding	3.5239	4.67063	5.01381	14.0733	10.0065
ENSMUSG00000040613	Apobec1	protein_coding	8.12021	9.98859	11.0936	44.9171	30.0846
ENSMUSG00000078945	Naip2	protein_coding	0.885228	1.09196	1.60365	4.21138	3.46436
ENSMUSG00000037902	Sirpa	protein_coding	16.0826	18.2794	20.4149	64.9543	43.9709
ENSMUSG00000062082	Cd200r4	protein_coding	0.403544	0.606264	1.09718	5.30879	4.01399
ENSMUSG00000017466	Timp2	protein_coding	141.847	174.592	217.219	282.147	236.585
ENSMUSG00000023913	Pla2g7	protein_coding	9.91248	10.9483	13.4418	35.9901	29.7486
ENSMUSG00000021596	Mctp1	protein_coding	0.495199	0.71271	0.949675	1.59768	1.16262
ENSMUSG00000072812	Ahnak2	protein_coding	1.18816	2.01911	1.8412	5.74171	4.15791
ENSMUSG00000032122	Slc37a2	protein_coding	1.11426	1.66886	2.47111	20.1146	11.6606
ENSMUSG00000035891	Cerk	protein_coding	7.06042	7.94304	8.47365	20.7946	15.8269
ENSMUSG00000036046	RP23-180L12.1	protein_coding	5.83515	6.45749	6.90061	15.2293	11.1756
ENSMUSG00000053040	Aph1c	protein_coding	0.875684	1.20947	1.39971	5.34309	3.40072
ENSMUSG00000004730	Adgre1	protein_coding	12.2389	13.184	21.8966	71.4765	46.8276
ENSMUSG00000001750	Tcirg1	protein_coding	9.86185	11.6596	11.6161	45.61	30.515
ENSMUSG00000003363	Pld3	protein_coding	18.8778	22.4453	27.0047	104.752	68.7053
ENSMUSG00000037306	Man1c1	protein_coding	5.55523	6.25381	6.48064	13.9619	10.9465
ENSMUSG00000015340	Cybb	protein_coding	5.97642	6.76778	9.46438	28.6771	21.2128
ENSMUSG00000058818	Pirb	protein_coding	6.04913	8.17452	10.5794	32.6679	23.4692
ENSMUSG00000034652	Cd300a	protein_coding	3.17531	4.6856	5.51556	26.4757	17.7732
ENSMUSG00000022408	Fam83f	protein_coding	0.693495	1.42544	1.18388	4.99499	3.22053
ENSMUSG00000040552	C3ar1	protein_coding	4.12975	5.58163	6.60324	33.1011	19.9664
ENSMUSG00000029470	P2rx4	protein_coding	6.52953	8.23835	8.77377	20.4485	15.8977
ENSMUSG00000042286	Stab1	protein_coding	13.9875	18.7898	24.2225	41.864	30.2816
ENSMUSG00000000290	Itgb2	protein_coding	15.0597	20.5476	23.7048	89.801	65.2158
ENSMUSG00000029468	P2rx7	protein_coding	2.55142	3.16502	3.75121	7.35341	6.10723
ENSMUSG00000027339	Rassf2	protein_coding	3.47315	4.28527	5.33373	7.87257	7.62402
ENSMUSG00000058486	Wdr91	protein_coding	4.80687	5.93463	5.8207	13.393	9.62424
ENSMUSG00000033825	Tpsb2	protein_coding	8.6204	17.1128	34.9174	64.7554	44.8479
ENSMUSG00000038147	Cd84	protein_coding	2.33962	2.95661	4.07883	23.0435	14.9726
ENSMUSG00000032812	Arap1	protein_coding	5.90687	5.85869	6.68042	12.651	9.90752
ENSMUSG00000000957	Mmp14	protein_coding	12.6809	18.0204	19.7788	37.2131	28.8718
ENSMUSG00000021190	Lgmn	protein_coding	45.8579	58.4507	67.2943	238.252	167.067
ENSMUSG00000052477	AC123856.2	protein_coding	0.166531	0.911025	5.67312	8.86274	10.3729
ENSMUSG00000061068	Mcpt4	protein_coding	8.15909	14.2213	29.3014	56.2133	39.4972
ENSMUSG00000029816	Gpnmb	protein_coding	5.69697	18.9452	24.0055	278.666	166.974
ENSMUSG00000044629	Cnrip1	protein_coding	1.86049	1.81678	2.00701	4.68195	3.27045
ENSMUSG00000028591	Pramef12	protein_coding	0.0754477	0.292341	0.701452	1.05367	1.13214
ENSMUSG00000033777	Tlr13	protein_coding	0.873908	1.88704	2.02934	14.5712	9.24891
ENSMUSG00000041515	Irf8	protein_coding	2.0388	2.36883	3.34544	8.47346	6.64349
ENSMUSG00000022148	Fyb	protein_coding	1.24018	1.43388	2.3404	6.98007	5.46662
ENSMUSG00000029925	Tbxas1	protein_coding	1.73888	1.59139	2.5676	8.49214	5.39793
ENSMUSG00000112023	Lilr4b	protein_coding	4.45227	7.58568	7.31009	32.4547	23.4499
ENSMUSG00000025154	Arhgap19	protein_coding	1.67251	1.69972	3.10337	11.3471	7.72629
ENSMUSG00000024781	Lipa	protein_coding	28.1869	37.6746	36.2031	161.777	108.925
ENSMUSG00000028581	Laptm5	protein_coding	24.8701	27.4713	33.249	102.485	72.9654
ENSMUSG00000026317	Cln8	protein_coding	3.05396	3.19335	3.40191	9.06116	6.25626
ENSMUSG00000095609	RP24-482L4.3	protein_coding	1.45266	1.32685	2.08447	4.43066	3.68133
ENSMUSG00000022415	Syngr1	protein_coding	0.622224	1.48776	1.69378	10.2434	5.38655
ENSMUSG00000038642	Ctss	protein_coding	61.6686	78.6028	114.717	568.398	403.065
ENSMUSG00000025473	Adam8	protein_coding	2.8754	5.32152	4.97599	40.2146	22.2766
ENSMUSG00000020143	Dock2	protein_coding	1.86973	1.96229	3.29634	9.09946	6.37735
ENSMUSG00000027386	Fbln7	protein_coding	0.683042	1.10226	1.48092	5.93067	2.76041
ENSMUSG00000003882	Il7r	protein_coding	0.554144	1.41621	1.92128	11.6076	8.31689
ENSMUSG00000024672	Ms4a7	protein_coding	1.56179	2.17179	3.97847	17.475	11.0759
ENSMUSG00000043004	Gng2	protein_coding	5.00591	5.0894	6.75999	13.6431	10.4794
ENSMUSG00000004707	Ly9	protein_coding	1.15357	1.64859	3.06491	16.711	12.6089
ENSMUSG00000026177	Slc11a1	protein_coding	6.41506	9.40092	10.0788	42.3157	29.9319
ENSMUSG00000015950	Ncf1	protein_coding	8.0676	9.74587	12.1133	31.1142	22.9279
ENSMUSG00000061132	Blnk	protein_coding	1.29273	1.76134	1.98658	8.21948	5.41696
ENSMUSG00000020901	Pik3r5	protein_coding	1.88503	2.82132	2.79022	9.28926	6.84241
ENSMUSG00000034116	Vav1	protein_coding	2.17127	2.34501	3.07072	9.42624	7.59353
ENSMUSG00000022488	Nckap1l	protein_coding	4.64005	4.98126	7.18558	25.131	17.2766
ENSMUSG00000026656	Fcgr2b	protein_coding	9.00545	10.4386	13.8088	17.5332	17.6209
ENSMUSG00000026712	Mrc1	protein_coding	14.5291	16.1133	27.09	40.3267	34.7119
ENSMUSG00000021306	Gpr137b	protein_coding	4.04244	5.12593	5.1472	22.4081	14.7561
ENSMUSG00000054520	Sh3bp2	protein_coding	2.9633	3.58887	3.87852	9.75272	7.6464
ENSMUSG00000024737	Slc15a3	protein_coding	1.43912	1.90006	2.15959	13.3065	9.57516
ENSMUSG00000018774	Cd68	protein_coding	30.599	49.8201	67.1587	332.878	220.518
ENSMUSG00000024300	Myo1f	protein_coding	3.50909	4.28169	5.18182	22.699	15.4196
ENSMUSG00000027995	Tlr2	protein_coding	2.39246	2.80119	3.69354	6.83871	5.31173
ENSMUSG00000036896	C1qc	protein_coding	69.1309	82.5447	119.747	296.374	228.629
ENSMUSG00000039982	Dtx4	protein_coding	4.12236	4.4517	5.74102	11.5504	8.34149
ENSMUSG00000024965	Fermt3	protein_coding	7.40803	8.32413	10.2889	29.4612	21.5087
ENSMUSG00000041827	Oasl1	protein_coding	0.782348	0.901165	1.18445	3.01396	2.52908
ENSMUSG00000034854	Mfsd12	protein_coding	8.2943	10.4045	9.98915	44.5258	29.9984
ENSMUSG00000025044	Msr1	protein_coding	1.10997	1.66241	2.28982	6.6747	5.15215
ENSMUSG00000074802	Gas2l3	protein_coding	0.349975	0.463977	0.495497	2.33674	1.43834
ENSMUSG00000052889	Prkcb	protein_coding	0.550043	0.76605	1.08685	3.12945	2.47228
ENSMUSG00000050830	Vwc2	protein_coding	0.132705	0.489734	0.757491	1.08808	1.00335
ENSMUSG00000074785	Plxnc1	protein_coding	0.580686	0.737303	1.05659	2.88679	2.44595
ENSMUSG00000021457	Syk	protein_coding	4.51845	5.39001	6.71587	15.365	12.7052
ENSMUSG00000038179	Slamf7	protein_coding	0.746022	0.989156	1.62144	7.30885	5.85106
ENSMUSG00000023992	Trem2	protein_coding	2.05439	3.7354	5.84832	60.3653	31.0461
ENSMUSG00000074361	C5ar2	protein_coding	0.624566	0.805349	0.999744	2.4755	1.86704
ENSMUSG00000022952	Runx1	protein_coding	0.528248	0.660366	0.689337	1.68617	1.4196
ENSMUSG00000024164	C3	protein_coding	268.483	361.506	473.462	639.846	624.793
ENSMUSG00000034593	Myo5a	protein_coding	3.01328	3.89797	4.42825	9.45394	7.25106
ENSMUSG00000037280	Galnt6	protein_coding	1.10901	1.79235	1.63324	9.76655	6.03577
ENSMUSG00000022225	Cma1	protein_coding	6.87114	13.6423	26.0155	57.5276	36.667
ENSMUSG00000047592	Nxpe5	protein_coding	1.11646	1.36079	1.96669	3.54759	3.51567
ENSMUSG00000064373	Sepp1	protein_coding	375.845	409.644	514.892	1015.59	649.46
ENSMUSG00000025993	Slc40a1	protein_coding	1.99501	2.10431	2.78213	8.4064	5.06599
ENSMUSG00000026737	Pip4k2a	protein_coding	7.96689	6.99751	8.71982	17.1075	13.76
ENSMUSG00000003283	Hck	protein_coding	1.58648	1.9578	2.74261	10.5603	7.58962
ENSMUSG00000028238	Atp6v0d2	protein_coding	1.56274	4.68279	6.04179	79.3559	48.511
ENSMUSG00000051506	Wdfy4	protein_coding	0.951726	1.1582	1.76919	4.29953	3.84897
ENSMUSG00000001865	Cpa3	protein_coding	3.86943	6.40915	13.1023	22.1612	16.1534
ENSMUSG00000040747	Cd53	protein_coding	15.0925	17.039	24.2101	73.9319	59.8476
ENSMUSG00000099398	Ms4a14	protein_coding	0.583062	0.848815	1.45163	3.39984	2.32309
ENSMUSG00000034641	Cd300ld	protein_coding	4.0162	5.89529	6.21031	17.1603	11.8987
ENSMUSG00000036606	Plxnb2	protein_coding	9.61115	12.6296	13.747	22.2632	17.2085
ENSMUSG00000030047	Arhgap25	protein_coding	2.10387	2.52093	2.97601	18.2406	11.6596
ENSMUSG00000004207	Psap	protein_coding	637.136	672.391	677.174	1846.44	1329.51
ENSMUSG00000056529	Ptafr	protein_coding	8.76822	9.25604	11.7901	30.6626	21.7666
ENSMUSG00000044811	Cd300d	protein_coding	3.06455	4.69591	6.22322	40.6528	23.7837
ENSMUSG00000018008	Cyth4	protein_coding	6.20391	6.55082	8.06387	26.4051	17.1025
ENSMUSG00000015947	Fcgr1	protein_coding	1.62632	2.33466	3.40372	10.8657	9.10268
ENSMUSG00000040751	Lat2	protein_coding	3.25045	4.16642	4.9321	30.7363	20.7541
ENSMUSG00000031903	Pla2g15	protein_coding	12.5709	12.495	17.1425	37.1328	26.7044
ENSMUSG00000041362	Shtn1	protein_coding	4.20171	4.69792	4.81807	10.7014	8.91918
ENSMUSG00000020573	Pik3cg	protein_coding	0.742354	0.789237	1.31077	2.75266	2.39744
ENSMUSG00000047180	Neurl3	protein_coding	4.73522	5.00991	6.24006	11.9033	8.53727
ENSMUSG00000040659	Efhd2	protein_coding	21.6226	24.8644	24.2459	61.6304	46.2118
ENSMUSG00000025461	Cd163l1	protein_coding	0.316337	0.770346	2.67553	3.3276	2.49633
ENSMUSG00000074622	Mafb	protein_coding	11.3816	15.8702	17.9501	44.3885	27.7746
ENSMUSG00000044042	Fmn1	protein_coding	0.162054	0.300592	0.424578	1.01427	0.760117
ENSMUSG00000021451	Sema4d	protein_coding	0.810461	1.03392	1.25369	4.28598	3.28881
ENSMUSG00000074109	Mrgprx2	protein_coding	0.0962049	0.272529	0.475437	0.626874	0.586622
ENSMUSG00000024679	Ms4a6d	protein_coding	4.56786	7.5746	10.995	31.0687	27.0354
ENSMUSG00000028111	Ctsk	protein_coding	20.521	22.4309	26.7822	202.113	100.504
ENSMUSG00000006273	Atp6v1b2	protein_coding	20.9434	26.4754	25.1231	57.2178	45.3398
ENSMUSG00000061175	Fnip2	protein_coding	1.85255	2.26659	2.15894	7.05829	5.25557
ENSMUSG00000022667	Cd200r1	protein_coding	2.50149	2.61934	3.82458	15.792	10.4012
ENSMUSG00000089942	Pira2	protein_coding	0.425927	0.488792	0.611585	2.76747	1.89225
ENSMUSG00000028249	Sdcbp	protein_coding	22.434	25.7288	25.9597	50.0313	41.3353
ENSMUSG00000044583	Tlr7	protein_coding	1.88692	2.28424	3.21455	8.1942	5.4415
ENSMUSG00000049130	C5ar1	protein_coding	9.93677	16.6714	17.5722	45.6076	35.6751
ENSMUSG00000031264	Btk	protein_coding	2.06066	2.19017	2.79899	7.71676	6.5825
ENSMUSG00000044206	Vsig4	protein_coding	1.17062	2.75084	5.09122	13.1372	8.64683
ENSMUSG00000018920	Cxcl16	protein_coding	4.55036	5.44528	7.12679	13.0005	10.9132
ENSMUSG00000038910	Plcl2	protein_coding	3.21418	3.0929	3.52658	8.06283	7.12913
ENSMUSG00000058099	Nfam1	protein_coding	3.10374	2.78895	3.77316	7.74207	5.75175
ENSMUSG00000026480	Ncf2	protein_coding	2.37379	2.6147	3.07712	9.34458	6.58227
ENSMUSG00000028327	Stra6l	protein_coding	0.0504364	0.099322	0.0885171	0.804576	0.514882
ENSMUSG00000031443	F7	protein_coding	1.0185	1.88915	2.15761	15.4681	10.254
ENSMUSG00000026437	Cdk18	protein_coding	1.15741	1.95316	1.5156	7.72977	4.63404
ENSMUSG00000039193	Nlrc4	protein_coding	0.350689	0.478506	0.666475	1.6673	1.35714
ENSMUSG00000031740	Mmp2	protein_coding	20.3052	25.4547	28.0262	57.8652	35.6612
ENSMUSG00000034707	Gns	protein_coding	20.1604	23.7487	23.5464	34.5901	28.5328
ENSMUSG00000069516	Lyz2	protein_coding	421.539	426.276	694.444	2498.01	1528.39
ENSMUSG00000040345	Arhgap9	protein_coding	3.45741	3.44306	4.51348	14.0587	9.66305
ENSMUSG00000030789	Itgax	protein_coding	2.14999	3.46622	4.20135	30.9831	18.8837
ENSMUSG00000029771	Irf5	protein_coding	9.43014	9.74209	10.7931	24.5896	18.0868
ENSMUSG00000003812	Dnase2a	protein_coding	3.5519	5.03257	5.69592	19.7697	12.5512
ENSMUSG00000006344	Ggt5	protein_coding	5.2449	6.82841	8.1058	9.90504	8.66159
ENSMUSG00000034947	Tmem106a	protein_coding	15.1161	19.0204	19.8774	43.8522	35.2258
ENSMUSG00000035004	Igsf6	protein_coding	2.82004	3.30641	3.90925	14.522	9.66078
ENSMUSG00000046711	Hmga1	protein_coding	7.61683	11.3846	9.54938	34.1656	23.8137
ENSMUSG00000034993	Vat1	protein_coding	57.1676	75.3453	72.0781	203.196	148.116
ENSMUSG00000026357	Rgs18	protein_coding	1.68623	1.94145	3.01709	8.07385	5.29035
ENSMUSG00000057191	RP23-411N10.2	protein_coding	4.23849	5.08623	6.8171	14.2786	11.9985
ENSMUSG00000059555	Tor4a	protein_coding	4.54595	4.74513	5.59887	9.42748	8.12197
ENSMUSG00000027188	Pamr1	protein_coding	2.6697	4.83055	5.04657	9.64603	7.32174
ENSMUSG00000040713	Creg1	protein_coding	27.2662	36.7916	37.2734	122.973	87.2714
ENSMUSG00000052102	Gnpda1	protein_coding	9.4417	10.1119	9.88429	16.3149	14.6669
ENSMUSG00000020312	Shc2	protein_coding	1.41108	1.82899	1.77036	3.66208	2.98814
ENSMUSG00000032698	Lmo2	protein_coding	12.7599	14.0902	15.382	33.5356	26.8765
ENSMUSG00000050721	Plekho2	protein_coding	8.58979	10.2751	9.92556	25.013	17.75
ENSMUSG00000022014	Epsti1	protein_coding	4.12241	4.33338	6.27295	11.1455	10.3722
ENSMUSG00000028917	Plekhm2	protein_coding	8.93337	10.9916	9.76848	20.2242	15.5194
ENSMUSG00000027293	Ehd4	protein_coding	19.4726	21.1351	20.0459	36.0419	28.8594
ENSMUSG00000067591	Klra3	protein_coding	0.107908	0.177482	0.715781	3.46044	2.62776
ENSMUSG00000024680	Ms4a2	protein_coding	0.148726	0.261452	0.445886	0.717924	0.586533
ENSMUSG00000036905	C1qb	protein_coding	133.955	161.24	222.756	674.193	480.009
ENSMUSG00000055541	Lair1	protein_coding	0.467149	0.604526	0.975585	4.45772	2.89936
ENSMUSG00000015134	Aldh1a3	protein_coding	4.92805	8.36786	9.4538	11.3175	11.1931
ENSMUSG00000025232	Hexa	protein_coding	69.0948	80.5085	94.4311	233.019	167.979
ENSMUSG00000026981	Il1rn	protein_coding	0.224518	0.381053	0.503773	4.26037	2.41364
ENSMUSG00000074607	Tox2	protein_coding	0.539245	0.613034	0.76601	1.73535	1.32908
ENSMUSG00000019929	Dcn	protein_coding	204.479	258.48	330.895	366.711	333.663
ENSMUSG00000030798	Cd37	protein_coding	6.88858	7.74727	11.1646	25.7522	21.4601
ENSMUSG00000005142	Man2b1	protein_coding	23.7192	23.2204	26.1908	42.7239	31.7633
ENSMUSG00000020399	Havcr2	protein_coding	0.248891	0.340493	0.378327	1.4347	1.08217
ENSMUSG00000059498	Fcgr3	protein_coding	22.8582	27.9004	36.3232	103.862	77.524
ENSMUSG00000028859	Csf3r	protein_coding	0.92352	2.24944	2.57362	4.10956	3.69112
ENSMUSG00000019564	Arid3a	protein_coding	1.16945	1.2276	1.43737	3.11615	2.69986
ENSMUSG00000043740	RP23-394K2.4	protein_coding	0.159438	0.268356	0.33139	2.59595	1.84731
ENSMUSG00000033386	Frrs1	protein_coding	1.72492	2.1411	2.15147	3.72438	2.97324
ENSMUSG00000024696	Lpxn	protein_coding	3.5441	4.44046	5.38929	20.4122	13.5195
ENSMUSG00000033066	Gas7	protein_coding	6.59623	6.70025	8.88552	16.436	11.6744
ENSMUSG00000031591	Asah1	protein_coding	30.4877	31.3485	31.7036	50.3977	40.7663
ENSMUSG00000029007	Agtrap	protein_coding	7.42827	7.84999	9.2537	12.9066	10.9796
ENSMUSG00000026956	Uap1l1	protein_coding	4.96876	7.62319	7.48379	23.5262	16.6077
ENSMUSG00000027423	Snx5	protein_coding	25.2081	25.2116	29.9238	66.303	46.9911
ENSMUSG00000048865	Arhgap30	protein_coding	2.85746	3.44009	4.2319	9.671	8.31325
ENSMUSG00000067149	Jchain	protein_coding	3.35827	13.5614	55.4697	91.3409	104.183
ENSMUSG00000026958	Dpp7	protein_coding	5.77567	7.7322	8.01181	14.5666	11.7311
ENSMUSG00000063193	Cd300lb	protein_coding	2.78147	3.9523	4.28071	20.7659	13.6448
ENSMUSG00000048612	Myof	protein_coding	3.93556	5.02991	6.26827	11.5218	9.38225
ENSMUSG00000033207	Mamdc2	protein_coding	2.90171	3.64945	4.0598	12.7824	8.22058
ENSMUSG00000036622	Atp13a2	protein_coding	9.46965	9.62143	10.2616	23.5311	15.1811
ENSMUSG00000005339	Fcer1a	protein_coding	0.415986	1.19282	2.89627	5.87761	4.43496
ENSMUSG00000032890	Rims3	protein_coding	0.117999	0.162138	0.1599	0.669675	0.475869
ENSMUSG00000069792	Wfdc17	protein_coding	37.2532	54.0127	106.694	294.348	235.634
ENSMUSG00000020473	Aebp1	protein_coding	80.5883	104.281	133.238	167.46	156.301
ENSMUSG00000056069	Fam105a	protein_coding	2.76596	3.01146	3.9449	7.3501	6.2869
ENSMUSG00000021822	Plau	protein_coding	31.9085	35.9273	41.0932	62.9349	50.0869
ENSMUSG00000039474	Wfs1	protein_coding	5.58124	6.76626	6.38435	21.5853	13.9218
ENSMUSG00000035824	Tk2	protein_coding	8.75472	9.76947	9.43434	14.2173	11.6028
ENSMUSG00000032089	Il10ra	protein_coding	3.96691	3.99722	5.5168	11.4316	9.18792
ENSMUSG00000017929	B4galt5	protein_coding	4.84019	6.98407	6.2852	13.0138	10.6974
ENSMUSG00000020611	Gna13	protein_coding	6.18574	6.36181	6.9807	10.9715	9.17232
ENSMUSG00000005087	Cd44	protein_coding	3.84511	4.27237	4.96504	18.051	12.1394
ENSMUSG00000073490	Ifi207	protein_coding	10.226	17.9801	19.1844	31.0552	25.4304
ENSMUSG00000070570	Slc17a7	protein_coding	0.0622387	0.310603	0.698159	0.538579	0.598889
ENSMUSG00000034708	Grn	protein_coding	87.8391	86.3857	92.7451	194.951	141.826
ENSMUSG00000045404	Kcnk13	protein_coding	0.865197	1.29818	1.37396	3.88267	2.32469
ENSMUSG00000022237	Ankrd33b	protein_coding	0.316753	0.641236	0.629574	1.21505	1.06857
ENSMUSG00000040964	Arhgef10l	protein_coding	2.52931	3.20948	3.04279	5.53997	4.64559
ENSMUSG00000049526	Tmem202	protein_coding	1.39878	1.94732	1.97092	4.88957	3.5782
ENSMUSG00000022575	Gsdmd	protein_coding	12.1368	12.7416	14.1137	19.8988	19.1765
ENSMUSG00000048163	Selplg	protein_coding	4.46829	4.47472	6.77802	16.0804	12.149
ENSMUSG00000027506	Tpd52	protein_coding	3.58427	4.41618	5.06313	12.1106	8.49545
ENSMUSG00000040907	Atp1a3	protein_coding	2.73261	4.73797	4.45824	12.8072	8.07915
ENSMUSG00000040188	Scamp2	protein_coding	16.1809	16.4443	17.9118	25.8517	21.2618
ENSMUSG00000029175	Slc35f6	protein_coding	2.91874	3.03409	3.10571	6.64452	4.91089
ENSMUSG00000052688	Rab7b	protein_coding	5.11618	7.03047	6.80884	23.372	15.014
ENSMUSG00000031387	Renbp	protein_coding	5.69504	8.39924	8.49433	23.1061	17.3435
ENSMUSG00000021939	Ctsb	protein_coding	266.676	279.733	300.953	764.584	539.397
ENSMUSG00000011148	Adssl1	protein_coding	2.61309	3.90755	3.42705	15.2091	9.71645
ENSMUSG00000026288	Inpp5d	protein_coding	2.78678	3.63064	4.10294	7.87257	6.06322
ENSMUSG00000032322	Pstpip1	protein_coding	1.87848	2.06069	2.47649	7.94239	5.34727
ENSMUSG00000050390	RP23-284L6.7	protein_coding	3.51913	4.82881	4.4822	13.0471	8.29932
ENSMUSG00000039206	Daglb	protein_coding	3.88933	3.82651	4.04098	9.00793	6.30817
ENSMUSG00000029994	Anxa4	protein_coding	14.7475	16.1983	17.5084	36.974	27.4531
ENSMUSG00000058715	Fcer1g	protein_coding	33.6853	35.8443	52.7751	178.757	115.727
ENSMUSG00000031907	Zfp90	protein_coding	1.13615	1.11664	1.31031	2.32837	1.86616
ENSMUSG00000032020	Ubash3b	protein_coding	0.738294	0.668902	0.954586	2.56205	1.93485
ENSMUSG00000019876	Pkib	protein_coding	0.089039	0.098454	0.137729	0.779081	0.538457
ENSMUSG00000025534	Gusb	protein_coding	14.0497	15.3921	16.6775	50.9725	32.101
ENSMUSG00000059089	Fcgr4	protein_coding	1.00525	1.46618	1.86299	14.351	10.5003
ENSMUSG00000035158	Mitf	protein_coding	2.64858	4.18312	3.65344	6.2975	5.50186
ENSMUSG00000002111	Spi1	protein_coding	7.44338	8.51662	9.95142	39.8445	26.4336
ENSMUSG00000052459	Atp6v1a	protein_coding	14.7473	15.6942	16.2872	32.6922	25.7685
ENSMUSG00000078771	Evi2a	protein_coding	4.16927	3.7452	5.15518	18.1776	12.208
ENSMUSG00000004266	Ptpn6	protein_coding	5.2861	5.2237	7.82598	21.0358	18.1736
ENSMUSG00000020234	AC155937.2	protein_coding	2.16166	2.55818	2.68365	11.9637	7.42578
ENSMUSG00000028497	Hacd4	protein_coding	3.29866	2.58834	4.29614	7.82281	5.47369
ENSMUSG00000053063	Clec12a	protein_coding	1.41734	1.70058	3.40212	16.3963	9.13081
ENSMUSG00000044350	Lacc1	protein_coding	3.75695	3.7881	4.99728	8.68969	6.77258
ENSMUSG00000017760	Ctsa	protein_coding	32.1338	36.2067	38.7108	94.6529	66.2378
ENSMUSG00000043832	Clec4a3	protein_coding	7.86863	7.17212	10.5862	19.7418	15.618
ENSMUSG00000020340	Cyfip2	protein_coding	0.573668	0.939352	1.44266	2.95235	2.80035
ENSMUSG00000000278	Scpep1	protein_coding	31.2833	34.4192	35.7583	67.6492	54.6408
ENSMUSG00000031101	Sash3	protein_coding	2.57706	2.37356	3.45835	9.43824	8.37965
ENSMUSG00000036887	C1qa	protein_coding	146.273	164.873	251.555	628.686	484.62
ENSMUSG00000089809	Rasgef1b	protein_coding	0.318065	0.491012	0.4867	1.31204	0.867986
ENSMUSG00000040722	Scamp5	protein_coding	6.11658	6.45784	7.0798	10.5038	8.2174
ENSMUSG00000050425	Mrgprb2	protein_coding	0.238985	0.469266	0.785156	1.12381	1.00712
ENSMUSG00000021624	Cd180	protein_coding	1.17001	1.02626	1.62237	8.28088	5.82803
ENSMUSG00000034265	Zdhhc14	protein_coding	2.034	2.78403	2.73946	6.09219	4.15249
ENSMUSG00000022494	Shisa9	protein_coding	0.139845	0.319412	0.679899	0.925348	0.693966
ENSMUSG00000025743	Sdc3	protein_coding	17.7152	16.9727	16.8356	36.2018	27.3989
ENSMUSG00000033249	Hsf4	protein_coding	1.17423	2.3761	2.71176	3.71865	3.27931
ENSMUSG00000049871	Nlrc3	protein_coding	0.144024	0.234265	0.313539	0.759278	0.691069
ENSMUSG00000074677	Sirpb1c	protein_coding	0.124121	0.173392	0.267197	0.817148	0.538439
ENSMUSG00000056515	Rab31	protein_coding	9.78386	9.53458	10.672	21.7679	15.5135
ENSMUSG00000070547	Mrgprb1	protein_coding	0.317327	0.720519	1.33667	1.72078	1.66648
ENSMUSG00000029553	Tfec	protein_coding	0.195371	0.316536	0.487322	1.29509	0.835216
ENSMUSG00000030579	Tyrobp	protein_coding	57.5176	70.1283	102.403	446.727	279.882
ENSMUSG00000012889	Podnl1	protein_coding	0.206886	0.307627	0.752533	1.26129	1.04674
ENSMUSG00000031497	Tnfsf13b	protein_coding	0.490749	0.531236	0.700153	1.21681	0.992724
ENSMUSG00000056737	Capg	protein_coding	18.903	25.2678	28.4261	137.394	80.9787
ENSMUSG00000059182	Skap2	protein_coding	4.67632	4.32324	4.37384	7.56254	6.50405
ENSMUSG00000034839	Larp6	protein_coding	1.16419	1.96861	2.25587	2.85541	2.38982
ENSMUSG00000009772	Nuak2	protein_coding	1.57404	1.9247	2.24647	3.35966	2.92086
ENSMUSG00000039153	Runx2	protein_coding	0.181237	0.35297	0.370202	0.676353	0.699491
ENSMUSG00000062585	Cnr2	protein_coding	0.506513	0.524773	0.735771	2.20691	1.71425
ENSMUSG00000052085	Dock8	protein_coding	2.29626	6.97045	10.4822	13.1144	13.6686
ENSMUSG00000067916	RP23-360J20.1	protein_coding	1.99036	1.98615	2.43037	4.04793	3.24448
ENSMUSG00000056888	Glipr1	protein_coding	2.38882	2.98429	4.24209	23.5444	15.0945
ENSMUSG00000024677	Ms4a6b	protein_coding	3.17856	3.9006	5.04646	8.86084	8.20054
ENSMUSG00000040528	Milr1	protein_coding	0.878489	0.900525	0.983833	3.87874	2.80584
ENSMUSG00000006519	Cyba	protein_coding	51.4723	58.6211	77.5846	301.479	192.43
ENSMUSG00000026627	Tmem206	protein_coding	2.17096	2.62695	2.70368	7.00266	4.67523
ENSMUSG00000043157	Arl11	protein_coding	1.26275	1.8453	2.21283	12.9155	7.69987
ENSMUSG00000037946	Fgd3	protein_coding	0.979923	1.05814	1.40806	3.16482	2.5278
ENSMUSG00000020654	Adcy3	protein_coding	4.70535	4.64047	4.23958	10.9558	7.95176
ENSMUSG00000022912	Pros1	protein_coding	18.7158	18.4133	20.9026	32.0372	26.5015
ENSMUSG00000030342	Cd9	protein_coding	26.7813	34.5788	32.5029	74.6978	57.9898
ENSMUSG00000017754	Pltp	protein_coding	92.3735	109.364	141.029	352.44	220.757
ENSMUSG00000025178	Pi4k2a	protein_coding	11.2937	12.1698	11.8197	22.0692	17.1151
ENSMUSG00000039316	Rftn1	protein_coding	4.1945	3.55029	4.11423	8.61777	6.80613
ENSMUSG00000073489	Ifi204	protein_coding	9.54556	12.8282	17.1364	21.0047	19.2548
ENSMUSG00000009185	Ccl8	protein_coding	13.6828	24.3632	101.764	136.224	190.678
ENSMUSG00000024401	Tnf	protein_coding	0.372667	0.347372	0.320117	1.52819	1.04742
ENSMUSG00000010461	Eya4	protein_coding	0.148464	0.194866	0.436948	0.743404	0.630925
ENSMUSG00000040711	Sh3pxd2b	protein_coding	2.66924	3.88551	4.45175	6.90334	5.54276
ENSMUSG00000055435	Maf	protein_coding	12.5565	13.8054	15.9594	20.7855	20.8827
ENSMUSG00000040133	Gpr176	protein_coding	0.13188	0.322171	0.330884	1.46908	0.984434
ENSMUSG00000035697	Arhgap45	protein_coding	11.3129	11.8001	14.8933	25.4743	24.3586
ENSMUSG00000056130	Ticam2	protein_coding	0.688686	0.703751	1.02013	1.72546	1.58396
ENSMUSG00000032870	Smap2	protein_coding	10.2145	10.7657	11.2466	20.8829	17.0215
ENSMUSG00000021886	Gpr65	protein_coding	1.19923	1.55129	2.10955	5.59963	4.42808
ENSMUSG00000021458	AC130827.2	protein_coding	1.86741	2.08867	2.01665	6.29171	3.87195
ENSMUSG00000020818	Mfsd11	protein_coding	4.40882	4.6532	4.86349	9.7153	7.22612
ENSMUSG00000031165	Was	protein_coding	4.13385	4.08353	4.84946	12.0164	10.0755
ENSMUSG00000026928	Card9	protein_coding	2.1767	2.17726	2.64904	5.94355	4.31641
ENSMUSG00000043613	Mmp3	protein_coding	1.30232	3.08635	2.71936	8.65288	6.9925
ENSMUSG00000026938	Fcna	protein_coding	36.9194	73.3627	97.4836	196.092	137.959
ENSMUSG00000050022	Amz1	protein_coding	0.928765	1.0387	1.02285	3.91613	2.51784
ENSMUSG00000050335	Lgals3	protein_coding	56.8946	79.4646	87.7229	747.783	433.363
ENSMUSG00000042331	Specc1	protein_coding	0.511363	0.904619	0.928693	2.0896	1.73939
ENSMUSG00000021423	Ly86	protein_coding	3.35775	2.85907	5.10447	11.286	9.30084
ENSMUSG00000031266	Gla	protein_coding	2.35461	2.88844	3.1571	14.9644	10.1564
ENSMUSG00000026786	Apbb1ip	protein_coding	2.95297	3.05983	3.28159	7.47091	5.85878
ENSMUSG00000003206	Ebi3	protein_coding	1.60578	2.05825	2.67612	5.56074	4.25138
ENSMUSG00000057948	Unc13d	protein_coding	0.605269	0.710785	1.01507	1.9608	1.88695
ENSMUSG00000025094	Slc18a2	protein_coding	0.182032	0.360718	0.673923	0.784765	0.704753
ENSMUSG00000041261	Car8	protein_coding	0.342601	0.485123	0.623254	0.908688	0.685809
ENSMUSG00000037370	Enpp1	protein_coding	0.397832	0.424937	0.438957	1.29082	1.14389
ENSMUSG00000032220	Myo1e	protein_coding	3.08383	3.48755	3.33426	14.5487	9.52327
ENSMUSG00000037966	Ninj1	protein_coding	29.8952	42.7513	50.6777	128.445	82.7099
ENSMUSG00000089929	Bcl2a1b	protein_coding	0.951528	1.68524	2.49425	22.1838	13.5779
ENSMUSG00000036636	Clcn7	protein_coding	10.1755	11.2226	10.3902	17.334	14.2713
ENSMUSG00000039873	Neurl2	protein_coding	4.3507	5.18448	4.80072	9.95573	7.15558
ENSMUSG00000060594	Layn	protein_coding	2.3211	3.11013	3.22481	6.34818	5.62964
ENSMUSG00000020437	Myo1g	protein_coding	2.50051	2.2419	3.028	7.43742	5.87844
ENSMUSG00000004933	Matk	protein_coding	0.66811	0.79783	0.783015	3.74785	2.04882
ENSMUSG00000031609	Sap30	protein_coding	2.72853	2.64722	3.05582	7.3163	5.18282
ENSMUSG00000030263	Lrmp	protein_coding	3.1235	2.98826	3.53967	8.45826	6.96761
ENSMUSG00000017400	Stac2	protein_coding	1.10674	1.79133	1.90867	6.4287	4.44405
ENSMUSG00000036246	Gmip	protein_coding	4.05956	4.29415	4.82919	7.64895	6.74848
ENSMUSG00000034591	Slc41a2	protein_coding	1.40838	1.61654	1.87154	4.23894	3.26009
ENSMUSG00000021047	Nova1	protein_coding	2.23385	2.5438	3.37179	4.32314	3.81228
ENSMUSG00000023993	Treml1	protein_coding	0.242868	0.427927	0.387693	1.58343	1.02851
ENSMUSG00000039774	Galnt12	protein_coding	0.951559	1.23143	1.33958	4.24851	3.1926
ENSMUSG00000030117	Gdf3	protein_coding	0.0563198	0.111759	0.318494	3.52369	1.79554
ENSMUSG00000043953	Ccrl2	protein_coding	1.15697	1.4282	1.48947	4.07252	3.22712
ENSMUSG00000031007	Atp6ap2	protein_coding	23.5185	26.9464	25.365	40.5733	34.2506
ENSMUSG00000043895	S1pr2	protein_coding	1.4978	1.69539	1.63291	4.12046	3.26471
ENSMUSG00000025723	Nmb	protein_coding	4.79452	10.9173	16.5014	19.8733	17.1341
ENSMUSG00000021262	Evl	protein_coding	8.53	7.91126	8.24832	34.5064	24.4034
ENSMUSG00000060131	Atp8b4	protein_coding	0.468279	0.568059	0.67944	2.4785	1.62637
ENSMUSG00000027875	Hmgcs2	protein_coding	18.3263	33.5635	37.1422	66.9944	67.9788
ENSMUSG00000052384	Nrros	protein_coding	6.79371	6.72246	8.12946	17.5222	13.6218
ENSMUSG00000031875	Cmtm3	protein_coding	16.8135	19.4618	20.3302	37.6813	31.0727
ENSMUSG00000022558	Mroh1	protein_coding	2.45881	3.24945	2.95838	4.26838	3.65372
ENSMUSG00000031444	F10	protein_coding	0.796533	1.07406	1.40631	4.50705	3.294
ENSMUSG00000063506	Arhgap22	protein_coding	1.24428	1.9555	1.88905	5.24423	3.89319
ENSMUSG00000048779	P2ry6	protein_coding	3.58947	4.10402	4.79099	15.58	9.48282
ENSMUSG00000022969	Il10rb	protein_coding	8.65059	9.27001	9.72166	17.9614	14.0819
ENSMUSG00000049037	Clec4a1	protein_coding	8.21052	7.79452	11.5128	19.5526	15.2807
ENSMUSG00000002871	Tpra1	protein_coding	6.4768	6.39894	6.76586	11.7388	9.23733
ENSMUSG00000026109	Tmeff2	protein_coding	1.68681	2.17889	2.87244	3.97138	3.78435
ENSMUSG00000026628	Atf3	protein_coding	3.26742	5.44887	6.58689	38.4384	25.0862
ENSMUSG00000033220	Rac2	protein_coding	5.62043	5.44438	8.36989	23.9987	18.0665
ENSMUSG00000026341	Actr3	protein_coding	34.718	36.0315	36.3372	60.3276	51.2119
ENSMUSG00000029217	Tec	protein_coding	1.97728	2.32885	3.04179	4.70133	4.2858
ENSMUSG00000026979	Psd4	protein_coding	0.508161	0.559217	0.825091	1.88089	1.53756
ENSMUSG00000000318	Clec10a	protein_coding	22.0383	28.6187	41.5479	54.7056	48.4634
ENSMUSG00000071715	Ncf4	protein_coding	3.19375	3.60951	5.22928	16.4686	10.4938
ENSMUSG00000028463	Car9	protein_coding	0.169436	0.271729	0.269515	0.898159	0.662871
ENSMUSG00000002847	Pla1a	protein_coding	22.3988	26.6265	31.1779	43.9307	38.0836
ENSMUSG00000049988	Lrrc25	protein_coding	5.62309	6.02549	7.57705	23.978	15.5471
ENSMUSG00000042129	Rassf4	protein_coding	3.18676	2.96732	4.15624	7.52689	5.67457
ENSMUSG00000067212	H2-T23	protein_coding	32.1155	36.2369	40.7381	64.1111	65.7875
ENSMUSG00000027068	Dhrs9	protein_coding	0.393461	0.493684	0.618988	2.73886	1.93232
ENSMUSG00000027775	Mfsd1	protein_coding	24.0877	28.8751	28.0495	40.3214	37.0108
ENSMUSG00000020592	Sdc1	protein_coding	7.44927	8.03219	6.64701	15.8289	12.7781
ENSMUSG00000022885	St6gal1	protein_coding	4.61202	5.49282	6.30702	9.50062	8.76803
ENSMUSG00000051735	Rinl	protein_coding	1.81874	1.83149	2.41334	4.69376	4.21953
ENSMUSG00000046410	Kcnk6	protein_coding	2.81483	3.04715	3.32742	5.35914	4.2853
ENSMUSG00000035459	Stab2	protein_coding	0.178855	0.213554	0.309677	1.0964	0.70184
ENSMUSG00000052160	Pld4	protein_coding	11.5447	10.5329	16.4388	25.4201	20.5889
ENSMUSG00000004267	Eno2	protein_coding	1.47001	2.49587	2.03983	3.91793	3.59825
ENSMUSG00000079625	Tm4sf19	protein_coding	0.160553	0.831407	0.671801	7.92976	4.78884
ENSMUSG00000025888	Casp1	protein_coding	7.03923	8.23964	11.8576	28.8511	24.5292
ENSMUSG00000030760	Acer3	protein_coding	0.873187	0.876172	0.880211	2.1764	1.61408
ENSMUSG00000030144	Clec4d	protein_coding	1.44941	4.64803	5.92408	42.4004	34.5655
ENSMUSG00000051906	Cd209f	protein_coding	26.0017	32.279	62.9717	64.5294	54.2981
ENSMUSG00000000881	Dlg3	protein_coding	1.91168	2.08795	2.24127	3.61265	3.15581
ENSMUSG00000022788	Fgd4	protein_coding	0.580335	0.711619	0.77372	1.65046	1.22296
ENSMUSG00000060216	Arrb2	protein_coding	13.7112	14.4737	15.4262	24.5903	20.6175
ENSMUSG00000021483	Cdk20	protein_coding	0.960468	1.06941	1.25418	2.68188	1.85571
ENSMUSG00000028159	Dapp1	protein_coding	2.15243	2.04792	2.49642	3.45531	2.96186
ENSMUSG00000089669	Tnfsf13	protein_coding	1.05183	1.36118	1.90544	2.43235	2.38514
ENSMUSG00000041202	Pla2g2d	protein_coding	4.41102	5.57529	11.6904	16.0661	13.1438
ENSMUSG00000057069	Ero1lb	protein_coding	1.39503	1.59793	1.96715	2.68054	2.55867
ENSMUSG00000047810	Ccdc88b	protein_coding	1.54561	1.54864	2.02396	3.7644	3.37407
ENSMUSG00000006731	B4galnt1	protein_coding	2.44338	2.64244	3.35562	11.0658	8.77322
ENSMUSG00000072620	Slfn2	protein_coding	9.16496	10.5368	12.5116	39.0147	29.1991
ENSMUSG00000002699	Lcp2	protein_coding	1.98697	1.75543	2.80494	5.75309	5.18735
ENSMUSG00000079419	Ms4a6c	protein_coding	7.24189	7.78332	11.1689	21.6739	20.8066
ENSMUSG00000024818	Slc25a45	protein_coding	5.56647	5.5731	6.78982	8.92906	7.91774
ENSMUSG00000020553	Pctp	protein_coding	3.1407	3.31653	3.47437	7.07958	5.51801
ENSMUSG00000026307	Scly	protein_coding	3.36299	4.56605	4.36306	6.98275	6.26939
ENSMUSG00000030522	Mtmr10	protein_coding	3.00991	3.10255	3.27411	5.61962	4.24698
ENSMUSG00000032359	Ctsh	protein_coding	18.8394	18.1578	23.5331	46.406	36.7966
ENSMUSG00000037731	Themis2	protein_coding	6.44728	5.58388	6.38336	11.6014	9.88559
ENSMUSG00000038178	Slc43a2	protein_coding	4.21994	4.61145	5.08552	10.868	7.62874
ENSMUSG00000049719	Prss46	protein_coding	0.0173084	0.0406054	0.146873	1.27949	0.610272
ENSMUSG00000026395	Ptprc	protein_coding	1.66902	1.73239	2.6068	6.06364	5.50587
ENSMUSG00000037960	Card19	protein_coding	14.0241	15.91	15.4624	31.7341	25.1104
ENSMUSG00000041058	Wwp1	protein_coding	9.34183	9.78707	11.0885	19.3741	15.2421
ENSMUSG00000024663	Rab3il1	protein_coding	5.63014	5.4204	6.31194	15.1388	11.3457
ENSMUSG00000089844	AC167036.3	protein_coding	0.160124	0.406877	0.553019	1.14033	1.29933
ENSMUSG00000035711	Dok3	protein_coding	2.8382	3.53669	4.30348	8.60937	8.23465
ENSMUSG00000100486	RP24-474C15.1	protein_coding	0.127923	0.362549	0.257855	0.506518	0.425585
ENSMUSG00000005413	Hmox1	protein_coding	25.8271	31.8501	29.5174	110.779	88.7087
ENSMUSG00000079442	St6galnac4	protein_coding	2.71359	2.83067	2.96449	5.6796	4.46452
ENSMUSG00000078502	RP23-285N14.1	protein_coding	0.640984	0.661196	1.09432	2.11211	1.76899
ENSMUSG00000019132	RP23-92G13.4	protein_coding	34.2509	36.3822	36.7009	54.9565	46.7446
ENSMUSG00000034656	Cacna1a	protein_coding	0.749661	0.883857	1.25057	1.93065	1.72728
ENSMUSG00000070323	Mmp27	protein_coding	0.562652	0.505316	0.633066	2.02122	1.26538
ENSMUSG00000025283	Sat1	protein_coding	31.3029	34.8167	35.4361	54.9752	48.1525
ENSMUSG00000020635	Fkbp1b	protein_coding	1.49059	1.5857	1.79035	4.98858	3.35093
ENSMUSG00000026321	Tnfrsf11a	protein_coding	1.22121	1.44527	1.52392	3.95041	2.65013
ENSMUSG00000061119	Prcp	protein_coding	7.81708	6.69577	7.92113	15.2999	11.2714
ENSMUSG00000021765	Fst	protein_coding	3.20842	3.24178	4.06526	6.20442	5.11821
ENSMUSG00000052485	Tmem171	protein_coding	0.0491128	0.10184	0.119664	0.441006	0.4602
ENSMUSG00000047986	Palm3	protein_coding	0.722523	1.12186	1.36962	1.77347	1.97247
ENSMUSG00000049598	Vsig8	protein_coding	0.515646	1.53738	0.862187	17.2577	7.00182
ENSMUSG00000014602	Kif1a	protein_coding	0.187559	0.259001	0.300761	1.31964	0.998956
ENSMUSG00000036526	Card11	protein_coding	0.343416	0.361775	0.692259	2.70959	2.3487
ENSMUSG00000029254	Stap1	protein_coding	0.332784	0.337232	0.557442	2.63331	1.84258
ENSMUSG00000020152	Actr2	protein_coding	24.5864	24.4028	26.4828	40.7344	35.9725
ENSMUSG00000048120	Entpd1	protein_coding	6.60009	7.12783	6.96959	11.1921	9.49082
ENSMUSG00000045362	Tnfrsf26	protein_coding	0.3653	0.385331	0.521949	1.18597	1.10647
ENSMUSG00000053158	Fes	protein_coding	6.24419	5.98885	5.887	10.526	8.67411
ENSMUSG00000000901	Mmp11	protein_coding	5.5021	11.3268	8.74753	20.6923	12.4408
ENSMUSG00000059326	Csf2ra	protein_coding	23.0616	23.1092	23.8477	47.8926	36.9035
ENSMUSG00000031506	Ptpn7	protein_coding	1.13271	1.05208	1.28709	3.66936	2.90732
ENSMUSG00000030536	Iqgap1	protein_coding	7.33239	6.9116	8.41035	16.6857	13.3736
ENSMUSG00000061666	Gdpd1	protein_coding	1.46778	2.35138	2.39982	5.35436	3.97014
ENSMUSG00000033467	Crlf2	protein_coding	13.1797	15.3874	17.6966	38.3338	27.6277
ENSMUSG00000026358	Rgs1	protein_coding	0.203936	0.596541	0.607225	6.43488	4.37829
ENSMUSG00000016256	Ctsz	protein_coding	103.988	135.2	148.783	407.064	294.939
ENSMUSG00000030844	Rgs10	protein_coding	6.84558	6.87893	9.79822	28.6968	16.7291
ENSMUSG00000022831	Hcls1	protein_coding	13.5123	12.8666	15.7407	37.7556	29.3878
ENSMUSG00000033200	Tpsg1	protein_coding	0.132555	0.34089	0.739374	1.06505	0.914302
ENSMUSG00000018927	Ccl6	protein_coding	102.908	142.704	159.547	379.715	403.857
ENSMUSG00000050967	Creg2	protein_coding	0.0948078	0.185964	0.163564	0.626369	0.438839
ENSMUSG00000053318	Slamf8	protein_coding	0.786595	0.796223	1.19974	4.19591	3.74641
ENSMUSG00000031659	Adcy7	protein_coding	4.59687	4.68885	5.66192	13.1721	10.1613
ENSMUSG00000038508	Gdf15	protein_coding	0.443607	1.0381	1.07567	9.2075	7.89089
ENSMUSG00000029762	Akr1b8	protein_coding	11.48	12.6103	15.9946	83.9909	54.8415
ENSMUSG00000064267	Hvcn1	protein_coding	6.33298	7.03728	10.0216	24.4169	19.7625
ENSMUSG00000034902	Pip5k1c	protein_coding	10.5751	10.9369	10.2171	17.4855	13.7727
ENSMUSG00000071379	Hpcal1	protein_coding	17.1897	16.8367	16.2556	32.4567	25.4424
ENSMUSG00000055555	RP23-451C8.2	protein_coding	0.0723223	0.726687	1.56475	2.21114	3.07436
ENSMUSG00000019122	Ccl9	protein_coding	30.2328	42.3648	46.0238	109.676	98.1801
ENSMUSG00000042476	Abcb4	protein_coding	0.143332	0.203758	0.241949	1.14631	0.647198
ENSMUSG00000029560	Snx8	protein_coding	8.05698	9.53104	10.2036	21.0525	16.1763
ENSMUSG00000028931	Kcnab2	protein_coding	2.14283	2.10074	2.90672	7.66461	5.65658
ENSMUSG00000043822	Adamtsl5	protein_coding	4.29749	5.43407	4.91237	8.27247	7.04216
ENSMUSG00000051498	Tlr6	protein_coding	0.657206	0.563466	0.803674	1.86453	1.42045
ENSMUSG00000048521	Cxcr6	protein_coding	0.526973	0.79416	1.62547	2.64173	2.75989
ENSMUSG00000040537	Adam22	protein_coding	0.266161	0.350027	0.437385	0.605259	0.425679
ENSMUSG00000047407	Tgif1	protein_coding	1.46613	1.93383	1.94746	3.54415	2.94905
ENSMUSG00000025017	Pik3ap1	protein_coding	2.24132	2.94006	3.83983	12.4469	9.00486
ENSMUSG00000022303	Dcstamp	protein_coding	0.275983	0.399386	0.382742	1.67673	0.862812
ENSMUSG00000038390	Gpr162	protein_coding	0.341956	0.61175	0.647713	1.42911	1.00157
ENSMUSG00000011171	Vipr2	protein_coding	0.166267	0.174094	0.176995	0.475838	0.334942
ENSMUSG00000042759	Apobr	protein_coding	4.16049	3.88957	4.78717	11.9132	8.99171
ENSMUSG00000004530	Coro1c	protein_coding	8.85766	8.63278	8.16603	15.5724	12.2586
ENSMUSG00000019558	Slc6a8	protein_coding	6.20598	9.9121	8.68157	17.2543	14.0846
ENSMUSG00000043091	Tuba1c	protein_coding	8.45463	8.92679	9.60702	27.1232	19.5243
ENSMUSG00000016206	H2-M3	protein_coding	8.87897	9.60603	11.4927	16.401	16.9514
ENSMUSG00000021948	Prkcd	protein_coding	8.36977	8.34021	8.77301	16.7964	13.4372
ENSMUSG00000050708	Ftl1	protein_coding	1089.57	1393.65	1394.04	3793.58	2453.21
ENSMUSG00000090125	Pou3f1	protein_coding	0.0576483	0.114909	0.124896	0.916825	0.677478
ENSMUSG00000000958	Slc7a7	protein_coding	1.82475	2.14401	2.42881	4.37539	3.4494
ENSMUSG00000003477	Inmt	protein_coding	51.175	67.0128	145.989	149.653	117.676
ENSMUSG00000002602	Axl	protein_coding	30.6559	36.3479	36.9296	52.0432	47.8632
ENSMUSG00000035208	Slfn8	protein_coding	1.42921	1.48424	2.54122	3.89781	4.31506
ENSMUSG00000030433	Sbk2	protein_coding	0.573767	1.17014	1.03486	1.86843	1.80427
ENSMUSG00000098112	Bin2	protein_coding	1.5052	1.63961	2.28562	6.7739	5.50652
ENSMUSG00000001128	Cfp	protein_coding	40.7847	46.1243	60.9708	93.8577	84.9994
ENSMUSG00000021477	Ctsl	protein_coding	68.075	69.6345	73.809	183.472	127.581
ENSMUSG00000006589	Aprt	protein_coding	9.07517	12.6948	12.0522	33.8508	23.1426
ENSMUSG00000032436	Cmtm7	protein_coding	2.89587	2.75905	3.71113	8.55951	6.44029
ENSMUSG00000048965	Mrgpre	protein_coding	0.483314	0.495331	0.464682	1.27754	0.937651
ENSMUSG00000016239	Lonrf3	protein_coding	0.12292	0.20198	0.252017	0.818796	0.58471
ENSMUSG00000039298	Cdk5rap2	protein_coding	0.694993	0.734159	0.870147	1.118	1.03071
ENSMUSG00000028494	Plin2	protein_coding	68.0653	102.026	89.0234	238.989	202.361
ENSMUSG00000031355	Arhgap6	protein_coding	0.551155	0.610516	0.716059	1.19695	0.972939
ENSMUSG00000030134	Rasgef1a	protein_coding	0.254797	0.638248	0.563499	0.945934	0.761586
ENSMUSG00000029177	Cenpa	protein_coding	1.0494	0.883882	1.12173	2.79048	2.01484
ENSMUSG00000030745	Il21r	protein_coding	0.427335	0.670201	1.13225	2.48212	2.98148
ENSMUSG00000020810	Cygb	protein_coding	41.8804	51.7452	42.8089	75.2049	66.3714
ENSMUSG00000000982	Ccl3	protein_coding	0.312481	0.724091	0.78699	5.78142	3.94147
ENSMUSG00000024644	Cndp2	protein_coding	44.1302	53.7584	55.1735	105.441	82.7722
ENSMUSG00000028927	Padi2	protein_coding	0.69811	1.04523	1.30965	1.94476	1.68836
ENSMUSG00000079049	Serpinb1c	protein_coding	0.0175078	0.0231152	0.0154795	0.977667	0.542848
ENSMUSG00000030148	Clec4a2	protein_coding	3.38772	2.95343	4.46197	13.2111	8.37665
ENSMUSG00000015355	Cd48	protein_coding	8.52693	7.5837	10.5916	29.8353	23.3717
ENSMUSG00000074671	Tspyl3	protein_coding	0.985759	0.954193	1.04034	1.99004	1.735
ENSMUSG00000023942	Slc29a1	protein_coding	12.0872	13.3148	14.6285	23.1142	18.3261
ENSMUSG00000033420	Antxr1	protein_coding	3.92764	3.70523	5.0375	6.63589	5.04549
ENSMUSG00000073468	Sft2d1	protein_coding	8.08224	7.27083	7.74729	13.2293	11.3469
ENSMUSG00000026126	Ptpn18	protein_coding	1.60334	1.65671	2.53754	5.65413	4.37055
ENSMUSG00000040855	Reps2	protein_coding	1.07278	1.04431	1.58676	2.50959	2.33117
ENSMUSG00000044162	Tnip3	protein_coding	0.126098	0.140604	0.185022	0.932965	0.537923
ENSMUSG00000032725	Folr2	protein_coding	39.1529	35.3558	55.4711	110.962	78.5242
ENSMUSG00000001281	Itgb7	protein_coding	2.88631	3.2892	5.46255	8.09116	8.47689
ENSMUSG00000054342	Kcnn4	protein_coding	1.4104	1.84288	1.86938	5.66572	3.84122
ENSMUSG00000025314	Ptprj	protein_coding	3.80161	3.84193	5.01093	8.89301	6.86645
ENSMUSG00000049723	Mmp12	protein_coding	4.60685	12.6421	10.4578	93.5546	69.1389
ENSMUSG00000039208	Metrnl	protein_coding	12.8883	15.1128	16.2566	49.762	32.9699
ENSMUSG00000039232	Stx11	protein_coding	0.586748	0.811181	0.850264	1.40715	1.47913
ENSMUSG00000056124	B4galt6	protein_coding	2.923	2.94343	3.64244	6.63633	5.0413
ENSMUSG00000038352	Arl5c	protein_coding	0.849302	0.924607	1.36013	3.09881	2.99
ENSMUSG00000044827	Tlr1	protein_coding	0.798963	0.833225	1.2117	4.38033	3.76601
ENSMUSG00000056091	St3gal5	protein_coding	3.59097	5.05508	5.84479	8.13002	6.83484
ENSMUSG00000033538	Casp4	protein_coding	2.08056	2.67452	3.14941	5.51289	4.79627
ENSMUSG00000025355	Mmp19	protein_coding	17.8627	22.5754	19.3469	48.3339	45.4588
ENSMUSG00000021263	Degs2	protein_coding	0.382619	0.58665	0.524651	1.37669	0.947278
ENSMUSG00000054400	Cklf	protein_coding	0.764262	0.851316	1.08138	1.47864	1.4059
ENSMUSG00000007891	Ctsd	protein_coding	256.563	288.01	304.846	1174.31	704.373
ENSMUSG00000031342	Gpm6b	protein_coding	2.56789	2.41073	2.9108	4.94378	4.48211
ENSMUSG00000042182	Bend6	protein_coding	0.322567	0.357253	0.557289	0.934048	0.675653
ENSMUSG00000039601	Rcan2	protein_coding	1.84811	2.79552	3.46986	4.16757	3.90274
ENSMUSG00000030223	Ptpro	protein_coding	1.31499	0.89238	1.41231	3.60998	2.20961
ENSMUSG00000073678	Pgap1	protein_coding	0.450581	0.377237	0.481283	1.16491	0.923254
ENSMUSG00000003644	Rps6ka1	protein_coding	3.70839	3.81007	3.75073	7.21796	5.91152
ENSMUSG00000030674	Qprt	protein_coding	0.340779	0.415716	0.586918	1.5319	1.17242
ENSMUSG00000024173	Tpsab1	protein_coding	0.328738	0.792194	1.02899	1.77159	1.35436
ENSMUSG00000071203	Naip5	protein_coding	0.997893	0.971028	1.46572	3.29123	2.57022
ENSMUSG00000021665	hexb	protein_coding	29.82	31.3647	37.1029	74.0064	52.5447
ENSMUSG00000030562	Nox4	protein_coding	0.262794	0.349911	0.423176	0.791356	0.645713
ENSMUSG00000016283	H2-M2	protein_coding	0.0895975	0.17704	0.440761	1.1607	1.47681
ENSMUSG00000031934	Panx1	protein_coding	0.633788	0.725061	0.955162	2.02546	1.80979
ENSMUSG00000099032	Tcf24	protein_coding	0.104521	0.228058	0.429362	0.449183	0.515027
ENSMUSG00000034226	Rhov	protein_coding	0.129904	0.191028	0.213171	2.17476	1.19962
ENSMUSG00000006219	Fblim1	protein_coding	4.92956	6.58146	5.29951	12.8369	9.39344
ENSMUSG00000039621	Prex1	protein_coding	2.01998	1.95425	2.36161	4.64766	3.8623
ENSMUSG00000020661	Dnmt3a	protein_coding	2.88495	2.47722	2.64034	5.40009	4.3171
ENSMUSG00000050232	Cxcr3	protein_coding	0.872793	0.88402	1.59358	3.13109	3.14835
ENSMUSG00000026228	Htr2b	protein_coding	0.2198	0.381963	0.392345	1.38137	0.953785
ENSMUSG00000029401	Rilpl2	protein_coding	4.01938	4.86978	5.19833	13.4807	10.1746
ENSMUSG00000039616	Mocos	protein_coding	5.36702	6.93286	5.72107	11.0479	8.80175
ENSMUSG00000021095	Gsc	protein_coding	0.229987	0.388591	0.545195	1.94593	1.80159
ENSMUSG00000042589	Cux2	protein_coding	0.136617	0.314363	0.497487	0.556582	0.461886
ENSMUSG00000032802	Srxn1	protein_coding	9.81438	12.8033	10.5928	25.8663	21.4909
ENSMUSG00000047415	Gpr68	protein_coding	0.339272	0.341714	0.401139	0.681208	0.589022
ENSMUSG00000024691	Fam111a	protein_coding	4.16748	3.91279	4.55902	7.62453	7.03223
ENSMUSG00000026980	Ly75	protein_coding	0.176112	0.210554	0.316292	0.590123	0.708022
ENSMUSG00000064294	Aox3	protein_coding	0.701572	1.19883	1.77945	2.02348	2.03765
ENSMUSG00000035594	Chrna5	protein_coding	0.0784209	0.126733	0.361538	0.479803	0.76825
ENSMUSG00000028369	Svep1	protein_coding	5.53009	6.0475	8.18412	11.9238	13.6248
ENSMUSG00000026806	Ddx31	protein_coding	1.01741	1.26478	1.34723	2.01082	1.88738
ENSMUSG00000022797	Tfrc	protein_coding	4.37437	4.39917	3.78729	10.2599	8.38512
ENSMUSG00000058755	Osm	protein_coding	0.129459	0.237556	0.238417	0.6126	0.527468
ENSMUSG00000022436	Sh3bp1	protein_coding	1.47578	1.51585	1.74791	3.05239	2.70719
ENSMUSG00000027073	Prg2	protein_coding	0.386996	0.524323	2.02274	3.25739	3.60977
ENSMUSG00000048330	Ric3	protein_coding	1.09234	2.39582	3.15239	2.54386	2.73287
ENSMUSG00000030742	Lat	protein_coding	0.494386	0.701306	1.08248	3.31143	3.22193
ENSMUSG00000001313	Rnd2	protein_coding	6.10861	6.84209	7.04306	14.112	10.4905
ENSMUSG00000006585	Cdt1	protein_coding	1.12904	1.25037	1.16992	2.88296	2.20102
ENSMUSG00000030084	Plxna1	protein_coding	7.00491	7.00894	7.66311	14.8082	11.9762
ENSMUSG00000031827	Cotl1	protein_coding	45.717	38.6169	50.0646	169.286	107.565
ENSMUSG00000035439	Haus8	protein_coding	0.799321	0.805045	0.960365	1.88878	1.53289
ENSMUSG00000037224	Zfyve28	protein_coding	0.48044	0.775429	0.79716	2.08161	1.83843
ENSMUSG00000045216	Hs6st1	protein_coding	6.84697	7.03787	7.65115	11.5505	9.58375
ENSMUSG00000023224	Serping1	protein_coding	141.892	150.533	202.666	341.239	269.926
ENSMUSG00000013707	Tnfaip8l2	protein_coding	5.80345	6.5391	9.27708	31.1601	19.6551
ENSMUSG00000043085	Tmem82	protein_coding	0.199358	0.397046	0.415243	0.720167	0.658167
ENSMUSG00000036587	Fut7	protein_coding	0.15171	0.206696	0.218234	0.680023	0.374791
ENSMUSG00000070605	RP24-320O9.1	protein_coding	0.626088	0.641426	0.700241	1.186	0.978075
ENSMUSG00000045625	Pigz	protein_coding	0.980545	0.941778	1.74394	2.87909	1.9576
ENSMUSG00000039145	Camk1d	protein_coding	1.01623	1.13793	1.58564	2.54501	2.16203
ENSMUSG00000027956	Tmem144	protein_coding	0.337983	0.407224	0.419139	1.18609	0.87434
ENSMUSG00000034463	Scara3	protein_coding	8.56716	9.27585	11.5731	18.7077	13.4664
ENSMUSG00000029923	Rab19	protein_coding	0.63502	0.68773	0.965416	2.12648	1.83921
ENSMUSG00000023048	Prr13	protein_coding	27.5942	27.0165	32.5394	64.1248	51.7106
ENSMUSG00000027955	Fam198b	protein_coding	4.87657	4.07234	5.26274	11.1506	7.56707
ENSMUSG00000032046	Abhd12	protein_coding	32.3324	33.1656	34.103	77.5168	54.3815
ENSMUSG00000024155	Meiob	protein_coding	0.528549	0.618891	0.834451	1.06221	0.919165
ENSMUSG00000026430	Rassf5	protein_coding	2.15472	2.33905	2.90467	4.61504	4.25026
ENSMUSG00000015312	Gadd45b	protein_coding	5.97386	7.41075	7.48	22.9767	16.8924
ENSMUSG00000004677	Myo9b	protein_coding	7.77411	8.88061	8.63744	13.3201	11.4957
ENSMUSG00000035561	Aldh1b1	protein_coding	0.439225	0.506083	0.753695	1.5567	1.11216
ENSMUSG00000061288	Taok3	protein_coding	2.06463	2.13503	2.2739	3.53454	3.14363
ENSMUSG00000057219	Armc7	protein_coding	1.75946	1.89758	1.96279	3.97543	3.11431
ENSMUSG00000026536	Mnda	protein_coding	5.68981	7.76497	10.4813	13.2542	12.8528
ENSMUSG00000039934	Gsap	protein_coding	0.440646	0.409785	0.565362	1.08989	0.941325
ENSMUSG00000091119	Ccdc152	protein_coding	5.90751	6.90596	7.27803	22.9793	11.4244
ENSMUSG00000027175	Tcp11l1	protein_coding	0.553749	0.654404	0.718435	1.05529	0.975461
ENSMUSG00000091055	Siglec15	protein_coding	0.0128777	0.0695533	0.0719991	0.812727	0.374461
ENSMUSG00000041654	Slc39a11	protein_coding	3.71327	4.19546	3.98625	6.99773	5.22704
ENSMUSG00000030786	Itgam	protein_coding	4.08706	4.05161	4.82854	7.91529	6.88962
ENSMUSG00000036469	March1	protein_coding	1.07261	1.08805	1.65566	3.12685	2.58466
ENSMUSG00000037636	Slc25a43	protein_coding	0.189272	0.218933	0.203147	0.799156	0.550843
ENSMUSG00000024413	Npc1	protein_coding	4.14896	5.11264	4.19338	7.53756	6.25247
ENSMUSG00000034792	Gna15	protein_coding	1.15021	1.21798	1.39743	3.54837	2.24039
ENSMUSG00000015027	Galns	protein_coding	6.18314	7.21575	7.29237	12.7728	9.71448
ENSMUSG00000017491	Rarb	protein_coding	0.45644	0.496891	0.780764	1.16438	0.996931
ENSMUSG00000025491	Ifitm1	protein_coding	2.67113	4.99456	5.72827	5.98647	5.58657
ENSMUSG00000031662	Snx20	protein_coding	0.747984	0.793352	1.08397	2.53921	2.05449
ENSMUSG00000036944	Tmem71	protein_coding	2.10845	2.00575	2.15139	4.07025	3.33375
ENSMUSG00000052087	Rgs14	protein_coding	1.0767	0.972071	1.28395	2.16704	1.88831
ENSMUSG00000058427	Cxcl2	protein_coding	0.223225	0.361406	0.458121	1.38864	0.938852
ENSMUSG00000033192	Lpcat2	protein_coding	0.694125	0.783263	0.883198	1.5076	1.43481
ENSMUSG00000021876	Rnase4	protein_coding	119.966	122.772	151.349	200.156	167.999
ENSMUSG00000071708	Sms	protein_coding	1.57615	1.66427	1.5273	3.18705	2.58523
ENSMUSG00000024806	Mlana	protein_coding	0.0297187	0.0786844	0.100644	0.689954	0.325383
ENSMUSG00000034786	Gpsm3	protein_coding	8.15848	8.2248	10.2919	24.0569	18.5602
ENSMUSG00000027399	Il1a	protein_coding	0.0514425	0.104513	0.104391	0.502165	0.322298
ENSMUSG00000018752	Tnfsfm13	protein_coding	0.58527	0.677938	1.0031	1.49218	1.16094
ENSMUSG00000004359	Spic	protein_coding	0.204398	0.195684	0.318927	0.618871	0.562683
ENSMUSG00000066595	Mfsd7b	protein_coding	2.21151	2.11216	2.19048	4.38804	3.57387
ENSMUSG00000039851	RP24-104I20.2	protein_coding	0.20347	0.383656	0.385357	0.717094	0.446019
ENSMUSG00000030074	Gxylt2	protein_coding	1.0961	1.47274	1.76601	2.29272	2.46394
ENSMUSG00000027351	Spred1	protein_coding	5.97955	6.05645	6.11733	9.61766	8.16942
ENSMUSG00000064109	Hcst	protein_coding	2.38446	2.71431	3.79213	10.3454	9.91241
ENSMUSG00000049643	RP23-311C19.1	protein_coding	2.69608	2.86037	2.72381	5.90749	4.47828
ENSMUSG00000019823	Mical1	protein_coding	3.37534	3.30558	3.35057	6.09559	5.39847
ENSMUSG00000046323	Dppa3	protein_coding	0.126038	0.15221	0.250681	3.01763	1.53947
ENSMUSG00000060147	Serpinb6a	protein_coding	27.658	31.2319	37.0107	86.9272	62.2443
ENSMUSG00000006782	Cnp	protein_coding	7.00299	6.75517	8.09794	12.2542	11.2549
ENSMUSG00000023349	Clec4n	protein_coding	1.43596	2.78976	4.49697	6.33251	6.45354
ENSMUSG00000027199	Gatm	protein_coding	2.89249	2.70843	2.93766	6.13797	3.9202
ENSMUSG00000042684	Npl	protein_coding	2.1366	2.98318	3.31974	6.85851	5.31614
ENSMUSG00000017830	Dhx58	protein_coding	2.3265	1.78139	2.47499	4.05508	3.6722
ENSMUSG00000014686	Ceacam16	protein_coding	0.253416	0.337707	0.382214	2.00468	1.66542
ENSMUSG00000038623	Tm6sf1	protein_coding	6.12746	5.96319	6.11467	11.1103	8.90902
ENSMUSG00000036931	Nfkbid	protein_coding	0.848187	0.893791	1.08737	2.58076	2.29899
ENSMUSG00000037217	Syn1	protein_coding	0.3266	0.34832	0.424339	1.21389	0.866009
ENSMUSG00000033721	Vav3	protein_coding	1.40367	1.3637	1.63994	2.95106	2.40048
ENSMUSG00000025351	Cd63	protein_coding	67.5935	83.4936	83.7083	172.51	145.505
ENSMUSG00000026012	Cd28	protein_coding	0.156712	0.198658	0.337339	0.803705	0.851221
ENSMUSG00000036086	Zranb3	protein_coding	0.317787	0.402304	0.400451	2.06688	1.5214
ENSMUSG00000074220	Zfp382	protein_coding	0.21494	0.310323	0.576737	1.01349	0.825501
ENSMUSG00000028459	Cd72	protein_coding	1.01394	1.56326	1.45542	5.79068	4.92632
ENSMUSG00000022659	Gcsam	protein_coding	0.205177	0.282469	0.418501	0.581572	0.547586
ENSMUSG00000029204	Rhoh	protein_coding	0.184867	0.17989	0.262988	0.671192	0.655895
ENSMUSG00000095028	Sirpb1b	protein_coding	0.0896856	0.124948	0.168681	0.454727	0.350596
ENSMUSG00000039294	RP23-349B15.4	protein_coding	5.47509	5.61115	6.16778	8.77472	7.80596
ENSMUSG00000052776	Oas1a	protein_coding	2.8306	2.65943	4.06908	8.46547	8.25412
ENSMUSG00000021403	Serpinb9b	protein_coding	0.161501	0.649411	0.313986	3.02877	2.61739
ENSMUSG00000027544	Nfatc2	protein_coding	1.00093	1.32414	1.25165	1.88743	1.60328
ENSMUSG00000024885	Aldh3b1	protein_coding	7.60875	7.23357	10.2821	22.0268	15.1713
ENSMUSG00000072115	Ang	protein_coding	7.30099	8.45516	12.0263	16.0988	13.9315
ENSMUSG00000024535	Snx24	protein_coding	4.03132	4.56809	4.47426	6.46932	5.42465
ENSMUSG00000050192	Eif5a2	protein_coding	0.994776	1.22877	1.28354	1.61333	1.50782
ENSMUSG00000070369	Itgad	protein_coding	0.0297982	0.102909	0.1468	0.764491	0.514472
ENSMUSG00000039747	Orai2	protein_coding	1.07358	1.18947	1.51966	1.98348	2.17563
ENSMUSG00000034266	Batf	protein_coding	1.04637	1.21943	1.68684	3.5456	3.81928
ENSMUSG00000028214	Gem	protein_coding	2.44258	4.51967	4.50775	6.03807	5.85667
ENSMUSG00000046223	Plaur	protein_coding	4.32532	6.08827	4.92656	10.0428	7.96485
ENSMUSG00000060063	Alox5ap	protein_coding	20.2531	19.1537	23.4371	46.2017	37.1979
ENSMUSG00000050578	Mmp13	protein_coding	0.123229	0.0779578	0.0669505	0.558206	0.326747
ENSMUSG00000023947	Nfkbie	protein_coding	1.94081	2.48337	2.5173	4.88471	4.42689
ENSMUSG00000015396	Cd83	protein_coding	3.86591	5.85842	6.49473	20.2995	14.6886
ENSMUSG00000092009	Myh15	protein_coding	0.0130275	0.0265236	0.054901	0.935782	0.613452
ENSMUSG00000025190	Got1	protein_coding	3.53912	6.87671	6.69444	8.79468	7.82109
ENSMUSG00000028278	Rragd	protein_coding	0.326022	0.74205	0.766492	1.76278	1.36742
ENSMUSG00000051242	Pcdhb9	protein_coding	0.576885	0.458425	0.536072	1.50147	1.0277
ENSMUSG00000052760	AC161342.2	protein_coding	2.15136	2.32952	3.21858	5.8093	5.6692
ENSMUSG00000051344	Plekhm3	protein_coding	1.25592	1.37373	1.69063	2.63246	2.16298
ENSMUSG00000016529	Il10	protein_coding	0.0694406	0.157796	0.259653	0.793481	0.78694
ENSMUSG00000062753	RP23-189L19.6	protein_coding	6.73115	8.07566	8.8793	18.5525	14.8284
ENSMUSG00000060459	Kng2	protein_coding	0.412943	0.345555	0.468561	1.36541	0.857447
ENSMUSG00000070031	Sp140	protein_coding	4.66077	4.84767	5.74183	8.42941	9.1329
ENSMUSG00000019874	Fabp7	protein_coding	0.368151	0.459095	0.546039	2.49079	1.79061
ENSMUSG00000039005	Tlr4	protein_coding	2.77095	2.85075	3.22713	4.59897	3.79946
ENSMUSG00000056596	Trnp1	protein_coding	2.04619	3.26577	4.2162	6.01177	5.24908
ENSMUSG00000038204	Asb10	protein_coding	0.155963	0.181765	0.20476	0.601663	0.374247
ENSMUSG00000026285	Pdcd1	protein_coding	0.0749667	0.284347	0.697011	0.881452	1.22759
ENSMUSG00000031447	Lamp1	protein_coding	218.384	212.972	225.2	359.464	293.927
ENSMUSG00000075122	Cd80	protein_coding	0.781178	1.09337	1.45539	2.0725	2.05108
ENSMUSG00000069899	RP23-29H5.3	protein_coding	2.51011	2.12529	2.363	4.71002	3.80318
ENSMUSG00000031343	Gabra3	protein_coding	3.92667	5.98308	8.00951	7.68585	8.80586
ENSMUSG00000027843	Ptpn22	protein_coding	0.632344	0.605938	0.845534	1.85784	1.84082
ENSMUSG00000024524	Gnal	protein_coding	0.619232	2.35665	1.98859	2.86874	5.4236
ENSMUSG00000037860	Aim2	protein_coding	1.35424	1.14558	1.67828	3.95761	3.32141
ENSMUSG00000003062	Stard3nl	protein_coding	3.3167	3.6035	3.60136	5.49142	4.48813
ENSMUSG00000024235	Map3k8	protein_coding	1.79644	2.27381	2.53395	3.31701	2.897
ENSMUSG00000034041	Lyl1	protein_coding	9.76701	9.76703	10.5165	19.9566	16.4588
ENSMUSG00000096606	Tpbgl	protein_coding	2.13877	2.90011	2.59998	4.8392	4.10425
ENSMUSG00000028385	Snx30	protein_coding	1.65559	1.63019	2.06213	3.88495	3.15921
ENSMUSG00000023078	Cxcl13	protein_coding	2.34487	5.22414	13.1615	19.8304	20.2847
ENSMUSG00000029231	Pdgfra	protein_coding	5.62367	8.04991	9.29906	11.7856	11.4426
ENSMUSG00000036362	P2ry13	protein_coding	0.70853	0.790295	1.23704	1.98621	2.02662
ENSMUSG00000042404	Dennd4b	protein_coding	3.96986	4.4879	4.51013	7.45406	6.27678
ENSMUSG00000049744	Arhgap15	protein_coding	0.621352	0.574885	0.832778	1.40403	1.23286
ENSMUSG00000054000	Tusc1	protein_coding	3.62724	3.38787	3.45011	7.79176	6.16452
ENSMUSG00000026389	Steap3	protein_coding	11.4603	11.1275	13.1731	18.477	14.5049
ENSMUSG00000031438	Rnf128	protein_coding	3.33514	5.41777	5.09184	21.3735	13.8329
ENSMUSG00000039126	Prune2	protein_coding	0.359375	0.31607	0.437678	0.800039	0.603433
ENSMUSG00000030096	Slc6a6	protein_coding	13.4192	20.0997	13.9464	28.1147	22.9574
ENSMUSG00000030220	Arhgdib	protein_coding	26.2989	23.8821	33.3575	69.6509	53.1267
ENSMUSG00000040212	Emp3	protein_coding	32.0592	36.7361	41.5656	108.935	80.2696
ENSMUSG00000052270	Fpr2	protein_coding	0.161996	0.249506	0.415986	0.748895	1.03851
ENSMUSG00000034330	Plcg2	protein_coding	2.54288	2.34008	2.96114	5.01541	4.94934
ENSMUSG00000073412	Lst1	protein_coding	5.85037	6.11468	9.57711	21.0338	17.2664
ENSMUSG00000028167	Bdh2	protein_coding	0.698944	0.869997	1.0112	1.59946	1.34722
ENSMUSG00000032369	Plscr1	protein_coding	2.97617	4.62443	4.54616	5.75567	5.54919
ENSMUSG00000030793	Pycard	protein_coding	2.12916	1.98397	2.80955	7.38676	5.69328
ENSMUSG00000095788	Sirpb1a	protein_coding	0.111605	0.123288	0.224529	0.44539	0.378908
ENSMUSG00000074342	AC121847.1	protein_coding	0.339034	0.336186	0.413745	0.820352	0.702477
ENSMUSG00000029234	Tmem165	protein_coding	16.898	14.7895	15.0861	28.3375	23.3654
ENSMUSG00000078942	Naip6	protein_coding	0.334374	0.335527	0.516773	1.22429	0.895974
ENSMUSG00000008496	Pou2f2	protein_coding	0.610363	0.667083	1.09536	1.98946	2.26436
ENSMUSG00000041831	Sytl3	protein_coding	0.113236	0.214264	0.300121	0.538968	0.45735
ENSMUSG00000051341	Zfp52	protein_coding	1.86367	1.98962	2.2693	3.11858	2.70354
ENSMUSG00000053687	Dpep2	protein_coding	0.156738	0.174644	0.169117	0.594482	0.420065
ENSMUSG00000005364	Il5ra	protein_coding	0.0811023	0.0911837	0.357109	0.57522	0.596434
ENSMUSG00000019872	Smpdl3a	protein_coding	38.3987	43.5943	47.1497	69.7427	59.6843
ENSMUSG00000024044	Epb41l3	protein_coding	0.384878	0.58579	0.728052	0.686939	0.735171
ENSMUSG00000046456	Tmem150b	protein_coding	0.286393	0.336342	0.469478	0.693199	0.549944
ENSMUSG00000034738	Nostrin	protein_coding	1.19475	1.13751	1.25398	3.68021	2.28022
ENSMUSG00000028689	Ccdc163	protein_coding	2.23262	2.57532	3.05055	3.87068	3.56472
ENSMUSG00000026271	Gpr35	protein_coding	0.424423	0.389716	0.531827	0.882451	0.815417
ENSMUSG00000037533	Rapgef6	protein_coding	1.68425	1.62459	1.99592	2.85436	2.6321
ENSMUSG00000044177	Wfikkn2	protein_coding	0.533424	0.743415	0.912477	1.05777	1.04229
ENSMUSG00000027342	Pcna	protein_coding	19.0135	18.6584	18.7588	35.8196	28.6618
ENSMUSG00000036528	Ppfibp2	protein_coding	0.85898	0.835519	0.823412	1.73223	1.44082
ENSMUSG00000024516	Sec11c	protein_coding	9.05968	9.36286	10.9724	17.6397	15.674
ENSMUSG00000061414	Cracr2a	protein_coding	0.187853	0.225395	0.287861	0.642649	0.531072
ENSMUSG00000036390	Gadd45a	protein_coding	7.11164	6.54273	8.34135	22.0314	15.1773
ENSMUSG00000037685	Atp8a1	protein_coding	1.09847	1.42094	1.84209	1.98144	2.01113
ENSMUSG00000044468	Fam46c	protein_coding	1.35461	1.69829	2.61004	2.93132	3.75099
ENSMUSG00000052142	Rasal3	protein_coding	0.689282	0.863651	1.28339	2.76774	3.04638
ENSMUSG00000005465	Il27ra	protein_coding	1.3706	1.37351	1.88685	2.90133	2.89806
ENSMUSG00000038843	Gcnt1	protein_coding	1.88503	1.71218	2.06712	4.22593	3.27726
ENSMUSG00000002603	Tgfb1	protein_coding	8.3882	7.60173	7.51901	17.7185	13.4479
ENSMUSG00000031709	Tbc1d9	protein_coding	2.11797	2.70728	2.92554	3.83965	3.74896
ENSMUSG00000044788	Fads6	protein_coding	1.01891	1.30232	1.76258	2.3245	2.50137
ENSMUSG00000048285	Frmd6	protein_coding	6.67882	7.92386	10.0066	11.673	10.8092
ENSMUSG00000034006	Pqlc1	protein_coding	2.49339	2.55748	2.38984	4.23231	3.1551
ENSMUSG00000019806	Aig1	protein_coding	0.973698	1.29169	1.2554	1.80119	1.71172
ENSMUSG00000008475	Arpc5	protein_coding	58.9074	56.9148	57.7273	108.014	85.6262
ENSMUSG00000027408	Cpxm1	protein_coding	15.6804	16.0728	20.5587	35.2472	22.7968
ENSMUSG00000049625	Tifab	protein_coding	2.66277	2.04128	2.55741	5.94387	4.50491
ENSMUSG00000066510	Ankdd1a	protein_coding	0.163704	0.17787	0.242415	1.43941	0.827825
ENSMUSG00000005054	Cstb	protein_coding	89.2383	93.8774	99.1195	239.241	194.456
ENSMUSG00000051682	Treml4	protein_coding	0.163118	0.196736	0.218934	0.529062	0.437543
ENSMUSG00000033685	Ucp2	protein_coding	31.4046	34.5977	34.6776	77.4383	56.347
ENSMUSG00000002033	Cd3g	protein_coding	0.286763	0.384765	1.0198	2.03868	2.64716
ENSMUSG00000027009	Itga4	protein_coding	0.823649	0.696255	1.24592	2.34839	2.26643
ENSMUSG00000044303	Cdkn2a	protein_coding	0.292206	0.437497	0.925144	3.69657	2.67822
ENSMUSG00000035773	Kiss1r	protein_coding	1.31499	1.79297	1.74279	3.22052	3.99105
ENSMUSG00000029082	Bst1	protein_coding	1.62264	2.08273	2.37307	3.84158	4.21564
ENSMUSG00000078869	RP23-67E6.1	protein_coding	0.0903972	0.549863	1.2506	1.01549	1.1953
ENSMUSG00000045903	Npas4	protein_coding	0.131422	0.105454	0.158677	0.888513	0.494092
ENSMUSG00000079227	Ccr5	protein_coding	1.08195	1.08719	1.55737	2.90035	2.7598
ENSMUSG00000039395	Mreg	protein_coding	0.196454	0.406229	0.396537	0.677848	0.859583
ENSMUSG00000002668	Dennd1c	protein_coding	4.16234	4.63664	5.84341	7.99993	8.44186
ENSMUSG00000015745	Plekho1	protein_coding	13.1126	13.128	13.1171	37.0648	24.1002
ENSMUSG00000024030	Abcg1	protein_coding	8.02201	11.7048	8.2846	24.0635	17.7644
ENSMUSG00000038777	Sema6c	protein_coding	0.854602	0.96106	1.08096	1.49143	1.10032
ENSMUSG00000054293	RP23-35H8.2	protein_coding	0.48531	0.425497	0.566833	1.88761	1.54746
ENSMUSG00000038650	Rnh1	protein_coding	36.8344	39.4816	38.4409	78.5106	61.2928
ENSMUSG00000034333	Zbed4	protein_coding	0.693898	0.721549	0.892245	1.12458	0.970184
ENSMUSG00000023143	Nagpa	protein_coding	7.67025	7.5787	8.05706	13.5831	10.7501
ENSMUSG00000030064	Frmd4b	protein_coding	2.53498	2.72491	3.47304	5.33221	4.32681
ENSMUSG00000024087	Cyp1b1	protein_coding	11.0751	13.0194	14.006	21.1079	21.3705
ENSMUSG00000051439	Cd14	protein_coding	11.6838	17.2229	16.7703	25.6437	20.1704
ENSMUSG00000073492	Gm10521	protein_coding	0.376541	0.508231	0.567603	2.58039	1.7379
ENSMUSG00000041774	Ydjc	protein_coding	0.628017	0.73092	0.944592	1.59158	1.36303
ENSMUSG00000041859	Mcm3	protein_coding	3.2354	3.09985	3.03135	5.29244	4.56641
ENSMUSG00000028850	Gpatch3	protein_coding	2.45312	2.57684	2.55286	4.3678	3.4643
ENSMUSG00000017897	Eya2	protein_coding	3.98622	4.69533	7.03673	8.35991	7.51148
ENSMUSG00000010142	Tnfrsf13b	protein_coding	1.22977	1.21835	1.99975	3.7074	3.96237
ENSMUSG00000030577	Cd22	protein_coding	0.341477	0.469135	1.19633	3.78612	5.30493
ENSMUSG00000029373	Pf4	protein_coding	53.7761	66.9222	86.3184	119.36	104.809
ENSMUSG00000022871	Fetub	protein_coding	0.161564	0.250446	0.416089	0.629205	0.495886
ENSMUSG00000017417	Plxdc1	protein_coding	0.806206	0.915343	0.994135	3.27251	1.81006
ENSMUSG00000026223	Itm2c	protein_coding	48.8276	48.8203	53.7934	81.2867	67.1189
ENSMUSG00000024742	Fen1	protein_coding	2.4518	2.17992	2.41443	4.8279	3.50226
ENSMUSG00000018861	Fdxr	protein_coding	4.14862	4.53282	5.40792	7.20374	6.84262
ENSMUSG00000022295	Atp6v1c1	protein_coding	9.54397	10.4738	9.5053	15.5916	13.0725
ENSMUSG00000023367	Tmem176a	protein_coding	13.2403	12.5576	17.0299	24.2786	20.0191
ENSMUSG00000045980	Tmem104	protein_coding	5.29517	5.36062	5.03151	10.5961	7.42318
ENSMUSG00000028136	Snx27	protein_coding	5.24242	5.87352	6.2186	9.23316	8.54388
ENSMUSG00000099974	Bcl2a1d	protein_coding	2.31452	2.37738	3.27548	9.40042	8.69528
ENSMUSG00000032093	Cd3e	protein_coding	0.212684	0.319134	0.680751	1.21738	1.54054
ENSMUSG00000022868	Ahsg	protein_coding	0.388083	0.500429	0.35092	1.37231	0.825988
ENSMUSG00000097328	Tnfsf12	protein_coding	8.20711	8.64004	9.76457	21.7322	15.1339
ENSMUSG00000007041	Clic1	protein_coding	36.8056	37.8022	41.3653	89.2697	69.1228
ENSMUSG00000078670	Fam174b	protein_coding	3.04345	5.13596	6.84543	6.58307	5.87154
ENSMUSG00000029364	Wsb2	protein_coding	9.48539	9.6706	9.14579	15.7789	12.3761
ENSMUSG00000005968	Tuft1	protein_coding	1.51289	1.93621	2.12249	2.53226	2.41924
ENSMUSG00000039109	F13a1	protein_coding	22.5886	20.4048	34.9945	37.9588	32.2525
ENSMUSG00000031557	Plekha2	protein_coding	8.30268	6.68193	8.23502	13.4476	11.8881
ENSMUSG00000078780	RP24-176A1.3	protein_coding	0.171801	0.199058	0.291056	1.55548	1.2046
ENSMUSG00000031362	Xlr4c	protein_coding	0.194129	0.213472	0.351943	0.628494	0.611721
ENSMUSG00000041920	Slc16a6	protein_coding	2.43552	2.68196	3.03202	4.25017	4.48156
ENSMUSG00000022769	Sdf2l1	protein_coding	10.4588	11.7769	15.4445	25.9003	29.6708
ENSMUSG00000024084	Qpct	protein_coding	8.26798	6.64252	6.76056	16.1665	9.68857
ENSMUSG00000038024	Dennd4c	protein_coding	3.14857	3.41243	3.93843	5.83607	5.19946
ENSMUSG00000036062	Phf24	protein_coding	0.320456	0.478784	0.824366	0.806108	0.767887
ENSMUSG00000014453	Blk	protein_coding	0.476074	0.444641	1.55739	2.58527	3.26319
ENSMUSG00000041857	Oosp1	protein_coding	0.00976654	0.0891933	0.354943	0.714988	0.838933
ENSMUSG00000019302	Atp6v0a1	protein_coding	17.7924	19.8181	18.1143	36.1024	30.4104
ENSMUSG00000068335	Dok1	protein_coding	6.37886	6.60626	7.21784	15.1759	12.7738
ENSMUSG00000033268	Duox1	protein_coding	0.155603	0.26436	0.268869	0.495066	0.441524
ENSMUSG00000028843	Sh3bgrl3	protein_coding	67.6911	62.1719	70.6424	255.205	154.051
ENSMUSG00000046186	Cd109	protein_coding	1.55175	1.99962	2.85635	2.86506	2.95193
ENSMUSG00000070034	Sp110	protein_coding	2.50927	2.25632	2.8471	4.33921	4.91869
ENSMUSG00000037148	Arhgap10	protein_coding	7.99896	9.26415	8.41892	14.2702	11.0542
ENSMUSG00000022372	Sla	protein_coding	0.826671	0.839853	1.15118	2.39131	2.09776
ENSMUSG00000032118	Fez1	protein_coding	1.19556	1.90837	2.04093	2.34388	2.13248
ENSMUSG00000018395	Kif3a	protein_coding	3.96413	4.2594	5.10343	6.51911	5.99717
ENSMUSG00000026011	Ctla4	protein_coding	0.100125	0.185305	0.519958	0.583068	0.871331
ENSMUSG00000029272	Sult1e1	protein_coding	34.9148	45.1005	109.741	85.7722	81.9824
ENSMUSG00000004609	Cd33	protein_coding	1.92619	2.02335	2.29351	3.35334	2.93064
ENSMUSG00000043939	A530064D06Rik	protein_coding	0.44043	0.423658	0.453742	2.17287	1.59026
ENSMUSG00000015112	Slc25a13	protein_coding	0.738431	0.799289	0.881511	2.56123	1.66073
ENSMUSG00000074417	AC161409.1	protein_coding	0.542231	0.431264	0.629964	1.09555	0.817634
ENSMUSG00000026065	Slc9a4	protein_coding	0.247007	0.240118	0.286026	0.756453	0.594846
ENSMUSG00000039497	Dse	protein_coding	7.85046	6.96444	8.41233	14.5019	12.295
ENSMUSG00000089901	RP23-78F6.3	protein_coding	0.523195	1.06539	0.804291	1.69515	1.80201
ENSMUSG00000001334	Fndc5	protein_coding	1.20889	1.43307	2.36113	3.62352	3.45564
ENSMUSG00000021591	Glrx	protein_coding	1.30909	1.14391	1.66272	3.15931	2.28104
ENSMUSG00000022864	RP23-122F3.1	protein_coding	0.665992	0.942585	1.44354	1.70006	1.76229
ENSMUSG00000036353	P2ry12	protein_coding	1.48491	1.53993	2.15625	3.20298	2.65666
ENSMUSG00000079610	Ankrd39	protein_coding	1.07654	1.14446	1.69663	1.7742	1.61883
ENSMUSG00000035181	Heatr5a	protein_coding	1.22162	1.11773	1.32376	2.30916	1.93882
ENSMUSG00000020848	Doc2b	protein_coding	0.574317	0.736773	0.799796	1.35818	1.03109
ENSMUSG00000023104	Rfc2	protein_coding	3.33308	3.39691	3.61266	5.78104	4.56547
ENSMUSG00000022439	Parvg	protein_coding	0.765612	0.880608	1.05749	1.91877	2.12259
ENSMUSG00000020376	Rnf130	protein_coding	52.9715	56.0574	61.2075	86.3518	73.6297
ENSMUSG00000073418	C4b	protein_coding	193.361	193.071	256.668	330.081	322.531
ENSMUSG00000020189	Osbpl8	protein_coding	4.50885	4.19804	4.92973	9.16387	7.41081
ENSMUSG00000039936	Pik3cd	protein_coding	3.07646	2.75348	3.54488	6.37097	5.71471
ENSMUSG00000047747	Rnf150	protein_coding	1.12613	1.2451	1.58628	2.03234	1.7526
ENSMUSG00000023274	Cd4	protein_coding	0.271605	0.366675	0.648839	1.30398	1.7255
ENSMUSG00000024617	Camk2a	protein_coding	0.228223	0.171562	0.195847	0.496437	0.342707
ENSMUSG00000025058	RP23-311G7.1	protein_coding	0.330093	0.264084	0.414067	1.01282	0.854771
ENSMUSG00000071324	Armc2	protein_coding	0.159762	0.27499	0.330474	0.661428	0.50287
ENSMUSG00000024353	Mzb1	protein_coding	0.86436	2.13077	6.75307	11.5461	16.6094
ENSMUSG00000033697	Arhgap39	protein_coding	2.18539	2.51593	2.30713	3.62854	3.21264
ENSMUSG00000024014	Pim1	protein_coding	5.70767	6.56846	7.54341	11.0143	12.0002
ENSMUSG00000030707	Coro1a	protein_coding	15.8298	13.7845	18.4073	38.7938	36.0939
ENSMUSG00000037868	Egr2	protein_coding	1.07465	1.69688	1.36204	4.40717	3.1608
ENSMUSG00000023885	Thbs2	protein_coding	6.62978	9.58124	7.19866	23.0487	12.0878
ENSMUSG00000017767	Spata25	protein_coding	0.320273	0.517863	0.519078	1.01797	0.599338
ENSMUSG00000026355	Mcm6	protein_coding	3.63703	3.04859	3.32636	6.13899	4.77587
ENSMUSG00000026117	Zap70	protein_coding	0.264107	0.401601	0.625007	1.13482	1.52787
ENSMUSG00000020059	Sycp3	protein_coding	8.15973	18.3577	56.8094	60.0365	80.8086
ENSMUSG00000047181	Samd14	protein_coding	1.68815	1.99715	1.96	3.07059	2.30553
ENSMUSG00000036067	Slc2a6	protein_coding	0.633969	0.470309	0.679333	1.33402	1.06876
ENSMUSG00000002985	Apoe	protein_coding	1612.86	1813.74	1838.41	3401.63	2494.02
ENSMUSG00000045382	Cxcr4	protein_coding	6.07298	5.16896	7.45272	16.3623	12.7395
ENSMUSG00000024397	Aif1	protein_coding	3.94385	3.63324	6.74015	13.9691	12.3756
ENSMUSG00000030774	Pak1	protein_coding	1.57338	1.93284	2.11344	3.57213	2.77684
ENSMUSG00000027452	Acss1	protein_coding	3.28454	3.66659	3.90431	5.3873	4.46459
ENSMUSG00000044534	Ackr2	protein_coding	2.05737	2.83765	2.90099	3.52329	3.31857
ENSMUSG00000000739	Sult5a1	protein_coding	1.58169	2.44727	3.32571	2.62967	2.6303
ENSMUSG00000040522	Tlr8	protein_coding	0.887673	1.26491	2.03212	6.43079	4.62558
ENSMUSG00000043008	Klhl6	protein_coding	2.32436	2.26467	2.87459	5.07147	4.74518
ENSMUSG00000022122	Ednrb	protein_coding	14.4923	18.6625	20.9843	25.785	25.2613
ENSMUSG00000048621	RP23-252O5.3	protein_coding	0.365558	0.467173	0.509047	0.92785	0.759655
ENSMUSG00000112148	Lilrb4a	protein_coding	2.36879	3.20754	3.63752	10.1227	8.41065
ENSMUSG00000040229	Gpr34	protein_coding	3.30121	2.6649	3.88002	9.48708	6.79579
ENSMUSG00000047638	Nr1h4	protein_coding	0.996962	1.43543	1.72024	1.91342	1.66428
ENSMUSG00000067714	Lpar5	protein_coding	0.653332	0.468916	0.795972	1.77346	1.3404
ENSMUSG00000023982	Guca1a	protein_coding	1.25177	1.05691	1.79341	5.38125	3.35315
ENSMUSG00000009687	Fxyd5	protein_coding	9.07178	10.8252	11.1299	20.5222	17.7923
ENSMUSG00000021280	Exoc3l4	protein_coding	0.851525	0.892766	0.980751	1.53403	1.32505
ENSMUSG00000066026	Dhrs3	protein_coding	46.3737	45.76	59.8437	93.7118	78.7198
ENSMUSG00000028071	Sh2d2a	protein_coding	0.139063	0.233486	0.294472	0.553736	0.622551
ENSMUSG00000036820	Amdhd2	protein_coding	6.75256	7.25569	6.49744	12.8906	9.6773
ENSMUSG00000092349	Platr17	protein_coding	0.12574	0.0741376	0.197413	0.542483	0.353036
ENSMUSG00000021384	Susd3	protein_coding	1.62362	1.93397	2.78756	4.29262	3.30225
ENSMUSG00000001751	Naglu	protein_coding	13.9302	13.5085	14.1123	23.9014	17.4413
ENSMUSG00000091649	Phf11b	protein_coding	2.69195	2.4483	3.81888	6.71245	7.46812
ENSMUSG00000031608	Galnt7	protein_coding	1.47712	1.42615	1.38113	3.22896	2.50994
ENSMUSG00000029299	Abcg3	protein_coding	0.95221	0.701312	1.23061	2.19475	1.86614
ENSMUSG00000042385	Gzmk	protein_coding	0.0172514	0.0818186	0.188576	1.40918	1.89704
ENSMUSG00000009092	Derl3	protein_coding	0.414586	0.705701	1.49844	1.68313	2.79162
ENSMUSG00000057000	Nxf3	protein_coding	0.241666	1.08035	2.87969	0.953228	1.29783
ENSMUSG00000054115	Skp2	protein_coding	0.270112	0.26324	0.340941	0.584453	0.451558
ENSMUSG00000066861	Oas1g	protein_coding	0.550513	0.507246	0.696101	1.58445	1.45932
ENSMUSG00000023393	Slc17a9	protein_coding	1.04359	1.34612	1.33679	1.76463	2.04178
ENSMUSG00000042607	Asb4	protein_coding	0.253766	0.197046	0.231392	0.612768	0.349772
ENSMUSG00000044701	Il27	protein_coding	0.180919	0.157945	0.142853	0.554903	0.405827
ENSMUSG00000003348	Mob3a	protein_coding	7.40937	7.10146	8.15575	12.0876	10.276
ENSMUSG00000021701	Plk2	protein_coding	5.66168	4.45772	3.94648	10.7224	7.45037
ENSMUSG00000003546	Klc4	protein_coding	10.9122	11.5071	11.1182	17.9953	13.6458
ENSMUSG00000026875	Traf1	protein_coding	0.575563	0.69585	0.871376	1.29909	1.49157
ENSMUSG00000036446	Lum	protein_coding	41.9208	36.9889	36.7047	84.2492	49.5757
ENSMUSG00000026094	Stk17b	protein_coding	5.01375	6.37398	7.31357	8.37725	8.13867
ENSMUSG00000035456	Prdm8	protein_coding	0.313101	0.335736	0.595128	0.687772	0.568532
ENSMUSG00000048497	Mmgt2	protein_coding	0.723599	0.778256	0.779874	1.31472	1.23227
ENSMUSG00000032243	Itga11	protein_coding	1.83967	2.33741	2.61538	3.24383	2.26981
ENSMUSG00000026596	Abl2	protein_coding	1.6596	1.86326	2.14797	3.25048	2.91792
ENSMUSG00000030785	Cox6a2	protein_coding	0.0769313	0.119162	0.215885	0.745969	0.543779
ENSMUSG00000044309	Apol7c	protein_coding	0.10679	0.174797	0.242663	0.647221	0.763979
ENSMUSG00000006304	Arpc2	protein_coding	76.036	74.0673	76.4545	128.537	103.284
ENSMUSG00000046031	Fam26f	protein_coding	1.07815	0.870396	1.0384	3.45032	2.45691
ENSMUSG00000009292	Trpm2	protein_coding	0.161888	0.223457	0.335008	0.462353	0.560104
ENSMUSG00000024177	Nme4	protein_coding	2.06252	2.66928	3.19677	5.64382	4.29667
ENSMUSG00000071713	Csf2rb	protein_coding	6.11556	7.3625	6.68957	10.1491	8.13627
ENSMUSG00000027962	Vcam1	protein_coding	2.82587	4.23221	4.81808	5.87151	6.0497
ENSMUSG00000022358	Fbxo32	protein_coding	2.98453	2.8886	2.88505	5.57097	4.00448
ENSMUSG00000007613	Tgfbr1	protein_coding	4.25657	4.29197	4.30579	7.32729	5.90221
ENSMUSG00000004110	Cacna1e	protein_coding	0.170937	0.265997	0.448324	0.728163	0.661303
ENSMUSG00000023169	Slc38a1	protein_coding	0.583219	0.687177	0.827191	1.28545	1.20723
ENSMUSG00000024661	Fth1	protein_coding	1453.39	1576.29	1638.95	4009.85	3035.81
ENSMUSG00000040430	Pitpnc1	protein_coding	3.2012	3.85493	4.05457	5.98454	5.14421
ENSMUSG00000030142	Clec4e	protein_coding	0.125186	0.207153	0.249743	0.448466	0.516411
ENSMUSG00000041420	Meis3	protein_coding	3.70714	4.11778	4.2807	6.54055	5.34886
ENSMUSG00000070354	RP23-271B20.7	protein_coding	0.181319	0.161171	0.218724	0.480666	0.38778
ENSMUSG00000026070	Il18r1	protein_coding	0.565938	0.494142	0.952787	1.41948	1.37974
ENSMUSG00000073889	Il11ra1	protein_coding	12.9561	12.9787	14.0633	22.6221	19.5922
ENSMUSG00000024660	Incenp	protein_coding	2.92688	2.41504	2.639	5.18224	4.20198
ENSMUSG00000045826	Ptprcap	protein_coding	1.77069	2.21768	3.97123	8.63447	11.4643
ENSMUSG00000028048	Gba	protein_coding	13.5408	13.9825	15.5011	22.1312	18.2588
ENSMUSG00000026097	Ormdl1	protein_coding	1.25015	1.33104	1.5106	2.24432	1.85336
ENSMUSG00000068758	Il3ra	protein_coding	6.30463	6.37387	7.39129	16.3702	11.7042
ENSMUSG00000051212	Gpr183	protein_coding	0.784785	0.78934	1.10534	2.36912	2.13956
ENSMUSG00000018930	Ccl4	protein_coding	0.517131	0.6685	0.638543	3.34662	2.84406
ENSMUSG00000034959	Rubcnl	protein_coding	0.368648	0.378176	0.559996	1.2527	1.16007
ENSMUSG00000035042	Ccl5	protein_coding	3.09358	3.39623	5.42565	15.6963	19.3121
ENSMUSG00000038151	Prdm1	protein_coding	0.339863	0.276267	0.441666	0.96377	0.937407
ENSMUSG00000040710	St8sia4	protein_coding	0.609052	0.447414	0.638808	1.475	1.13409
ENSMUSG00000056708	Ier5	protein_coding	5.61631	7.98642	7.33761	11.1256	9.70504
ENSMUSG00000050592	Fam78a	protein_coding	0.604311	0.484861	0.657138	1.39128	1.13291
ENSMUSG00000049872	Fam26e	protein_coding	0.526472	0.542778	0.678282	1.06891	0.94023
ENSMUSG00000066363	Serpina3f	protein_coding	0.137916	0.216567	0.500288	0.859928	1.42814
ENSMUSG00000057246	RP23-24A13.2	protein_coding	0.415551	1.14601	1.37303	1.07722	1.04294
ENSMUSG00000043421	Hilpda	protein_coding	6.05167	8.44444	7.53401	19.6585	18.387
ENSMUSG00000021250	Fos	protein_coding	2.72082	3.44745	5.06927	15.2293	9.67742
ENSMUSG00000025648	Pfkfb4	protein_coding	3.31572	2.87576	4.21847	6.99979	5.93497
ENSMUSG00000043664	Tmem221	protein_coding	0.864723	0.968724	1.24485	2.07036	1.80452
ENSMUSG00000059248	Sept9	protein_coding	10.0594	8.36095	9.45753	19.4746	14.28
ENSMUSG00000045165	RP24-548A15.1	protein_coding	4.44508	3.6929	5.31043	7.82314	6.54747
ENSMUSG00000049119	Fam110b	protein_coding	0.377155	0.334978	0.399659	0.627921	0.529017
ENSMUSG00000092243	H2-T9	protein_coding	0.13157	0.234556	0.405552	0.482252	0.52895
ENSMUSG00000024052	Lpin2	protein_coding	0.973142	1.29251	1.56894	1.72732	1.65745
ENSMUSG00000029810	Tmem176b	protein_coding	46.1558	43.1587	53.5674	75.782	64.9556
ENSMUSG00000048388	Fam171b	protein_coding	0.449358	0.492612	0.564918	0.826997	0.775349
ENSMUSG00000050921	P2ry10	protein_coding	0.465958	0.598627	1.08312	1.47094	1.81543
ENSMUSG00000039981	Zc3h12d	protein_coding	0.436288	0.327207	0.570907	1.54564	1.46591
ENSMUSG00000030761	Myo7a	protein_coding	2.73389	3.50643	3.92192	5.06291	4.36836
ENSMUSG00000053977	Cd8a	protein_coding	0.11258	0.219502	0.465509	1.32161	1.63496
ENSMUSG00000045232	Rln3	protein_coding	0.15299	0.256254	0.648029	0.833056	0.827025
ENSMUSG00000031779	Ccl22	protein_coding	0.606351	0.588153	0.863172	1.73197	1.32117
ENSMUSG00000022500	Litaf	protein_coding	11.942	13.1641	12.7476	21.4473	17.6598
ENSMUSG00000029716	Tfr2	protein_coding	0.181231	0.451469	2.18361	2.10774	2.6111
ENSMUSG00000025969	Nrp2	protein_coding	4.51086	4.20272	4.8669	8.01174	6.4815
ENSMUSG00000026077	Npas2	protein_coding	0.339066	0.355954	0.647501	1.11755	0.724009
ENSMUSG00000030839	Sergef	protein_coding	1.09618	1.44006	1.42141	2.10945	1.82699
ENSMUSG00000053044	Cd8b1	protein_coding	0.14818	0.32068	0.648183	2.41349	2.38415
ENSMUSG00000069607	Cd300lh	protein_coding	0.97357	1.54215	1.24265	3.10937	2.22885
ENSMUSG00000041836	Ptpre	protein_coding	1.17439	0.999474	1.29018	2.33801	2.01774
ENSMUSG00000022883	Robo1	protein_coding	0.547275	0.676923	0.788178	1.17244	1.26647
ENSMUSG00000066800	Rnasel	protein_coding	6.13047	6.25169	6.89015	10.2164	9.31069
ENSMUSG00000052949	Rnf157	protein_coding	0.371855	0.383468	0.427285	0.630323	0.633626
ENSMUSG00000102037	Bcl2a1a	protein_coding	0.924089	0.910017	1.07811	2.62325	3.16946
ENSMUSG00000018654	Ikzf1	protein_coding	2.17372	2.14338	2.87813	4.98679	4.94133
ENSMUSG00000020778	Ten1	protein_coding	2.16778	2.09423	2.34286	5.41064	4.0271
ENSMUSG00000024669	Cd5	protein_coding	0.152314	0.230731	0.567026	0.831399	1.41064
ENSMUSG00000033470	Cysltr2	protein_coding	0.182978	0.151872	0.243259	0.494062	0.569557
ENSMUSG00000042333	Tnfrsf14	protein_coding	5.90083	5.76812	7.13671	10.9041	10.3856
ENSMUSG00000040829	Zmynd15	protein_coding	0.87179	1.26728	1.29884	1.70812	1.68444
ENSMUSG00000027883	Gpsm2	protein_coding	1.5425	1.32001	1.33288	2.63849	1.872
ENSMUSG00000037944	Ccr7	protein_coding	0.440233	0.536193	0.874124	1.97823	2.13492
ENSMUSG00000022305	Lrp12	protein_coding	4.17685	4.25206	3.52298	7.39453	5.52898
ENSMUSG00000060791	Gmfg	protein_coding	5.0738	5.04983	7.65958	12.8285	11.0358
ENSMUSG00000021549	Rasa1	protein_coding	5.2743	4.66715	5.10697	8.7238	6.63175
ENSMUSG00000079168	Cd209g	protein_coding	4.78277	5.7936	9.06011	9.81268	7.9697
ENSMUSG00000091345	Col6a5	protein_coding	13.2217	17.5078	25.3682	27.7224	26.7802
ENSMUSG00000015437	Gzmb	protein_coding	0.300933	0.408579	0.512919	1.07759	1.11114
ENSMUSG00000050350	GRp18	protein_coding	0.155365	0.246059	0.548055	0.969177	1.33542
ENSMUSG00000053475	Tnfaip6	protein_coding	1.3998	1.81004	2.28324	2.7127	2.33681
ENSMUSG00000020388	Pdlim4	protein_coding	5.20501	4.94567	5.28725	10.451	8.41242
ENSMUSG00000021880	Rnase6	protein_coding	1.52533	1.18323	2.10477	3.7811	3.73977
ENSMUSG00000019810	Fuca2	protein_coding	4.08188	5.71758	5.63317	6.84971	6.35258
ENSMUSG00000040026	Saa3	protein_coding	3.05529	2.92451	6.38822	9.70968	11.2193
ENSMUSG00000022496	Tnfrsf17	protein_coding	0.502642	0.676833	1.11122	2.30119	2.00144
ENSMUSG00000026796	Fam129b	protein_coding	28.0471	35.1464	26.6361	66.7336	51.2397
ENSMUSG00000029304	Spp1	protein_coding	6.86367	3.26135	5.16952	41.3604	21.5253
ENSMUSG00000089762	Ier5l	protein_coding	2.91731	3.53617	3.30419	5.90231	4.76693
ENSMUSG00000038811	Gngt2	protein_coding	7.72189	8.09741	8.69584	16.2499	14.6383
ENSMUSG00000049775	Tmsb4x	protein_coding	586.946	528.284	647.688	1297.46	977.867
ENSMUSG00000003573	Homer3	protein_coding	7.22741	7.94669	7.21469	11.8554	9.09118
ENSMUSG00000027239	Mdk	protein_coding	2.89791	5.0999	4.65262	18.0936	9.91687
ENSMUSG00000075256	Cerkl	protein_coding	0.27671	0.269657	0.373499	0.539892	0.570996
ENSMUSG00000028460	Sit1	protein_coding	0.162487	0.137228	0.303557	0.807554	0.831277
ENSMUSG00000020589	Fam49a	protein_coding	2.07706	1.54851	2.38967	3.45125	2.70075
ENSMUSG00000039264	Gimap3	protein_coding	3.80432	4.71991	7.73684	12.0736	16.2507
ENSMUSG00000030708	Dnajb13	protein_coding	1.38076	3.58851	4.17443	4.51424	4.49675
ENSMUSG00000030605	Mfge8	protein_coding	74.1819	72.804	80.0939	216.302	129.068
ENSMUSG00000015854	Cd5l	protein_coding	1.93102	1.67395	3.24458	10.1909	7.97303
ENSMUSG00000037418	Best1	protein_coding	0.442135	0.656754	0.85065	1.00296	0.93907
ENSMUSG00000031344	Gabrq	protein_coding	0.202256	0.41769	0.610627	0.557951	0.662205
ENSMUSG00000024338	Psmb8	protein_coding	15.4887	15.8835	17.3875	28.8498	30.5818
ENSMUSG00000068129	Cst7	protein_coding	0.194705	0.315146	0.767783	1.52828	1.65933
ENSMUSG00000039521	Foxp3	protein_coding	0.171633	0.326449	0.413867	0.446497	0.461941
ENSMUSG00000028583	Pdpn	protein_coding	18.6094	17.6803	26.1169	32.834	33.5549
ENSMUSG00000074577	Fam65c	protein_coding	1.0541	0.798329	0.748541	2.21229	1.54024
ENSMUSG00000029580	Actb	protein_coding	459.137	464.644	486.537	784.357	688.905
ENSMUSG00000032094	Cd3d	protein_coding	0.318059	0.452735	1.09368	2.40797	3.15652
ENSMUSG00000024399	Ltb	protein_coding	1.31939	1.90042	3.10173	6.25444	8.72658
ENSMUSG00000022947	Cbr3	protein_coding	6.5068	7.883	8.12455	15.6459	12.0825
ENSMUSG00000033379	Atp6v0b	protein_coding	44.275	47.4085	44.6615	79.6775	61.5424
ENSMUSG00000046178	Nxph1	protein_coding	0.447654	0.55885	0.903739	0.800898	0.895336
ENSMUSG00000042873	Lhfpl4	protein_coding	0.291096	0.619776	0.757948	0.536645	0.67479
ENSMUSG00000022965	Ifngr2	protein_coding	8.87799	8.61696	8.03842	14.3066	12.0236
ENSMUSG00000040061	Plcb2	protein_coding	0.415383	0.419828	0.618219	0.975789	1.06269
ENSMUSG00000048065	Cyb5r2	protein_coding	0.158125	0.535621	0.561584	0.515196	0.645533
ENSMUSG00000022102	Dok2	protein_coding	8.18547	6.22224	7.75011	16.5016	11.3069
ENSMUSG00000043931	Gimap7	protein_coding	0.24808	0.402422	0.69686	1.29098	2.19527
ENSMUSG00000040466	Blvrb	protein_coding	14.7702	14.8648	16.0221	36.6192	25.6921
ENSMUSG00000029822	Osbpl3	protein_coding	0.52632	0.723573	0.742299	1.11039	0.989145
ENSMUSG00000016349	Eef1a2	protein_coding	0.26985	0.229972	0.197412	2.39043	1.37744
ENSMUSG00000037337	Map4k1	protein_coding	3.159	2.58633	3.30756	5.97513	5.84458
ENSMUSG00000055632	Hmcn2	protein_coding	3.17397	2.53496	3.01742	7.36379	4.20056
ENSMUSG00000026547	Tagln2	protein_coding	74.983	70.7308	76.4734	137.801	98.573
ENSMUSG00000053113	Socs3	protein_coding	3.21801	4.69947	5.06175	7.46511	6.78721
ENSMUSG00000058216	RP23-41B18.5	protein_coding	0.416453	0.454585	0.67891	1.33558	1.609
ENSMUSG00000019787	Trdn	protein_coding	0.014122	0.0348154	0.491045	0.56309	0.587634
ENSMUSG00000011884	Gltp	protein_coding	51.1302	45.5976	50.5364	91.7952	73.3776
ENSMUSG00000031604	Msmo1	protein_coding	2.97437	2.66471	2.83026	5.07029	4.26062
ENSMUSG00000041762	Gpr155	protein_coding	1.98731	1.88658	2.44059	3.33014	2.49446
ENSMUSG00000032053	Pou2af1	protein_coding	0.695228	1.07658	3.50353	4.9129	7.27864
ENSMUSG00000024180	Tmem8	protein_coding	3.13243	4.70721	5.42651	5.60087	5.26784
ENSMUSG00000090272	Mndal	protein_coding	9.39754	8.60574	11.4857	15.3892	16.1632
ENSMUSG00000073158	RP23-6A9.2	protein_coding	0.27132	0.330605	0.526753	0.564791	0.463149
ENSMUSG00000017652	Cd40	protein_coding	0.790001	0.640787	0.83649	1.75073	1.80658
ENSMUSG00000066442	Mthfs	protein_coding	0.356565	0.360875	0.401818	0.782679	0.581107
ENSMUSG00000062939	Stat4	protein_coding	0.14867	0.281437	0.382602	0.516537	0.591207
ENSMUSG00000078772	RP23-109G18.5	protein_coding	0.360193	0.487537	0.558271	1.00161	0.761008
ENSMUSG00000024659	Anxa1	protein_coding	141.257	128.86	164.249	350.194	247.733
ENSMUSG00000017697	Ada	protein_coding	0.883898	0.902997	1.00876	2.3049	1.7266
ENSMUSG00000062382	RP23-44G15.5	protein_coding	3.16174	4.01119	3.47273	10.9611	7.5809
ENSMUSG00000046402	Rbp1	protein_coding	6.59949	8.92906	10.2212	17.101	13.064
ENSMUSG00000034438	Gbp8	protein_coding	0.428784	0.615704	0.959869	1.40492	1.72195
ENSMUSG00000029061	Mmp23	protein_coding	12.7845	12.445	15.299	25.8336	19.2914
ENSMUSG00000073982	Rhog	protein_coding	22.2003	21.0166	22.4023	46.951	34.1931
ENSMUSG00000037138	Aff3	protein_coding	1.16568	1.37217	1.72953	1.94058	2.06877
ENSMUSG00000039252	Lgi2	protein_coding	2.83591	2.7307	3.85513	5.25614	4.98809
ENSMUSG00000051457	Spn	protein_coding	0.959479	0.921854	1.62191	2.60305	2.9288
ENSMUSG00000001131	Timp1	protein_coding	3.37653	3.64251	4.44763	14.6595	12.058
ENSMUSG00000034634	Ly6d	protein_coding	1.62873	1.45744	4.77577	8.51267	11.729
ENSMUSG00000079547	H2-DMb1	protein_coding	16.1289	13.3549	19.0531	28.5763	26.8995
ENSMUSG00000024670	Cd6	protein_coding	0.150859	0.190974	0.34312	0.774763	1.11869
ENSMUSG00000032661	Oas3	protein_coding	0.118198	0.149973	0.264195	0.49213	0.663875
ENSMUSG00000041219	Arhgap11a	protein_coding	1.36436	1.03061	1.32299	2.52124	2.16167
ENSMUSG00000025574	Tk1	protein_coding	0.620946	0.329171	0.481081	1.78772	1.11418
ENSMUSG00000035184	Fam124a	protein_coding	3.33655	5.53109	5.32138	5.95485	6.34827
ENSMUSG00000001473	Tubb6	protein_coding	17.6393	19.17	19.722	39.2972	26.8029
ENSMUSG00000020732	Rab37	protein_coding	0.204326	0.179266	0.283274	0.411727	0.464004
ENSMUSG00000102418	Sh2d1b1	protein_coding	0.373146	0.286179	0.352115	1.18371	0.896698
ENSMUSG00000031898	Dpep3	protein_coding	0.190894	0.26623	0.364859	0.663293	0.367175
ENSMUSG00000011256	Adam19	protein_coding	2.88286	2.63393	3.22339	6.07133	4.49881
ENSMUSG00000020395	Itk	protein_coding	0.146857	0.231313	0.355006	0.588182	0.653162
ENSMUSG00000038543	AC092855.1	protein_coding	5.3115	4.19932	4.63329	9.68403	7.85501
ENSMUSG00000018168	Ikzf3	protein_coding	0.118465	0.191854	0.438819	0.814336	1.22634
ENSMUSG00000026458	Ppfia4	protein_coding	0.605676	0.402743	0.545882	1.11285	0.874863
ENSMUSG00000038900	Rpl12	protein_coding	63.0517	73.9334	79.9432	133.642	112.06
ENSMUSG00000018507	Trpv2	protein_coding	3.63181	6.71803	6.23378	8.40968	9.17285
ENSMUSG00000021567	Nkd2	protein_coding	0.402658	0.540526	0.719282	0.746317	0.774277
ENSMUSG00000028691	Prdx1	protein_coding	122.057	120.511	116.931	279.13	208.861
ENSMUSG00000026807	Ak8	protein_coding	0.820595	1.05245	1.21411	2.10095	1.32334
ENSMUSG00000021314	Amph	protein_coding	0.360681	0.418301	0.788959	0.662367	0.763673
ENSMUSG00000040592	Cd79b	protein_coding	2.0675	2.12048	5.65282	9.57765	15.4624
ENSMUSG00000078920	Ifi47	protein_coding	3.58834	3.0967	4.41249	7.15026	8.74637
ENSMUSG00000035186	Ubd	protein_coding	2.68715	4.92577	7.80006	29.5398	24.7211
ENSMUSG00000041556	Fbxo2	protein_coding	0.400186	0.741956	1.17851	0.984352	0.982205
ENSMUSG00000025037	Maoa	protein_coding	8.27105	9.42967	9.77619	14.3925	12.0118
ENSMUSG00000064330	Pde6h	protein_coding	0.411027	0.3657	0.468552	1.22341	0.784845
ENSMUSG00000024521	Pmaip1	protein_coding	1.11198	1.56073	1.97204	2.01136	2.31653
ENSMUSG00000022945	Chaf1b	protein_coding	0.395132	0.286557	0.325399	0.838734	0.58193
ENSMUSG00000024725	Ostf1	protein_coding	14.8466	13.0716	14.5189	26.0937	20.3186
ENSMUSG00000029915	Clec5a	protein_coding	0.465675	0.391432	0.609912	0.985602	0.789289
ENSMUSG00000031504	Rab20	protein_coding	2.24186	4.30334	3.7873	6.07575	5.76622
ENSMUSG00000064246	Chil1	protein_coding	0.143234	0.276576	0.282586	0.633486	0.458013
ENSMUSG00000040274	Cdk6	protein_coding	0.944584	1.13617	1.25432	1.83051	1.51898
ENSMUSG00000040247	Tbc1d10c	protein_coding	2.28	2.48893	4.09579	5.97699	7.89793
ENSMUSG00000059994	Fcrl1	protein_coding	0.190859	0.232087	0.39906	0.95632	1.19485
ENSMUSG00000053886	Sh2d4a	protein_coding	2.12546	1.96834	2.60057	3.90686	3.35543
ENSMUSG00000057346	Apol9a	protein_coding	0.394842	0.504426	0.693878	0.831142	0.995838
ENSMUSG00000074063	Osgin1	protein_coding	1.89447	2.02029	2.17195	3.10294	2.36477
ENSMUSG00000004317	Clcn5	protein_coding	0.960466	0.923601	1.08613	1.49302	1.33627
ENSMUSG00000030830	Itgal	protein_coding	0.774721	0.904584	1.57833	2.25801	2.93862
ENSMUSG00000064254	Ethe1	protein_coding	3.12418	3.62122	4.34346	7.25546	5.69295
ENSMUSG00000027381	Bcl2l11	protein_coding	1.17822	1.28976	1.46044	2.37071	1.91806
ENSMUSG00000021259	Cyp46a1	protein_coding	0.343025	0.525964	0.62693	0.638907	0.593621
ENSMUSG00000059336	Slc14a1	protein_coding	0.705591	0.638058	1.01262	1.29158	0.962214
ENSMUSG00000028874	Fgr	protein_coding	1.22963	1.46618	1.56902	2.18857	2.15576
ENSMUSG00000028692	Akr1a1	protein_coding	138.002	134.554	134.502	247.749	190.28
ENSMUSG00000025779	Ly96	protein_coding	3.25857	3.03383	3.47419	5.71713	4.64638
ENSMUSG00000038515	Grtp1	protein_coding	6.41153	6.85805	7.10227	11.4805	7.86415
ENSMUSG00000006457	Actn3	protein_coding	1.3338	1.59679	3.18281	2.48162	2.43065
ENSMUSG00000092060	Bend4	protein_coding	0.298018	0.248925	0.260661	0.509268	0.434692
ENSMUSG00000038421	Fcrla	protein_coding	0.540633	0.558105	1.28926	2.16507	3.20255
ENSMUSG00000079685	Ulbp1	protein_coding	0.591239	0.386798	0.502668	1.12656	0.808677
ENSMUSG00000047414	Flrt2	protein_coding	4.53412	5.29405	7.78368	7.71554	9.27612
ENSMUSG00000034457	Eda2r	protein_coding	0.388144	0.450402	0.67547	0.67839	0.703888
ENSMUSG00000037833	Sh2d4b	protein_coding	0.387997	0.33008	0.4788	0.800852	0.521803
ENSMUSG00000058558	Rpl5	protein_coding	69.4839	79.2787	84.3561	121.655	102.993
ENSMUSG00000022657	Cd96	protein_coding	0.0831978	0.143867	0.218388	0.424363	0.536532
ENSMUSG00000020733	Slc9a3r1	protein_coding	20.8682	24.447	25.2745	35.6011	33.2565
ENSMUSG00000029484	Anxa3	protein_coding	23.3018	21.8479	23.2523	38.0345	32.853
ENSMUSG00000056399	Prss34	protein_coding	0.506361	0.723908	0.959356	1.52766	1.13035
ENSMUSG00000022584	Ly6c2	protein_coding	0.784673	0.759115	1.44954	2.58635	2.84522
ENSMUSG00000031289	Il13ra2	protein_coding	0.175442	0.167548	0.463596	0.837004	1.21831
ENSMUSG00000041481	Serpina3g	protein_coding	1.01847	1.15069	2.31994	4.12266	5.96089
ENSMUSG00000068744	Psrc1	protein_coding	0.24799	0.159819	0.244264	0.594019	0.547395
ENSMUSG00000026832	Cytip	protein_coding	1.0326	1.24683	1.60689	2.02667	2.35761
ENSMUSG00000060639	Hist1h4i	protein_coding	2.16608	2.92716	3.12668	3.97014	3.76698
ENSMUSG00000091938	Gm2564	protein_coding	1.95907	2.08783	2.64679	5.26816	4.59947
ENSMUSG00000000486	Sept1	protein_coding	2.67752	2.3454	3.30023	5.85472	6.89102
ENSMUSG00000020773	Trim47	protein_coding	12.5738	16.092	13.7276	22.4833	17.0309
ENSMUSG00000003379	Cd79a	protein_coding	1.89802	2.49163	7.09884	10.5861	19.6525
ENSMUSG00000021260	Hhipl1	protein_coding	1.25423	1.59987	1.4011	2.08075	1.68192
ENSMUSG00000020460	Rps27a	protein_coding	116.658	127.729	140.103	210.337	181.911
ENSMUSG00000045763	Basp1	protein_coding	8.35881	4.87255	5.85295	18.1762	15.0129
ENSMUSG00000016995	Matn4	protein_coding	0.774898	0.812175	1.25238	1.35601	1.56377
ENSMUSG00000052837	Junb	protein_coding	9.10076	12.1669	11.6512	17.9599	16.5107
ENSMUSG00000046675	Tmem251	protein_coding	2.76028	2.64475	2.55365	4.61271	3.83899
ENSMUSG00000032643	Fhl3	protein_coding	6.51973	7.52821	6.25862	11.2445	8.64702
ENSMUSG00000026778	Prkcq	protein_coding	0.234688	0.285194	0.345313	0.820814	0.737361
ENSMUSG00000050777	Tmem37	protein_coding	5.90204	9.05483	8.92818	14.423	10.7175
ENSMUSG00000080717	RP23-49H16.1	protein_coding	0.353834	0.32888	0.405124	0.630916	0.524027
ENSMUSG00000049307	Fut4	protein_coding	0.355673	0.28611	0.317732	0.628171	0.587578
ENSMUSG00000020372	Gnb2l1	protein_coding	53.6345	59.4829	60.622	91.9052	77.4637
ENSMUSG00000003873	Bax	protein_coding	15.4219	15.2894	15.9209	29.2376	24.2177
ENSMUSG00000024381	Bin1	protein_coding	17.9096	18.4066	19.7107	33.2555	26.6676
ENSMUSG00000037664	Cdkn1c	protein_coding	19.1585	15.6177	15.7034	38.9943	26.6737
ENSMUSG00000030657	Xylt1	protein_coding	0.664613	0.866679	0.846	1.51996	1.23028
ENSMUSG00000020083	RP23-459M2.1	protein_coding	0.628666	1.3837	1.57219	1.52536	1.68665
ENSMUSG00000006715	Gmnn	protein_coding	2.71898	2.55024	2.20055	4.94663	3.75205
ENSMUSG00000066975	Cryba4	protein_coding	0.116585	0.562602	0.418462	0.839681	0.708738
ENSMUSG00000003484	Cyp4f18	protein_coding	4.20732	3.71248	5.05401	6.93014	6.44964
ENSMUSG00000092486	RP23-3M10.7	protein_coding	2.85207	2.35542	2.67533	5.6101	4.32632
ENSMUSG00000032261	Sh3bgrl2	protein_coding	0.900873	1.38832	1.68682	1.56531	1.51744
ENSMUSG00000042842	Serpinb6b	protein_coding	6.55311	7.73448	8.76819	11.2207	10.3839
ENSMUSG00000055116	Arntl	protein_coding	0.548191	0.442149	0.941245	1.46692	0.926795
ENSMUSG00000005824	Tnfsf14	protein_coding	0.30875	0.370713	0.484805	0.659638	0.718899
ENSMUSG00000079445	B3gnt7	protein_coding	0.404018	0.42758	0.446447	0.958324	0.74474
ENSMUSG00000032446	Eomes	protein_coding	0.0779637	0.0765271	0.155704	0.445287	0.537127
ENSMUSG00000032013	Trim29	protein_coding	0.950523	0.886634	0.672425	1.86355	1.32103
ENSMUSG00000010021	Kif19a	protein_coding	0.821941	1.23956	1.37643	1.62551	1.49464
ENSMUSG00000020658	Efr3b	protein_coding	0.670119	0.663967	0.825743	2.16231	1.24486
ENSMUSG00000021175	Cdca7l	protein_coding	1.63702	1.41925	1.57991	2.78368	2.19465
ENSMUSG00000028702	Rad54l	protein_coding	0.293155	0.249631	0.249431	0.479436	0.38118
ENSMUSG00000039883	Lrrc17	protein_coding	4.29181	3.5742	4.95092	7.62878	6.45543
ENSMUSG00000021298	Gpr132	protein_coding	1.40614	1.54044	1.94061	2.70505	2.95678
ENSMUSG00000060126	Tpt1	protein_coding	358.121	415.548	419.617	635.953	526.72
ENSMUSG00000033152	Podxl2	protein_coding	1.60439	1.95502	2.55425	3.37747	2.82806
ENSMUSG00000037509	Arhgef4	protein_coding	0.345497	0.308753	0.413941	0.558758	0.458618
ENSMUSG00000087141	Plcxd2	protein_coding	0.228739	0.266804	0.430481	0.435805	0.554002
ENSMUSG00000050954	Zfp169	protein_coding	0.15061	0.203836	0.404162	0.530909	0.539415
ENSMUSG00000021676	Iqgap2	protein_coding	3.8546	6.00889	7.69859	6.54793	6.50515
ENSMUSG00000036743	Psma8	protein_coding	0.20974	0.202841	0.322484	0.567903	0.541269
ENSMUSG00000060572	Mfap2	protein_coding	5.45854	4.32699	5.29789	13.9933	7.35287
ENSMUSG00000012848	Rps5	protein_coding	115.942	138.181	145.514	228.251	187.733
ENSMUSG00000014075	Tctex1d2	protein_coding	2.1281	2.37163	2.52608	3.4929	3.06995
ENSMUSG00000044703	Phf11a	protein_coding	0.556824	0.452064	0.655683	1.29132	1.43722
ENSMUSG00000033949	Trim36	protein_coding	0.58254	0.56452	0.646692	1.12333	0.830366
ENSMUSG00000045128	Rpl18a	protein_coding	155.156	184.884	199.638	313.889	264.513
ENSMUSG00000061046	Haghl	protein_coding	4.62589	4.57252	5.38316	7.97213	6.40177
ENSMUSG00000071078	Nr2c2ap	protein_coding	7.01383	7.61246	8.46815	14.7872	12.079
ENSMUSG00000067768	Xlr4b	protein_coding	0.441284	0.501429	0.92722	1.19792	1.09142
ENSMUSG00000026023	Cdk15	protein_coding	0.210813	0.157722	0.181005	1.03413	0.459153
ENSMUSG00000001020	S100a4	protein_coding	1.83892	1.60303	2.28905	4.9895	3.57674
ENSMUSG00000025290	Rps24	protein_coding	52.3916	58.0919	65.7403	97.1645	86.2567
ENSMUSG00000027322	Siglec1	protein_coding	3.2141	3.24319	4.35966	8.28038	7.6745
ENSMUSG00000025020	Slit1	protein_coding	0.155988	0.210876	0.331566	0.53226	0.353252
ENSMUSG00000002233	Rhoc	protein_coding	61.0762	60.8612	62.4789	111.917	85.1534
ENSMUSG00000037318	Traf3ip3	protein_coding	0.451124	0.462861	0.801338	1.35602	1.79272
ENSMUSG00000019987	Arg1	protein_coding	0.521936	0.693378	0.568532	1.53627	1.30153
ENSMUSG00000027994	Mcub	protein_coding	6.52378	5.2427	6.53495	13.2563	8.90504
ENSMUSG00000020275	Rel	protein_coding	0.715183	0.717479	1.08651	1.67326	1.61472
ENSMUSG00000074277	Phldb3	protein_coding	0.602851	0.664527	0.822877	1.04453	1.04838
ENSMUSG00000020021	Fgd6	protein_coding	0.838002	1.02266	1.19995	1.72955	1.61313
ENSMUSG00000074529	RP23-275N21.6	protein_coding	0.159206	0.273728	0.436733	0.424416	0.400266
ENSMUSG00000004285	Atp6v1f	protein_coding	41.2482	42.8346	45.7362	80.5017	63.9387
ENSMUSG00000070000	Fcho1	protein_coding	0.637129	0.780504	1.03121	1.47924	1.83631
ENSMUSG00000014164	Klhl3	protein_coding	0.560754	0.575944	0.807445	0.989367	0.685571
ENSMUSG00000071552	Tigit	protein_coding	0.135745	0.209351	0.500578	0.941934	1.71691
ENSMUSG00000026939	Tmem141	protein_coding	8.4298	8.03698	8.86779	18.7159	12.9895
ENSMUSG00000031226	Pbdc1	protein_coding	1.63121	1.63328	1.88545	2.82481	2.65161
ENSMUSG00000054428	Atpif1	protein_coding	25.0024	23.3841	26.2374	53.4571	40.7414
ENSMUSG00000004612	Nkg7	protein_coding	1.43254	1.26594	2.23751	6.12739	7.37816
ENSMUSG00000054203	Ifi205	protein_coding	5.64576	8.22269	11.4003	10.345	10.8053
ENSMUSG00000028478	Clta	protein_coding	69.4437	70.3039	74.5076	120.851	93.6221
ENSMUSG00000028081	Rps3a1	protein_coding	367.806	406.247	434.557	646.384	555.335
ENSMUSG00000095677	Dynlt1f	protein_coding	5.93826	5.12773	6.44922	11.3442	8.79492
ENSMUSG00000022221	Ripk3	protein_coding	3.18315	2.81797	3.1304	5.48195	4.78814
ENSMUSG00000041842	Fhdc1	protein_coding	0.266109	0.295405	0.259835	0.518823	0.389879
ENSMUSG00000091243	Vgll3	protein_coding	3.94242	3.58857	6.56545	8.64893	9.08187
ENSMUSG00000042474	Fcmr	protein_coding	0.316417	0.435659	1.07003	2.17642	4.18339
ENSMUSG00000051998	Lax1	protein_coding	0.66904	0.887183	1.7216	2.65661	3.55181
ENSMUSG00000001999	Blvra	protein_coding	11.7253	12.3266	13.0495	30.9899	21.4104
ENSMUSG00000029622	Arpc1b	protein_coding	42.823	39.1255	42.0002	82.386	63.2611
ENSMUSG00000022270	Retreg1	protein_coding	1.32024	1.76526	1.95854	2.39366	2.26885
ENSMUSG00000035299	Mid1	protein_coding	0.739218	1.09914	1.46576	1.48492	1.45783
ENSMUSG00000062328	Rpl17	protein_coding	358.236	400.695	437.821	673.685	589.423
ENSMUSG00000053746	Ptrh1	protein_coding	2.43841	3.18457	3.29942	5.78417	4.34145
ENSMUSG00000054580	Pla2r1	protein_coding	1.25916	1.54804	1.97914	2.09219	2.03661
ENSMUSG00000017631	Abr	protein_coding	2.6913	3.14478	3.26419	4.66915	4.37439
ENSMUSG00000044881	Coa4	protein_coding	1.40654	1.55773	1.56414	2.82532	2.17866
ENSMUSG00000027469	Tpx2	protein_coding	0.817692	0.373585	0.455203	1.64929	1.05992
ENSMUSG00000031304	Il2rg	protein_coding	3.61192	3.21223	4.41547	6.29367	7.74921
ENSMUSG00000000409	Lck	protein_coding	0.633889	0.643747	1.09626	2.40178	3.27504
ENSMUSG00000020363	Gfpt2	protein_coding	5.27915	8.80509	9.24107	8.84669	7.87568
ENSMUSG00000031389	Arhgap4	protein_coding	1.26502	1.12045	1.44691	2.16908	2.42836
ENSMUSG00000008682	Rpl10	protein_coding	228.043	256.27	272.067	382.076	331.062
ENSMUSG00000015968	Cacna1d	protein_coding	0.394971	0.513861	0.566618	0.798109	0.704623
ENSMUSG00000029552	Tes	protein_coding	1.72747	1.79923	1.90592	2.66874	2.33047
ENSMUSG00000020695	Mrc2	protein_coding	4.99715	4.72153	5.25971	9.49306	7.27322
ENSMUSG00000027514	Zbp1	protein_coding	1.35587	1.08146	2.03023	3.24677	5.02914
ENSMUSG00000032750	Gab3	protein_coding	0.494978	0.438419	0.491344	0.827585	0.673916
ENSMUSG00000045312	Lhfpl2	protein_coding	10.6734	7.70784	13.0116	18.1875	14.2342
ENSMUSG00000063802	Hspbp1	protein_coding	8.38855	9.30849	10.0194	15.4511	11.5459
ENSMUSG00000056290	Ms4a4b	protein_coding	0.520953	0.460174	0.750902	1.98195	2.83523
ENSMUSG00000056671	Prelid2	protein_coding	2.55508	2.73667	2.89057	4.80926	3.18399
ENSMUSG00000026435	Slc45a3	protein_coding	1.10864	1.70723	1.80511	2.03714	1.87079
ENSMUSG00000024791	Cdca5	protein_coding	0.375693	0.217744	0.229614	0.861334	0.474299
ENSMUSG00000068105	Tnfrsf13c	protein_coding	0.206866	0.220427	0.576366	1.08493	1.83216
ENSMUSG00000073016	Uprt	protein_coding	0.144325	0.27959	0.64617	1.01894	1.00481
ENSMUSG00000052146	Rps10	protein_coding	104.009	121.08	133.095	203.625	177.619
ENSMUSG00000029348	Asphd2	protein_coding	0.341614	0.479823	0.568384	0.683416	0.666309
ENSMUSG00000021996	Esd	protein_coding	29.3545	30.5054	29.4526	59.3422	46.8435
ENSMUSG00000061477	Rps7	protein_coding	119.285	131.036	142.522	203.539	179.614
ENSMUSG00000000740	Rpl13	protein_coding	130.359	147.272	154.935	235.263	199.585
ENSMUSG00000002257	Def6	protein_coding	2.81354	2.55936	2.47744	4.77696	4.31231
ENSMUSG00000042817	Flt3	protein_coding	0.230863	0.191375	0.318515	0.409706	0.533486
ENSMUSG00000038523	RP23-109C16.3	protein_coding	0.40287	0.905116	0.834534	1.8363	1.17126
ENSMUSG00000027398	Il1b	protein_coding	0.133371	0.575062	0.448506	0.571123	0.729114
ENSMUSG00000054051	Ercc6	protein_coding	0.752401	0.886827	0.970955	1.37936	1.23236
ENSMUSG00000032507	Fbxl2	protein_coding	0.435724	0.627281	0.574205	0.716042	0.644834
ENSMUSG00000024730	Ms4a8a	protein_coding	2.17077	2.1145	3.78005	4.17415	4.72435
ENSMUSG00000027420	Bfsp1	protein_coding	0.924468	0.936713	1.07052	1.55771	1.34185
ENSMUSG00000090881	RP23-193F7.6	protein_coding	0.1077	0.139385	0.200603	0.37699	0.580106
ENSMUSG00000025854	Fam20c	protein_coding	4.98502	5.0076	5.8629	10.0332	8.85055
ENSMUSG00000030041	M1ap	protein_coding	0.108205	0.174362	0.202554	0.460577	0.294427
ENSMUSG00000060550	H2-Q7	protein_coding	7.9753	10.8459	12.3065	15.3139	21.2213
ENSMUSG00000008683	Rps15a	protein_coding	25.679	28.5619	33.8537	48.5509	44.6602
ENSMUSG00000060260	Pwwp2b	protein_coding	1.04017	1.04012	0.968729	1.76399	1.34439
ENSMUSG00000050860	Phospho1	protein_coding	0.492146	0.770342	0.649906	0.821531	0.719379
ENSMUSG00000032076	Cadm1	protein_coding	0.988047	1.46556	1.62827	2.6517	2.01026
ENSMUSG00000019194	Scn1b	protein_coding	18.1095	23.576	20.2885	35.1165	32.1392
ENSMUSG00000021932	Rnaseh2b	protein_coding	1.13716	0.986588	1.02895	1.99033	1.47
ENSMUSG00000030744	Rps3	protein_coding	77.4274	90.1584	94.1332	146.972	124.874
ENSMUSG00000033031	RP23-185B14.1	protein_coding	0.40346	0.216388	0.313472	0.666777	0.534162
ENSMUSG00000045273	Cenph	protein_coding	0.31758	0.153722	0.233316	0.648657	0.452797
ENSMUSG00000028063	Lmna	protein_coding	24.7225	28.8161	23.3596	48.7973	33.7936
ENSMUSG00000004151	Etv1	protein_coding	0.410957	0.476204	0.528582	0.66784	0.560284
ENSMUSG00000024334	H2-Oa	protein_coding	0.518888	0.484643	0.896502	1.6355	2.61328
ENSMUSG00000040767	Snrnp25	protein_coding	4.24271	4.48189	5.67576	10.5377	8.18172
ENSMUSG00000026343	Gpr39	protein_coding	1.08003	1.43759	1.38094	2.69888	2.53768
ENSMUSG00000047880	Cxcr5	protein_coding	0.295513	0.301726	0.791185	1.00918	1.62171
ENSMUSG00000042351	Grap2	protein_coding	0.372525	0.395407	0.702745	1.22509	1.63123
ENSMUSG00000050908	Tvp23a	protein_coding	0.719111	0.68479	0.855376	1.22382	0.994356
ENSMUSG00000074634	Tmem267	protein_coding	0.846107	1.04749	1.07347	1.7225	1.42562
ENSMUSG00000019990	Pde7b	protein_coding	0.375894	0.446277	0.644904	0.682964	0.711504
ENSMUSG00000073702	Rpl31	protein_coding	128.902	145.116	157.82	246.458	206.979
ENSMUSG00000025289	Prdx4	protein_coding	12.1812	11.4453	13.5474	20.876	16.1613
ENSMUSG00000075702	Selm	protein_coding	17.6573	19.2352	22.8109	37.9861	28.6983
ENSMUSG00000025784	Clec3b	protein_coding	215.783	220.09	248.961	393.127	339.029
ENSMUSG00000070691	Runx3	protein_coding	0.227555	0.246335	0.360888	0.512574	0.658666
ENSMUSG00000031137	Fgf13	protein_coding	2.44114	5.89865	7.96079	6.44081	6.70327
ENSMUSG00000079428	Tceal7	protein_coding	0.161899	0.273831	0.196181	0.481148	0.413332
ENSMUSG00000032323	Cyp11a1	protein_coding	0.105971	0.191035	0.758571	0.461269	0.417287
ENSMUSG00000062380	Tubb3	protein_coding	0.381499	0.410209	0.831218	0.776902	0.885993
ENSMUSG00000038274	Fau	protein_coding	264.939	307.965	316.788	544.333	422.769
ENSMUSG00000041797	Abca9	protein_coding	4.20133	4.08667	6.44361	7.51173	6.36761
ENSMUSG00000073705	Apitd1	protein_coding	0.302446	0.228939	0.38969	0.804714	0.556219
ENSMUSG00000005447	Pafah1b3	protein_coding	2.1669	2.4704	3.14905	4.34692	4.40579
ENSMUSG00000028234	Rps20	protein_coding	48.3646	53.2571	58.0586	90.2603	75.8307
ENSMUSG00000096351	Samd11	protein_coding	0.644706	0.72693	0.734824	1.11629	0.928382
ENSMUSG00000024673	Ms4a1	protein_coding	0.313025	0.322787	0.939553	1.52022	2.87198
ENSMUSG00000037805	Rpl10a	protein_coding	74.0905	81.4252	80.0499	125.759	107.565
ENSMUSG00000041695	Kcnj2	protein_coding	0.696568	0.390121	0.52958	1.97928	1.30486
ENSMUSG00000007892	Rplp1	protein_coding	901.892	1069.42	1131.5	1777.55	1508.36
ENSMUSG00000069910	Spdl1	protein_coding	0.324542	0.194407	0.184454	0.701179	0.500394
ENSMUSG00000030790	Adm	protein_coding	8.0911	9.1791	10.0041	14.5306	16.0061
ENSMUSG00000046719	Nxph3	protein_coding	0.965439	1.06063	1.27668	2.25335	1.39123
ENSMUSG00000001025	S100a6	protein_coding	130.043	153.492	170.28	270.776	244.724
ENSMUSG00000034744	Nagk	protein_coding	8.95777	8.45057	9.07662	15.575	11.897
ENSMUSG00000041649	Klf8	protein_coding	0.212011	0.290221	0.365826	0.484869	0.440934
ENSMUSG00000023945	Slc5a7	protein_coding	0.0866498	1.07563	2.50103	0.735352	1.07183
ENSMUSG00000001642	Akr1b3	protein_coding	10.6597	11.0619	11.1462	18.049	14.8958
ENSMUSG00000039116	Adgrg6	protein_coding	0.634905	0.598467	0.786804	1.06249	0.838822
ENSMUSG00000009418	Nav1	protein_coding	4.70303	5.43793	6.64282	8.02951	7.31725
ENSMUSG00000062006	Rpl34	protein_coding	60.5179	67.0483	77.4987	113.665	104.815
ENSMUSG00000052013	Btla	protein_coding	0.524124	0.637142	1.33164	2.16046	3.73907
ENSMUSG00000024608	Rps14	protein_coding	294.691	347.332	374.339	571.901	497.262
ENSMUSG00000061577	Adgrg5	protein_coding	0.35189	0.361587	0.579179	0.770774	0.694727
ENSMUSG00000028028	Alpk1	protein_coding	0.79035	0.981666	1.19438	1.52083	1.35903
ENSMUSG00000041642	Kif21b	protein_coding	0.593024	0.789208	1.06759	1.68072	1.70312
ENSMUSG00000068115	Ninl	protein_coding	1.0184	1.19589	1.47876	1.83238	1.69052
ENSMUSG00000028832	Stmn1	protein_coding	6.60608	4.81433	5.32082	14.0111	8.65939
ENSMUSG00000023505	Cdca3	protein_coding	1.03992	0.849042	0.828196	1.96059	1.3445
ENSMUSG00000115219	Eef1kmt4	protein_coding	0.9543	1.07561	1.02473	2.14496	1.51251
ENSMUSG00000029465	Arpc3	protein_coding	37.7298	38.3983	39.5426	64.2112	57.9428
ENSMUSG00000005470	Asf1b	protein_coding	0.7762	0.472866	0.664733	1.41592	1.12062
ENSMUSG00000044678	Ly6k	protein_coding	0.109148	0.241625	0.657747	0.535124	0.468676
ENSMUSG00000031323	Dmrtc1a	protein_coding	0.276019	0.445184	0.835636	0.598194	0.591611
ENSMUSG00000069609	RP23-331L12.6	protein_coding	0.396383	0.641094	0.574305	0.857868	0.773672
ENSMUSG00000049517	Rps23	protein_coding	189.024	223.211	227.884	330.396	291.087
ENSMUSG00000026068	Il18rap	protein_coding	0.21359	0.220597	0.313449	0.470044	0.494033
ENSMUSG00000067341	H2-Eb2	protein_coding	0.0901045	0.138456	0.441242	0.715415	1.26435
ENSMUSG00000058669	Nkx2-9	protein_coding	0.202052	0.329857	0.403304	0.567494	0.566955
ENSMUSG00000017716	Birc5	protein_coding	0.785033	0.333118	0.442079	1.58603	0.982301
ENSMUSG00000037921	Ddx60	protein_coding	0.797351	0.618305	0.954212	1.53606	1.47492
ENSMUSG00000019850	Tnfaip3	protein_coding	1.97711	1.98109	2.57985	3.25161	3.05992
ENSMUSG00000018012	Rac3	protein_coding	2.48328	2.77249	3.04384	4.80136	3.42089
ENSMUSG00000024298	Zfp871	protein_coding	0.136225	0.164583	0.34818	0.626736	0.532336
ENSMUSG00000035385	Ccl2	protein_coding	4.65478	7.81403	7.13236	15.4238	10.9224
ENSMUSG00000058571	Gpc6	protein_coding	0.393075	0.407788	0.596611	0.871657	0.661023
ENSMUSG00000001604	Tcea3	protein_coding	2.46612	2.98088	3.05322	4.38107	3.45978
ENSMUSG00000013367	Iglon5	protein_coding	0.882327	0.985942	0.876434	1.63202	1.63169
ENSMUSG00000060938	Rpl26	protein_coding	144.355	159.086	174.439	262.748	219.389
ENSMUSG00000060336	Zfp937	protein_coding	0.457516	0.477301	0.634688	0.759681	0.696304
ENSMUSG00000062997	Rpl35	protein_coding	145.359	162.65	180.171	295.662	240.229
ENSMUSG00000006333	Rps9	protein_coding	141.359	156.294	159.517	248.183	205.713
ENSMUSG00000029380	Cxcl1	protein_coding	0.541225	0.937438	0.992482	1.34136	1.23385
ENSMUSG00000024544	Ldlrad4	protein_coding	1.83717	2.30957	3.27193	3.26742	3.17233
ENSMUSG00000040699	Limd2	protein_coding	4.66907	4.21681	5.24261	8.38731	8.16388
ENSMUSG00000034987	Hrh2	protein_coding	0.280323	0.458165	0.501447	0.497022	0.675251
ENSMUSG00000079414	Gm11110	protein_coding	0.195272	0.147609	0.301973	0.550138	0.460296
ENSMUSG00000026548	Slamf9	protein_coding	5.97707	4.28139	5.54496	11.4365	7.60346
ENSMUSG00000027368	Dusp2	protein_coding	0.465402	0.548188	0.707439	1.20798	1.79328
ENSMUSG00000034853	Acot11	protein_coding	0.638211	0.83076	0.76093	1.07011	0.909739
ENSMUSG00000031097	Tnni2	protein_coding	0.286541	0.697596	0.324097	0.938339	0.548013
ENSMUSG00000079523	Tmsb10	protein_coding	121.571	98.4567	122.277	269.269	228.85
ENSMUSG00000031146	Plp2	protein_coding	34.2219	29.921	32.4329	56.9569	43.2323
ENSMUSG00000024827	Gldc	protein_coding	1.36692	0.538177	1.04909	1.3724	1.3323
ENSMUSG00000052407	Ccdc171	protein_coding	0.218342	0.274389	0.453223	0.5131	0.451391
ENSMUSG00000035295	Wdr38	protein_coding	8.75329	10.815	10.2022	20.2867	14.7526
ENSMUSG00000025330	Padi4	protein_coding	0.718833	0.704208	1.35494	1.38288	1.75477
ENSMUSG00000045007	Tubg2	protein_coding	0.386016	0.54026	0.559836	0.750382	0.685401
ENSMUSG00000070390	Nlrp1b	protein_coding	0.330431	0.269587	0.463574	0.729004	0.748762
ENSMUSG00000038155	Gstp2	protein_coding	4.45085	6.09359	7.44001	10.4476	8.78044
ENSMUSG00000025408	Ddit3	protein_coding	7.71271	7.96454	9.01884	13.4771	11.3473
ENSMUSG00000090733	Rps27	protein_coding	232.574	302.636	342.503	415.063	457.718
ENSMUSG00000017404	Rpl19	protein_coding	275.26	316.14	319.87	521.073	410.209
ENSMUSG00000058163	RP23-14F5.8	protein_coding	0.740942	0.55729	0.977247	1.36705	1.19737
ENSMUSG00000028367	Txn1	protein_coding	136.487	129.728	125.175	234.862	198.663
ENSMUSG00000078763	Slfn1	protein_coding	0.649439	0.829143	1.29481	1.90812	2.79985
ENSMUSG00000033581	Igf2bp2	protein_coding	1.30413	1.31448	1.03325	2.27647	1.65631
ENSMUSG00000014030	Pax5	protein_coding	0.121604	0.147986	0.328711	0.530382	1.0948
ENSMUSG00000029189	Sel1l3	protein_coding	0.272012	0.464355	0.361979	0.61932	0.470371
ENSMUSG00000026390	Marco	protein_coding	1.27599	1.21128	2.39752	5.22489	4.40238
ENSMUSG00000025402	Nab2	protein_coding	7.31395	8.60245	8.14927	12.1022	11.0136
ENSMUSG00000053835	H2-T24	protein_coding	2.6979	2.08574	2.81661	4.77214	5.29117
ENSMUSG00000041453	Rpl21	protein_coding	92.6112	103.758	116.994	164.134	145.692
ENSMUSG00000021211	Akr1c12	protein_coding	1.98343	1.47991	2.31893	3.41756	3.2139
ENSMUSG00000012126	Ubxn11	protein_coding	1.23867	2.17859	2.2283	2.95396	2.08679
ENSMUSG00000027533	Fabp5	protein_coding	42.4935	32.2358	27.3518	97.6923	65.0133
ENSMUSG00000044749	Abca6	protein_coding	1.75256	2.12014	2.9673	2.90451	2.44575
ENSMUSG00000028864	Hgf	protein_coding	0.359664	0.289601	0.462862	0.788601	0.632522
ENSMUSG00000035373	Ccl7	protein_coding	4.22361	8.66446	7.11	15.3608	14.1893
ENSMUSG00000079435	Rpl36a	protein_coding	67.3773	77.0455	89.63	121.831	119.158
ENSMUSG00000018293	Pfn1	protein_coding	102.643	90.7235	92.9738	188.473	142.381
ENSMUSG00000042401	Crtac1	protein_coding	7.00213	17.7783	15.2057	18.0557	20.1542
ENSMUSG00000035228	Ccdc106	protein_coding	0.293139	0.383828	0.337248	0.68028	0.561347
ENSMUSG00000045551	Fpr1	protein_coding	0.109182	0.215554	0.184356	0.403865	0.443826
ENSMUSG00000027347	Rasgrp1	protein_coding	0.365297	0.316149	0.672588	0.841629	1.07809
ENSMUSG00000053297	RP24-124B23.4	protein_coding	0.250539	0.438249	0.470642	0.467873	0.396444
ENSMUSG00000079056	Kcnip3	protein_coding	2.12657	2.49924	3.97476	3.30002	3.28749
ENSMUSG00000074570	Cass4	protein_coding	0.501348	0.519901	0.699541	0.970784	0.649947
ENSMUSG00000026573	Xcl1	protein_coding	0.424491	0.425534	0.666604	1.41581	1.84819
ENSMUSG00000018500	Adora2b	protein_coding	0.827942	1.05794	0.96899	1.43783	1.26116
ENSMUSG00000068101	Cenpm	protein_coding	0.361109	0.244409	0.294923	0.682147	0.486639
ENSMUSG00000050732	Vamp8	protein_coding	22.5675	22.5585	24.7286	43.438	35.853
ENSMUSG00000026809	RP23-362N19.4	protein_coding	0.83251	1.19469	1.75109	1.86251	1.77565
ENSMUSG00000028480	Glipr2	protein_coding	6.71601	5.94589	7.33958	11.8484	9.29466
ENSMUSG00000100937	RP23-389K5.2	protein_coding	0.186687	0.271651	0.715393	0.701303	0.704984
ENSMUSG00000050075	Gpr171	protein_coding	0.218113	0.317364	0.53609	0.593057	0.841977
ENSMUSG00000029223	Uchl1	protein_coding	4.0092	4.29467	4.24633	7.64035	6.28291
ENSMUSG00000068246	Apol9b	protein_coding	1.31203	1.38573	1.98277	2.18057	2.8575
ENSMUSG00000025171	Ubtd1	protein_coding	12.594	12.9394	11.2501	21.8944	16.4592
ENSMUSG00000024675	Ms4a4c	protein_coding	0.437729	0.42324	0.935296	1.40516	2.36622
ENSMUSG00000074217	RP23-61A11.2	protein_coding	0.622708	0.534038	0.544948	1.34554	1.10103
ENSMUSG00000041538	H2-Ob	protein_coding	0.989946	1.06882	1.99033	2.77964	5.00893
ENSMUSG00000027447	Cst3	protein_coding	506.405	544.741	600.08	878.029	706.92
ENSMUSG00000045094	Arhgef37	protein_coding	1.13764	1.21105	1.40608	2.27889	1.95307
ENSMUSG00000037601	Nme1	protein_coding	3.4213	3.30242	3.8494	6.10456	5.16773
ENSMUSG00000037405	Icam1	protein_coding	5.27599	9.79137	6.88491	8.92946	8.66276
ENSMUSG00000074141	Il4i1	protein_coding	0.44992	0.464274	0.672021	1.05143	1.53244
ENSMUSG00000022548	Apod	protein_coding	5.64981	8.68711	10.7675	13.9852	10.0926
ENSMUSG00000039001	Rps21	protein_coding	303.305	372.831	412.08	509.723	516.515
ENSMUSG00000023873	RP23-67C3.2	protein_coding	0.42039	0.459753	0.649423	0.805151	0.561342
ENSMUSG00000026344	Lypd1	protein_coding	0.374369	0.49032	0.304584	0.719667	0.603005
ENSMUSG00000006411	Pvrl4	protein_coding	0.468155	0.52504	0.561139	0.87532	0.723464
ENSMUSG00000023031	Cela1	protein_coding	5.00155	7.16933	9.3669	12.3499	10.9125
ENSMUSG00000024803	Ankrd1	protein_coding	0.210587	0.453513	0.643803	0.497497	0.557754
ENSMUSG00000040809	Chil3	protein_coding	0.279563	1.23056	0.800184	0.804332	0.668843
ENSMUSG00000001588	Acap1	protein_coding	0.847647	0.885722	1.0466	1.76835	2.41009
ENSMUSG00000068227	Il2rb	protein_coding	1.18944	1.18075	1.45697	2.39906	3.34078
ENSMUSG00000009585	Apobec3	protein_coding	2.35419	2.43973	3.33167	3.91657	4.19744
ENSMUSG00000029075	Tnfrsf4	protein_coding	0.703587	0.926009	0.947203	1.15577	1.48959
ENSMUSG00000058443	RP23-68E4.3	protein_coding	0.380809	0.500213	0.614485	0.882275	0.647475
ENSMUSG00000061787	Rps17	protein_coding	174.91	197.209	220.577	304.925	274.138
ENSMUSG00000024481	Lvrn	protein_coding	1.03607	1.47987	2.54565	2.67092	2.48192
ENSMUSG00000026697	Myoc	protein_coding	1.40004	1.4333	1.3875	2.27691	1.44417
ENSMUSG00000047798	Cd300lf	protein_coding	0.177791	0.428119	0.362693	0.410653	0.585453
ENSMUSG00000006360	Crip1	protein_coding	74.2367	68.9303	78.4219	141.485	115.361
ENSMUSG00000025804	Ccr1	protein_coding	3.37678	3.49629	3.77918	5.77233	5.21735
ENSMUSG00000054640	Slc8a1	protein_coding	0.918101	1.01389	2.11204	2.47635	2.45692
ENSMUSG00000023067	Cdkn1a	protein_coding	13.5863	16.923	21.5416	27.2231	22.3143
ENSMUSG00000051596	Otop1	protein_coding	0.1623	0.131657	0.395344	0.770104	0.7052
ENSMUSG00000028785	Hpca	protein_coding	1.70178	2.22996	4.43706	3.86334	4.04387
ENSMUSG00000030724	Cd19	protein_coding	1.01695	1.10848	2.45319	3.37931	6.52383
ENSMUSG00000019088	Dnase1l1	protein_coding	12.43	12.2176	13.3777	27.6341	18.3671
ENSMUSG00000094127	G530012D18Rik	protein_coding	1.31134	1.24732	1.52176	2.23689	2.93228
ENSMUSG00000027331	Knstrn	protein_coding	0.494488	0.269434	0.379462	0.873367	0.643928
ENSMUSG00000027832	Ptx3	protein_coding	0.850989	0.992982	0.878396	1.77156	1.54195
ENSMUSG00000073409	H2-Q6	protein_coding	19.3332	23.3421	25.3624	32.7097	42.3649
ENSMUSG00000031143	Ccdc22	protein_coding	0.357379	0.338195	0.543901	0.740096	0.595435
ENSMUSG00000037922	Bank1	protein_coding	0.420888	0.475463	0.833286	0.934678	1.4783
ENSMUSG00000024379	Tslp	protein_coding	2.63607	2.07355	3.78595	4.42005	3.84632
ENSMUSG00000050538	RP23-386E10.7	protein_coding	0.409098	0.553707	0.657926	0.685967	0.723461
ENSMUSG00000030147	Clec4b1	protein_coding	5.27292	3.35047	4.7074	9.83394	7.63313
ENSMUSG00000071669	Snx29	protein_coding	0.631266	0.789033	1.11224	1.47659	1.34793
ENSMUSG00000049409	Prokr1	protein_coding	0.427321	0.482739	0.776553	0.746215	0.830458
ENSMUSG00000008193	Spib	protein_coding	0.536962	0.530877	1.07477	1.75681	3.19403
ENSMUSG00000062007	Hsh2d	protein_coding	0.139278	0.133145	0.284094	0.425045	0.783718
ENSMUSG00000028873	Cdca8	protein_coding	0.545686	0.350345	0.394994	0.94714	0.623531
ENSMUSG00000000244	Tspan32	protein_coding	0.674968	0.700254	1.01617	1.08841	1.44244
ENSMUSG00000050357	Rltpr	protein_coding	0.384974	0.40293	0.625657	0.787906	1.19756
ENSMUSG00000079563	Pglyrp2	protein_coding	0.251712	0.249555	0.377763	0.566119	0.796911
ENSMUSG00000047793	Sned1	protein_coding	3.16972	3.33143	4.84575	6.27451	7.17094
ENSMUSG00000076433	Cep295nl	protein_coding	0.452612	0.570343	0.817171	0.944835	0.670475
ENSMUSG00000021720	Rnf180	protein_coding	0.603651	0.74657	0.705592	0.971203	0.912516
ENSMUSG00000019890	Nts	protein_coding	0.230284	0.512546	0.387153	0.546265	0.57086
ENSMUSG00000018822	Sfrp5	protein_coding	17.0031	34.7873	42.8289	107.867	82.6704
ENSMUSG00000024912	Fosl1	protein_coding	0.434111	1.11937	0.593166	1.03074	0.748439
ENSMUSG00000029372	Ppbp	protein_coding	0.519696	1.19687	1.04297	1.1303	1.11361
ENSMUSG00000074228	Gm10645	protein_coding	0.259661	0.298945	0.396855	0.544848	0.56103
ENSMUSG00000041431	Ccnb1	protein_coding	0.562879	0.220014	0.322703	0.957674	0.712013
ENSMUSG00000037196	Pacrg	protein_coding	0.443215	1.00394	1.05576	1.06965	0.785654
ENSMUSG00000024245	Tmem178	protein_coding	0.613935	0.511295	0.577911	1.03535	0.763576
ENSMUSG00000040441	Slc26a10	protein_coding	0.549028	0.687777	0.737762	1.11168	0.746744
ENSMUSG00000052584	Serp2	protein_coding	0.401591	0.399912	0.491093	0.766679	0.620563
ENSMUSG00000069892	9930111J21Rik2	protein_coding	0.51206	0.551635	0.855043	1.17482	1.40924
ENSMUSG00000060019	Gm10073	protein_coding	3.08841	4.34277	3.51719	7.05689	4.71353
ENSMUSG00000005540	Fcer2a	protein_coding	0.174505	0.27942	0.422079	0.875465	2.10543
ENSMUSG00000047721	Bola2	protein_coding	5.00393	5.18271	5.72059	10.6417	8.80797
ENSMUSG00000001270	Ckb	protein_coding	31.4732	37.0142	35.1197	54.7358	35.8832
ENSMUSG00000057337	Chst3	protein_coding	0.307845	0.365108	0.464058	0.720286	1.20075
ENSMUSG00000024910	Ctsw	protein_coding	1.26493	0.898891	1.27402	2.67417	3.36132
ENSMUSG00000074199	Krtdap	protein_coding	0.621787	0.734756	0.95498	1.28866	1.37995
ENSMUSG00000033316	Galnt9	protein_coding	0.318965	0.196273	0.264992	0.542146	0.362359
ENSMUSG00000001444	Tbx21	protein_coding	0.276326	0.232809	0.326604	0.60087	0.933131
ENSMUSG00000002007	Srpk3	protein_coding	0.179582	0.30359	0.402247	0.533535	1.04147
ENSMUSG00000020914	Top2a	protein_coding	0.892865	0.344507	0.469029	1.45175	1.15253
ENSMUSG00000069272	Hist1h2ae	protein_coding	0.204391	0.154338	0.311485	0.462419	0.296974
ENSMUSG00000039519	Cyp7b1	protein_coding	0.631091	0.620179	0.56764	0.976018	0.986138
ENSMUSG00000030165	Klrd1	protein_coding	1.25859	0.903131	1.36327	2.2592	2.79256
ENSMUSG00000078783	RP24-150C17.2	protein_coding	0.227945	0.250792	0.477569	0.58301	0.552475
ENSMUSG00000048732	Klhl11	protein_coding	0.268372	0.281181	0.525238	0.55354	0.549788
ENSMUSG00000060377	RP24-190H19.2	protein_coding	0.523211	0.662222	0.369233	0.956927	0.566673
ENSMUSG00000031004	Mki67	protein_coding	0.958707	0.382419	0.520401	1.65052	1.39122
ENSMUSG00000053175	Bcl3	protein_coding	2.62999	3.3982	3.67801	4.07952	4.47885
ENSMUSG00000030336	Cd27	protein_coding	0.392242	0.364973	0.539787	0.870582	1.31652
ENSMUSG00000028378	Ptgr1	protein_coding	6.24204	3.49711	4.65051	10.5768	7.42
ENSMUSG00000096768	Gm47283	protein_coding	9.381	19.1251	26.1723	26.4011	20.1644
ENSMUSG00000061126	Cyp4f39	protein_coding	0.274644	0.236793	0.290378	0.522115	0.373889
ENSMUSG00000025161	Slc16a3	protein_coding	0.748536	0.770514	0.837607	1.18517	0.992228
ENSMUSG00000036006	Fam65b	protein_coding	0.420551	0.547718	0.810737	0.789522	1.07819
ENSMUSG00000052305	Hbb-bs	protein_coding	323.38	504.747	462.048	551.45	467.573
ENSMUSG00000034765	Dusp5	protein_coding	2.1872	2.88648	2.26226	3.4836	2.92047
ENSMUSG00000030365	Clec2i	protein_coding	1.00625	0.90685	1.48724	1.90999	2.24793
ENSMUSG00000026581	Sell	protein_coding	0.516694	0.628602	1.00153	1.49936	2.83148
ENSMUSG00000084897	RP23-192A6.2	protein_coding	0.369965	0.933628	1.53855	1.07311	1.16464
ENSMUSG00000029322	Plac8	protein_coding	6.80046	3.26453	4.85973	8.98005	10.375
ENSMUSG00000030091	Nup210	protein_coding	0.584712	0.694638	0.97235	1.00477	1.35302
ENSMUSG00000109305	RP23-396L12.1	protein_coding	0.411765	0.483125	0.455877	0.713798	0.603445
ENSMUSG00000022033	Pbk	protein_coding	0.778874	0.295165	0.367405	1.43637	0.801047
ENSMUSG00000079333	Gm11096	protein_coding	1.43543	2.31012	2.30686	4.219	5.46976
ENSMUSG00000024653	Scgb1a1	protein_coding	0.392689	0.566127	0.600844	0.812689	0.584467
ENSMUSG00000024056	Ndc80	protein_coding	0.596271	0.318127	0.422571	1.17648	0.866005
ENSMUSG00000039476	Prrx2	protein_coding	0.934769	0.639638	0.889525	1.65152	1.55034
ENSMUSG00000016756	Cmah	protein_coding	1.11956	0.88043	1.44922	1.98946	2.24073
ENSMUSG00000025163	Cd7	protein_coding	0.521627	0.400755	0.72975	0.994576	1.63383
ENSMUSG00000021684	Pde8b	protein_coding	0.440496	0.35925	0.324129	0.574432	0.54337
ENSMUSG00000059412	Fxyd2	protein_coding	2.57649	3.21187	4.13775	4.5634	3.50915
ENSMUSG00000076441	Ass1	protein_coding	2.72853	4.21656	4.32174	5.89369	5.62834
ENSMUSG00000043263	Ifi209	protein_coding	1.35233	1.01632	1.99879	2.44209	3.52045
ENSMUSG00000022772	Senp5	protein_coding	1.48212	1.68308	2.26124	2.63136	2.61019
ENSMUSG00000031383	Dusp9	protein_coding	1.31045	1.26369	2.22708	3.63912	3.67264
ENSMUSG00000063767	S100a7a	protein_coding	0.28926	0.594422	0.723124	0.465793	0.697649
ENSMUSG00000092035	Peg10	protein_coding	0.802552	1.61236	1.98189	1.44607	1.40971
ENSMUSG00000079339	Ifit1bl1	protein_coding	0.284382	0.255235	0.411194	0.566783	0.987959
ENSMUSG00000034968	Lbx2	protein_coding	0.547407	0.924652	0.993938	0.965183	0.769731
ENSMUSG00000057135	Scimp	protein_coding	0.50474	0.320899	0.558386	0.90144	0.938295
ENSMUSG00000033792	Atp7a	protein_coding	0.291741	0.367727	0.604774	0.804336	0.775723
ENSMUSG00000078868	RP23-67E6.2	protein_coding	0.257827	0.34144	0.525964	0.461969	0.513958
ENSMUSG00000037849	RP23-85A8.1	protein_coding	0.205483	0.196836	0.342139	0.496369	0.928522
ENSMUSG00000052336	Cx3cr1	protein_coding	0.567275	0.413401	0.574233	0.967871	0.974103
ENSMUSG00000000386	Mx1	protein_coding	0.611035	0.446	0.893298	1.19098	1.45556
ENSMUSG00000102976	Zc3h11a	protein_coding	0.34308	0.408083	0.773759	0.954985	0.965047
ENSMUSG00000044034	Npb	protein_coding	0.283673	0.346278	0.415177	0.504756	0.306895
ENSMUSG00000054178	Gm9938	protein_coding	0.231764	0.277599	0.519614	0.476333	0.469659
ENSMUSG00000037202	Prf1	protein_coding	0.198777	0.219814	0.208772	0.408755	0.530711
ENSMUSG00000023930	Crisp2	protein_coding	0.5781	0.959548	1.76291	1.43511	1.43885
ENSMUSG00000091955	RP24-158L15.1	protein_coding	5.55781	4.25366	4.01189	10.9202	7.78646
ENSMUSG00000035448	Ccr3	protein_coding	0.29004	0.433347	0.393736	0.685838	0.634119
ENSMUSG00000036856	Wnt4	protein_coding	0.540737	0.752121	0.899135	0.979538	1.12109
ENSMUSG00000061723	Tnnt3	protein_coding	0.350783	1.71017	0.572648	0.794474	0.647346
ENSMUSG00000079845	Xlr4a	protein_coding	0.801742	0.958999	1.58076	1.43119	1.45069
ENSMUSG00000040152	Thbs1	protein_coding	19.1746	45.2337	26.3998	43.1961	38.813
ENSMUSG00000055430	Nap1l5	protein_coding	1.06906	1.22571	1.70684	1.43415	1.79871
ENSMUSG00000050299	Gm9843	protein_coding	6.13887	6.99347	6.34181	11.7674	10.2703
ENSMUSG00000089753	RP23-331L12.5	protein_coding	0.268309	0.45617	0.576751	0.731557	0.613806
ENSMUSG00000061436	Hipk2	protein_coding	1.55264	2.49101	6.16353	5.12222	5.59412
ENSMUSG00000027863	Cd2	protein_coding	2.40595	1.78607	3.33914	4.18172	6.14674
ENSMUSG00000030167	Klrc1	protein_coding	0.347862	0.181971	0.354152	0.579769	0.633243
ENSMUSG00000022385	Gtse1	protein_coding	0.512779	0.313031	0.715798	0.895977	0.951598
ENSMUSG00000029819	Npy	protein_coding	7.22161	1.03081	0.37954	2.45691	1.31872
ENSMUSG00000030468	Siglecg	protein_coding	0.584333	0.557714	0.980463	1.1115	2.14299
ENSMUSG00000050071	Bex1	protein_coding	1.67365	3.44482	3.44133	3.89259	2.86974
ENSMUSG00000027224	Duoxa1	protein_coding	0.513898	0.705535	0.876127	1.04922	0.944077
ENSMUSG00000026691	Fmo3	protein_coding	0.765102	1.55237	2.05393	1.36205	1.26779
ENSMUSG00000002274	Metrn	protein_coding	7.80806	6.89445	10.5191	15.4311	10.748
ENSMUSG00000056071	S100a9	protein_coding	1.13892	15.7981	6.52598	4.53393	5.2062
ENSMUSG00000094796	RP24-218K1.3	protein_coding	0.520539	0.38951	0.607886	0.883732	1.1144
ENSMUSG00000030137	Tuba8	protein_coding	0.227619	0.785635	0.499413	0.438883	0.50708
ENSMUSG00000058064	Gm10036	protein_coding	1.23727	1.606	1.29402	2.44619	1.41484
ENSMUSG00000037568	Vash2	protein_coding	0.465471	0.181218	0.193389	0.486813	0.378171
ENSMUSG00000003665	Has1	protein_coding	0.297979	0.756652	0.597346	0.641916	0.68161
ENSMUSG00000073555	AC102225.2	protein_coding	1.16475	0.878936	1.54771	2.15053	2.51926
ENSMUSG00000027360	Hdc	protein_coding	0.867208	1.90657	2.20218	1.42151	1.80344
ENSMUSG00000050244	Heatr1	protein_coding	1.65064	1.92437	2.04468	2.5074	2.77749
ENSMUSG00000075270	Pde11a	protein_coding	0.228529	0.322685	0.566002	0.383671	0.590515
ENSMUSG00000047735	Samd9l	protein_coding	5.83853	5.04364	7.33405	8.62855	10.1262
ENSMUSG00000021087	Rtn1	protein_coding	1.55015	1.9442	2.53344	2.43832	2.69972
ENSMUSG00000075031	Hist1h2bb	protein_coding	1.43689	1.83275	2.33227	2.26955	3.48797
ENSMUSG00000047945	Marcksl1	protein_coding	7.98897	9.49922	11.7393	11.8475	13.1443
ENSMUSG00000020838	Slc6a4	protein_coding	0.534881	0.980645	1.35125	0.865455	1.18824
ENSMUSG00000030739	Myh14	protein_coding	1.61113	4.84445	4.77794	2.69285	3.16106
ENSMUSG00000096727	Psmb9	protein_coding	5.99446	6.24948	6.65397	9.02694	10.9413
ENSMUSG00000049608	Gpr55	protein_coding	0.0830887	0.102472	0.277104	0.458116	0.626593
ENSMUSG00000040867	Begain	protein_coding	0.486958	0.623852	0.499571	0.717892	0.879653
ENSMUSG00000041954	Tnfrsf18	protein_coding	0.777966	1.02574	1.24416	1.25518	1.87791
ENSMUSG00000031963	Bmper	protein_coding	6.88342	7.15495	9.55895	10.974	12.0626
ENSMUSG00000092277	RP23-108F2.4	protein_coding	0.293989	0.375661	0.438885	0.462622	0.692514
ENSMUSG00000058470	RP23-32C18.6	protein_coding	0.0934463	0.0883971	0.177757	0.381357	0.571338
ENSMUSG00000079429	Mroh2a	protein_coding	1.60505	1.39987	2.24517	1.76824	2.6604
ENSMUSG00000003469	Phyhip	protein_coding	0.590931	0.506372	0.631692	0.651588	1.03817
ENSMUSG00000072066	RP23-26N21.1	protein_coding	0.691163	0.734685	0.955442	0.968772	1.16432
ENSMUSG00000027660	Skil	protein_coding	1.76419	2.17096	2.50308	2.42071	2.89563
ENSMUSG00000022876	Samsn1	protein_coding	0.643282	0.563624	0.691664	0.978455	1.14407
ENSMUSG00000056498	Tmem154	protein_coding	1.23076	1.65105	1.97114	1.86111	2.16846
ENSMUSG00000043419	Chd3os	protein_coding	0.465596	0.540983	0.609535	0.642945	0.807712
ENSMUSG00000027254	Map1a	protein_coding	1.73823	2.17943	3.27004	2.67762	3.23914
ENSMUSG00000049281	Scn3b	protein_coding	1.59384	1.98451	3.07349	2.47194	3.42234
ENSMUSG00000055717	Slain1	protein_coding	0.220617	0.391561	0.443579	0.382406	0.590458
ENSMUSG00000024402	Lta	protein_coding	0.14284	0.137173	0.205286	0.38882	0.562524
ENSMUSG00000038037	Socs1	protein_coding	0.61363	0.539731	0.650491	1.00453	1.18092
ENSMUSG00000027983	Cyp2u1	protein_coding	0.551724	0.847929	0.911484	0.895226	0.971673
ENSMUSG00000030268	Bcat1	protein_coding	0.820172	0.792676	1.02969	1.28972	1.6171
ENSMUSG00000046080	Clec9a	protein_coding	0.663254	0.588089	0.964799	1.05242	1.34873
ENSMUSG00000027500	Stmn2	protein_coding	1.3942	2.05499	2.26593	2.20994	2.46018
ENSMUSG00000028457	Atp8b5	protein_coding	0.175856	0.410983	0.470023	0.364538	0.429746
ENSMUSG00000090626	Tex9	protein_coding	0.540197	0.753945	0.9131	0.754344	0.868676
ENSMUSG00000078853	Igtp	protein_coding	7.96674	6.33428	7.35534	10.3118	13.7433
ENSMUSG00000037463	Fbxo27	protein_coding	0.389778	0.379741	0.521775	0.55151	0.643241
ENSMUSG00000044734	Serpinb1a	protein_coding	4.73853	4.49848	6.11272	7.66011	7.8645
ENSMUSG00000073209	Klf14	protein_coding	0.663277	1.81719	2.04331	1.21225	2.33737
ENSMUSG00000034459	Ifit1	protein_coding	2.94327	2.11717	3.55137	4.37284	5.75369
ENSMUSG00000030827	Fgf21	protein_coding	0.202602	0.346798	0.339171	0.415283	0.834241
ENSMUSG00000072571	Tmem253	protein_coding	0.266662	0.396253	0.374737	0.358936	0.437271
ENSMUSG00000023045	Soat2	protein_coding	0.235649	0.345894	0.457149	0.357121	0.511271
ENSMUSG00000030413	Pglyrp1	protein_coding	0.641694	0.780273	0.897107	0.973896	1.23786
ENSMUSG00000046718	Bst2	protein_coding	70.4344	53.7581	67.7274	98.852	116.163
ENSMUSG00000030107	Usp18	protein_coding	1.50556	1.07268	1.58023	1.91682	2.45971
ENSMUSG00000043463	Rab9b	protein_coding	0.549074	1.55389	1.59936	0.494792	0.990682
ENSMUSG00000067653	Ankrd23	protein_coding	0.256442	0.206078	0.461182	0.317083	0.470308
ENSMUSG00000054850	Smim10l2a	protein_coding	0.496087	0.741916	0.882804	0.633222	0.956479
ENSMUSG00000039037	St6galnac5	protein_coding	2.31106	3.18722	2.65066	3.0235	4.03068
ENSMUSG00000036292	Gramd1c	protein_coding	0.391436	0.381823	0.533957	0.620454	0.653257
ENSMUSG00000034645	Zyg11a	protein_coding	0.267448	0.477675	0.603745	0.604896	1.40691
ENSMUSG00000009248	Ascl2	protein_coding	0.124443	0.300304	0.367	0.372056	0.404331
ENSMUSG00000050315	Synpo2	protein_coding	12.1675	13.1015	19.2164	17.8978	27.8255
ENSMUSG00000028100	Nudt17	protein_coding	0.351241	0.32779	0.401485	0.475738	0.5892
ENSMUSG00000000782	Tcf7	protein_coding	1.25691	2.23625	2.44666	2.23645	4.17739
ENSMUSG00000003355	Fkbp11	protein_coding	0.858298	0.953736	0.883616	1.47059	1.62127
ENSMUSG00000022686	B3gnt5	protein_coding	0.136607	0.126305	0.201696	0.373359	0.755331
ENSMUSG00000029561	Oasl2	protein_coding	4.06855	3.96318	5.01593	6.44209	7.28614
ENSMUSG00000064023	Klk8	protein_coding	0.579867	0.70504	0.828105	0.856003	1.05873
ENSMUSG00000074151	Nlrc5	protein_coding	2.96268	3.31694	3.96406	4.01651	5.26269
ENSMUSG00000017002	Slpi	protein_coding	58.0694	62.189	79.1084	88.4387	107.245
ENSMUSG00000041841	Rpl37	protein_coding	92.2455	112.62	122.934	153.681	154.851
ENSMUSG00000006310	Zbtb32	protein_coding	0.48877	0.45322	0.67634	0.774682	1.05766
ENSMUSG00000000869	Il4	protein_coding	0.369542	0.347244	0.499118	0.506025	0.611666
ENSMUSG00000039457	Ppl	protein_coding	4.23864	8.13332	9.1746	5.04534	8.28381
ENSMUSG00000046844	Vat1l	protein_coding	0.658808	0.650494	0.651076	1.0469	1.0721
ENSMUSG00000024768	Lipf	protein_coding	0.0746118	0.767563	1.18826	0.70887	0.742373
ENSMUSG00000013974	Mcemp1	protein_coding	0.737834	0.696866	0.931223	0.734758	1.26222
ENSMUSG00000089727	Klra8	protein_coding	0.466673	0.477703	0.429354	0.641927	0.981344
ENSMUSG00000009145	Dqx1	protein_coding	0.545688	0.799467	0.845217	0.797076	0.938138
ENSMUSG00000003418	St8sia6	protein_coding	0.343572	0.625653	0.552149	0.523984	0.641178
ENSMUSG00000035352	Ccl12	protein_coding	1.94797	3.2214	3.5647	3.35869	5.35623
ENSMUSG00000058006	Mdn1	protein_coding	0.547753	0.619733	0.755496	0.786058	0.942478
ENSMUSG00000085139	RP23-48J18.2	protein_coding	0.402473	0.59208	0.767193	0.547508	0.762288
ENSMUSG00000074934	Grem1	protein_coding	0.354412	0.71025	0.844967	0.493035	0.662682
ENSMUSG00000037411	Serpine1	protein_coding	20.969	35.7839	23.4387	15.7835	59.8085
ENSMUSG00000074519	Etohi1	protein_coding	0.821292	1.02817	1.39271	1.26448	1.56236
ENSMUSG00000060962	Dmkn	protein_coding	2.51339	4.19273	3.96617	2.96732	4.95679
ENSMUSG00000109771	RP23-316L10.2	protein_coding	0.313134	0.462657	0.596794	0.473348	0.547462
ENSMUSG00000002204	Napsa	protein_coding	2.79766	3.80742	4.49226	3.97518	5.46839
ENSMUSG00000053603	4930442H23Rik	protein_coding	0.479332	0.654082	0.551491	0.492114	0.773968
ENSMUSG00000041658	Rragb	protein_coding	0.368716	0.466317	0.521772	0.373482	0.600939
ENSMUSG00000078616	Trim30c	protein_coding	0.229045	0.261422	0.445304	0.296971	0.463638
ENSMUSG00000068263	Efcc1	protein_coding	0.338404	0.380497	0.480913	0.484882	0.55556
ENSMUSG00000048534	Amica1	protein_coding	0.698614	1.0048	1.03227	0.980044	1.17273
ENSMUSG00000030862	Cpxm2	protein_coding	3.29605	4.2269	5.24217	5.19202	5.33804
ENSMUSG00000064288	Hist1h4k	protein_coding	0.49667	0.637923	0.845462	0.770903	1.13716
ENSMUSG00000037548	H2-DMb2	protein_coding	3.18903	2.46248	4.13387	4.05625	7.05237
ENSMUSG00000036832	Lpar3	protein_coding	0.384083	0.650233	0.921516	0.603801	0.649336
ENSMUSG00000079105	C7	protein_coding	55.3659	75.6058	109.752	73.7862	96.2327
ENSMUSG00000033024	Klra9	protein_coding	0.32872	0.269284	0.255351	0.28397	0.657041
ENSMUSG00000061878	Sphk1	protein_coding	1.20129	1.81184	1.42945	1.71459	1.88962
ENSMUSG00000056895	Hist3h2ba	protein_coding	0.34728	0.510891	0.588136	0.509503	0.619037
ENSMUSG00000022651	Retnlg	protein_coding	1.35022	4.72577	3.003	2.2226	3.65844
ENSMUSG00000000673	Haao	protein_coding	1.68502	2.48675	2.89283	2.02964	3.24951
ENSMUSG00000061393	Acvr2b	protein_coding	0.344637	0.350889	0.532112	0.481374	0.5846
ENSMUSG00000054065	Pkp3	protein_coding	0.765368	1.04383	1.16233	0.939678	1.25247
ENSMUSG00000034245	Hdac11	protein_coding	2.14718	4.2866	3.73671	3.03707	3.25115
ENSMUSG00000040270	Bach2	protein_coding	0.342178	0.363745	0.398657	0.508873	0.640797
ENSMUSG00000046727	Cystm1	protein_coding	5.11684	7.44966	8.73667	7.18554	7.8992
ENSMUSG00000030114	Klrg1	protein_coding	0.495195	0.955658	1.33071	0.440071	1.02743
ENSMUSG00000027253	Lrp4	protein_coding	0.491359	0.672951	0.712014	0.667659	0.768105
ENSMUSG00000053522	Lgals7	protein_coding	11.8374	13.5202	12.6465	12.0329	22.4755
ENSMUSG00000029695	Aass	protein_coding	0.440022	0.867017	0.827213	0.582814	0.76039
ENSMUSG00000050621	Rps27rt	protein_coding	9.06865	13.0454	8.91161	14.0898	17.3048
ENSMUSG00000022383	Ppara	protein_coding	0.606754	0.82723	0.9819	0.681594	1.12935
ENSMUSG00000042622	Maff	protein_coding	3.40682	9.14256	5.99129	5.66756	7.31302
ENSMUSG00000021453	Gadd45g	protein_coding	19.417	27.6702	21.2367	34.0285	40.0744
ENSMUSG00000024526	Cidea	protein_coding	2.28095	4.47035	3.60694	2.55885	4.13778
ENSMUSG00000062345	Serpinb2	protein_coding	0.531517	0.456822	0.867978	0.409372	0.920578
ENSMUSG00000032690	Oas2	protein_coding	2.63783	2.7437	3.79496	3.65141	4.77696
ENSMUSG00000006764	Tph2	protein_coding	0.263634	0.157754	0.821401	0.564031	0.788525
ENSMUSG00000026380	Tfcp2l1	protein_coding	0.408025	0.411264	0.672022	0.414893	0.628111
ENSMUSG00000031880	Rrad	protein_coding	2.1843	1.77184	2.3579	3.68434	3.64303
ENSMUSG00000042532	Golga7b	protein_coding	0.686727	1.28168	1.34813	0.847642	1.25384
ENSMUSG00000017639	Rab11fip4	protein_coding	0.93101	1.98426	2.13647	1.07878	1.49185
ENSMUSG00000023905	Tnfrsf12a	protein_coding	12.8098	20.6631	16.8651	19.8628	23.0962
ENSMUSG00000031765	Mt1	protein_coding	168.141	172.778	148.773	201.819	273.509
ENSMUSG00000032401	Lctl	protein_coding	7.93293	9.30375	10.9244	14.3167	16.2435
ENSMUSG00000031144	Syp	protein_coding	4.20925	4.63879	6.75884	7.81859	7.51829
ENSMUSG00000020846	Fam101b	protein_coding	33.6598	21.3716	16.9362	9.96044	14.4236
ENSMUSG00000026525	Opn3	protein_coding	17.0732	16.1173	10.6819	4.71841	7.29248
ENSMUSG00000020541	Tom1l1	protein_coding	1.55836	1.57042	1.37444	0.726382	0.974908
ENSMUSG00000031239	Itm2a	protein_coding	10.6388	3.89483	2.64126	1.72348	2.09445
ENSMUSG00000029843	Slc13a4	protein_coding	2.64233	2.79443	2.30148	0.883901	1.43131
ENSMUSG00000073565	Prr16	protein_coding	10.3336	8.19015	8.01634	3.5792	3.96116
ENSMUSG00000063568	Jazf1	protein_coding	5.79042	4.95733	4.36543	2.20332	2.64386
ENSMUSG00000048537	Phldb1	protein_coding	55.9619	49.3612	39.8573	24.9316	35.1999
ENSMUSG00000001918	Slc1a5	protein_coding	549.957	450.221	351.505	214.678	297.928
ENSMUSG00000021069	Pygl	protein_coding	29.2748	28.8591	23.8152	12.0102	15.6262
ENSMUSG00000031790	Mmp15	protein_coding	4.45974	2.78392	2.59469	1.40755	1.48113
ENSMUSG00000012187	Mogat1	protein_coding	21.5954	18.2729	15.2148	4.86512	7.89983
ENSMUSG00000030088	Aldh1l1	protein_coding	44.4867	46.587	29.9124	13.9272	20.2262
ENSMUSG00000031503	Col4a2	protein_coding	193.234	105.042	89.3761	74.5236	85.0181
ENSMUSG00000020591	Ntsr2	protein_coding	2.23898	2.14163	1.12207	0.216174	0.695413
ENSMUSG00000049303	Syt12	protein_coding	9.25587	6.3741	7.61338	1.7215	2.54891
ENSMUSG00000060311	Mucl1	protein_coding	1.83092	0.885101	0.694265	0.0288702	0.12188
ENSMUSG00000007097	Atp1a2	protein_coding	178.588	173.006	127.527	59.8003	81.3003
ENSMUSG00000022707	Gbe1	protein_coding	16.2769	15.3656	12.9549	5.82502	7.08245
ENSMUSG00000069515	Lyz1	protein_coding	69.9289	32.7591	42.2698	17.3607	24.7175
ENSMUSG00000071847	Apcdd1	protein_coding	86.06	59.7773	49.4722	32.9938	35.3397
ENSMUSG00000026064	Ptp4a1	protein_coding	25.4538	20.6159	21.5229	12.9389	13.5492
ENSMUSG00000029482	Aacs	protein_coding	53.7026	57.5412	30.8623	13.1808	24.1717
ENSMUSG00000019326	Aoc3	protein_coding	388.176	295.098	263.995	164.4	180.762
ENSMUSG00000050587	Lrrc4c	protein_coding	3.53903	2.72258	2.72579	1.35803	1.55757
ENSMUSG00000030247	Kcnj8	protein_coding	12.1659	10.1752	6.62734	5.80504	6.34439
ENSMUSG00000031502	Col4a1	protein_coding	242.069	138.263	120.445	98.816	117.442
ENSMUSG00000033763	Mtss1l	protein_coding	8.45167	6.21174	5.18052	2.87694	3.44767
ENSMUSG00000040631	Dok4	protein_coding	6.97142	5.05744	4.33932	3.10783	3.74338
ENSMUSG00000032387	Rbpms2	protein_coding	13.1913	12.771	9.46495	5.6445	6.96817
ENSMUSG00000022099	Dmtn	protein_coding	4.68641	3.56874	3.45766	1.86097	2.44322
ENSMUSG00000040105	Plpp6	protein_coding	17.3057	14.0069	13.3807	8.68497	9.21359
ENSMUSG00000032744	Heyl	protein_coding	5.54131	3.95135	2.55806	1.58812	2.20969
ENSMUSG00000040950	Mgl2	protein_coding	26.1123	18.9359	19.4889	5.37163	8.73624
ENSMUSG00000031119	Gpc4	protein_coding	25.4743	22.378	20.8409	11.4046	13.594
ENSMUSG00000032911	Cspg4	protein_coding	5.73071	3.88484	2.28659	1.28794	2.83493
ENSMUSG00000037031	Tspan15	protein_coding	4.78755	4.10861	3.1376	2.29831	2.56888
ENSMUSG00000031605	Klhl2	protein_coding	22.9896	22.1256	15.0414	5.87506	8.5811
ENSMUSG00000033715	Akr1c14	protein_coding	2.08195	1.3272	1.03047	0.670942	0.739674
ENSMUSG00000024892	Pcx	protein_coding	268.182	303.44	214.483	89.0836	116.587
ENSMUSG00000034842	Art3	protein_coding	62.6713	54.7189	43.8062	30.8607	36.8517
ENSMUSG00000025271	Pfkfb1	protein_coding	13.6487	12.1381	8.75965	6.22405	7.30627
ENSMUSG00000028359	Orm3	protein_coding	13.9972	11.1853	9.50489	1.75215	3.51223
ENSMUSG00000023828	Slc22a3	protein_coding	23.1883	20.3814	18.0629	10.1095	13.7894
ENSMUSG00000038936	Sccpdh	protein_coding	5.11055	5.10849	4.27745	2.52255	2.90258
ENSMUSG00000021806	Nid2	protein_coding	33.6188	18.8842	22.3507	14.7249	14.87
ENSMUSG00000033096	Apmap	protein_coding	89.1674	85.0224	70.8827	45.7338	49.6507
ENSMUSG00000058254	Tspan7	protein_coding	14.4955	10.2083	8.54471	3.94255	4.59453
ENSMUSG00000031700	Gpt2	protein_coding	64.2339	62.0616	40.951	22.9194	22.726
ENSMUSG00000019809	Pex3	protein_coding	11.5564	13.1231	9.69779	5.92797	7.14041
ENSMUSG00000032452	Clstn2	protein_coding	1.09556	0.903759	0.611101	0.355133	0.38046
ENSMUSG00000039865	Slc44a3	protein_coding	5.05375	4.7589	4.04047	2.36933	2.8937
ENSMUSG00000027792	Bche	protein_coding	19.9432	14.7121	15.1196	7.48622	8.17719
ENSMUSG00000038235	F11r	protein_coding	28.8074	24.8862	19.4511	12.0155	15.9955
ENSMUSG00000026617	Bpnt1	protein_coding	28.7753	26.7742	22.6003	15.6818	17.1233
ENSMUSG00000005514	Por	protein_coding	146.925	149.123	99.8254	70.2849	91.5176
ENSMUSG00000090486	RP24-300L5.2	protein_coding	3.32228	3.11084	2.6155	0.678555	1.09888
ENSMUSG00000090145	Ugt1a6b	protein_coding	6.431	5.59899	4.53357	2.26975	3.18516
ENSMUSG00000022853	Ehhadh	protein_coding	19.9263	27.1084	14.0093	6.83058	13.8511
ENSMUSG00000025911	Adhfe1	protein_coding	55.74	50.7403	40.5968	28.3678	33.7508
ENSMUSG00000066000	RP23-282C23.1	protein_coding	3.46885	2.53942	1.99274	1.38172	1.66624
ENSMUSG00000074793	Hspa12b	protein_coding	30.4493	26.0809	18.2739	9.49397	15.8137
ENSMUSG00000027221	Chst1	protein_coding	103.582	107.685	69.732	35.6685	54.1584
ENSMUSG00000027332	Ivd	protein_coding	53.617	53.1455	43.8815	28.314	33.8802
ENSMUSG00000025348	Itga7	protein_coding	23.9758	21.3524	17.754	11.6872	14.4548
ENSMUSG00000033068	Entpd6	protein_coding	9.03607	6.57111	6.68212	3.81356	4.19976
ENSMUSG00000040147	Maob	protein_coding	25.8303	23.004	22.1447	11.5461	15.0529
ENSMUSG00000000058	Cav2	protein_coding	218.563	147.318	150.23	97.0842	104.733
ENSMUSG00000047409	Ctdspl	protein_coding	26.7844	25.0136	20.1705	14.317	16.9183
ENSMUSG00000070423	Olfr558	protein_coding	1.16406	0.752548	0.825197	0.426763	0.508966
ENSMUSG00000030545	Pex11a	protein_coding	15.7505	16.6301	13.0823	7.12227	9.71619
ENSMUSG00000033059	Pygb	protein_coding	86.2635	70.2609	65.8233	35.9824	39.9678
ENSMUSG00000020190	Mknk2	protein_coding	166.785	164.081	142.225	80.7063	103.535
ENSMUSG00000040410	Fbxl4	protein_coding	12.2171	11.4158	9.96864	6.80179	6.92552
ENSMUSG00000002475	Abhd3	protein_coding	6.17052	5.60177	4.68563	3.13946	3.39147
ENSMUSG00000063873	Slc24a3	protein_coding	21.7398	16.5031	15.3803	10.7625	13.1393
ENSMUSG00000028076	Cd1d1	protein_coding	155.354	111.273	106.667	68.603	75.2409
ENSMUSG00000028763	Hspg2	protein_coding	68.213	52.3523	38.6329	31.0439	32.9017
ENSMUSG00000051748	Wfdc21	protein_coding	154.977	43.5732	44.8557	35.903	40.2083
ENSMUSG00000074364	Ehd2	protein_coding	248.388	163.188	160.719	117.747	131.19
ENSMUSG00000040732	Erg	protein_coding	10.9666	7.72592	6.44716	3.95474	4.4183
ENSMUSG00000018566	Slc2a4	protein_coding	54.4156	45.0693	39.7207	24.3819	29.5471
ENSMUSG00000024747	Aldh1a7	protein_coding	52.6791	42.8978	43.8378	15.7673	24.1713
ENSMUSG00000036298	Slc2a13	protein_coding	1.50337	1.06313	1.90833	0.492965	0.700417
ENSMUSG00000026773	Pfkfb3	protein_coding	115.252	101.997	84.773	46.3505	76.8261
ENSMUSG00000050663	Trhde	protein_coding	1.12208	1.01611	1.18332	0.31178	0.439955
ENSMUSG00000048915	Efna5	protein_coding	6.79171	5.19624	4.82457	3.08326	3.77817
ENSMUSG00000031299	Pdha1	protein_coding	101.314	92.7285	75.8013	46.9917	54.3397
ENSMUSG00000025791	Pgm2	protein_coding	73.6383	67.8731	55.3751	37.1926	43.0393
ENSMUSG00000066364	Serpina3b	protein_coding	2.41484	1.47636	0.872746	0.0831781	0.282416
ENSMUSG00000040006	Ginm1	protein_coding	85.0083	79.5914	65.3481	45.9244	47.8215
ENSMUSG00000037071	Scd1	protein_coding	4298.45	4909.61	3848.17	1495.8	1949.41
ENSMUSG00000025153	Fasn	protein_coding	306.219	394.992	319.789	42.0992	79.0256
ENSMUSG00000028405	Aco1	protein_coding	54.5969	45.2578	39.7891	26.6058	29.7026
ENSMUSG00000035376	Hacd2	protein_coding	75.6739	76.0593	69.0335	33.8105	44.2974
ENSMUSG00000026227	AC102506.1	protein_coding	1.53892	1.67469	0.431591	0.144411	0.173024
ENSMUSG00000072624	RP23-10H9.5	protein_coding	2.94819	3.24552	2.34429	0.924197	1.09328
ENSMUSG00000042826	Fgf11	protein_coding	7.19194	5.46197	5.42012	2.33557	3.24552
ENSMUSG00000026678	Rgs5	protein_coding	69.8188	43.7406	42.4168	19.7358	22.9387
ENSMUSG00000020777	Acox1	protein_coding	131.694	147.204	107.548	65.1942	95.9414
ENSMUSG00000000811	Txnrd3	protein_coding	8.56659	7.18128	5.46087	4.43405	4.65511
ENSMUSG00000060002	Chpt1	protein_coding	138.3	140.109	105.494	53.6815	62.6622
ENSMUSG00000001657	Hoxc8	protein_coding	48.0802	41.4026	36.8782	20.8514	29.3629
ENSMUSG00000043673	Kcns3	protein_coding	15.6302	13.1041	11.3654	7.28844	7.96088
ENSMUSG00000043251	Exoc3l	protein_coding	2.24183	1.33894	1.1487	0.855889	0.922298
ENSMUSG00000041653	Pnpla3	protein_coding	173.692	94.7216	132.004	28.7612	30.1304
ENSMUSG00000030406	Gipr	protein_coding	4.57075	2.98441	2.37954	1.18532	1.84595
ENSMUSG00000020577	Tspan13	protein_coding	23.87	18.4345	16.0096	11.8339	13.8705
ENSMUSG00000000686	Abhd15	protein_coding	17.8935	17.0953	15.4028	7.63016	10.6081
ENSMUSG00000019917	Sept10	protein_coding	14.2307	10.4834	10.006	7.96555	8.68014
ENSMUSG00000078566	Bnip3	protein_coding	243.179	214.761	185.518	107.057	128.956
ENSMUSG00000003865	Gys1	protein_coding	27.2257	26.6454	20.0027	11.371	14.2237
ENSMUSG00000033287	Kctd17	protein_coding	49.6536	41.7573	35.6155	26.2524	29.4419
ENSMUSG00000021388	Aspn	protein_coding	21.7417	11.1306	8.84905	9.60099	7.62557
ENSMUSG00000031489	Adrb3	protein_coding	270.473	255.598	201.995	61.7181	95.4992
ENSMUSG00000020532	Acaca	protein_coding	26.6025	35.1307	30.9471	7.6445	13.8426
ENSMUSG00000024228	Nudt12	protein_coding	6.28739	7.28168	5.18434	3.02235	3.88162
ENSMUSG00000029406	Pitpnm2	protein_coding	5.75016	5.42326	4.06251	2.38789	2.83939
ENSMUSG00000051000	Fam160a1	protein_coding	2.0403	2.01747	1.91045	1.02537	1.13275
ENSMUSG00000007655	Cav1	protein_coding	720.171	516.761	563.643	339.359	374.023
ENSMUSG00000063382	Bcl9l	protein_coding	19.5256	15.7162	13.6155	8.99854	12.8827
ENSMUSG00000041650	Pcca	protein_coding	24.3096	20.9322	19.1588	13.4505	15.5382
ENSMUSG00000025231	Sufu	protein_coding	8.27875	6.40661	6.28624	4.12053	5.56307
ENSMUSG00000032311	Nrg4	protein_coding	9.17486	12.8642	8.49076	3.95317	6.7613
ENSMUSG00000015568	Lpl	protein_coding	995.71	803.672	700.883	479.777	491.194
ENSMUSG00000008090	Fgfrl1	protein_coding	84.7204	69.8016	59.189	44.7078	54.9463
ENSMUSG00000029095	Ablim2	protein_coding	2.516	2.49338	2.16476	1.20653	1.6951
ENSMUSG00000004105	Angptl2	protein_coding	34.7524	30.4805	20.6796	17.1281	24.3529
ENSMUSG00000035275	Raver2	protein_coding	4.49858	4.50753	4.31358	2.18536	2.93091
ENSMUSG00000024899	Papss2	protein_coding	17.9094	15.5365	13.1504	9.49312	10.1361
ENSMUSG00000012705	Retn	protein_coding	808.721	772.822	638.904	250.797	336.951
ENSMUSG00000028042	Zbtb7b	protein_coding	26.279	22.2671	17.7568	14.3345	19.0066
ENSMUSG00000060487	Samd5	protein_coding	0.767623	0.357806	0.370994	0.25889	0.241506
ENSMUSG00000029673	Auts2	protein_coding	0.951786	0.756834	0.6947	0.326117	0.411711
ENSMUSG00000026890	Lhx6	protein_coding	2.64011	1.81321	1.09658	0.919013	1.15972
ENSMUSG00000010086	Rnf112	protein_coding	0.708467	0.275404	0.374412	0.215118	0.334022
ENSMUSG00000028988	Ctnnbip1	protein_coding	13.9106	8.81259	8.00593	7.87173	7.30719
ENSMUSG00000001420	Tmem79	protein_coding	2.06725	1.62491	1.52258	0.727714	0.825956
ENSMUSG00000006641	Slc5a6	protein_coding	18.8447	23.5988	10.1582	4.69015	8.24816
ENSMUSG00000041329	Atp1b2	protein_coding	4.29545	2.95857	2.58217	1.75665	1.81746
ENSMUSG00000021033	Gstz1	protein_coding	119.571	103.874	95.8572	53.9643	64.0482
ENSMUSG00000010914	Pdhx	protein_coding	11.4031	10.7581	8.52499	6.22081	6.53703
ENSMUSG00000045954	Sdpr	protein_coding	226.406	218.555	184.36	126.046	154.264
ENSMUSG00000061100	Retnla	protein_coding	812.259	555.785	675.381	170.299	341.74
ENSMUSG00000064120	Mocs1	protein_coding	26.6652	25.1984	17.5024	14.6549	14.4565
ENSMUSG00000055493	Epm2a	protein_coding	6.37845	5.79073	4.60425	3.57513	4.11992
ENSMUSG00000001029	Icam2	protein_coding	12.2249	9.59033	8.08613	6.39726	7.69492
ENSMUSG00000032263	Bckdhb	protein_coding	49.7485	49.9656	36.0414	26.5564	31.3304
ENSMUSG00000019718	L3hypdh	protein_coding	12.6984	12.3307	9.69185	6.94646	8.19017
ENSMUSG00000027257	Pacsin3	protein_coding	7.9658	8.43514	6.56204	4.13727	4.28697
ENSMUSG00000067787	Blcap	protein_coding	50.9331	41.7873	39.6186	28.1377	33.2481
ENSMUSG00000042041	2010003K11Rik	protein_coding	9.55778	6.72289	6.60172	2.46924	3.26725
ENSMUSG00000029581	Fscn1	protein_coding	24.4004	13.0001	11.3961	13.4523	12.8085
ENSMUSG00000027605	Acss2	protein_coding	10.9457	14.2915	11.9319	2.6799	4.02958
ENSMUSG00000021732	Fgf10	protein_coding	12.3255	10.6535	7.88007	5.56621	7.56779
ENSMUSG00000026384	Ptpn4	protein_coding	3.33329	2.79449	2.46181	1.88272	2.41106
ENSMUSG00000040280	Ndufa4l2	protein_coding	12.8606	7.05435	6.26276	5.15426	5.02494
ENSMUSG00000064367	mt-Nd5	protein_coding	2391.65	2466.31	1934.18	1287.95	1509.02
ENSMUSG00000022096	Hr	protein_coding	9.34948	6.35602	6.48005	2.83705	7.155
ENSMUSG00000028430	Nol6	protein_coding	18.3798	18.4271	15.2298	10.2941	10.6367
ENSMUSG00000062591	Tubb4a	protein_coding	2.47246	1.77897	1.42685	1.21092	1.17279
ENSMUSG00000032135	Mcam	protein_coding	143.722	113.305	121.296	61.9627	81.1199
ENSMUSG00000031545	Gpat4	protein_coding	31.445	30.253	21.5005	17.3795	18.8762
ENSMUSG00000060429	Sntb1	protein_coding	21.0544	22.4582	16.4582	8.45344	14.5605
ENSMUSG00000042284	Itga1	protein_coding	4.13175	3.27998	2.98176	2.18662	2.55919
ENSMUSG00000015217	Hmgb3	protein_coding	10.8302	9.6125	8.08234	5.34264	6.87411
ENSMUSG00000057123	Gja5	protein_coding	3.49071	2.9644	2.00433	1.46264	1.76438
ENSMUSG00000029675	Eln	protein_coding	51.5534	28.0161	23.5684	20.9808	21.8915
ENSMUSG00000028978	Nos3	protein_coding	16.9599	17.56	13.1755	5.73292	9.05463
ENSMUSG00000018846	Pank3	protein_coding	56.0927	45.4567	45.5876	22.9766	31.1884
ENSMUSG00000049907	Rasl11b	protein_coding	6.44725	5.40465	3.40873	2.35792	3.01231
ENSMUSG00000027709	Mccc1	protein_coding	16.3649	14.1021	11.727	7.96746	9.71105
ENSMUSG00000038530	Rgs4	protein_coding	6.77997	5.7994	4.19866	2.25465	2.55469
ENSMUSG00000040289	Hey1	protein_coding	3.03344	2.12641	1.6408	1.20879	1.13071
ENSMUSG00000021474	Sfxn1	protein_coding	22.1882	23.4337	15.5547	9.51238	11.4485
ENSMUSG00000074472	Zfp872	protein_coding	1.47479	1.21945	1.08726	0.380642	0.621584
ENSMUSG00000059991	Nptx2	protein_coding	0.830526	0.577905	0.386842	0.129176	0.163324
ENSMUSG00000005683	Cs	protein_coding	70.1127	66.4271	56.306	38.5429	41.6999
ENSMUSG00000004098	Col5a3	protein_coding	136.822	62.054	54.5956	46.6631	44.4025
ENSMUSG00000036885	Arhgef26	protein_coding	0.548253	0.358586	0.321285	0.133271	0.208278
ENSMUSG00000037166	Ppp1r14a	protein_coding	6.30009	7.02197	5.11643	3.24525	4.63023
ENSMUSG00000029020	Mfn2	protein_coding	42.2698	40.4254	34.6893	22.4513	26.5664
ENSMUSG00000038236	Hoxa7	protein_coding	12.8668	11.9598	9.09736	6.20757	6.8593
ENSMUSG00000072494	Ppp1r3e	protein_coding	9.19357	7.38098	6.60666	4.60498	5.37241
ENSMUSG00000045667	Smtnl2	protein_coding	1.53086	1.44469	1.08316	0.615034	0.935142
ENSMUSG00000044083	Efcab8	protein_coding	0.890539	0.628009	1.12685	0.150806	0.360143
ENSMUSG00000055027	Smyd1	protein_coding	1.4477	1.75108	1.21222	0.3459	0.534034
ENSMUSG00000017314	Mpp2	protein_coding	4.18435	4.59358	2.86064	1.58077	2.42777
ENSMUSG00000022887	Masp1	protein_coding	0.638445	0.473979	0.359175	0.128698	0.110803
ENSMUSG00000019883	Echdc1	protein_coding	32.9865	35.7634	27.337	14.9871	19.7428
ENSMUSG00000043122	RP23-383E9.1	protein_coding	61.2659	50.4326	45.888	23.4304	28.6902
ENSMUSG00000020601	Trib2	protein_coding	5.87987	4.90643	3.59466	2.00255	2.9901
ENSMUSG00000036395	Glb1l2	protein_coding	46.0102	42.9528	40.6982	25.7557	27.6117
ENSMUSG00000030029	Lrig1	protein_coding	11.4805	10.5994	8.36252	4.78787	5.5927
ENSMUSG00000025555	Farp1	protein_coding	6.27177	6.33672	5.71413	3.22159	3.8896
ENSMUSG00000033032	Afap1l1	protein_coding	12.7569	8.90917	7.27922	5.65993	6.66853
ENSMUSG00000031841	Cdh13	protein_coding	6.0963	5.04771	3.85016	2.1032	2.53899
ENSMUSG00000054863	Fam19a5	protein_coding	1.57314	1.84188	1.18077	0.624649	0.755317
ENSMUSG00000020092	Pald1	protein_coding	8.65855	6.81311	5.63512	3.83906	4.79276
ENSMUSG00000005373	Mlxipl	protein_coding	21.4552	20.9163	17.3183	7.16508	10.3717
ENSMUSG00000037577	Ephx3	protein_coding	1.25505	0.840801	0.735754	0.382414	0.672761
ENSMUSG00000030683	Sez6l2	protein_coding	0.900819	0.541672	0.409162	0.334274	0.331476
ENSMUSG00000036144	Meox2	protein_coding	12.1029	8.12372	6.51119	5.02037	5.54079
ENSMUSG00000035764	Fbxo45	protein_coding	20.2955	17.7902	16.2549	10.8725	11.4413
ENSMUSG00000061780	Cfd	protein_coding	7999.29	9034.57	6823.14	2840.17	3519.22
ENSMUSG00000024376	Epb41l4a	protein_coding	2.00532	1.79758	1.54539	0.837618	1.11707
ENSMUSG00000054013	Tmem179	protein_coding	5.07409	4.63231	2.98554	1.50581	1.9135
ENSMUSG00000029368	Alb	protein_coding	5.81425	4.06194	4.68113	1.30868	1.88923
ENSMUSG00000075590	Nrbp2	protein_coding	31.9288	32.0376	24.2744	12.1104	16.862
ENSMUSG00000040260	Daam2	protein_coding	2.31652	1.53392	1.35886	0.826259	0.969468
ENSMUSG00000028393	Alad	protein_coding	29.3603	34.0037	24.2163	14.7525	16.9539
ENSMUSG00000066361	Serpina3c	protein_coding	77.4835	60.2142	64.0399	37.1078	41.9174
ENSMUSG00000020131	Pcsk4	protein_coding	5.28813	5.29566	2.20454	1.99837	2.70318
ENSMUSG00000025479	Cyp2e1	protein_coding	1288.12	2335.18	1176.51	178.733	481.827
ENSMUSG00000034829	Nxnl1	protein_coding	1.6493	1.87535	1.04263	0.558506	0.75196
ENSMUSG00000002588	Pon1	protein_coding	2.16992	1.42636	1.48737	0.309978	0.717242
ENSMUSG00000051375	Pcdh1	protein_coding	7.5455	6.9115	5.19816	2.96016	3.76531
ENSMUSG00000064370	mt-Cytb	protein_coding	6178.51	6248.54	4873.87	3302.23	3896.65
ENSMUSG00000034903	Cobll1	protein_coding	9.97825	9.59898	8.51019	4.94659	6.62582
ENSMUSG00000014932	Yes1	protein_coding	3.95877	3.39537	3.00091	2.02993	2.2682
ENSMUSG00000030110	Ret	protein_coding	2.96954	2.67305	2.66603	1.48913	1.79887
ENSMUSG00000063558	Aox1	protein_coding	15.8866	16.5212	15.1359	8.91639	11.0933
ENSMUSG00000015468	Notch4	protein_coding	9.77301	7.12309	5.22033	2.84225	3.51307
ENSMUSG00000068735	Trp53i11	protein_coding	12.7503	6.71129	7.26362	6.62704	7.01937
ENSMUSG00000014791	Elmo3	protein_coding	4.9264	4.24339	4.50468	2.48863	2.86435
ENSMUSG00000085793	Lin52	protein_coding	6.84236	6.76557	5.33561	3.77032	4.45133
ENSMUSG00000024913	Lrp5	protein_coding	12.9403	10.2339	8.77683	5.70304	6.19069
ENSMUSG00000001240	Ramp2	protein_coding	20.9624	14.7786	12.8965	11.4566	12.4045
ENSMUSG00000021091	Serpina3n	protein_coding	164.546	124.106	123.444	83.6173	102.981
ENSMUSG00000024990	Rbp4	protein_coding	281.707	335.001	309.104	110.956	160.916
ENSMUSG00000079013	Serpina3j	protein_coding	0.451043	0.438366	0.305577	0.022542	0.0575241
ENSMUSG00000058173	Smco4	protein_coding	13.8069	11.753	11.2186	7.57811	9.55889
ENSMUSG00000001053	N4bp3	protein_coding	8.10874	5.79558	4.79672	4.09502	4.64701
ENSMUSG00000005952	Trpv1	protein_coding	2.08374	0.950663	0.682027	0.660944	0.590468
ENSMUSG00000071347	C1qtnf9	protein_coding	28.9693	16.8566	16.698	13.0063	13.562
ENSMUSG00000051586	Mical3	protein_coding	4.96327	4.83027	4.36807	2.45685	3.09282
ENSMUSG00000078234	Klhdc7a	protein_coding	43.774	30.139	37.5644	21.6532	28.3637
ENSMUSG00000070509	Rgma	protein_coding	12.3686	11.5613	8.81406	6.72768	7.19992
ENSMUSG00000028339	Col15a1	protein_coding	116.171	65.3897	64.2626	40.6068	44.2587
ENSMUSG00000044317	Gpr4	protein_coding	5.97073	5.29431	3.87516	1.86129	2.63647
ENSMUSG00000024640	Psat1	protein_coding	37.0583	35.3555	26.7812	19.7261	21.6029
ENSMUSG00000070868	Skint3	protein_coding	0.537534	0.189003	0.352326	0.173987	0.188587
ENSMUSG00000027858	Tspan2	protein_coding	4.83994	3.65162	3.06616	1.6465	2.1447
ENSMUSG00000034258	Mfsd7c	protein_coding	1.02054	0.877519	0.614894	0.41015	0.439769
ENSMUSG00000033174	Mgll	protein_coding	290.374	225.692	191.451	152.489	157.156
ENSMUSG00000034872	Gipc3	protein_coding	0.764049	0.477388	0.387315	0.251705	0.306405
ENSMUSG00000031373	Car5b	protein_coding	65.4247	74.9034	56.8242	35.5949	42.2808
ENSMUSG00000025934	Gsta3	protein_coding	35.6617	36.6214	34.5153	14.0521	17.52
ENSMUSG00000024972	Lgals12	protein_coding	129.278	112.479	91.0636	50.1826	67.2622
ENSMUSG00000022490	Ppp1r1a	protein_coding	45.4713	37.7305	24.0042	14.6452	16.0001
ENSMUSG00000028005	Gucy1b3	protein_coding	4.47428	3.02809	2.46813	1.73994	1.97681
ENSMUSG00000026883	Dab2ip	protein_coding	24.4039	19.904	16.1033	9.56402	13.8668
ENSMUSG00000014778	Fhod1	protein_coding	11.081	8.30875	6.19197	4.94672	5.73414
ENSMUSG00000054434	Tmem120b	protein_coding	39.823	40.9402	28.2812	20.3991	28.6297
ENSMUSG00000029544	Cabp1	protein_coding	0.617003	0.5649	0.47625	0.244535	0.32745
ENSMUSG00000084883	Ccdc85c	protein_coding	3.30111	3.00059	2.4575	1.71632	1.98347
ENSMUSG00000038064	Cldn22	protein_coding	8.24132	4.49772	4.37525	1.85248	1.74076
ENSMUSG00000027513	Pck1	protein_coding	790.937	1017.76	658.47	312.424	569.567
ENSMUSG00000031725	Ces1f	protein_coding	48.4197	54.4396	26.7729	17.423	23.249
ENSMUSG00000035504	Reep6	protein_coding	18.1004	18.801	11.7442	6.90425	7.41189
ENSMUSG00000027510	Rbm38	protein_coding	6.76548	5.30831	3.46142	3.11271	3.65546
ENSMUSG00000025876	Unc5a	protein_coding	5.61128	6.02528	4.9543	2.89485	3.27625
ENSMUSG00000028792	Ak2	protein_coding	165.281	172.588	121.516	82.2383	94.9874
ENSMUSG00000048458	Fam212b	protein_coding	1.89192	1.51037	1.37702	0.995729	1.20368
ENSMUSG00000045636	Mtus1	protein_coding	13.0562	11.924	10.6573	6.46459	7.98419
ENSMUSG00000079355	Ackr4	protein_coding	1.78892	1.97822	1.34821	0.918606	0.881608
ENSMUSG00000042429	Adora1	protein_coding	19.2709	16.9527	10.9634	7.33118	8.45056
ENSMUSG00000029669	Tspan12	protein_coding	68.154	54.9428	47.0514	36.0077	35.4468
ENSMUSG00000036667	Tcaf1	protein_coding	14.4782	11.6595	12.8962	7.11283	8.08689
ENSMUSG00000071177	Serpina1d	protein_coding	0.469594	0.348532	0.454967	0.0996342	0.179128
ENSMUSG00000053080	AC129188.1	protein_coding	16.7472	12.4844	9.96071	6.87847	9.46771
ENSMUSG00000003123	Lipe	protein_coding	331.993	305.961	249.673	174.473	215.564
ENSMUSG00000003528	Slc25a1	protein_coding	120.898	132.278	99.4106	42.012	53.3526
ENSMUSG00000033684	Qsox1	protein_coding	17.0025	17.0828	12.0148	8.89243	9.0444
ENSMUSG00000029314	Agpat9	protein_coding	35.2759	34.4529	29.1521	14.7979	22.0937
ENSMUSG00000001520	Nrip2	protein_coding	1.05172	0.892296	0.85337	0.375532	0.46245
ENSMUSG00000054619	Mettl7a1	protein_coding	153.045	203.549	145.513	78.3326	112.283
ENSMUSG00000027111	Itga6	protein_coding	16.8846	12.2973	12.3504	7.89228	9.19862
ENSMUSG00000027901	Dennd2d	protein_coding	6.73688	7.02705	5.88782	2.278	3.1563
ENSMUSG00000032735	Ablim3	protein_coding	22.4567	15.1729	14.5147	8.86028	9.17515
ENSMUSG00000005057	Sh2b2	protein_coding	11.598	11.4737	7.95985	5.06916	7.16159
ENSMUSG00000024538	Ppic	protein_coding	62.6722	40.9668	35.8242	34.2469	30.6739
ENSMUSG00000025203	Scd2	protein_coding	37.1929	27.4977	35.9355	12.7878	12.7929
ENSMUSG00000020264	Slc36a2	protein_coding	38.0774	42.5574	27.9097	15.9028	18.1719
ENSMUSG00000022505	Emp2	protein_coding	5.245	4.4421	4.08696	2.83718	3.3185
ENSMUSG00000028179	Cth	protein_coding	3.459	2.32896	2.35928	1.28992	1.31257
ENSMUSG00000044700	Tmem201	protein_coding	3.42924	3.31914	2.5257	1.81366	2.07179
ENSMUSG00000013928	Thap8	protein_coding	1.01715	0.68557	0.601086	0.451025	0.430165
ENSMUSG00000074796	Slc4a11	protein_coding	1.60344	1.5631	1.25721	0.535463	0.821101
ENSMUSG00000003526	Prodh	protein_coding	18.0591	18.8161	15.8497	8.55367	10.0261
ENSMUSG00000054676	RP23-89C10.1	protein_coding	37.4054	33.6748	25.8288	19.9807	25.9024
ENSMUSG00000053825	Ppfia2	protein_coding	0.731602	0.660437	0.49441	0.392678	0.415199
ENSMUSG00000035686	Thrsp	protein_coding	374.219	388.486	372.367	135.456	169.732
ENSMUSG00000040998	Npnt	protein_coding	1.5012	1.47752	0.873677	0.287211	0.503193
ENSMUSG00000008153	Clstn3	protein_coding	6.60209	4.36725	4.09028	1.92164	2.59758
ENSMUSG00000007989	Fzd3	protein_coding	0.445508	0.463666	0.461859	0.242138	0.322795
ENSMUSG00000068079	Tcf15	protein_coding	20.5934	15.3656	12.3072	7.91744	10.2935
ENSMUSG00000022389	Tef	protein_coding	29.8791	27.2302	18.7689	13.9968	18.4613
ENSMUSG00000029417	Cxcl9	protein_coding	11.4464	7.55968	7.43918	5.06631	8.36594
ENSMUSG00000022194	Pabpn1	protein_coding	28.4496	26.9049	24.5262	15.1524	19.4299
ENSMUSG00000000340	Dbt	protein_coding	31.024	28.1134	24.3449	17.2387	20.6597
ENSMUSG00000026626	Ppp2r5a	protein_coding	49.2448	42.3986	40.6885	25.0773	29.2471
ENSMUSG00000032492	Pth1r	protein_coding	8.76183	6.57645	5.63792	3.98952	3.63151
ENSMUSG00000024440	Pcdh12	protein_coding	1.92325	0.932538	1.01013	0.875371	0.924554
ENSMUSG00000030671	Pde3b	protein_coding	43.5042	45.3076	38.1106	20.5047	27.3494
ENSMUSG00000063060	Sox7	protein_coding	11.088	13.5483	7.65412	2.41628	4.03654
ENSMUSG00000000805	Car4	protein_coding	33.1959	32.1457	20.344	10.4193	15.3002
ENSMUSG00000019082	Slc25a22	protein_coding	13.5325	16.1219	9.20356	6.88027	9.93626
ENSMUSG00000034413	Neurl1b	protein_coding	2.3579	1.65992	1.39978	1.05574	1.14281
ENSMUSG00000056214	Pard6g	protein_coding	6.33707	6.38095	3.7074	2.76427	3.21299
ENSMUSG00000032125	Robo4	protein_coding	18.6917	14.6371	10.9483	6.27054	8.60009
ENSMUSG00000029591	Ung	protein_coding	1.94454	2.18867	1.08405	0.77864	1.1688
ENSMUSG00000048142	Nat8l	protein_coding	13.768	20.5599	12.7821	5.08248	7.90833
ENSMUSG00000030546	Plin1	protein_coding	495.683	417.042	388.404	257.728	298.203
ENSMUSG00000090622	RP23-281E24.2	protein_coding	2.21031	2.33304	1.45128	0.892406	1.22001
ENSMUSG00000028469	Npr2	protein_coding	21.4904	22.1327	17.049	9.84833	11.7561
ENSMUSG00000018796	Acsl1	protein_coding	129.158	132.913	96.41	62.938	81.2758
ENSMUSG00000022555	Dgat1	protein_coding	85.1966	87.6085	63.4915	40.4185	44.6925
ENSMUSG00000071658	Gng3	protein_coding	1.03636	0.871307	0.703049	0.356477	0.454202
ENSMUSG00000073680	Tmem88b	protein_coding	7.67954	6.92827	4.7376	1.47297	2.58724
ENSMUSG00000022836	Mylk	protein_coding	24.3492	16.7677	17.2625	6.16732	8.30525
ENSMUSG00000024935	Slc1a1	protein_coding	1.43635	1.40508	1.01026	0.30557	0.597856
ENSMUSG00000020889	Nr1d1	protein_coding	89.3237	67.5057	54.8195	42.5369	44.7298
ENSMUSG00000056973	Ces1d	protein_coding	486.453	580.056	389.265	253.02	304.263
ENSMUSG00000054200	Ffar4	protein_coding	16.9061	14.1763	13.3812	8.10759	9.41414
ENSMUSG00000023832	Acat2	protein_coding	23.2863	26.4706	21.7166	12.0381	16.6332
ENSMUSG00000025776	Crispld1	protein_coding	0.606855	0.694453	0.430394	0.146919	0.171131
ENSMUSG00000074219	Gm10644	protein_coding	1.81614	1.84499	1.5258	0.929387	1.10051
ENSMUSG00000030108	Slc6a13	protein_coding	27.0819	25.5763	23.8434	13.1058	16.6409
ENSMUSG00000030087	Klf15	protein_coding	31.2398	32.7129	21.9131	13.7498	14.6397
ENSMUSG00000027377	Mall	protein_coding	9.3193	8.83929	6.51125	3.07763	5.33607
ENSMUSG00000026827	Gpd2	protein_coding	7.85098	8.43633	6.55865	3.88508	4.22809
ENSMUSG00000032898	Fbxo21	protein_coding	36.0718	47.0983	27.482	17.545	23.9078
ENSMUSG00000049939	Lrrc4	protein_coding	1.3745	1.34397	0.786624	0.390878	0.475985
ENSMUSG00000019235	Rps6kl1	protein_coding	0.577262	0.441282	0.355781	0.221013	0.32307
[truncated: 652 more rows]

## Sheet: iWAT AR-mRNAs
EsembleID	Symbol	Type	iWAT_008w_log2FPKM	iWAT_026w_log2FPKM	iWAT_060w_log2FPKM	iWAT_078w_log2FPKM	iWAT_104w_log2FPKM
ENSMUSG00000052477	AC123856.2	protein_coding	0.106735	1.30524	8.82352	10.0364	12.2242
ENSMUSG00000062609	Kcnj15	protein_coding	2.04697	5.13012	9.64101	16.1964	12.7564
ENSMUSG00000057246	RP23-24A13.2	protein_coding	0.118983	0.228456	0.486613	1.16889	0.92931
ENSMUSG00000028591	Pramef12	protein_coding	0.131405	0.305252	0.727775	3.15193	2.53406
ENSMUSG00000023885	Thbs2	protein_coding	11.7561	33.8995	17.8228	59.7098	36.4387
ENSMUSG00000036292	Gramd1c	protein_coding	0.272075	0.247219	0.477374	4.74341	3.0412
ENSMUSG00000031672	Got2	protein_coding	7.88752	9.9235	9.84182	14.2786	11.8245
ENSMUSG00000078670	Fam174b	protein_coding	1.36717	1.70698	3.07712	6.52632	4.85119
ENSMUSG00000062785	Kcnc3	protein_coding	0.689693	1.26733	1.96578	3.55276	3.23664
ENSMUSG00000039137	Whrn	protein_coding	0.241377	0.246318	0.31189	0.753815	0.496131
ENSMUSG00000027239	Mdk	protein_coding	2.20972	3.3408	3.0827	16.7591	7.77614
ENSMUSG00000020083	RP23-459M2.1	protein_coding	0.303936	0.48072	0.706716	2.0511	1.6872
ENSMUSG00000030484	Lypd5	protein_coding	0.0182344	0.414215	1.25177	1.47433	1.47651
ENSMUSG00000055430	Nap1l5	protein_coding	2.70902	2.88907	6.96281	8.50519	7.50641
ENSMUSG00000026697	Myoc	protein_coding	3.19734	8.07237	15.8035	27.1852	23.2247
ENSMUSG00000020059	Sycp3	protein_coding	5.75233	6.84926	19.9222	94.2011	68.2559
ENSMUSG00000048330	Ric3	protein_coding	1.34818	1.63659	2.77764	5.88061	4.34255
ENSMUSG00000027875	Hmgcs2	protein_coding	14.68	29.1886	33.1245	107.186	76.8129
ENSMUSG00000030862	Cpxm2	protein_coding	1.21131	2.25212	2.70554	3.06497	2.99577
ENSMUSG00000066952	Myo1h	protein_coding	0.626672	0.961589	1.25645	1.83314	2.058
ENSMUSG00000021213	Akr1c13	protein_coding	4.49291	6.26654	8.11165	17.0332	12.1502
ENSMUSG00000057000	Nxf3	protein_coding	0.00184859	0.00564257	0.066848	0.870791	0.349432
ENSMUSG00000045659	Plekha7	protein_coding	0.530312	0.578431	0.841013	1.99934	1.47916
ENSMUSG00000035773	Kiss1r	protein_coding	1.09854	0.964173	1.32407	5.15738	3.59176
ENSMUSG00000074738	RP23-183D11.6	protein_coding	2.96737	3.70848	3.8251	8.61463	5.96268
ENSMUSG00000040591	RP23-42N14.3	protein_coding	2.1266	2.49548	3.01008	3.63341	3.60425
ENSMUSG00000033152	Podxl2	protein_coding	1.12351	1.60357	2.03874	4.54146	3.48468
ENSMUSG00000052085	Dock8	protein_coding	2.42652	4.18488	6.43722	22.1963	18.8938
ENSMUSG00000039601	Rcan2	protein_coding	2.62882	4.89764	4.42573	5.82918	5.48611
ENSMUSG00000042873	Lhfpl4	protein_coding	0.368603	0.672251	1.09392	1.33762	1.40384
ENSMUSG00000052026	Slc6a7	protein_coding	0.458322	1.46904	2.23572	3.70533	3.67061
ENSMUSG00000021913	Ogdhl	protein_coding	0.161607	0.151104	0.213957	1.10849	0.660527
ENSMUSG00000034285	Nipsnap1	protein_coding	1.9314	1.85551	3.73805	7.86827	5.33281
ENSMUSG00000030708	Dnajb13	protein_coding	1.09288	1.5119	2.86655	6.76885	5.39252
ENSMUSG00000025888	Casp1	protein_coding	7.8641	14.6239	14.2336	18.7642	18.4114
ENSMUSG00000035615	Frmpd1	protein_coding	0.0574299	0.125061	0.208932	0.794632	0.591252
ENSMUSG00000028528	Dnajc6	protein_coding	0.0471156	0.121427	0.197295	0.783067	0.498252
ENSMUSG00000057880	Abat	protein_coding	1.86018	2.16033	3.64254	11.9447	8.6172
ENSMUSG00000019996	Map7	protein_coding	0.857403	0.99575	1.32552	2.72716	2.25487
ENSMUSG00000048616	Nog	protein_coding	0.227517	0.404041	0.671833	3.10442	2.73663
ENSMUSG00000047638	Nr1h4	protein_coding	0.449675	1.76137	1.34028	1.79477	1.80526
ENSMUSG00000030329	Pianp	protein_coding	0.710446	2.24747	1.5492	2.66372	2.33066
ENSMUSG00000042589	Cux2	protein_coding	0.0581298	0.0919755	0.547571	1.87146	1.19381
ENSMUSG00000026249	Serpine2	protein_coding	7.48562	11.4128	15.263	19.2835	17.0338
ENSMUSG00000050192	Eif5a2	protein_coding	0.990619	1.2783	1.19406	1.83733	1.55138
ENSMUSG00000034656	Cacna1a	protein_coding	0.411617	0.712002	0.678989	1.09453	1.0036
ENSMUSG00000078867	RP23-67E6.3	protein_coding	0.771802	0.770064	1.34635	2.13705	1.49748
ENSMUSG00000020788	Atp2a3	protein_coding	8.98403	9.16906	12.5214	27.395	18.8008
ENSMUSG00000025742	Prps2	protein_coding	3.76403	4.37189	4.59555	7.50053	6.33797
ENSMUSG00000090626	Tex9	protein_coding	0.367363	0.384981	0.527282	0.859242	0.759575
ENSMUSG00000055555	RP23-451C8.2	protein_coding	0.0253618	0.164038	0.498007	4.99122	2.43429
ENSMUSG00000001313	Rnd2	protein_coding	4.25511	6.77639	7.14869	11.1941	10.2313
ENSMUSG00000021211	Akr1c12	protein_coding	0.455894	1.27836	1.19202	1.81954	1.5273
ENSMUSG00000020676	Ccl11	protein_coding	47.8181	108.447	84.9346	125.037	126.849
ENSMUSG00000038515	Grtp1	protein_coding	4.4385	5.19514	7.02286	10.67	7.81632
ENSMUSG00000037833	Sh2d4b	protein_coding	0.347774	0.400132	0.474059	2.0622	0.81533
ENSMUSG00000015968	Cacna1d	protein_coding	0.220899	0.373344	0.33086	0.468342	0.52719
ENSMUSG00000066800	Rnasel	protein_coding	5.60107	7.54855	7.03075	14.3301	11.7843
ENSMUSG00000031327	Chic1	protein_coding	0.433926	0.499843	0.652386	0.873019	0.721526
ENSMUSG00000078869	RP23-67E6.1	protein_coding	0.0388948	0.0631384	0.788394	2.30073	1.98946
ENSMUSG00000027254	Map1a	protein_coding	1.05803	2.05579	3.32637	6.80437	6.78289
ENSMUSG00000035232	Pdk3	protein_coding	2.21524	3.18457	3.88484	4.85753	4.47722
ENSMUSG00000074731	Zfp345	protein_coding	0.00984566	0.0121426	0.200833	0.585921	0.45494
ENSMUSG00000055632	Hmcn2	protein_coding	0.4984	0.753414	1.20561	4.44295	2.25904
ENSMUSG00000041420	Meis3	protein_coding	3.28261	4.599	4.80515	5.99916	5.7418
ENSMUSG00000022883	Robo1	protein_coding	0.561547	0.613939	0.608094	1.96384	1.67185
ENSMUSG00000006931	P3h4	protein_coding	5.48187	7.56545	6.37991	10.1223	8.35977
ENSMUSG00000048065	Cyb5r2	protein_coding	0.233474	0.108127	0.393282	1.32243	0.867816
ENSMUSG00000050071	Bex1	protein_coding	0.086035	0.273516	0.265975	2.7918	1.03862
ENSMUSG00000021835	Bmp4	protein_coding	2.2691	2.40384	2.81236	5.88127	3.57497
ENSMUSG00000035594	Chrna5	protein_coding	0.388542	1.66445	2.73386	2.37425	3.28955
ENSMUSG00000078865	RP24-63F2.2	protein_coding	0.00992939	0.0196738	0.261612	0.711592	0.634174
ENSMUSG00000029816	Gpnmb	protein_coding	4.90667	36.5582	24.9362	16.4309	27.5498
ENSMUSG00000022180	Slc7a8	protein_coding	4.15318	5.67257	6.56376	13.6928	8.9241
ENSMUSG00000030270	Cpne9	protein_coding	0.0362886	0.0302676	0.100162	0.910537	0.285319
ENSMUSG00000040009	Gnaz	protein_coding	0.339676	0.386412	0.453139	0.731995	0.742792
ENSMUSG00000033389	Arhgap44	protein_coding	0.431701	1.07285	0.731742	0.844679	0.993943
ENSMUSG00000036832	Lpar3	protein_coding	0.0907983	0.354059	0.349792	0.640081	0.557656
ENSMUSG00000024806	Mlana	protein_coding	1.00559	3.48336	3.47209	5.83436	4.12836
ENSMUSG00000020142	Slc1a4	protein_coding	0.883626	0.798781	1.18027	3.05399	2.5573
ENSMUSG00000035184	Fam124a	protein_coding	3.55259	6.48995	6.07105	9.26173	10.1433
ENSMUSG00000019935	Slc17a8	protein_coding	0.0979397	0.322799	0.398448	0.717577	0.492919
ENSMUSG00000036390	Gadd45a	protein_coding	4.86429	5.99843	7.19266	14.5926	9.53191
ENSMUSG00000033249	Hsf4	protein_coding	1.74559	3.1028	2.76375	3.86546	3.2576
ENSMUSG00000026620	Mark1	protein_coding	1.39344	1.81339	1.5948	2.43375	1.97721
ENSMUSG00000032172	Olfm2	protein_coding	3.10043	5.0007	4.45272	8.09211	6.84971
ENSMUSG00000020573	Pik3cg	protein_coding	0.809496	1.42403	1.16424	2.10207	2.0339
ENSMUSG00000060402	Chst8	protein_coding	0.202666	0.199193	0.319282	0.725659	0.547049
ENSMUSG00000027035	Cers6	protein_coding	1.49617	2.64132	2.53993	2.5506	2.75714
ENSMUSG00000023930	Crisp2	protein_coding	0.0447103	0.0527916	0.456412	3.52181	2.00081
ENSMUSG00000026335	Pam	protein_coding	8.64894	11.7525	11.0211	16.9215	15.5723
ENSMUSG00000001773	Folh1	protein_coding	1.08365	1.08237	3.71257	9.48548	6.71854
ENSMUSG00000078864	RP23-275N21.1	protein_coding	1.78294	1.95542	3.15268	4.63284	3.83452
ENSMUSG00000037239	Spred3	protein_coding	0.905954	1.35574	1.29703	2.42304	1.84619
ENSMUSG00000002266	Zim1	protein_coding	0.590698	0.307699	0.414728	2.32429	0.904352
ENSMUSG00000100486	RP24-474C15.1	protein_coding	0.0712042	0.258872	0.2794	0.47363	0.655913
ENSMUSG00000029217	Tec	protein_coding	1.14165	2.21194	1.73616	2.12766	2.46742
ENSMUSG00000042331	Specc1	protein_coding	0.474198	0.638787	0.594517	1.64106	1.51418
ENSMUSG00000024253	Dync2li1	protein_coding	5.78995	5.54933	7.53396	13.7248	9.46315
ENSMUSG00000021103	Mnat1	protein_coding	3.46239	3.20975	4.5433	6.85096	5.87232
ENSMUSG00000027386	Fbln7	protein_coding	1.76256	7.70912	5.96692	5.3943	6.22293
ENSMUSG00000053297	RP24-124B23.4	protein_coding	0.386557	0.442859	0.420777	0.97035	0.588427
ENSMUSG00000022123	Scel	protein_coding	0.285305	0.32914	0.787958	1.4201	1.15799
ENSMUSG00000045802	Hsf3	protein_coding	0.45164	0.30758	0.628929	1.0713	0.840351
ENSMUSG00000033966	Cdkl4	protein_coding	0.452799	0.450803	0.557528	4.58956	1.78354
ENSMUSG00000035295	Wdr38	protein_coding	6.55382	11.0002	11.2749	15.5156	14.6898
ENSMUSG00000000901	Mmp11	protein_coding	6.90146	10.0582	6.31216	17.594	9.7465
ENSMUSG00000079610	Ankrd39	protein_coding	1.21485	1.22062	1.57747	3.0467	2.10525
ENSMUSG00000037032	Apbb1	protein_coding	1.98808	2.16219	2.69609	3.9709	3.30575
ENSMUSG00000031845	Bco1	protein_coding	0.119419	0.127209	0.249167	0.57236	0.46148
ENSMUSG00000074199	Krtdap	protein_coding	1.73114	7.45029	7.03054	11.6952	12.3617
ENSMUSG00000024659	Anxa1	protein_coding	92.4219	139.418	158.197	260.202	213.927
ENSMUSG00000023031	Cela1	protein_coding	5.51255	7.36995	9.99288	20.0755	15.845
ENSMUSG00000070495	Ctcfl	protein_coding	0.730707	0.896534	1.94967	2.00646	2.57375
ENSMUSG00000024827	Gldc	protein_coding	1.52196	2.73802	4.42522	3.05451	3.59388
ENSMUSG00000063506	Arhgap22	protein_coding	1.25632	2.28871	1.99795	3.0369	3.3387
ENSMUSG00000004110	Cacna1e	protein_coding	0.0678202	0.0844832	0.261264	1.36696	0.943862
ENSMUSG00000046727	Cystm1	protein_coding	2.48397	3.79265	6.32628	13.8756	11.1649
ENSMUSG00000045259	Klhdc9	protein_coding	0.922445	0.681721	1.18095	2.42943	1.5517
ENSMUSG00000040820	Hlcs	protein_coding	2.25075	2.14253	2.40923	3.79592	2.87862
ENSMUSG00000062444	Ap3b2	protein_coding	0.193955	0.197282	0.502511	0.773387	0.677641
ENSMUSG00000057068	Fam47e	protein_coding	0.117576	0.160219	0.218633	0.521828	0.390572
ENSMUSG00000031289	Il13ra2	protein_coding	0.0985464	0.0975299	0.230117	0.995254	0.950711
ENSMUSG00000029695	Aass	protein_coding	0.201914	0.249676	0.259074	1.57929	0.611488
ENSMUSG00000017897	Eya2	protein_coding	1.3501	1.27793	2.17406	4.90655	3.33381
ENSMUSG00000030605	Mfge8	protein_coding	65.997	54.8738	73.156	243.744	130.876
ENSMUSG00000049281	Scn3b	protein_coding	0.230984	0.450173	0.381942	0.609603	0.403691
ENSMUSG00000089844	AC167036.3	protein_coding	0.136779	0.434827	1.04362	0.72155	1.06725
ENSMUSG00000075031	Hist1h2bb	protein_coding	1.83399	1.53742	3.51128	4.35243	4.87022
ENSMUSG00000031626	Sorbs2	protein_coding	0.490409	0.548399	0.776048	2.24072	1.51195
ENSMUSG00000056162	Cndp1	protein_coding	0.20345	0.173638	0.57427	0.532967	0.413357
ENSMUSG00000060477	Irak2	protein_coding	10.4089	8.25226	13.3212	20.2707	19.7764
ENSMUSG00000042476	Abcb4	protein_coding	0.306497	0.346948	0.353548	2.01913	0.871393
ENSMUSG00000028264	Spaca1	protein_coding	2.88602	2.52316	4.04463	6.86225	5.98771
ENSMUSG00000017491	Rarb	protein_coding	0.774351	0.694443	0.986518	1.96148	1.50888
ENSMUSG00000030268	Bcat1	protein_coding	1.06424	1.47318	2.08557	4.33086	4.44391
ENSMUSG00000038070	Cntln	protein_coding	1.58799	1.63801	2.00294	2.83206	2.50596
ENSMUSG00000021720	Rnf180	protein_coding	0.217471	0.315016	0.287021	0.580187	0.606391
ENSMUSG00000042751	Nmnat2	protein_coding	0.238493	0.350285	0.432708	0.701298	0.52533
ENSMUSG00000031144	Syp	protein_coding	4.41159	4.32961	9.5779	17.7348	14.9401
ENSMUSG00000045362	Tnfrsf26	protein_coding	0.410478	0.674039	0.548033	0.786963	0.640981
ENSMUSG00000040152	Thbs1	protein_coding	3.58111	14.6263	7.92725	35.6613	25.7493
ENSMUSG00000031903	Pla2g15	protein_coding	13.9599	21.6193	19.2188	23.5561	19.9334
ENSMUSG00000041202	Pla2g2d	protein_coding	5.49491	9.05584	9.08339	17.0174	11.255
ENSMUSG00000019810	Fuca2	protein_coding	2.9951	3.74894	3.53289	5.66921	4.88444
ENSMUSG00000021186	Fbln5	protein_coding	9.79098	10.3147	9.95246	17.7648	12.9219
ENSMUSG00000010461	Eya4	protein_coding	0.344579	0.850213	0.851096	0.93502	0.886224
ENSMUSG00000025461	Cd163l1	protein_coding	0.0630782	0.319597	0.652485	0.986143	0.950215
ENSMUSG00000004558	Ndrg2	protein_coding	80.2007	68.0613	90.4433	163.194	114.299
ENSMUSG00000045569	Mc2r	protein_coding	11.3481	9.24738	14.6286	21.9743	14.6341
ENSMUSG00000031283	Chrdl1	protein_coding	13.5975	21.4124	17.7543	31.8567	23.9889
ENSMUSG00000054966	Lmntd1	protein_coding	0.0941193	0.0657469	0.144624	0.713657	0.349911
ENSMUSG00000036533	Cdc42ep3	protein_coding	6.56754	5.84611	7.76534	13.6496	7.51584
ENSMUSG00000021198	Unc79	protein_coding	0.0180596	0.0406194	0.149376	0.529513	0.358667
ENSMUSG00000031557	Plekha2	protein_coding	7.32618	7.18669	7.61475	13.8008	11.7956
ENSMUSG00000048636	RP24-193H8.2	protein_coding	0.184443	0.231123	0.308505	0.722069	0.50917
ENSMUSG00000078945	Naip2	protein_coding	0.792851	1.79202	1.44523	1.74591	1.73567
ENSMUSG00000044303	Cdkn2a	protein_coding	0.11182	0.306764	0.350403	1.09927	0.755199
ENSMUSG00000002265	Peg3	protein_coding	5.20713	3.32515	6.16569	19.0986	11.1221
ENSMUSG00000023367	Tmem176a	protein_coding	13.7497	18.2913	18.6149	24.4484	20.1474
ENSMUSG00000028553	Angptl3	protein_coding	0.467695	0.521396	1.03356	2.3061	1.34569
ENSMUSG00000020218	Wif1	protein_coding	0.188917	0.0857545	0.154829	1.43003	0.777573
ENSMUSG00000021414	Fam217a	protein_coding	1.16715	1.06563	1.54159	2.53471	1.88421
ENSMUSG00000031246	Sh3bgrl	protein_coding	74.4283	69.593	82.1047	129.372	94.4606
ENSMUSG00000029716	Tfr2	protein_coding	0.767861	0.980494	2.61503	4.77106	4.76697
ENSMUSG00000091119	Ccdc152	protein_coding	4.17488	8.24821	7.89407	12.4635	10.2218
ENSMUSG00000082361	Btc	protein_coding	2.28346	2.5934	4.05986	6.65446	4.4336
ENSMUSG00000042401	Crtac1	protein_coding	9.32748	11.1471	16.428	47.8829	42.3169
ENSMUSG00000025235	Bbs4	protein_coding	0.971909	0.834514	1.09668	1.66447	1.33731
ENSMUSG00000069094	Pde7a	protein_coding	3.47613	3.39074	4.50286	8.5781	6.0933
ENSMUSG00000038305	Spats2l	protein_coding	0.825201	0.709943	1.06857	1.93462	1.63526
ENSMUSG00000039153	Runx2	protein_coding	0.36854	0.674406	0.684618	0.974723	1.21706
ENSMUSG00000078435	RP24-406I15.2	protein_coding	0.797788	0.890514	1.232	1.52234	1.28297
ENSMUSG00000039347	Atp6v0e2	protein_coding	6.04693	4.83202	8.00155	15.0514	10.4784
ENSMUSG00000056596	Trnp1	protein_coding	1.77325	4.6026	4.24002	4.32822	4.15754
ENSMUSG00000019856	Fam184a	protein_coding	0.507931	0.457778	0.906907	1.98267	1.19217
ENSMUSG00000067916	RP23-360J20.1	protein_coding	1.44454	1.95141	1.85122	2.80127	2.18968
ENSMUSG00000024065	Ehd3	protein_coding	3.81968	2.98703	6.11783	15.7927	10.4756
ENSMUSG00000030257	Srgap3	protein_coding	0.286026	0.434982	0.305891	0.640134	0.455522
ENSMUSG00000027160	Ccdc34	protein_coding	1.22203	1.41084	1.72219	2.54251	1.9171
ENSMUSG00000070498	Tmem132b	protein_coding	0.0671792	0.0540432	0.136243	0.687882	0.643084
ENSMUSG00000046110	Serinc4	protein_coding	0.743045	0.693336	1.00513	1.37802	1.37899
ENSMUSG00000022679	Mpv17l	protein_coding	1.04596	0.839493	0.991932	1.81354	1.43096
ENSMUSG00000052397	Ezr	protein_coding	3.63965	4.7094	4.78521	7.5008	6.80211
ENSMUSG00000030739	Myh14	protein_coding	1.76608	1.53871	2.30468	3.88467	3.05681
ENSMUSG00000013833	Med16	protein_coding	5.46157	5.02155	5.86914	9.80476	7.14174
ENSMUSG00000063564	Col23a1	protein_coding	1.15204	1.18869	1.63771	1.91832	1.83341
ENSMUSG00000016918	Sulf1	protein_coding	2.94442	4.48826	3.93463	5.37618	5.25521
ENSMUSG00000022864	RP23-122F3.1	protein_coding	0.731757	0.961743	1.03809	1.79161	1.62348
ENSMUSG00000034295	Fhod3	protein_coding	0.338557	0.312044	0.536286	1.2103	0.927935
ENSMUSG00000072066	RP23-26N21.1	protein_coding	0.671041	0.715679	1.35547	1.58429	1.41991
ENSMUSG00000038587	Akap12	protein_coding	11.9747	10.8072	16.8452	31.1604	23.2925
ENSMUSG00000035186	Ubd	protein_coding	6.57684	6.18311	10.2351	31.8189	22.5594
ENSMUSG00000056856	Jakmip3	protein_coding	0.168534	0.181571	0.389738	0.563666	0.599905
ENSMUSG00000045031	Cetn4	protein_coding	0.886152	1.1004	1.48405	1.59301	1.53127
ENSMUSG00000027574	Nkain4	protein_coding	0.340372	0.498201	0.57784	0.919545	0.671774
ENSMUSG00000025094	Slc18a2	protein_coding	0.19205	0.79313	0.592693	0.494128	0.581699
ENSMUSG00000031553	Adam3	protein_coding	0.365785	0.640307	1.442	2.32965	2.21016
ENSMUSG00000018822	Sfrp5	protein_coding	21.5646	19.9157	41.4972	243.832	144.57
ENSMUSG00000050587	Lrrc4c	protein_coding	0.862099	0.735287	1.31502	2.2035	1.61507
ENSMUSG00000054034	Tceal5	protein_coding	0.322778	0.359656	0.597116	2.87618	1.71544
ENSMUSG00000027358	Bmp2	protein_coding	1.64556	1.72481	2.52591	3.63993	2.64387
ENSMUSG00000094942	RP23-156C20.1	protein_coding	0.477486	0.617692	0.872482	1.02688	0.766309
ENSMUSG00000019796	Lrp11	protein_coding	1.67197	1.71437	2.51313	3.21186	3.04484
ENSMUSG00000037463	Fbxo27	protein_coding	1.30212	1.37012	1.82073	2.73095	2.73922
ENSMUSG00000078868	RP23-67E6.2	protein_coding	0.189646	0.166867	0.446716	1.03624	0.74973
ENSMUSG00000018339	Gpx3	protein_coding	454.268	665.29	628.596	831.625	590.767
ENSMUSG00000023033	Scn8a	protein_coding	0.0893739	0.106206	0.175531	0.564365	0.458216
ENSMUSG00000074220	Zfp382	protein_coding	0.153489	0.307328	0.322421	0.600822	0.551371
ENSMUSG00000056679	Gpr173	protein_coding	0.310961	0.399716	0.500283	0.818402	0.645351
ENSMUSG00000024087	Cyp1b1	protein_coding	4.68465	10.0399	7.76656	8.94481	10.6897
ENSMUSG00000086322	RP23-354H24.6	protein_coding	0.300779	0.471473	0.615488	0.861541	0.691578
ENSMUSG00000029126	Nsg1	protein_coding	2.26153	6.14384	5.42683	4.81451	5.54682
ENSMUSG00000024177	Nme4	protein_coding	1.94665	3.64549	3.41946	4.68695	3.94111
ENSMUSG00000025588	Nat1	protein_coding	0.642449	0.545711	0.922399	1.42683	1.15626
ENSMUSG00000046318	Ccbe1	protein_coding	0.202419	0.397226	0.498166	0.602914	0.62713
ENSMUSG00000026012	Cd28	protein_coding	0.195599	0.324041	0.245461	0.620702	0.537637
ENSMUSG00000024352	Spata24	protein_coding	2.77372	2.7652	4.14179	6.44115	4.35309
ENSMUSG00000041609	Bicdl1	protein_coding	1.52797	1.15129	1.79037	3.79301	2.98926
ENSMUSG00000035357	Pdzrn3	protein_coding	4.43056	3.31599	5.0997	8.65467	7.37099
ENSMUSG00000040767	Snrnp25	protein_coding	3.80426	4.17335	5.06046	9.72964	6.83174
ENSMUSG00000002985	Apoe	protein_coding	1427.99	2101.4	1961.44	2734.07	2068.54
ENSMUSG00000024165	Jpt2	protein_coding	7.03407	7.31337	10.0641	17.6467	12.9891
ENSMUSG00000032118	Fez1	protein_coding	1.82782	3.60896	3.17521	3.92159	3.40722
ENSMUSG00000040219	Ttc12	protein_coding	0.744395	0.772151	0.865464	1.29739	0.976524
ENSMUSG00000040435	Ppp1r15a	protein_coding	4.76428	6.61568	6.3103	8.1959	7.24647
ENSMUSG00000061533	Cep128	protein_coding	0.278913	0.292329	0.408801	0.55125	0.442369
ENSMUSG00000020340	Cyfip2	protein_coding	0.444746	0.778617	0.63146	1.20106	1.13698
ENSMUSG00000040594	Ranbp17	protein_coding	0.356792	0.313573	0.338023	0.652571	0.513606
ENSMUSG00000090625	Gm20721	protein_coding	51.5074	51.6186	63.9712	87.6208	82.3328
ENSMUSG00000109771	RP23-316L10.2	protein_coding	0.213629	0.297473	0.46554	0.667644	0.535711
ENSMUSG00000027528	Fabp9	protein_coding	0.158893	0.113295	0.150598	0.821062	0.450704
ENSMUSG00000037224	Zfyve28	protein_coding	0.630928	0.659456	0.890804	2.67995	2.7615
ENSMUSG00000020963	Tshr	protein_coding	10.7777	6.84463	17.2149	23.9137	14.8183
ENSMUSG00000067149	Jchain	protein_coding	0.507811	3.12932	11.4813	9.07685	10.1913
ENSMUSG00000015957	Wnt11	protein_coding	2.00766	2.49555	2.24722	3.92415	2.72758
ENSMUSG00000005983	RP23-312H15.5	protein_coding	1.05398	1.18221	1.35008	1.91444	1.6544
ENSMUSG00000078877	RP23-86F8.3	protein_coding	0.809258	0.9279	1.14309	1.8855	1.44156
ENSMUSG00000028558	Calr4	protein_coding	0.332117	0.227177	0.357539	1.22779	0.740543
ENSMUSG00000074971	Fibin	protein_coding	1.65572	1.66714	1.82617	4.63462	2.09454
ENSMUSG00000032625	Thsd7a	protein_coding	0.718963	0.940406	0.992555	1.3423	1.14012
ENSMUSG00000036295	Lrrn3	protein_coding	0.293364	0.380044	0.491492	0.68025	0.530666
ENSMUSG00000045094	Arhgef37	protein_coding	0.61965	0.804613	0.822289	3.41012	2.08158
ENSMUSG00000041390	Mdfic	protein_coding	7.07971	7.19365	8.25061	13.164	10.9561
ENSMUSG00000037362	Nov	protein_coding	2.16719	6.81427	3.73811	5.26753	6.72236
ENSMUSG00000055541	Lair1	protein_coding	0.289797	1.11938	0.911606	0.729035	0.912356
ENSMUSG00000047181	Samd14	protein_coding	1.65424	2.38501	2.10737	2.94753	2.40528
ENSMUSG00000004359	Spic	protein_coding	0.177561	0.395081	0.386255	0.456881	0.597109
ENSMUSG00000034493	RP23-81P12.2	protein_coding	0.561299	0.826442	1.12988	1.38846	1.26764
ENSMUSG00000020331	Hcn2	protein_coding	0.547259	0.535312	0.63907	1.46808	0.919398
ENSMUSG00000037315	Jade3	protein_coding	1.00356	0.955496	1.57362	3.93818	2.24174
ENSMUSG00000035067	Xkr6	protein_coding	0.287799	0.292766	0.481904	0.558855	0.525259
ENSMUSG00000091243	Vgll3	protein_coding	3.76471	5.9665	6.56146	12.3621	12.2434
ENSMUSG00000020467	Efemp1	protein_coding	60.2363	134.237	104.551	111.224	108.155
ENSMUSG00000070547	Mrgprb1	protein_coding	0.473792	2.60052	1.53816	1.32292	1.9282
ENSMUSG00000030208	Emp1	protein_coding	32.2285	53.2937	72.8621	75.281	85.1819
ENSMUSG00000003863	Ppfia3	protein_coding	0.162207	0.175197	0.225196	0.669523	0.455933
ENSMUSG00000031520	Vegfc	protein_coding	1.69002	1.35455	1.63146	3.99584	2.45435
ENSMUSG00000031481	Tpte	protein_coding	0.287721	0.22774	0.401482	0.797952	0.601186
ENSMUSG00000023267	Gabrr2	protein_coding	0.525031	0.305865	0.838416	3.14272	3.10019
ENSMUSG00000072774	Zfp951	protein_coding	0.527547	0.703252	0.756346	0.914048	0.926397
ENSMUSG00000025993	Slc40a1	protein_coding	1.55372	2.76026	1.8541	5.16059	3.32657
ENSMUSG00000015305	Sash1	protein_coding	8.53056	10.1424	10.83	15.9523	12.3965
ENSMUSG00000021411	Pxdc1	protein_coding	11.0726	8.78323	11.3046	22.0824	18.3605
ENSMUSG00000034245	Hdac11	protein_coding	1.76247	1.39548	1.72969	3.7194	2.65183
ENSMUSG00000020660	Pomc	protein_coding	0.309148	0.410088	0.495814	1.11995	0.765818
ENSMUSG00000091060	RP24-388I23.2	protein_coding	0.12487	0.411424	0.755793	1.54239	1.44271
ENSMUSG00000054942	Fam73a	protein_coding	0.352468	0.311528	0.365599	0.611433	0.464632
ENSMUSG00000033004	Mycbp2	protein_coding	4.31704	3.76942	7.10109	14.3718	11.9172
ENSMUSG00000028756	Pink1	protein_coding	91.7003	82.8118	91.7153	198.308	126.448
ENSMUSG00000040852	Plekhh2	protein_coding	0.769987	0.809593	0.911378	1.99677	1.39968
ENSMUSG00000052698	Tln2	protein_coding	3.80221	2.83891	5.93231	11.4446	7.13349
ENSMUSG00000035900	Gramd4	protein_coding	7.85397	7.12684	9.97985	13.7854	11.8326
ENSMUSG00000097025	Gm26558	protein_coding	0.660323	0.610567	1.05203	1.28864	1.38829
ENSMUSG00000041688	Amot	protein_coding	0.97876	1.49743	1.49669	1.87508	1.49445
ENSMUSG00000028329	Xpa	protein_coding	5.21524	6.29118	7.34658	9.66858	8.29636
ENSMUSG00000020098	Pcbd1	protein_coding	4.65878	4.98444	9.50548	22.7468	19.5737
ENSMUSG00000022237	Ankrd33b	protein_coding	0.279399	0.689738	0.587986	0.535375	0.679182
ENSMUSG00000056952	Tatdn2	protein_coding	9.51949	10.3545	10.4463	16.7907	16.2013
ENSMUSG00000026077	Npas2	protein_coding	0.255836	0.344164	0.460755	0.692132	0.387684
ENSMUSG00000027612	Mmp24	protein_coding	0.307872	0.35744	0.502621	0.686582	0.505915
ENSMUSG00000041429	Nthl1	protein_coding	5.33362	4.8459	6.01611	10.3035	7.39535
ENSMUSG00000042487	Leo1	protein_coding	1.96288	1.81863	3.10302	3.46448	2.85773
ENSMUSG00000001281	Itgb7	protein_coding	4.84709	7.83198	7.3207	8.55913	10.4023
ENSMUSG00000027556	Car1	protein_coding	1.26911	1.14432	1.26766	2.95595	1.72305
ENSMUSG00000034641	Cd300ld	protein_coding	2.79073	7.01294	5.88421	5.8528	5.76834
ENSMUSG00000061068	Mcpt4	protein_coding	16.8953	76.3491	51.4018	42.3861	56.6304
ENSMUSG00000032323	Cyp11a1	protein_coding	0.181823	0.544888	0.315607	0.464953	0.510725
ENSMUSG00000029919	Hpgds	protein_coding	0.887743	2.8326	2.014	2.18059	2.82193
ENSMUSG00000092035	Peg10	protein_coding	0.676071	0.911153	0.915927	2.00781	1.49963
ENSMUSG00000052180	Serpinb6c	protein_coding	0.362155	0.501627	0.636244	0.843206	0.747272
ENSMUSG00000022687	Boc	protein_coding	4.19894	4.27871	5.4336	7.45348	5.9472
ENSMUSG00000037994	Slc9b2	protein_coding	0.427486	0.569146	0.832101	0.75533	1.0573
ENSMUSG00000062329	Cytl1	protein_coding	10.063	14.4948	18.9421	17.7127	17.5531
ENSMUSG00000030317	Timp4	protein_coding	27.1477	20.8258	45.8812	78.028	60.1775
ENSMUSG00000029596	Sdsl	protein_coding	4.82347	3.54839	5.82206	16.1566	10.5086
ENSMUSG00000026357	Rgs18	protein_coding	1.74447	3.44826	2.88834	3.071	3.54553
ENSMUSG00000063458	Lrmda	protein_coding	2.50006	2.72415	3.26487	5.6152	3.37556
ENSMUSG00000052373	Mpp3	protein_coding	0.565195	0.529643	0.669205	1.09835	1.00272
ENSMUSG00000021676	Iqgap2	protein_coding	2.05028	3.51311	3.23079	4.30417	4.26336
ENSMUSG00000061086	Myl4	protein_coding	1.48618	0.989441	2.38287	10.9758	3.60269
ENSMUSG00000053040	Aph1c	protein_coding	0.757764	1.27097	1.14301	1.38506	1.21899
ENSMUSG00000048924	Ccdc125	protein_coding	2.27947	1.49534	3.04713	5.14665	2.98723
ENSMUSG00000045312	Lhfpl2	protein_coding	7.96242	6.18095	12.77	15.7917	12.6218
ENSMUSG00000031661	Nkd1	protein_coding	2.09238	1.41359	2.4608	9.46869	5.99491
ENSMUSG00000060336	Zfp937	protein_coding	0.385466	0.427389	0.652939	0.869574	0.815673
ENSMUSG00000029009	Mthfr	protein_coding	4.24676	5.52474	5.97038	7.88662	7.22776
ENSMUSG00000033825	Tpsb2	protein_coding	15.5033	61.5922	36.027	36.4686	45.6312
ENSMUSG00000032679	Cd59a	protein_coding	73.1072	47.3861	84.6659	200.245	123.243
ENSMUSG00000050315	Synpo2	protein_coding	8.59062	6.28908	10.8714	37.4275	45.6554
ENSMUSG00000039037	St6galnac5	protein_coding	5.97933	8.60788	8.8719	11.9051	12.6768
ENSMUSG00000054582	Pabpc1l	protein_coding	1.38582	0.991046	1.68592	3.36003	1.84162
ENSMUSG00000061535	C1qtnf7	protein_coding	1.60444	1.8587	2.36234	3.32423	2.5604
ENSMUSG00000112160	RP24-406I15.3	protein_coding	0.277287	0.380413	0.445625	0.623484	0.487453
ENSMUSG00000033906	Zdhhc15	protein_coding	0.407902	0.407432	0.502881	0.742263	0.578128
ENSMUSG00000029254	Stap1	protein_coding	0.23698	0.478201	0.472403	0.549308	0.59253
ENSMUSG00000053746	Ptrh1	protein_coding	1.9776	3.85487	3.29205	4.6175	4.1877
ENSMUSG00000030878	Cdr2	protein_coding	4.37691	4.00304	6.14061	11.4952	7.39224
ENSMUSG00000053279	Aldh1a1	protein_coding	26.6921	24.1135	33.9021	54.2731	46.057
ENSMUSG00000074227	Spint2	protein_coding	2.87583	2.01345	2.669	5.59795	4.07388
ENSMUSG00000018865	Sult4a1	protein_coding	0.0491127	0.259074	0.134957	0.88286	0.694472
ENSMUSG00000027499	Pkia	protein_coding	3.976	4.41367	6.15981	11.7719	8.28829
ENSMUSG00000078607	RP23-317F9.2	protein_coding	1.89009	1.63243	1.82633	3.64746	1.74104
ENSMUSG00000073988	Ttpa	protein_coding	1.56359	1.19849	1.60321	3.34206	1.4967
ENSMUSG00000109572	Cfap99	protein_coding	0.292867	0.160152	0.394722	1.17064	0.95791
ENSMUSG00000046961	Gpr156	protein_coding	0.652354	0.621116	1.26782	1.68588	1.97631
ENSMUSG00000073427	RP24-456P10.1	protein_coding	0.275957	0.295509	0.416713	0.505363	0.447069
ENSMUSG00000027643	Ghrh	protein_coding	0.0757192	0.00723994	0.136229	0.797789	0.456672
ENSMUSG00000023873	RP23-67C3.2	protein_coding	0.248055	0.275629	0.341349	0.651436	0.440585
ENSMUSG00000003882	Il7r	protein_coding	0.239533	1.14274	0.878131	0.888353	1.45785
ENSMUSG00000031383	Dusp9	protein_coding	0.560883	0.422456	1.45535	3.90549	3.73349
ENSMUSG00000001166	Oas1c	protein_coding	1.19274	1.34581	1.58614	2.17124	1.98888
ENSMUSG00000026894	Morn5	protein_coding	0.206545	0.116585	0.293783	0.687038	0.412328
ENSMUSG00000002274	Metrn	protein_coding	8.35568	7.94181	9.71583	23.0432	11.9723
ENSMUSG00000053063	Clec12a	protein_coding	1.38725	3.37836	3.02961	3.34272	2.95061
ENSMUSG00000024173	Tpsab1	protein_coding	0.16026	1.96079	0.554875	1.03968	1.32931
ENSMUSG00000021365	Nedd9	protein_coding	4.01843	3.20684	5.17384	8.96931	11.7345
ENSMUSG00000020709	Adap2	protein_coding	10.3495	16.4107	16.6592	23.8251	34.807
ENSMUSG00000007867	Ift43	protein_coding	8.02231	7.431	8.6507	15.2358	12.1646
ENSMUSG00000049872	Fam26e	protein_coding	0.608477	0.754946	0.820506	1.11395	1.04937
ENSMUSG00000012126	Ubxn11	protein_coding	0.452767	0.837646	0.827511	0.953106	1.07298
ENSMUSG00000041734	Kirrel	protein_coding	10.8585	14.4268	14.2897	20.4083	19.734
ENSMUSG00000110332	RP24-160I20.1	protein_coding	0.325416	0.387495	0.401904	0.859195	0.510444
ENSMUSG00000019817	Plagl1	protein_coding	4.10631	2.92024	4.75601	10.0615	4.90742
ENSMUSG00000027177	Hipk3	protein_coding	24.9871	22.3574	26.8978	51.2996	33.0043
ENSMUSG00000078640	RP23-57F11.1	protein_coding	0.36849	0.255874	0.615047	1.2443	0.926536
ENSMUSG00000025780	Itih5	protein_coding	40.9383	32.9992	45.3417	81.6515	70.9256
ENSMUSG00000068762	Gstm6	protein_coding	2.09403	1.87057	2.36267	3.90374	2.8886
ENSMUSG00000022548	Apod	protein_coding	22.7873	67.0935	62.6781	51.0018	49.1436
ENSMUSG00000054728	Phactr1	protein_coding	0.735587	0.650222	0.919636	1.35905	1.18138
ENSMUSG00000074521	RP23-275N21.4	protein_coding	0.793773	0.717572	1.24902	1.85595	1.30526
ENSMUSG00000031494	Cd209a	protein_coding	6.47647	14.1546	14.7341	11.9853	14.2574
ENSMUSG00000042256	Ptchd4	protein_coding	0.152332	0.078536	0.202853	0.745114	0.623438
ENSMUSG00000028238	Atp6v0d2	protein_coding	0.727627	6.12558	3.45615	3.83339	5.8213
ENSMUSG00000050276	Mrgprg	protein_coding	0.97662	6.52693	10.3398	9.06501	10.0882
ENSMUSG00000046402	Rbp1	protein_coding	2.70628	4.42201	3.81757	4.97961	4.91867
ENSMUSG00000053641	Dennd4a	protein_coding	1.01092	1.14704	1.20501	2.08182	1.70766
ENSMUSG00000020427	Igfbp3	protein_coding	13.0739	9.93285	9.90706	35.1936	15.687
ENSMUSG00000041556	Fbxo2	protein_coding	0.285491	0.455208	0.566829	0.717069	0.716265
ENSMUSG00000070822	Zscan18	protein_coding	0.303649	0.314549	0.371069	0.792818	0.70447
ENSMUSG00000089774	Slc5a3	protein_coding	5.34915	3.36143	7.55577	15.6452	9.68747
ENSMUSG00000024885	Aldh3b1	protein_coding	4.75859	9.64545	9.21087	10.2044	9.6731
ENSMUSG00000031937	Vstm5	protein_coding	0.15992	0.241287	0.31102	0.54754	0.437615
ENSMUSG00000028840	Zfp593	protein_coding	2.77017	3.83675	3.79855	5.11307	4.28443
ENSMUSG00000037139	Myom3	protein_coding	1.44274	0.919223	2.12756	3.23635	2.82805
ENSMUSG00000044033	Ccdc141	protein_coding	0.240367	0.258448	0.263294	0.579906	0.442558
ENSMUSG00000043542	Zc2hc1a	protein_coding	5.19629	4.63753	5.94639	10.122	7.91068
ENSMUSG00000068522	Aard	protein_coding	0.23839	0.100168	0.472814	1.02642	0.747621
ENSMUSG00000049517	Rps23	protein_coding	172.935	244.117	268.702	310.367	284.458
ENSMUSG00000060962	Dmkn	protein_coding	1.15943	8.61829	5.77313	5.03998	8.22778
ENSMUSG00000062082	Cd200r4	protein_coding	0.348984	1.4467	1.11471	0.957588	1.2365
ENSMUSG00000043664	Tmem221	protein_coding	0.617401	1.36437	0.967376	1.29527	0.989585
ENSMUSG00000039470	Zdhhc2	protein_coding	3.37471	2.86973	4.26084	6.25863	5.37628
ENSMUSG00000072612	Gm10382	protein_coding	1.23148	1.48983	2.32017	2.58147	2.22241
ENSMUSG00000030772	Dkk3	protein_coding	1.33675	3.5178	2.16358	2.66229	2.35514
ENSMUSG00000027175	Tcp11l1	protein_coding	0.519632	0.710692	0.73279	0.88678	0.881705
ENSMUSG00000052229	Gpr17	protein_coding	0.518136	0.476289	0.635745	0.900079	0.976477
ENSMUSG00000057766	Ankrd29	protein_coding	2.28827	1.98873	5.00451	5.767	5.98107
ENSMUSG00000051652	Lrrc3	protein_coding	1.405	1.08771	1.78819	3.28317	2.0025
ENSMUSG00000024953	Prdx5	protein_coding	88.6742	78.3352	98.4824	187.139	125.443
ENSMUSG00000030827	Fgf21	protein_coding	0.198637	0.196052	0.358011	1.21033	2.02881
ENSMUSG00000013089	Etv5	protein_coding	2.7439	4.08524	3.11617	4.56278	4.26217
ENSMUSG00000032671	RP24-297H17.2	protein_coding	0.515344	0.411136	0.480877	1.53441	0.800242
ENSMUSG00000032500	Dclk3	protein_coding	0.584584	0.608393	1.11215	1.73291	1.62395
ENSMUSG00000022225	Cma1	protein_coding	12.1119	62.6457	36.176	32.5692	40.4919
ENSMUSG00000002012	Pnck	protein_coding	0.490542	0.664184	0.666135	1.09721	0.926354
ENSMUSG00000041453	Rpl21	protein_coding	80.6055	102.018	123.696	158.519	134.47
ENSMUSG00000055116	Arntl	protein_coding	0.384778	0.652678	0.877752	1.23418	0.760267
ENSMUSG00000042641	Rgsl1	protein_coding	0.311047	0.256224	0.371513	0.641364	0.467972
ENSMUSG00000001948	Spa17	protein_coding	2.46871	1.89498	3.69155	6.00715	4.0992
ENSMUSG00000031143	Ccdc22	protein_coding	0.313747	0.438916	0.580831	0.716204	0.643068
ENSMUSG00000005339	Fcer1a	protein_coding	0.402447	5.97192	3.39595	2.24723	3.8467
ENSMUSG00000024776	Stambpl1	protein_coding	1.76718	1.67563	1.8556	3.52506	2.49565
ENSMUSG00000066684	Pilrb1	protein_coding	1.22884	1.69619	1.72029	2.48324	2.08893
ENSMUSG00000045838	RP23-172B16.4	protein_coding	4.74388	4.13383	7.40681	11.2975	13.3783
ENSMUSG00000002489	Tiam1	protein_coding	0.989853	1.85812	1.88741	1.79346	2.21497
ENSMUSG00000061132	Blnk	protein_coding	0.687439	1.72937	1.09728	1.43153	1.74679
ENSMUSG00000029335	Bmp3	protein_coding	5.48341	3.58616	5.05962	16.0061	9.86828
ENSMUSG00000025176	Hoga1	protein_coding	1.56173	1.67399	1.89392	2.97431	2.293
ENSMUSG00000042750	Bex2	protein_coding	0.180559	0.463284	0.204412	1.0987	0.82163
ENSMUSG00000020627	Klhl29	protein_coding	1.06555	1.26485	1.86242	2.4279	2.38491
ENSMUSG00000073633	Fbxo36	protein_coding	3.17649	2.84408	3.23663	6.32816	4.18681
ENSMUSG00000029373	Pf4	protein_coding	55.3203	134.284	122.088	116.036	150.101
ENSMUSG00000035561	Aldh1b1	protein_coding	0.232382	0.509215	0.475174	0.611174	0.593594
ENSMUSG00000030877	AC122248.4	protein_coding	0.464783	0.297665	0.343738	1.20053	0.750136
ENSMUSG00000039103	Nexn	protein_coding	1.50408	1.48253	2.86121	4.12288	5.11887
ENSMUSG00000062997	Rpl35	protein_coding	118.918	166.032	195.055	241.699	213.179
ENSMUSG00000021456	Fbp2	protein_coding	1.33177	1.08956	0.953871	4.35267	2.58422
ENSMUSG00000097327	RP23-58L22.2	protein_coding	0.575688	0.502768	0.653753	1.08235	0.756636
ENSMUSG00000039680	Mrps6	protein_coding	47.7194	33.1471	56.588	96.6549	68.746
ENSMUSG00000116165	Pdxp	protein_coding	0.557245	0.524068	0.647913	1.08533	1.07654
ENSMUSG00000046460	Sh2d7	protein_coding	0.417127	0.377812	0.611132	0.849505	0.757063
ENSMUSG00000026807	Ak8	protein_coding	0.309082	0.68513	0.307942	0.785278	0.504717
ENSMUSG00000076441	Ass1	protein_coding	2.84541	3.23913	3.67155	8.78185	4.64429
ENSMUSG00000079625	Tm4sf19	protein_coding	0.0364726	0.830346	0.392137	0.485353	0.863926
ENSMUSG00000022894	Adamts5	protein_coding	15.8244	16.4542	24.7527	43.8563	31.1431
ENSMUSG00000035769	Xylb	protein_coding	0.408261	0.545535	0.460709	0.703153	0.599235
ENSMUSG00000049112	Oxtr	protein_coding	2.1877	1.07375	2.63114	8.54383	5.55776
ENSMUSG00000059974	Ntm	protein_coding	0.280439	0.272586	0.473052	0.649187	0.537548
ENSMUSG00000045005	Fzd5	protein_coding	0.991649	1.0047	1.44359	1.82418	1.19971
ENSMUSG00000085111	Ascl4	protein_coding	0.863671	1.03179	1.43861	1.72238	1.71012
ENSMUSG00000017639	Rab11fip4	protein_coding	0.624558	0.908261	1.42909	2.10355	2.15967
ENSMUSG00000021596	Mctp1	protein_coding	0.521876	0.967765	0.890569	0.87927	0.995085
ENSMUSG00000024486	Hbegf	protein_coding	0.806291	1.09038	1.08507	1.55634	1.55297
ENSMUSG00000067591	Klra3	protein_coding	0.283653	0.523175	0.817083	0.760598	0.980366
ENSMUSG00000029061	Mmp23	protein_coding	8.94782	14.4069	9.91268	23.6555	12.2305
ENSMUSG00000063415	Cyp26b1	protein_coding	1.87366	5.1257	4.77609	7.69406	7.52444
ENSMUSG00000038274	Fau	protein_coding	221.723	312.336	347.917	448.872	368.995
ENSMUSG00000021281	Tnfaip2	protein_coding	3.67416	12.8345	7.3938	6.69048	8.09023
ENSMUSG00000045180	Shroom2	protein_coding	0.412922	0.300351	0.339082	0.718055	0.430057
ENSMUSG00000096351	Samd11	protein_coding	0.360573	0.578958	0.73403	0.739311	0.811159
ENSMUSG00000060147	Serpinb6a	protein_coding	30.4444	60.8739	48.0449	54.5557	57.9094
ENSMUSG00000021087	Rtn1	protein_coding	0.583847	0.798904	0.806417	1.1933	1.11588
ENSMUSG00000058153	Sez6l	protein_coding	0.152364	0.222245	0.85176	0.781577	0.905851
ENSMUSG00000031748	Gnao1	protein_coding	1.43986	1.05318	1.87695	2.80205	2.03184
ENSMUSG00000023047	Amhr2	protein_coding	0.657037	0.430341	1.06421	1.71245	1.41846
ENSMUSG00000001663	Gstt1	protein_coding	54.1782	46.5655	61.703	98.5239	63.9891
ENSMUSG00000033467	Crlf2	protein_coding	10.551	17.9854	16.083	20.9262	17.1545
ENSMUSG00000036585	Fgf1	protein_coding	4.27475	2.86504	5.49515	11.4086	7.48699
ENSMUSG00000021591	Glrx	protein_coding	1.24566	2.04205	1.8043	2.48852	1.84092
ENSMUSG00000022525	Hrasls	protein_coding	0.219187	0.249718	0.476178	0.859876	0.53375
ENSMUSG00000021928	Ebpl	protein_coding	0.978077	1.01222	1.25335	1.89621	1.25897
ENSMUSG00000038390	Gpr162	protein_coding	0.332759	0.769077	0.637268	0.570269	0.687541
ENSMUSG00000017754	Pltp	protein_coding	141.15	243.252	164.733	272.139	221.318
ENSMUSG00000027962	Vcam1	protein_coding	2.4613	3.72795	3.70019	4.35568	4.35279
ENSMUSG00000075270	Pde11a	protein_coding	0.23627	0.503874	0.796205	0.604549	0.824263
ENSMUSG00000047986	Palm3	protein_coding	0.312807	1.01914	0.796574	0.672919	1.29316
ENSMUSG00000039452	Snx22	protein_coding	2.78372	4.05433	4.55658	5.46747	5.55181
ENSMUSG00000038508	Gdf15	protein_coding	0.199771	1.11807	0.932592	1.20074	1.2863
ENSMUSG00000041737	Tmem45b	protein_coding	72.2404	48.0896	104.76	153.288	126.872
ENSMUSG00000038065	Mturn	protein_coding	13.1532	11.2193	18.1254	27.4075	24.4674
ENSMUSG00000026475	Rgs16	protein_coding	0.905956	1.34944	1.33698	1.99151	1.45098
ENSMUSG00000031613	Hpgd	protein_coding	33.0746	27.6571	40.1587	68.5083	62.1242
ENSMUSG00000033200	Tpsg1	protein_coding	0.304512	1.4272	1.01056	0.664317	0.919308
ENSMUSG00000048424	Ranbp3l	protein_coding	0.30067	0.172246	0.314997	0.656369	0.400989
ENSMUSG00000030587	AC164564.3	protein_coding	1.88058	2.29443	3.05858	3.8472	4.21451
ENSMUSG00000023349	Clec4n	protein_coding	1.21981	8.45328	5.96527	5.50799	6.9565
ENSMUSG00000032489	Kif9	protein_coding	0.285716	0.341267	0.37093	0.551385	0.407986
ENSMUSG00000031286	Glt28d2	protein_coding	0.35465	0.385995	0.502402	0.61283	0.515531
ENSMUSG00000038807	Rap1gap2	protein_coding	2.21078	2.54196	4.63886	5.14533	4.49408
ENSMUSG00000031495	Cd209d	protein_coding	22.4251	48.5398	44.7809	51.5051	44.5504
ENSMUSG00000056671	Prelid2	protein_coding	2.04913	2.13565	2.63471	3.83066	3.1468
ENSMUSG00000037138	Aff3	protein_coding	1.32391	1.359	1.50787	2.24453	1.84264
ENSMUSG00000027796	Smad9	protein_coding	0.260095	0.345262	0.257605	0.669451	0.571551
ENSMUSG00000000325	Arvcf	protein_coding	2.22198	2.21358	2.54049	4.00966	3.1063
ENSMUSG00000039001	Rps21	protein_coding	264.258	396.756	443.466	483.238	435.74
ENSMUSG00000023911	Flywch2	protein_coding	1.27141	1.3742	1.22584	2.45981	1.48628
ENSMUSG00000038900	Rpl12	protein_coding	52.7072	77.5756	84.4518	100.471	93.7551
ENSMUSG00000064267	Hvcn1	protein_coding	4.13104	5.43866	6.34906	7.29126	6.88056
ENSMUSG00000004933	Matk	protein_coding	0.388372	0.8818	0.536047	0.841133	0.914531
ENSMUSG00000017404	Rpl19	protein_coding	234.836	301.417	350.273	455.706	368.481
ENSMUSG00000041309	Nkx6-2	protein_coding	0.346751	0.396727	0.556346	0.752189	0.672514
ENSMUSG00000025738	Fbxl16	protein_coding	0.460803	0.888987	0.834125	0.821781	1.08762
ENSMUSG00000059602	Syn3	protein_coding	1.93998	3.00471	3.44854	4.17907	5.01753
ENSMUSG00000033029	RP23-414K1.4	protein_coding	1.50496	1.64536	2.03116	2.62241	2.37535
ENSMUSG00000014453	Blk	protein_coding	0.0936388	0.285285	0.256978	0.706453	0.896134
ENSMUSG00000024524	Gnal	protein_coding	2.98267	9.75945	7.63898	8.05093	14.274
ENSMUSG00000044206	Vsig4	protein_coding	0.629304	3.05886	1.55589	2.12884	2.11703
ENSMUSG00000031493	Ggn	protein_coding	0.440547	0.448566	0.563726	0.736339	0.664664
ENSMUSG00000029359	Tesc	protein_coding	0.480096	0.415865	0.693465	1.53251	0.820263
ENSMUSG00000057322	Rpl38	protein_coding	176.26	284.691	366.676	403.015	362.834
ENSMUSG00000021998	Lcp1	protein_coding	5.98369	16.3452	12.3511	10.1212	14.1718
ENSMUSG00000071553	Cpa2	protein_coding	0.112789	0.0445138	0.163926	0.964106	0.365516
ENSMUSG00000034892	Rps29	protein_coding	261.699	405.48	605.562	614.046	614.626
ENSMUSG00000038086	Hspb2	protein_coding	4.88254	4.25871	7.40085	16.994	10.102
ENSMUSG00000021708	Rasgrf2	protein_coding	3.28755	2.96214	4.11664	5.52291	5.16437
ENSMUSG00000026688	Mgst3	protein_coding	159.634	142.935	169.4	353.634	211.034
ENSMUSG00000032033	Barx2	protein_coding	0.222772	0.151801	0.241516	0.558609	0.354306
ENSMUSG00000051000	Fam160a1	protein_coding	0.91771	0.840047	1.09384	1.57434	1.37858
ENSMUSG00000006542	Prkag3	protein_coding	0.55989	0.455333	0.969149	4.15628	2.00383
ENSMUSG00000005677	Nr1i3	protein_coding	0.546617	0.639342	0.822986	1.02571	0.919314
ENSMUSG00000032181	Scg3	protein_coding	0.954725	0.690709	0.724861	2.09698	1.29242
ENSMUSG00000078451	Ppil6	protein_coding	0.318987	0.251077	0.448486	0.702606	0.468179
ENSMUSG00000031137	Fgf13	protein_coding	5.66322	3.48632	6.75312	13.007	10.2283
ENSMUSG00000040729	Cep126	protein_coding	0.280697	0.257506	0.416291	0.557707	0.490532
ENSMUSG00000048621	RP23-252O5.3	protein_coding	0.211754	0.703474	0.4364	0.498217	0.385585
ENSMUSG00000025610	Map3k7cl	protein_coding	1.40368	1.35429	1.88931	2.87921	3.76702
ENSMUSG00000112023	Lilr4b	protein_coding	1.9784	9.48104	6.54348	5.11823	7.32825
ENSMUSG00000014164	Klhl3	protein_coding	0.385099	0.345162	0.518612	0.853248	0.475224
ENSMUSG00000033882	Rbm46	protein_coding	0.486575	0.400538	0.692085	1.3398	1.06808
ENSMUSG00000028524	Sgip1	protein_coding	0.464472	0.503711	0.710299	0.904987	0.734328
ENSMUSG00000032281	Acsbg1	protein_coding	0.693064	1.0536	1.20595	1.19204	1.43643
ENSMUSG00000044461	Shisa2	protein_coding	0.835005	0.843588	1.2111	1.7281	1.18789
ENSMUSG00000074785	Plxnc1	protein_coding	0.454802	1.01205	0.700006	0.830717	0.981193
ENSMUSG00000099655	RP23-62I23.3	protein_coding	0.349718	0.4211	0.693874	0.737433	0.482134
ENSMUSG00000054855	Rnd1	protein_coding	0.583217	1.01574	1.13134	1.25777	1.42785
ENSMUSG00000029641	Rasl11a	protein_coding	2.94354	2.05138	3.22739	10.1218	4.22302
ENSMUSG00000026623	Lpgat1	protein_coding	38.4761	27.4836	44.1684	84.8073	57.365
ENSMUSG00000078502	RP23-285N14.1	protein_coding	0.492928	0.900458	0.722375	1.06991	0.838913
ENSMUSG00000018849	Wwc1	protein_coding	0.41599	0.15588	0.126096	1.02383	0.573015
ENSMUSG00000050425	Mrgprb2	protein_coding	0.408141	1.5077	0.946613	0.808648	1.1526
ENSMUSG00000041774	Ydjc	protein_coding	0.431869	0.713682	0.676446	0.829855	0.794102
ENSMUSG00000044468	Fam46c	protein_coding	0.638882	1.44683	1.26602	1.12296	1.27797
ENSMUSG00000024353	Mzb1	protein_coding	0.193026	0.920892	1.43306	1.21041	1.67016
ENSMUSG00000026415	Fcamr	protein_coding	0.237593	0.298066	0.518239	0.647277	0.658333
ENSMUSG00000037086	Prr32	protein_coding	9.37793	4.67184	13.3871	34.9845	21.1832
ENSMUSG00000009378	Slc16a12	protein_coding	2.70798	1.95095	4.37829	5.07814	4.25174
ENSMUSG00000033377	Palmd	protein_coding	16.2333	9.24785	16.9386	29.6219	23.3943
ENSMUSG00000020325	Fstl3	protein_coding	1.76619	1.87772	2.65688	4.54759	5.08075
ENSMUSG00000061436	Hipk2	protein_coding	1.32932	1.56412	2.40111	5.42342	4.52931
ENSMUSG00000037499	Nenf	protein_coding	53.3801	57.4648	67.2755	105.81	74.7055
ENSMUSG00000001333	Sync	protein_coding	0.1952	0.380207	0.354093	0.523869	0.699945
ENSMUSG00000073802	Cdkn2b	protein_coding	3.19654	2.33489	4.24738	6.13099	5.0584
ENSMUSG00000054428	Atpif1	protein_coding	15.9104	21.1915	23.3009	29.6735	26.9076
ENSMUSG00000027698	Nceh1	protein_coding	1.48242	5.23277	3.40238	2.90395	4.11749
ENSMUSG00000091768	Gm17617	protein_coding	2.92014	3.35409	7.25421	8.74538	8.77005
ENSMUSG00000001999	Blvra	protein_coding	10.0481	11.4245	11.8128	25.9686	18.4375
ENSMUSG00000001865	Cpa3	protein_coding	6.78041	32.1967	18.879	13.5382	18.0426
ENSMUSG00000080907	AC170869.2	protein_coding	0.755147	0.480166	0.80818	1.58759	1.57554
ENSMUSG00000028195	Cyr61	protein_coding	11.3614	24.9686	22.9763	29.5549	39.3204
ENSMUSG00000032826	Ank2	protein_coding	0.468917	0.473873	0.599306	0.823938	0.638038
ENSMUSG00000036611	Eepd1	protein_coding	50.418	29.1894	61.4428	125.527	85.8629
ENSMUSG00000027488	Snta1	protein_coding	14.9983	12.5633	19.3505	29.1169	22.6525
ENSMUSG00000031880	Rrad	protein_coding	1.95211	2.91503	3.48862	5.034	5.80282
ENSMUSG00000027224	Duoxa1	protein_coding	0.930375	1.57937	1.18297	1.87399	1.75301
ENSMUSG00000060579	Fhit	protein_coding	1.60544	1.4212	2.01739	3.29403	2.67213
ENSMUSG00000040726	Hesx1	protein_coding	0.790105	0.504965	0.89366	1.48385	1.38723
ENSMUSG00000099398	Ms4a14	protein_coding	0.579806	1.51457	1.38333	1.12119	1.36602
ENSMUSG00000028040	Efna4	protein_coding	0.829229	0.824413	0.776615	1.49865	1.0568
ENSMUSG00000066682	Pilrb2	protein_coding	1.21474	2.13041	1.66766	2.08432	1.88082
ENSMUSG00000032554	Trf	protein_coding	32.2672	36.5607	66.2936	67.5111	62.0772
ENSMUSG00000054640	Slc8a1	protein_coding	0.359776	1.007	1.49871	1.61365	1.76808
ENSMUSG00000040966	Slc22a2	protein_coding	0.482672	0.179537	0.436534	1.88309	0.688663
ENSMUSG00000027955	Fam198b	protein_coding	6.02143	6.20352	6.24284	11.8836	7.12873
ENSMUSG00000020736	Nt5c	protein_coding	15.2424	17.5932	20.4152	29.5101	24.7913
ENSMUSG00000031780	Ccl17	protein_coding	0.285553	0.308669	0.176921	0.829539	1.04733
ENSMUSG00000040570	Rundc3b	protein_coding	0.362916	0.466642	0.430841	0.62296	0.690344
ENSMUSG00000039959	Hip1	protein_coding	7.3655	6.4375	10.2636	13.063	11.7159
ENSMUSG00000043155	Hpdl	protein_coding	0.47748	0.425068	0.455346	1.08074	0.678901
ENSMUSG00000000838	Fmr1	protein_coding	14.0739	9.35468	20.767	30.057	18.2707
ENSMUSG00000029915	Clec5a	protein_coding	0.328207	0.84444	0.643028	0.620822	0.767077
ENSMUSG00000073940	Hbb-bt	protein_coding	60.4771	115.257	103.282	111.434	92.0965
ENSMUSG00000037736	Limch1	protein_coding	3.10409	2.63187	3.24842	5.35647	4.49051
ENSMUSG00000050957	Insl6	protein_coding	1.3354	1.47591	2.69071	2.82551	2.39852
ENSMUSG00000030579	Tyrobp	protein_coding	43.3112	134.491	105.156	96.6515	109.533
ENSMUSG00000040919	RP23-145N4.1	protein_coding	0.212251	0.128761	0.279279	0.607094	0.536051
ENSMUSG00000089929	Bcl2a1b	protein_coding	0.451979	1.41429	1.21941	1.49328	1.59782
ENSMUSG00000014776	Nol3	protein_coding	7.81188	6.16373	11.6413	17.9108	11.8888
ENSMUSG00000050541	Adra1b	protein_coding	0.748938	1.32984	1.18529	1.33574	1.14169
ENSMUSG00000067085	Gm10197	protein_coding	2.03398	2.27724	2.3962	4.2747	4.13489
ENSMUSG00000043807	Ly6g5b	protein_coding	0.216168	0.262835	0.371484	0.485897	0.485189
ENSMUSG00000069607	Cd300lh	protein_coding	0.757641	2.23706	1.95512	1.54878	2.2604
ENSMUSG00000023992	Trem2	protein_coding	0.943944	7.45565	3.4626	3.58848	4.28233
ENSMUSG00000020234	AC155937.2	protein_coding	1.55093	2.60335	2.22107	2.67163	3.12593
ENSMUSG00000063130	Calml3	protein_coding	0.344646	0.775375	0.749856	0.694147	1.44365
ENSMUSG00000008496	Pou2f2	protein_coding	0.598832	1.25538	1.09782	1.10281	1.34179
ENSMUSG00000073209	Klf14	protein_coding	1.1856	0.708731	1.17338	3.41631	4.90861
ENSMUSG00000063193	Cd300lb	protein_coding	1.84215	6.25585	4.03353	3.57554	5.21208
ENSMUSG00000046186	Cd109	protein_coding	0.651855	3.17237	2.39896	1.30136	2.66166
ENSMUSG00000054204	Fam150b	protein_coding	2.92684	2.59869	8.86487	5.77194	3.18112
ENSMUSG00000047733	AC131692.9	protein_coding	0.126809	0.300838	0.323217	0.446785	0.233309
ENSMUSG00000073184	Gm10479	protein_coding	0.141406	0.173968	0.324081	0.570967	0.215956
ENSMUSG00000052305	Hbb-bs	protein_coding	402.459	615.153	567.982	774.089	546.136
ENSMUSG00000073682	Gm10563	protein_coding	0.861417	0.721519	1.75376	1.81981	1.38655
ENSMUSG00000056737	Capg	protein_coding	13.9295	42.7795	34.4488	28.7127	43.1435
ENSMUSG00000004814	Ccl24	protein_coding	9.87715	15.1584	13.4477	18.7787	17.5299
ENSMUSG00000039384	Dusp10	protein_coding	4.61056	4.09117	7.13244	9.32793	6.43509
ENSMUSG00000069609	RP23-331L12.6	protein_coding	0.387367	1.44257	0.911007	0.753243	0.913307
ENSMUSG00000031517	Gpm6a	protein_coding	0.962539	1.85617	1.64387	1.75263	1.68069
ENSMUSG00000025197	Cyp2c44	protein_coding	0.219478	0.328895	0.276063	0.503234	0.534866
ENSMUSG00000021260	Hhipl1	protein_coding	0.774069	2.31301	1.47263	1.5025	1.69492
ENSMUSG00000029372	Ppbp	protein_coding	0.62731	1.46027	2.02999	1.3836	1.76448
ENSMUSG00000043501	Lgals2	protein_coding	0.683488	0.664613	0.903698	1.49682	1.6282
ENSMUSG00000078772	RP23-109G18.5	protein_coding	0.353578	0.593541	0.559971	0.663888	0.759655
ENSMUSG00000057863	Rpl36	protein_coding	400.741	543.806	648.181	771.06	648.529
ENSMUSG00000097854	Gm26602	protein_coding	5.11573	5.39332	7.21919	9.86171	9.40377
ENSMUSG00000089768	Tmsb15b1	protein_coding	1.10448	0.608116	1.00227	2.80796	1.79248
ENSMUSG00000003812	Dnase2a	protein_coding	3.47928	7.62239	5.3298	6.38285	6.35583
ENSMUSG00000035385	Ccl2	protein_coding	1.45324	17.5501	8.34534	7.96851	9.3592
ENSMUSG00000020120	Plek	protein_coding	2.61171	9.23517	6.34139	4.63974	5.7375
ENSMUSG00000039209	Rpl39l	protein_coding	3.02704	4.04034	4.32017	7.20352	5.28962
ENSMUSG00000095193	Gm20939	protein_coding	0.271675	0.203196	0.547718	0.539757	0.435823
ENSMUSG00000021250	Fos	protein_coding	1.48732	4.72741	5.74499	4.43382	4.14913
ENSMUSG00000041794	Myrip	protein_coding	2.28236	1.91709	3.41086	4.02987	3.02664
ENSMUSG00000002104	Rapsn	protein_coding	0.289648	0.419642	0.411071	0.581406	0.473289
ENSMUSG00000042845	Wfdc12	protein_coding	0.420281	0.413929	0.72644	1.44542	0.939835
ENSMUSG00000043157	Arl11	protein_coding	1.02734	3.20889	2.20891	2.13685	2.73529
ENSMUSG00000041229	Phf8	protein_coding	5.06034	3.53003	5.04289	8.66552	8.43049
ENSMUSG00000063245	RP23-384D6.1	protein_coding	0.241939	0.267901	0.320456	0.509103	0.391669
ENSMUSG00000026778	Prkcq	protein_coding	0.33414	0.363666	0.255331	0.888047	0.649835
ENSMUSG00000041957	Pkp2	protein_coding	5.67723	4.17291	7.51966	11.3902	15.3212
ENSMUSG00000042254	Cilp	protein_coding	0.866588	3.98239	1.25702	1.99105	1.90425
ENSMUSG00000091971	Hspa1a	protein_coding	0.908494	2.66482	2.3809	1.59385	1.76439
ENSMUSG00000026621	Marc1	protein_coding	6.41168	4.80706	7.26978	15.9813	9.02131
ENSMUSG00000041642	Kif21b	protein_coding	0.570509	0.783232	0.701005	1.11443	1.08918
ENSMUSG00000047592	Nxpe5	protein_coding	1.40252	4.72113	3.34122	2.58409	3.61205
ENSMUSG00000051212	Gpr183	protein_coding	0.634414	1.12946	0.921095	1.12299	1.65312
ENSMUSG00000022206	Npr3	protein_coding	37.4179	17.1502	42.2041	106.049	81.4922
ENSMUSG00000037440	Vnn1	protein_coding	9.1044	12.7451	14.2614	18.4665	17.6099
ENSMUSG00000041193	Pla2g5	protein_coding	1.17425	1.09929	1.82914	2.62578	3.00304
ENSMUSG00000087687	Pet100	protein_coding	9.28162	9.92312	14.6517	17.9638	15.0566
ENSMUSG00000037280	Galnt6	protein_coding	0.401459	2.11642	1.09646	0.932719	1.37767
ENSMUSG00000036913	Trim67	protein_coding	1.56128	0.975279	2.41601	3.57365	3.32041
ENSMUSG00000031504	Rab20	protein_coding	1.37856	3.91084	3.05796	2.77435	2.52587
ENSMUSG00000041052	Slc7a13	protein_coding	0.319879	0.493105	0.595375	0.557879	0.852349
ENSMUSG00000043068	Fam89a	protein_coding	1.60562	1.09308	1.53141	3.08513	2.0636
ENSMUSG00000038618	Rassf7	protein_coding	1.57537	1.01659	1.4261	3.0044	2.21094
ENSMUSG00000037887	Dusp8	protein_coding	1.6532	1.42066	2.86314	3.11709	3.279
ENSMUSG00000021095	Gsc	protein_coding	3.70482	3.86425	4.73759	6.45889	7.23111
ENSMUSG00000038135	Crygn	protein_coding	0.28115	0.302509	0.332032	0.512123	0.449053
ENSMUSG00000035095	Fam167a	protein_coding	0.62457	0.640694	0.967909	1.1677	1.01034
ENSMUSG00000076433	Cep295nl	protein_coding	0.316206	0.592116	0.548367	0.593144	0.648766
ENSMUSG00000051855	Mest	protein_coding	12.4579	4.55958	20.5848	60.9019	69.2794
ENSMUSG00000091449	Gm10269	protein_coding	2.20268	3.63404	3.00141	4.31728	4.07231
ENSMUSG00000015312	Gadd45b	protein_coding	5.02859	8.12054	7.53402	9.93746	9.79175
ENSMUSG00000030401	Rtn2	protein_coding	4.14951	3.76092	4.42831	8.73763	5.78885
ENSMUSG00000030144	Clec4d	protein_coding	0.318574	9.39381	5.50864	2.16844	6.64314
ENSMUSG00000040592	Cd79b	protein_coding	0.892588	2.43594	1.52846	3.36376	5.41589
ENSMUSG00000028871	Rspo1	protein_coding	0.672995	0.958944	1.65795	1.17551	1.21983
ENSMUSG00000032053	Pou2af1	protein_coding	0.196397	0.415456	0.545959	0.772947	1.44742
ENSMUSG00000022408	Fam83f	protein_coding	0.905608	2.65856	1.57443	1.51679	2.06715
ENSMUSG00000032122	Slc37a2	protein_coding	1.13168	4.51023	3.40804	2.44908	3.98705
ENSMUSG00000046805	Mpeg1	protein_coding	10.7977	36.2287	29.2644	19.1545	28.0242
ENSMUSG00000024672	Ms4a7	protein_coding	1.82474	6.77911	4.89173	3.67899	4.9437
ENSMUSG00000079333	Gm11096	protein_coding	0.119226	1.44919	1.36195	1.99888	4.33097
ENSMUSG00000026819	Slc25a25	protein_coding	4.20554	3.60649	5.90359	7.3289	7.76543
ENSMUSG00000029272	Sult1e1	protein_coding	5.47447	14.804	32.7472	12.2983	17.6878
ENSMUSG00000024768	Lipf	protein_coding	0.472646	0.194583	0.746783	2.87251	2.42185
ENSMUSG00000035373	Ccl7	protein_coding	2.66449	36.87	16.9697	11.5313	18.0098
ENSMUSG00000070469	Adamtsl3	protein_coding	0.595216	0.839229	1.03691	1.12347	1.22288
ENSMUSG00000053310	Nrgn	protein_coding	1.16787	1.78433	2.01528	2.28868	2.5318
ENSMUSG00000069917	Hba-a2	protein_coding	38.3195	51.581	67.6748	76.9931	66.2191
ENSMUSG00000068129	Cst7	protein_coding	0.306701	0.999241	0.63541	0.690161	1.12154
ENSMUSG00000054116	E130116L18Rik	protein_coding	0.331513	0.399884	0.844942	0.78327	0.718881
ENSMUSG00000094447	RP23-106G16.1	protein_coding	0.644528	0.336292	0.953507	1.13662	1.05574
ENSMUSG00000058571	Gpc6	protein_coding	0.392435	0.753836	0.457959	0.702073	0.74675
ENSMUSG00000046694	Fam46b	protein_coding	1.06012	3.47231	2.57923	2.00712	3.34552
ENSMUSG00000003665	Has1	protein_coding	0.28721	3.07532	1.03648	0.819994	1.04086
ENSMUSG00000026938	Fcna	protein_coding	37.0637	109.287	52.0276	78.7499	77.3802
ENSMUSG00000092609	RP23-349B4.25	protein_coding	0.357733	1.26909	1.09377	0.742519	0.732673
ENSMUSG00000004328	Hif3a	protein_coding	0.47652	0.566867	0.555965	1.20874	0.858859
ENSMUSG00000024521	Pmaip1	protein_coding	0.69763	1.60662	1.31984	1.17977	1.26959
ENSMUSG00000034652	Cd300a	protein_coding	2.52316	7.63685	5.46518	4.79142	6.58531
ENSMUSG00000018774	Cd68	protein_coding	27.4619	116.257	77.7459	58.4894	76.4292
ENSMUSG00000028459	Cd72	protein_coding	1.0298	2.2212	2.08386	1.93904	2.33676
ENSMUSG00000038523	RP23-109C16.3	protein_coding	0.364294	0.501031	0.451888	0.889946	0.571833
ENSMUSG00000021453	Gadd45g	protein_coding	16.9105	27.6046	25.1587	43.1911	59.5284
ENSMUSG00000038204	Asb10	protein_coding	0.32824	0.494961	0.370619	0.606323	0.399347
ENSMUSG00000030724	Cd19	protein_coding	0.243024	0.78137	0.350919	1.1565	2.37371
ENSMUSG00000022496	Tnfrsf17	protein_coding	0.845581	1.05556	1.00611	1.71372	1.10598
ENSMUSG00000071540	RP23-56C21.4	protein_coding	0.364429	0.38177	0.316826	0.690236	0.355667
ENSMUSG00000003379	Cd79a	protein_coding	0.716646	1.92398	0.994855	3.44827	6.6537
ENSMUSG00000043421	Hilpda	protein_coding	5.96511	10.9801	8.42072	11.215	16.4258
ENSMUSG00000049723	Mmp12	protein_coding	1.09676	9.86261	2.504	2.29904	3.39669
ENSMUSG00000038259	Gdf5	protein_coding	1.00656	0.364362	0.415893	1.9209	1.38186
ENSMUSG00000042622	Maff	protein_coding	2.20527	7.06868	4.19899	5.08547	7.8315
ENSMUSG00000059201	Lep	protein_coding	176.109	76.4871	198.172	541.228	376.734
ENSMUSG00000027656	Wisp2	protein_coding	4.65318	23.9315	16.3029	17.1418	29.592
ENSMUSG00000028681	Ptch2	protein_coding	2.49095	1.27898	3.0171	4.90013	3.04146
ENSMUSG00000096768	Gm47283	protein_coding	8.75904	20.4818	35.1442	23.0167	16.4829
ENSMUSG00000037411	Serpine1	protein_coding	9.4273	18.8719	11.6111	24.6978	106.181
ENSMUSG00000052837	Junb	protein_coding	5.71687	20.0767	11.4158	9.87057	11.5261
ENSMUSG00000027797	Dclk1	protein_coding	0.611198	1.64611	1.05272	0.746624	1.40568
ENSMUSG00000018507	Trpv2	protein_coding	2.18754	3.73976	3.7067	3.53313	6.64699
ENSMUSG00000027660	Skil	protein_coding	1.46721	1.63749	1.86425	2.30982	3.53804
ENSMUSG00000028111	Ctsk	protein_coding	52.2021	162.848	86.1204	88.2669	113.802
ENSMUSG00000099032	Tcf24	protein_coding	0.111548	0.6203	0.504206	0.394148	0.53388
ENSMUSG00000021493	Pdlim7	protein_coding	5.60406	7.55598	7.16377	8.24153	11.9319
ENSMUSG00000075410	RP23-313J14.5	protein_coding	2.42429	3.68774	3.63407	4.08275	5.12098
ENSMUSG00000040612	Ildr2	protein_coding	1.38929	3.54367	2.61502	2.25639	3.05459
ENSMUSG00000034993	Vat1	protein_coding	55.7576	118.524	82.8864	93.5529	105.115
ENSMUSG00000020323	Prss57	protein_coding	0.196003	0.20201	0.323978	0.450811	0.53618
ENSMUSG00000022090	Pdlim2	protein_coding	2.27089	3.74345	3.2037	3.53526	4.66306
ENSMUSG00000072812	Ahnak2	protein_coding	1.77425	4.96738	3.02152	2.32954	3.66247
ENSMUSG00000096225	Lhx8	protein_coding	1.86744	1.74751	1.95336	3.13865	3.97204
ENSMUSG00000024680	Ms4a2	protein_coding	0.111644	0.882842	0.476801	0.403439	0.664019
ENSMUSG00000039405	Prss23	protein_coding	22.369	67.613	35.7384	33.0378	44.6344
ENSMUSG00000004665	Cnn2	protein_coding	12.1509	15.9616	15.1864	18.2799	26.1905
ENSMUSG00000054850	Smim10l2a	protein_coding	0.432128	0.833978	0.8403	0.612124	1.29028
ENSMUSG00000020086	H2afy2	protein_coding	1.63964	1.9453	2.00612	2.70102	2.85849
ENSMUSG00000017767	Spata25	protein_coding	0.178916	0.410562	0.433947	0.436527	0.702875
ENSMUSG00000040339	Fam102b	protein_coding	17.1115	22.9708	20.3214	23.7894	29.4886
ENSMUSG00000039457	Ppl	protein_coding	2.10645	8.73019	7.17977	1.91873	6.12359
ENSMUSG00000026712	Mrc1	protein_coding	17.1926	43.0327	28.7987	24.7832	33.6728
ENSMUSG00000022421	Nptxr	protein_coding	1.5137	2.05634	2.07485	2.33179	2.69558
ENSMUSG00000030351	Tspan11	protein_coding	0.896244	2.63578	1.72208	1.40784	2.05492
ENSMUSG00000013367	Iglon5	protein_coding	1.34692	3.04755	1.74754	1.51659	2.55789
ENSMUSG00000027848	Olfml3	protein_coding	2.6869	8.09081	6.84838	3.7735	6.30782
ENSMUSG00000021838	Samd4	protein_coding	1.84873	2.69883	2.37322	2.93294	3.85466
ENSMUSG00000048612	Myof	protein_coding	2.50051	5.99148	4.48447	3.74224	4.93754
ENSMUSG00000017446	C1qtnf1	protein_coding	33.2417	53.5239	39.5974	49.9825	56.5973
ENSMUSG00000022385	Gtse1	protein_coding	0.411804	0.346995	0.587059	0.671972	1.74834
ENSMUSG00000070369	Itgad	protein_coding	0.0406521	0.310166	0.182929	0.474207	1.78162
ENSMUSG00000022181	C6	protein_coding	3.39783	9.69488	8.49742	5.71431	8.65835
ENSMUSG00000062661	Ncs1	protein_coding	0.522566	1.76476	0.854768	0.680494	1.206
ENSMUSG00000068115	Ninl	protein_coding	0.238926	0.362702	0.336742	0.449502	0.520968
ENSMUSG00000001025	S100a6	protein_coding	128.219	358.846	301.614	239.528	372.977
ENSMUSG00000051506	Wdfy4	protein_coding	0.783725	1.46104	1.24621	1.16945	1.69371
ENSMUSG00000025212	Sfxn3	protein_coding	10.2563	20.6877	14.2896	13.9661	17.3921
ENSMUSG00000040964	Arhgef10l	protein_coding	2.51824	5.37144	3.72511	3.82637	4.38142
ENSMUSG00000062380	Tubb3	protein_coding	0.221286	0.940312	0.78746	0.37557	0.78638
ENSMUSG00000036867	Smad6	protein_coding	7.32912	5.02361	5.48816	8.10294	15.2139
ENSMUSG00000026979	Psd4	protein_coding	0.377902	0.720302	0.506732	0.629746	0.749716
ENSMUSG00000064330	Pde6h	protein_coding	0.195951	0.471915	0.459942	0.449155	0.568424
ENSMUSG00000030263	Lrmp	protein_coding	2.58992	4.78485	3.39439	3.23221	4.3885
ENSMUSG00000002565	Scin	protein_coding	0.146088	0.49937	0.74247	0.358331	0.51641
ENSMUSG00000058056	Palld	protein_coding	5.4126	5.30915	6.4965	6.74558	10.019
ENSMUSG00000074109	Mrgprx2	protein_coding	0.176802	0.645272	0.493939	0.330841	0.520594
ENSMUSG00000036062	Phf24	protein_coding	0.334139	1.10673	0.873352	0.566863	0.822019
ENSMUSG00000043463	Rab9b	protein_coding	0.560098	0.561674	0.652816	0.87626	1.14856
ENSMUSG00000032280	Tle3	protein_coding	10.4122	11.0781	12.7045	12.607	19.1958
ENSMUSG00000026358	Rgs1	protein_coding	0.0675663	0.655087	0.333467	0.310331	0.497931
ENSMUSG00000045744	Bricd5	protein_coding	1.16575	1.38263	1.62977	1.91116	2.22446
ENSMUSG00000020388	Pdlim4	protein_coding	4.14248	7.14318	5.96442	5.52553	7.09029
ENSMUSG00000021303	Gng4	protein_coding	0.17717	1.00799	0.793788	0.387115	0.564957
ENSMUSG00000046215	Rprml	protein_coding	9.50633	11.5984	12.9076	12.2701	22.1685
ENSMUSG00000024529	Lox	protein_coding	19.7771	33.0781	27.0952	32.617	38.8244
ENSMUSG00000023805	Synj2	protein_coding	1.3962	1.86143	1.72958	2.18472	2.3673
ENSMUSG00000037418	Best1	protein_coding	0.475355	1.10446	1.02662	0.753633	0.981445
ENSMUSG00000021614	Vcan	protein_coding	1.2786	3.11618	2.13492	1.38683	3.31532
ENSMUSG00000030433	Sbk2	protein_coding	1.55367	2.05075	2.28192	2.37417	3.07959
ENSMUSG00000024304	Cdh2	protein_coding	0.893439	0.982124	1.18515	0.955411	1.63844
ENSMUSG00000025877	Hk3	protein_coding	1.95274	5.98659	4.0061	3.04213	4.21069
ENSMUSG00000027397	Slc20a1	protein_coding	4.64189	4.28763	4.52094	7.34105	7.94028
ENSMUSG00000022667	Cd200r1	protein_coding	1.706	5.50106	3.5497	2.71878	4.38168
ENSMUSG00000039145	Camk1d	protein_coding	1.1949	2.2794	1.71093	1.4257	1.99064
ENSMUSG00000027188	Pamr1	protein_coding	4.57718	13.7445	6.79245	7.66208	9.48821
ENSMUSG00000046456	Tmem150b	protein_coding	0.281247	0.480043	0.400523	0.353968	0.530514
ENSMUSG00000020143	Dock2	protein_coding	1.51028	3.19892	2.33107	2.32724	2.75291
ENSMUSG00000037217	Syn1	protein_coding	0.246092	1.00515	0.560853	0.436291	0.932323
ENSMUSG00000024340	Btnl2	protein_coding	0.218609	0.475289	0.372258	0.445932	0.711655
ENSMUSG00000079593	WI1-2788A17.1	protein_coding	0.593431	0.536287	0.594283	0.966214	1.19473
ENSMUSG00000040751	Lat2	protein_coding	2.37319	6.43996	5.05199	3.62393	5.8053
ENSMUSG00000030659	Nucb2	protein_coding	8.22401	13.2251	13.3478	13.0803	14.6284
ENSMUSG00000042349	Ikbke	protein_coding	1.20991	2.7694	2.19458	1.67008	2.21807
ENSMUSG00000055301	Adh7	protein_coding	2.30499	4.84407	4.48847	2.67547	4.0589
ENSMUSG00000052760	AC161342.2	protein_coding	1.76501	3.12967	2.39615	2.42721	3.073
ENSMUSG00000042672	Dcst1	protein_coding	2.94088	3.27983	5.54585	4.1004	5.87769
ENSMUSG00000030774	Pak1	protein_coding	1.17442	2.22977	1.65016	1.32088	2.09732
ENSMUSG00000020838	Slc6a4	protein_coding	0.277835	1.20087	0.777745	0.460817	0.634543
ENSMUSG00000029553	Tfec	protein_coding	0.169484	0.614832	0.425886	0.322085	0.492994
ENSMUSG00000029231	Pdgfra	protein_coding	7.37141	15.3324	11.0688	8.70354	12.6497
ENSMUSG00000004267	Eno2	protein_coding	0.967908	3.15554	1.76398	1.35629	2.30405
ENSMUSG00000048865	Arhgap30	protein_coding	2.19114	4.95859	3.88922	2.93308	4.34037
ENSMUSG00000094127	G530012D18Rik	protein_coding	0.939828	1.78006	2.18338	1.43971	2.53031
ENSMUSG00000035004	Igsf6	protein_coding	2.28351	4.93037	4.14663	3.35724	4.464
ENSMUSG00000038147	Cd84	protein_coding	1.55188	5.05542	3.02929	2.30954	3.73582
ENSMUSG00000026981	Il1rn	protein_coding	0.126142	1.12366	0.948813	0.362315	1.12669
ENSMUSG00000004730	Adgre1	protein_coding	11.6273	30.3831	22.6663	16.8917	21.9759
ENSMUSG00000034041	Lyl1	protein_coding	7.84564	14.2188	10.6532	13.2334	13.9441
ENSMUSG00000078771	Evi2a	protein_coding	4.16671	8.77635	7.23364	6.23869	8.07885
ENSMUSG00000064147	Rab44	protein_coding	0.301437	0.896107	0.676629	0.453984	0.685437
ENSMUSG00000034591	Slc41a2	protein_coding	1.67173	3.50168	2.39847	2.33359	2.98433
ENSMUSG00000025880	Smad7	protein_coding	2.65104	2.72629	2.78321	3.48084	5.72676
ENSMUSG00000025473	Adam8	protein_coding	1.24652	9.54705	4.26162	2.20899	5.21718
ENSMUSG00000026600	Soat1	protein_coding	1.39935	4.16249	2.62935	1.87383	2.78145
ENSMUSG00000030117	Gdf3	protein_coding	0.0551011	0.592103	0.771582	0.252633	0.541944
ENSMUSG00000028583	Pdpn	protein_coding	8.79942	37.3822	22.1035	14.0036	22.953
ENSMUSG00000031443	F7	protein_coding	0.346544	2.8457	1.87541	0.601471	2.15571
ENSMUSG00000056069	Fam105a	protein_coding	2.40722	5.22629	3.57425	3.19427	4.42279
ENSMUSG00000041515	Irf8	protein_coding	2.08536	4.0111	3.05102	3.00021	3.74136
ENSMUSG00000021477	Ctsl	protein_coding	62.1699	85.4072	77.0147	107.961	105.206
ENSMUSG00000026956	Uap1l1	protein_coding	5.53598	11.6648	8.37138	8.69219	9.87109
ENSMUSG00000020019	Ntn4	protein_coding	3.79368	7.0596	6.05503	5.82705	6.60815
ENSMUSG00000052673	Gm9887	protein_coding	4.39213	6.24122	5.29497	4.64711	7.74953
ENSMUSG00000028214	Gem	protein_coding	3.47071	6.98797	6.24773	3.92095	5.89651
ENSMUSG00000026321	Tnfrsf11a	protein_coding	1.02063	2.54912	1.78233	1.2477	1.84397
ENSMUSG00000062753	RP23-189L19.6	protein_coding	6.03692	10.2317	9.27826	10.6353	10.3015
ENSMUSG00000022148	Fyb	protein_coding	1.31059	3.09683	3.01489	1.92308	2.82926
ENSMUSG00000022488	Nckap1l	protein_coding	4.20218	10.1958	6.76781	5.26236	7.62889
ENSMUSG00000028451	RP23-124L1.4	protein_coding	2.65304	2.98658	3.9414	4.0566	4.75789
ENSMUSG00000042821	Snai1	protein_coding	2.47617	5.52041	3.56367	2.6767	4.47144
ENSMUSG00000044827	Tlr1	protein_coding	0.756165	2.4808	1.64923	1.03091	2.22968
ENSMUSG00000038770	Kpna7	protein_coding	0.282836	0.369312	0.450689	0.368439	0.489655
ENSMUSG00000036362	P2ry13	protein_coding	0.7027	1.52158	1.10021	1.11771	1.40022
ENSMUSG00000029452	Tmem116	protein_coding	0.356491	0.494548	0.516793	0.559553	0.61573
ENSMUSG00000037946	Fgd3	protein_coding	0.846746	1.82106	1.33826	1.03045	1.57309
ENSMUSG00000022952	Runx1	protein_coding	0.663313	1.06509	0.753496	0.9638	1.08574
ENSMUSG00000026796	Fam129b	protein_coding	17.0446	31.6757	23.3956	25.9886	32.1534
ENSMUSG00000000290	Itgb2	protein_coding	9.56825	29.9706	18.3191	13.1778	19.8882
ENSMUSG00000037922	Bank1	protein_coding	0.391923	0.613091	0.631929	0.612473	0.920609
ENSMUSG00000026177	Slc11a1	protein_coding	5.28853	15.4505	10.2019	8.52538	10.8418
ENSMUSG00000027506	Tpd52	protein_coding	3.00749	6.4597	5.23713	4.42147	5.0197
ENSMUSG00000006764	Tph2	protein_coding	0.317689	0.282088	1.30283	0.674464	1.65289
ENSMUSG00000036896	C1qc	protein_coding	71.9037	187.357	131.926	107.046	138.097
ENSMUSG00000024300	Myo1f	protein_coding	2.75897	6.7493	4.8559	3.15144	5.28365
ENSMUSG00000010142	Tnfrsf13b	protein_coding	1.12739	2.2328	1.87632	1.6019	2.33179
ENSMUSG00000021190	Lgmn	protein_coding	41.8832	142.882	94.6946	66.7719	103.566
ENSMUSG00000045136	Tubb2b	protein_coding	1.82701	5.12011	2.86044	2.24474	3.87925
ENSMUSG00000026343	Gpr39	protein_coding	0.140233	0.484295	0.225496	0.386158	0.517147
ENSMUSG00000046223	Plaur	protein_coding	2.02719	5.36861	3.06776	2.89862	3.74214
ENSMUSG00000025190	Got1	protein_coding	3.94873	9.66018	7.49216	5.99394	7.19914
ENSMUSG00000047992	Fam69c	protein_coding	0.230078	0.692518	0.664196	0.173414	0.578569
ENSMUSG00000004266	Ptpn6	protein_coding	4.40041	10.6576	8.80793	5.75517	9.49136
ENSMUSG00000020473	Aebp1	protein_coding	49.6518	149.791	101.803	67.7086	88.6922
ENSMUSG00000006519	Cyba	protein_coding	37.4312	88.9062	70.4179	65.2828	76.6446
ENSMUSG00000050335	Lgals3	protein_coding	43.9507	141.096	102.101	84.7049	121.2
ENSMUSG00000075122	Cd80	protein_coding	0.702092	2.66108	1.53196	0.841003	1.69599
ENSMUSG00000091306	Gm17606	protein_coding	17.3826	20.8183	27.1426	26.8322	29.6437
ENSMUSG00000006360	Crip1	protein_coding	38.1099	83.4055	66.4814	66.8525	81.2217
ENSMUSG00000056888	Glipr1	protein_coding	1.61099	4.19714	3.14129	2.68619	3.20677
ENSMUSG00000112148	Lilrb4a	protein_coding	1.27584	3.82704	2.76013	1.96919	3.11871
ENSMUSG00000004947	Dtx2	protein_coding	5.86927	5.73204	8.83915	9.96329	9.98243
ENSMUSG00000038642	Ctss	protein_coding	46.9525	174.73	130.521	70.247	110.219
ENSMUSG00000025058	RP23-311G7.1	protein_coding	0.320698	0.600939	0.581675	0.453187	0.567292
ENSMUSG00000024302	Dtna	protein_coding	0.267919	0.372706	0.33555	0.410902	0.491106
ENSMUSG00000038179	Slamf7	protein_coding	0.688559	1.60109	1.73899	1.07435	1.58528
ENSMUSG00000054675	Tmem119	protein_coding	6.58552	13.7873	8.94682	6.84767	12.915
ENSMUSG00000044734	Serpinb1a	protein_coding	2.85993	7.64655	4.60568	3.99399	5.59735
ENSMUSG00000044788	Fads6	protein_coding	0.835424	1.44861	1.41822	1.18926	1.51575
ENSMUSG00000025044	Msr1	protein_coding	0.937246	3.62342	2.60296	1.39131	2.90329
ENSMUSG00000000869	Il4	protein_coding	0.256047	0.411055	0.494555	0.39387	0.594518
ENSMUSG00000029659	Medag	protein_coding	9.30219	22.4456	15.6659	12.125	18.0669
ENSMUSG00000040613	Apobec1	protein_coding	8.48023	18.5047	14.7612	11.2846	14.8959
ENSMUSG00000009687	Fxyd5	protein_coding	5.52655	13.3066	11.5952	6.68133	12.4295
ENSMUSG00000034796	Cpne7	protein_coding	0.304278	0.445546	0.365015	0.411976	0.748647
ENSMUSG00000025854	Fam20c	protein_coding	3.05148	3.69844	4.31888	4.2683	6.57165
ENSMUSG00000036353	P2ry12	protein_coding	1.38306	3.0484	2.21572	2.28971	2.55572
ENSMUSG00000031264	Btk	protein_coding	1.85553	4.35629	2.89325	2.17464	3.46144
ENSMUSG00000011008	Mcoln2	protein_coding	0.603579	3.21381	1.34809	1.16069	1.77673
ENSMUSG00000022947	Cbr3	protein_coding	5.26576	9.66962	7.57182	8.43253	9.05905
ENSMUSG00000006589	Aprt	protein_coding	7.3921	16.8142	12.2643	11.3422	13.9178
ENSMUSG00000064294	Aox3	protein_coding	0.430963	1.2926	0.937883	0.754016	0.963657
ENSMUSG00000041649	Klf8	protein_coding	0.233473	0.218274	0.329933	0.432539	0.492085
ENSMUSG00000047988	RP23-157O10.6	protein_coding	0.999801	1.24034	1.3021	1.70061	1.79647
ENSMUSG00000028893	Sesn2	protein_coding	9.59461	12.0635	12.3377	13.0862	19.5163
ENSMUSG00000038400	Pmepa1	protein_coding	40.3399	31.9093	51.172	37.0956	70.107
ENSMUSG00000089809	Rasgef1b	protein_coding	0.230475	0.484986	0.356991	0.272479	0.497309
ENSMUSG00000022769	Sdf2l1	protein_coding	8.10745	16.7228	16.6867	12.604	16.9301
ENSMUSG00000030148	Clec4a2	protein_coding	3.22099	7.09574	5.50171	4.48868	6.00035
ENSMUSG00000023947	Nfkbie	protein_coding	1.49285	2.9522	2.31917	2.34228	2.61883
ENSMUSG00000034266	Batf	protein_coding	0.793879	2.51492	2.21426	1.28144	2.05587
ENSMUSG00000022485	Hoxc5	protein_coding	4.13023	3.51724	5.07613	5.70747	7.24
ENSMUSG00000028931	Kcnab2	protein_coding	1.86416	4.20281	2.70574	2.77473	3.17381
ENSMUSG00000062585	Cnr2	protein_coding	0.439722	0.915796	0.567096	0.629808	0.784112
ENSMUSG00000032332	Col12a1	protein_coding	0.615413	1.1165	0.579816	0.733444	1.15023
ENSMUSG00000044811	Cd300d	protein_coding	2.53563	10.1569	7.47588	4.21603	6.7052
ENSMUSG00000040197	Cd209e	protein_coding	0.472648	1.6442	1.19124	0.659459	1.39364
ENSMUSG00000061099	Gapdhs	protein_coding	0.665581	0.835929	1.10624	0.990032	1.17494
ENSMUSG00000002111	Spi1	protein_coding	6.47119	16.6704	12.0165	11.2813	13.7346
ENSMUSG00000022096	Hr	protein_coding	8.41795	4.81348	5.56973	5.82101	18.9854
ENSMUSG00000029999	Tgfa	protein_coding	0.27362	0.620258	0.590692	0.325803	0.501563
ENSMUSG00000039911	Spsb1	protein_coding	7.52451	9.89853	7.18549	8.74309	12.7812
ENSMUSG00000031438	Rnf128	protein_coding	0.430164	2.28236	1.13032	0.68699	1.29969
ENSMUSG00000040528	Milr1	protein_coding	0.853871	2.11722	1.66677	1.23614	1.81103
ENSMUSG00000039981	Zc3h12d	protein_coding	0.334651	0.494805	0.502168	0.468671	0.661596
ENSMUSG00000033268	Duox1	protein_coding	0.989667	2.47442	1.62878	1.48301	1.72123
ENSMUSG00000030674	Qprt	protein_coding	0.410515	0.722831	0.643763	0.503492	0.726567
ENSMUSG00000047821	Trim16	protein_coding	5.50428	5.19888	5.3834	8.03892	9.52343
ENSMUSG00000032322	Pstpip1	protein_coding	1.60553	3.68795	2.60561	2.35272	2.95566
ENSMUSG00000060594	Layn	protein_coding	2.06399	5.86938	3.82592	2.32694	4.0698
ENSMUSG00000029762	Akr1b8	protein_coding	13.825	23.9203	20.3078	24.094	24.0952
ENSMUSG00000031387	Renbp	protein_coding	5.28792	11.7768	7.9143	7.76821	9.08156
ENSMUSG00000089942	Pira2	protein_coding	0.168524	0.612	0.577352	0.336838	0.46136
ENSMUSG00000030789	Itgax	protein_coding	0.966043	2.79104	1.27558	1.41931	2.26015
ENSMUSG00000004707	Ly9	protein_coding	1.37661	5.27362	3.31727	1.84396	3.24151
ENSMUSG00000031444	F10	protein_coding	0.164206	1.29334	0.866666	0.363684	0.710246
ENSMUSG00000034116	Vav1	protein_coding	1.98392	4.81786	3.52023	2.49381	3.78921
ENSMUSG00000040212	Emp3	protein_coding	26.48	73.0619	47.6098	37.5048	52.0182
ENSMUSG00000017652	Cd40	protein_coding	0.859985	1.44752	0.93707	0.941687	1.45044
ENSMUSG00000021624	Cd180	protein_coding	0.928503	2.10784	1.67785	1.48618	1.93287
ENSMUSG00000026765	Lypd6b	protein_coding	0.146483	0.134501	0.59105	0.406864	0.453987
ENSMUSG00000039193	Nlrc4	protein_coding	0.393936	0.791299	0.658043	0.478047	0.720533
ENSMUSG00000094487	Gm21958	protein_coding	0.194627	0.309951	0.411187	0.535844	0.671118
ENSMUSG00000069516	Lyz2	protein_coding	311.332	845.515	515.844	478.553	539.574
ENSMUSG00000059498	Fcgr3	protein_coding	20.1551	55.9044	39.0912	32.001	38.4576
ENSMUSG00000096969	4930535I16Rik	protein_coding	3.23909	3.60779	4.61237	4.99202	5.58615
ENSMUSG00000027843	Ptpn22	protein_coding	0.462148	0.604904	0.537072	0.535337	0.817151
ENSMUSG00000035783	Acta2	protein_coding	63.0816	62.6926	78.1169	56.3473	112.196
ENSMUSG00000018008	Cyth4	protein_coding	5.4106	11.5287	7.90011	8.10379	9.44661
ENSMUSG00000040229	Gpr34	protein_coding	2.75233	3.95448	3.45735	4.4192	5.25918
ENSMUSG00000029223	Uchl1	protein_coding	3.33873	4.74269	4.08836	5.77789	5.79288
ENSMUSG00000040552	C3ar1	protein_coding	3.86097	12.2781	8.50775	5.6511	8.03052
ENSMUSG00000049130	C5ar1	protein_coding	10.2032	36.1724	22.2829	14.649	20.6442
ENSMUSG00000028141	Oaz3	protein_coding	0.371311	0.423748	0.569248	0.623853	0.691983
ENSMUSG00000071715	Ncf4	protein_coding	2.23455	5.82084	4.17548	3.52724	4.7085
ENSMUSG00000040747	Cd53	protein_coding	14.8943	42.1843	27.2302	17.899	28.6396
ENSMUSG00000058427	Cxcl2	protein_coding	0.0453657	0.774053	0.92509	0.335062	0.46123
ENSMUSG00000046245	Pilra	protein_coding	0.517222	1.18821	0.883786	0.732893	0.949007
ENSMUSG00000047420	Fam180a	protein_coding	0.226702	0.71328	0.418585	0.431668	0.566165
ENSMUSG00000038352	Arl5c	protein_coding	0.65047	1.24529	0.952769	1.10256	1.52342
ENSMUSG00000046323	Dppa3	protein_coding	0.0965413	0.365486	0.739338	0.361848	0.54354
ENSMUSG00000057191	RP23-411N10.2	protein_coding	3.62117	9.47988	6.72854	4.80319	6.81123
ENSMUSG00000026443	Lrrn2	protein_coding	0.789335	0.569482	0.859505	1.25698	1.46533
ENSMUSG00000031662	Snx20	protein_coding	0.624485	1.45014	1.14537	0.820381	1.18324
ENSMUSG00000045404	Kcnk13	protein_coding	0.768428	2.75022	1.56645	1.25237	1.64901
ENSMUSG00000094686	Ccl21a	protein_coding	2.29638	4.89047	4.50865	5.01365	7.42695
ENSMUSG00000024679	Ms4a6d	protein_coding	6.13583	31.0161	20.0914	10.1995	20.086
ENSMUSG00000049598	Vsig8	protein_coding	0.204813	1.98656	0.51359	0.822746	1.21532
ENSMUSG00000042684	Npl	protein_coding	2.17223	5.67159	3.32859	3.14446	4.0181
ENSMUSG00000053318	Slamf8	protein_coding	0.650541	1.39552	0.933458	0.670137	1.22981
ENSMUSG00000033777	Tlr13	protein_coding	0.672036	4.27115	2.56706	1.21563	2.17425
ENSMUSG00000030793	Pycard	protein_coding	1.6788	4.3947	3.14127	2.41313	3.31901
ENSMUSG00000023905	Tnfrsf12a	protein_coding	7.83944	22.1796	13.7128	14.7211	27.237
ENSMUSG00000024696	Lpxn	protein_coding	3.0652	8.04214	6.61771	5.00709	6.21742
ENSMUSG00000018927	Ccl6	protein_coding	97.9884	357.077	193.433	111.799	260.941
ENSMUSG00000097221	1810049J17Rik	protein_coding	3.15674	4.26478	5.13187	4.0513	5.81119
ENSMUSG00000060131	Atp8b4	protein_coding	0.294276	0.742638	0.56211	0.459832	0.602512
ENSMUSG00000054641	Mmrn1	protein_coding	0.297366	0.749487	0.711945	0.526838	0.636168
ENSMUSG00000038319	Kcnh2	protein_coding	1.72565	1.41943	2.41507	2.7354	4.18336
ENSMUSG00000035711	Dok3	protein_coding	2.00372	6.53344	3.95672	3.22016	4.33673
ENSMUSG00000001128	Cfp	protein_coding	45.6162	114.375	81.4176	61.0207	82.1671
ENSMUSG00000001020	S100a4	protein_coding	0.771798	3.22248	5.14671	1.81342	3.61332
ENSMUSG00000035678	Tnfsf9	protein_coding	0.809957	1.693	1.44282	1.02894	1.40319
ENSMUSG00000074361	C5ar2	protein_coding	0.845203	1.91103	1.58174	0.915334	1.44165
ENSMUSG00000001131	Timp1	protein_coding	2.72232	20.052	10.7784	2.63598	13.0458
ENSMUSG00000031779	Ccl22	protein_coding	0.401907	1.0954	0.405894	0.700125	1.48808
ENSMUSG00000056130	Ticam2	protein_coding	0.676133	1.52258	1.02862	0.795122	1.17763
ENSMUSG00000003283	Hck	protein_coding	1.4625	4.72256	4.0021	2.08376	3.6445
ENSMUSG00000039476	Prrx2	protein_coding	0.839661	1.62886	1.408	1.16428	1.51709
ENSMUSG00000060791	Gmfg	protein_coding	4.42757	8.17782	7.54624	7.37687	7.92239
ENSMUSG00000034645	Zyg11a	protein_coding	0.455947	0.844126	0.737851	0.786272	1.40406
ENSMUSG00000058818	Pirb	protein_coding	5.67561	18.9588	14.2666	8.30346	11.6916
ENSMUSG00000052889	Prkcb	protein_coding	0.559223	1.37298	1.10732	0.818309	0.96086
ENSMUSG00000023013	Aqp2	protein_coding	0.265642	0.623941	0.539451	0.328441	0.559457
ENSMUSG00000098112	Bin2	protein_coding	0.968709	1.96954	1.66175	1.24145	1.95222
ENSMUSG00000078780	RP24-176A1.3	protein_coding	0.0800843	0.882306	1.20587	0.280918	0.528019
ENSMUSG00000021886	Gpr65	protein_coding	1.18543	2.30424	2.21429	1.35558	2.11071
ENSMUSG00000036905	C1qb	protein_coding	149.963	425.809	267.102	208.625	283.67
ENSMUSG00000031506	Ptpn7	protein_coding	0.84459	1.34212	0.869346	1.13141	1.43904
ENSMUSG00000024401	Tnf	protein_coding	0.240712	0.559618	0.526174	0.357583	0.590897
ENSMUSG00000050921	P2ry10	protein_coding	0.305679	0.540995	0.543722	0.568387	0.817012
ENSMUSG00000052688	Rab7b	protein_coding	4.85139	13.1032	8.47915	6.48296	8.50861
ENSMUSG00000027068	Dhrs9	protein_coding	0.213545	1.17599	0.512261	0.210436	0.540748
ENSMUSG00000005413	Hmox1	protein_coding	32.4443	124.81	47.7246	33.227	70.6211
ENSMUSG00000043613	Mmp3	protein_coding	34.9756	122.448	87.1759	35.7445	72.1636
ENSMUSG00000024965	Fermt3	protein_coding	6.63709	15.4964	10.503	8.02318	11.0755
ENSMUSG00000091938	Gm2564	protein_coding	1.02003	4.68317	3.30517	1.38135	2.80735
ENSMUSG00000022014	Epsti1	protein_coding	5.49017	11.485	10.2799	7.4892	9.91526
ENSMUSG00000030798	Cd37	protein_coding	5.81069	13.3366	8.40299	8.69185	10.6209
ENSMUSG00000026480	Ncf2	protein_coding	1.71659	4.41693	3.12497	2.12453	2.91022
ENSMUSG00000058715	Fcer1g	protein_coding	36.4305	104.123	75.0366	54.9724	70.3078
ENSMUSG00000015947	Fcgr1	protein_coding	2.55836	12.6629	14.1901	3.42914	8.37894
ENSMUSG00000027994	Mcub	protein_coding	4.59257	10.7894	8.79449	7.02624	7.9546
ENSMUSG00000024737	Slc15a3	protein_coding	1.12349	2.60031	2.51411	1.44918	2.31702
ENSMUSG00000042532	Golga7b	protein_coding	0.975647	0.800862	0.950392	1.36087	2.01627
ENSMUSG00000009633	G0s2	protein_coding	156.951	87.1322	166.443	322.981	367.755
ENSMUSG00000057948	Unc13d	protein_coding	0.572473	1.03898	0.846685	0.751399	0.977337
ENSMUSG00000025017	Pik3ap1	protein_coding	2.46644	6.3823	5.02072	4.20752	4.82891
ENSMUSG00000019122	Ccl9	protein_coding	29.1376	118.059	68.2784	29.1769	74.8034
ENSMUSG00000074342	AC121847.1	protein_coding	0.298481	0.892608	0.666779	0.380252	0.536471
ENSMUSG00000024397	Aif1	protein_coding	4.69059	10.3023	12.5977	7.72468	9.6605
ENSMUSG00000006014	Prg4	protein_coding	0.711657	14.7	6.6903	2.11513	5.26528
ENSMUSG00000037060	Prkcdbp	protein_coding	97.4683	86.6778	126.304	181.144	178.226
ENSMUSG00000021678	F2rl1	protein_coding	0.84406	0.873531	0.978181	0.883227	1.43365
ENSMUSG00000072673	Gm10392	protein_coding	0.896527	0.872124	1.20156	1.37793	1.53679
ENSMUSG00000033538	Casp4	protein_coding	2.18456	4.78885	4.18129	3.09064	3.73541
ENSMUSG00000045763	Basp1	protein_coding	6.10261	13.4068	10.7088	7.4475	10.8988
ENSMUSG00000040522	Tlr8	protein_coding	0.973794	3.00726	1.98962	1.35248	2.11113
ENSMUSG00000027398	Il1b	protein_coding	0.0910331	2.45526	0.95976	0.344988	0.6254
ENSMUSG00000030786	Itgam	protein_coding	2.70896	8.82559	6.47636	2.62439	5.65522
ENSMUSG00000110291	RP23-274H19.2	protein_coding	1.59745	2.2263	3.60579	2.82479	4.38493
ENSMUSG00000043088	Il17re	protein_coding	1.11504	0.897734	2.07849	1.54521	2.08896
ENSMUSG00000041959	S100a10	protein_coding	141.317	218.906	191.968	215.983	254.922
ENSMUSG00000030745	Il21r	protein_coding	0.408705	0.868098	0.551492	0.681026	1.32734
ENSMUSG00000042874	D930007J09Rik	protein_coding	3.57904	4.30571	4.38406	4.68607	6.39633
ENSMUSG00000024653	Scgb1a1	protein_coding	0.153323	0.277685	0.572652	0.402616	0.440666
ENSMUSG00000025330	Padi4	protein_coding	0.248533	1.80464	1.03277	0.303855	0.760568
ENSMUSG00000071669	Snx29	protein_coding	0.625658	1.09992	0.814832	1.08256	1.1722
ENSMUSG00000029304	Spp1	protein_coding	3.31948	10.9265	20.8201	4.27093	11.1872
ENSMUSG00000026069	Il1rl1	protein_coding	0.959106	5.1775	1.54339	1.3325	1.8924
ENSMUSG00000079039	Gm11037	protein_coding	0.767775	0.85834	1.12238	1.05805	2.30683
ENSMUSG00000009185	Ccl8	protein_coding	50.5132	342.336	244.762	74.4944	136.174
ENSMUSG00000026628	Atf3	protein_coding	2.02456	6.25893	5.44224	3.56478	4.17256
ENSMUSG00000079414	Gm11110	protein_coding	0.273952	0.422398	0.427394	0.354483	0.50944
ENSMUSG00000037318	Traf3ip3	protein_coding	0.305104	0.3773	0.308979	0.554512	0.712144
ENSMUSG00000035274	Tpbg	protein_coding	0.61219	2.63302	0.988558	0.658035	1.23026
ENSMUSG00000030707	Coro1a	protein_coding	13.027	23.7107	18.4019	17.0738	23.386
ENSMUSG00000036526	Card11	protein_coding	0.259237	0.594175	0.621016	0.424101	0.692107
ENSMUSG00000016529	Il10	protein_coding	0.267382	1.16591	0.745156	0.312486	0.789322
ENSMUSG00000048521	Cxcr6	protein_coding	0.522541	0.385109	0.535787	0.934965	1.22253
ENSMUSG00000035299	Mid1	protein_coding	0.704915	1.38392	1.34522	1.15817	1.24286
ENSMUSG00000043832	Clec4a3	protein_coding	7.37957	18.1327	16.7468	8.68471	12.4729
ENSMUSG00000005968	Tuft1	protein_coding	0.663602	1.41864	1.04287	0.844493	1.07625
ENSMUSG00000005824	Tnfsf14	protein_coding	0.338455	0.660846	0.494689	0.414875	0.610723
ENSMUSG00000024427	Spry4	protein_coding	4.29667	4.48959	5.10323	6.00895	7.86184
ENSMUSG00000074678	Defb25	protein_coding	0.234349	0.320647	0.56575	0.442051	0.591928
ENSMUSG00000021062	Rab15	protein_coding	0.845346	2.12686	1.03754	1.17139	1.40405
ENSMUSG00000025355	Mmp19	protein_coding	19.204	52.9152	25.9784	15.2923	35.284
ENSMUSG00000047793	Sned1	protein_coding	3.46935	11.3989	8.14449	3.8771	6.06216
ENSMUSG00000090877	Hspa1b	protein_coding	1.97468	5.17163	4.5187	2.03533	3.22875
ENSMUSG00000075012	Fjx1	protein_coding	0.776348	2.21997	1.22054	0.989621	1.35926
ENSMUSG00000089901	RP23-78F6.3	protein_coding	0.431629	1.12269	0.683568	0.474811	0.935373
ENSMUSG00000073016	Uprt	protein_coding	0.232456	0.285635	0.334836	0.49741	0.592662
ENSMUSG00000030742	Lat	protein_coding	0.618674	0.677203	0.606059	0.891285	1.39253
ENSMUSG00000049988	Lrrc25	protein_coding	5.69135	16.8698	12.1915	8.18203	10.427
ENSMUSG00000005087	Cd44	protein_coding	2.65788	9.09626	5.35573	3.29419	4.76381
ENSMUSG00000028874	Fgr	protein_coding	0.553765	2.35358	1.6992	0.681225	1.34501
ENSMUSG00000005251	Ripk4	protein_coding	0.944983	2.63328	1.98645	1.73716	2.04285
ENSMUSG00000023078	Cxcl13	protein_coding	6.81837	63.6239	49.2691	15.3315	28.1541
ENSMUSG00000019987	Arg1	protein_coding	0.569516	1.22599	2.01644	0.249101	2.03941
ENSMUSG00000028859	Csf3r	protein_coding	0.994023	7.43004	3.46314	1.64768	2.52238
ENSMUSG00000079105	C7	protein_coding	31.3983	48.8488	75.2012	32.32	53.9933
ENSMUSG00000029082	Bst1	protein_coding	1.05556	4.88836	3.44626	1.09298	2.81907
ENSMUSG00000052270	Fpr2	protein_coding	0.305002	1.62041	1.5475	0.314195	1.07228
ENSMUSG00000069892	9930111J21Rik2	protein_coding	0.461489	0.52633	0.58729	0.648085	0.856032
ENSMUSG00000073412	Lst1	protein_coding	7.84933	18.8418	20.5565	9.61028	14.3864
ENSMUSG00000037944	Ccr7	protein_coding	0.420383	0.96314	0.64759	0.6559	1.55974
ENSMUSG00000057346	Apol9a	protein_coding	0.242358	0.628503	0.93995	0.266256	0.532516
ENSMUSG00000013707	Tnfaip8l2	protein_coding	6.41196	13.5112	11.2363	11.4598	11.1077
ENSMUSG00000024399	Ltb	protein_coding	1.15677	1.81746	1.11062	2.62025	4.29418
ENSMUSG00000069792	Wfdc17	protein_coding	33.4266	237.046	89.1556	85.8483	83.6972
ENSMUSG00000015396	Cd83	protein_coding	3.41561	5.66045	4.6873	5.75608	5.89812
ENSMUSG00000038349	Plcl1	protein_coding	1.14593	2.47222	1.05488	1.07971	2.0126
ENSMUSG00000031239	Itm2a	protein_coding	38.6106	18.0315	5.52974	2.40387	3.2058
ENSMUSG00000012187	Mogat1	protein_coding	18.3492	13.6057	17.3999	5.35038	10.2304
ENSMUSG00000075296	Aldh3b2	protein_coding	12.3771	7.66574	6.6459	2.83485	4.342
ENSMUSG00000005950	P2rx5	protein_coding	7.64403	4.36949	2.34192	0.966881	1.62708
ENSMUSG00000032387	Rbpms2	protein_coding	15.9514	11.5095	11.2323	7.21189	7.75558
ENSMUSG00000024526	Cidea	protein_coding	101.057	37.2498	24.318	12.1558	9.84882
ENSMUSG00000057715	AC103635.1	protein_coding	0.620012	0.531456	0.379466	0.142204	0.193553
ENSMUSG00000027605	Acss2	protein_coding	23.4889	13.6291	15.9056	3.26493	3.69048
ENSMUSG00000032911	Cspg4	protein_coding	14.9373	11.2519	7.50929	2.56731	6.57151
ENSMUSG00000020532	Acaca	protein_coding	44.7441	33.0935	30.136	8.18202	13.3999
ENSMUSG00000029482	Aacs	protein_coding	77.2469	64.3004	37.591	19.318	34.2891
ENSMUSG00000001420	Tmem79	protein_coding	3.59706	2.16287	2.11029	0.720385	1.0566
ENSMUSG00000032311	Nrg4	protein_coding	16.1788	13.4241	11.3313	6.51415	9.47288
ENSMUSG00000028607	Cpt2	protein_coding	86.7645	57.0299	49.458	40.4596	38.9635
ENSMUSG00000030088	Aldh1l1	protein_coding	62.1696	58.8144	44.198	24.4822	29.5156
ENSMUSG00000030244	Gys2	protein_coding	13.454	6.86084	6.25897	0.952013	1.50245
ENSMUSG00000019883	Echdc1	protein_coding	53.7884	40.5176	37.7269	22.5854	25.7071
ENSMUSG00000025153	Fasn	protein_coding	625.879	443.809	399.497	51.7466	77.5392
ENSMUSG00000033610	Pank1	protein_coding	4.18	1.81427	1.26986	0.873812	0.853383
ENSMUSG00000021573	Tppp	protein_coding	8.29409	7.70113	5.44817	2.47677	2.55546
ENSMUSG00000002588	Pon1	protein_coding	8.40031	4.05701	4.10807	0.623698	1.53585
ENSMUSG00000031274	Col4a5	protein_coding	2.97428	3.24575	1.80238	0.962981	1.29435
ENSMUSG00000034981	Parm1	protein_coding	8.79167	6.9079	6.92015	1.35774	1.80848
ENSMUSG00000010914	Pdhx	protein_coding	14.6281	10.9731	10.9211	8.33011	7.82633
ENSMUSG00000037824	Tspan14	protein_coding	31.549	26.7276	24.8989	16.9016	19.5801
ENSMUSG00000026227	AC102506.1	protein_coding	1.37844	1.23507	0.581666	0.0517754	0.181449
ENSMUSG00000027709	Mccc1	protein_coding	21.6153	15.082	16.7143	11.8249	13.0346
ENSMUSG00000064351	mt-Co1	protein_coding	16610.9	11152.1	9856.33	7767.5	7669.86
ENSMUSG00000025791	Pgm2	protein_coding	105.602	77.6931	79.4356	56.4855	57.8863
ENSMUSG00000093661	Eif4e3	protein_coding	35.6293	25.5301	24.244	20.3334	19.3861
ENSMUSG00000031595	Pdgfrl	protein_coding	1.75747	1.09603	0.466559	0.312955	0.354103
ENSMUSG00000024940	Ltbp3	protein_coding	67.7575	50.6635	54.711	38.3177	43.7368
ENSMUSG00000021069	Pygl	protein_coding	42.8509	27.9578	25.4186	16.9431	17.735
ENSMUSG00000021760	Gpx8	protein_coding	94.5526	60.9698	41.4002	29.1016	30.5509
ENSMUSG00000022707	Gbe1	protein_coding	22.5943	15.9732	15.7911	8.49548	8.55371
ENSMUSG00000004043	Stat5a	protein_coding	12.8906	9.62092	8.49805	6.85566	8.29484
ENSMUSG00000031938	RP23-424C4.5	protein_coding	24.9993	17.4215	15.6555	14.6082	12.9743
ENSMUSG00000041220	Elovl6	protein_coding	22.0328	10.9146	8.94008	1.64422	2.08612
ENSMUSG00000020264	Slc36a2	protein_coding	88.1737	67.6147	58.4252	42.1296	32.2659
ENSMUSG00000023832	Acat2	protein_coding	39.4522	28.2831	24.8825	19.1414	21.1346
ENSMUSG00000021957	Tkt	protein_coding	169.055	124.147	105.816	44.7032	48.3884
ENSMUSG00000051748	Wfdc21	protein_coding	160.797	120.21	122.341	26.8723	58.8191
ENSMUSG00000027195	Hsd17b12	protein_coding	103.465	87.4098	73.3122	44.3557	49.3297
ENSMUSG00000030545	Pex11a	protein_coding	21.7754	15.5787	16.5265	10.64	12.0471
ENSMUSG00000019082	Slc25a22	protein_coding	27.1253	21.7145	16.2267	10.9461	13.8559
ENSMUSG00000026626	Ppp2r5a	protein_coding	72.6965	49.1301	57.2556	35.5059	37.2095
ENSMUSG00000037353	Letmd1	protein_coding	13.5175	10.2694	9.35275	7.58168	7.05409
ENSMUSG00000003528	Slc25a1	protein_coding	232.15	176.09	153.05	55.3712	61.7317
ENSMUSG00000022853	Ehhadh	protein_coding	36.7946	29.1963	16.1057	12.8412	19.4334
ENSMUSG00000045414	RP23-253N17.1	protein_coding	10.6874	7.21502	6.38987	4.88361	6.04241
ENSMUSG00000038295	Atg9b	protein_coding	0.615823	0.590727	0.390943	0.237875	0.339075
ENSMUSG00000024799	Tm7sf2	protein_coding	2.00498	1.51348	1.70453	1.01292	1.02341
ENSMUSG00000028737	Aldh4a1	protein_coding	13.4285	10.0187	8.63671	7.17276	6.76276
ENSMUSG00000026827	Gpd2	protein_coding	16.8797	10.3182	8.06344	5.15849	4.66756
ENSMUSG00000000168	Dlat	protein_coding	44.897	30.4394	28.9045	24.0581	19.9333
ENSMUSG00000024892	Pcx	protein_coding	314.424	239.047	223.565	122.547	117.286
ENSMUSG00000002781	Tmem143	protein_coding	9.74152	6.57139	6.75485	5.36846	5.05445
ENSMUSG00000020591	Ntsr2	protein_coding	1.72794	1.23673	0.819362	0.208037	0.688809
ENSMUSG00000026880	Stom	protein_coding	52.019	39.7616	34.9813	30.3531	27.8994
ENSMUSG00000018217	Pmp22	protein_coding	132.396	121.505	92.81	72.6624	76.2154
ENSMUSG00000008153	Clstn3	protein_coding	14.6085	7.2308	8.34991	3.448	3.74206
ENSMUSG00000043251	Exoc3l	protein_coding	2.22344	1.05235	1.21969	0.89372	0.978159
ENSMUSG00000060002	Chpt1	protein_coding	154.954	117.465	113.973	81.3327	73.7962
ENSMUSG00000045620	Odf3l1	protein_coding	10.5496	4.51561	6.29064	2.06121	3.25268
ENSMUSG00000038522	RP23-345H24.2	protein_coding	1.2804	0.747998	0.580148	0.33118	0.354916
ENSMUSG00000031725	Ces1f	protein_coding	90.6773	68.7847	61.8555	35.9481	44.1997
ENSMUSG00000026043	Col3a1	protein_coding	481.928	625.687	294.938	151.37	269.363
ENSMUSG00000042041	2010003K11Rik	protein_coding	12.3911	6.44532	6.57277	3.04785	3.7366
ENSMUSG00000020846	Fam101b	protein_coding	32.3742	16.4691	19.6075	16.9443	16.7635
ENSMUSG00000045973	Slc25a51	protein_coding	40.7484	35.3694	26.8807	21.3799	20.1006
ENSMUSG00000076435	Acsf2	protein_coding	29.6491	18.7684	15.9971	13.7297	12.5411
ENSMUSG00000030539	Sema4b	protein_coding	6.19316	5.18776	4.02432	3.54497	4.81495
ENSMUSG00000058729	Lin9	protein_coding	0.972658	0.738133	0.648149	0.515161	0.553217
ENSMUSG00000020777	Acox1	protein_coding	202.168	158.414	140.652	115.347	141.169
ENSMUSG00000068854	Hist2h2be	protein_coding	4.82154	3.42155	3.32708	2.12862	2.39734
ENSMUSG00000031299	Pdha1	protein_coding	155.939	107.076	101.499	73.9967	69.2035
ENSMUSG00000005952	Trpv1	protein_coding	4.34981	2.36061	2.48717	1.27335	1.15314
ENSMUSG00000025479	Cyp2e1	protein_coding	1212.61	1718.66	981.182	75.8155	384.273
ENSMUSG00000063268	Parp10	protein_coding	15.1085	11.9223	10.6642	7.59255	8.77943
ENSMUSG00000025358	Cdk2	protein_coding	6.56568	5.13138	4.7022	3.6916	3.90735
ENSMUSG00000028701	Lurap1	protein_coding	1.84651	1.36787	0.956163	0.723455	0.810214
ENSMUSG00000067235	H2-Q10	protein_coding	32.1971	27.25	25.724	5.55185	8.52502
ENSMUSG00000032942	Ucp3	protein_coding	19.9237	13.4998	10.3651	9.75958	17.5576
ENSMUSG00000064370	mt-Cytb	protein_coding	10690.6	6735.77	6910.46	5113.82	5106.47
ENSMUSG00000028978	Nos3	protein_coding	24.6437	18.1192	19.4109	9.69539	13.4528
ENSMUSG00000032349	Elovl5	protein_coding	34.2787	29.8436	24.9251	19.7147	20.5681
ENSMUSG00000063229	Ldha	protein_coding	281.84	217.037	207.185	144.584	162.57
ENSMUSG00000017167	Cntnap1	protein_coding	4.92692	3.4902	2.84594	1.65351	2.03533
ENSMUSG00000028405	Aco1	protein_coding	66.9809	45.5685	49.9028	35.4646	36.2294
ENSMUSG00000025776	Crispld1	protein_coding	1.83165	1.22521	0.766206	0.615582	0.754611
ENSMUSG00000022747	St3gal6	protein_coding	9.44771	7.81713	5.92086	3.93034	4.34079
ENSMUSG00000024990	Rbp4	protein_coding	258.182	186.626	259.799	112.84	165.772
ENSMUSG00000049313	Sorl1	protein_coding	3.32303	2.81378	2.27293	0.673232	1.09469
ENSMUSG00000023861	Mpc1	protein_coding	96.6885	64.0479	57.8216	46.9587	44.024
ENSMUSG00000028393	Alad	protein_coding	30.7723	25.2503	23.918	15.847	16.0182
ENSMUSG00000031502	Col4a1	protein_coding	222.711	192.891	186.483	121.284	195.579
ENSMUSG00000008734	Gprc5b	protein_coding	41.3874	39.6526	32.7447	24.4545	30.4003
ENSMUSG00000040147	Maob	protein_coding	31.6501	25.5681	27.452	17.6196	20.0556
ENSMUSG00000051596	Otop1	protein_coding	8.83702	1.96275	1.83148	1.48028	0.815486
ENSMUSG00000070780	Rbm47	protein_coding	6.43658	5.46661	5.35079	3.09041	3.09892
ENSMUSG00000030029	Lrig1	protein_coding	14.3319	12.3009	10.5242	6.40696	7.28239
ENSMUSG00000048371	Pdp2	protein_coding	5.58995	3.82543	3.22923	2.54373	2.66477
ENSMUSG00000037624	Kcnk2	protein_coding	3.25411	2.39638	3.34209	1.25117	1.65429
ENSMUSG00000042804	Gpr153	protein_coding	5.49242	7.18805	4.61937	2.96203	5.14753
ENSMUSG00000001143	Lman2l	protein_coding	7.78129	6.74075	6.64084	4.18268	4.88108
ENSMUSG00000068740	Celsr2	protein_coding	10.231	10.53	6.87509	1.56327	4.18649
ENSMUSG00000050953	Gja1	protein_coding	6.45322	6.12219	4.56035	3.37839	3.87386
ENSMUSG00000033068	Entpd6	protein_coding	9.84474	6.62089	7.8575	4.12483	4.60314
ENSMUSG00000001918	Slc1a5	protein_coding	620.754	450.727	419.052	352.225	434.799
ENSMUSG00000031503	Col4a2	protein_coding	161.232	122.742	124.808	94.0902	132.63
ENSMUSG00000028359	Orm3	protein_coding	9.43131	5.28605	4.79169	2.74127	2.16533
ENSMUSG00000044952	Kctd21	protein_coding	6.73946	5.92748	6.32885	3.89564	4.90312
ENSMUSG00000001755	Coasy	protein_coding	29.483	23.7386	20.5814	16.5969	14.2366
ENSMUSG00000003865	Gys1	protein_coding	40.3561	29.3744	28.3641	21.0919	20.2226
ENSMUSG00000033579	Fa2h	protein_coding	1.98592	1.11569	0.945508	0.481044	0.552611
ENSMUSG00000001506	Col1a1	protein_coding	344.996	513.96	177.404	112.914	176.841
ENSMUSG00000025876	Unc5a	protein_coding	6.74057	5.7714	5.07431	3.31239	3.89951
ENSMUSG00000010051	Hyal1	protein_coding	5.2854	3.90504	3.6222	2.2283	2.95387
ENSMUSG00000021236	Entpd5	protein_coding	14.8139	13.1769	12.7862	7.82635	9.3659
ENSMUSG00000029661	Col1a2	protein_coding	214.498	342.146	151.596	79.5295	128.168
ENSMUSG00000038301	Snx10	protein_coding	12.7851	11.199	8.70448	6.39982	7.0738
ENSMUSG00000059146	Ntrk3	protein_coding	1.67009	0.707607	0.927272	0.48538	0.693871
ENSMUSG00000009376	Met	protein_coding	6.58664	4.99071	4.6245	3.63886	3.2021
ENSMUSG00000020538	Srebf1	protein_coding	89.748	66.0117	46.8192	31.8023	49.6626
ENSMUSG00000033416	Gucd1	protein_coding	6.9196	7.03114	5.10377	2.99777	3.13905
ENSMUSG00000038188	Scarf1	protein_coding	9.50231	6.92153	6.57381	5.48773	6.17727
ENSMUSG00000022472	Desi1	protein_coding	10.8927	9.56631	7.68327	5.92707	5.83959
ENSMUSG00000020917	Acly	protein_coding	130.773	114.542	119.644	27.5232	31.2648
ENSMUSG00000031605	Klhl2	protein_coding	19.2752	15.5059	15.1243	8.56832	11.2412
ENSMUSG00000048126	Col6a3	protein_coding	37.4464	55.7707	40.3801	17.6125	43.725
ENSMUSG00000006641	Slc5a6	protein_coding	24.2683	18.8657	13.2516	6.83864	9.2067
ENSMUSG00000021474	Sfxn1	protein_coding	25.2772	24.6693	19.853	13.0496	13.3533
ENSMUSG00000054676	RP23-89C10.1	protein_coding	54.7321	38.9604	37.1305	31.5037	33.5301
ENSMUSG00000048142	Nat8l	protein_coding	40.8131	25.6835	24.1556	15.325	16.838
ENSMUSG00000001119	Col6a1	protein_coding	139.966	168.853	135.97	79.0798	134.899
ENSMUSG00000031767	Nudt7	protein_coding	12.2784	8.62657	7.4528	6.31625	4.84673
ENSMUSG00000007097	Atp1a2	protein_coding	227.006	176.534	169.936	127.792	123.318
ENSMUSG00000027330	Cdc25b	protein_coding	6.65432	5.61393	4.61937	2.95954	4.41501
ENSMUSG00000031489	Adrb3	protein_coding	198.343	137.175	160.274	49.1625	58.3486
ENSMUSG00000032038	St3gal4	protein_coding	23.5408	23.7158	14.9836	10.8485	13.1277
ENSMUSG00000018846	Pank3	protein_coding	66.4191	53.6449	54.242	34.7448	39.9871
ENSMUSG00000029417	Cxcl9	protein_coding	16.8123	7.61516	11.3774	7.66128	8.66682
ENSMUSG00000039196	Orm1	protein_coding	274.574	152.227	158.946	81.2915	115.46
ENSMUSG00000064345	mt-Nd2	protein_coding	4882.25	3354.53	3398.87	2450.46	2486.05
ENSMUSG00000029581	Fscn1	protein_coding	22.2474	16.502	14.4604	12.8524	15.6781
ENSMUSG00000044986	Tst	protein_coding	59.2669	53.9517	50.7045	14.8758	20.3647
ENSMUSG00000025203	Scd2	protein_coding	40.6726	24.9025	31.8773	11.4136	10.519
ENSMUSG00000037005	Xpnpep2	protein_coding	1.78946	1.94996	1.24645	0.708759	0.833161
ENSMUSG00000001248	Gramd1a	protein_coding	18.9317	17.4477	12.9363	10.4978	13.5509
[truncated: 632 more rows]

## Sheet: BAT AR-mRNAs
EsembleID	Symbol	Type	BAT_008w_log2FPKM	BAT_026w_log2FPKM	BAT_060w_log2FPKM	BAT_078w_log2FPKM	BAT_104w_log2FPKM
[truncated: 1,438 more rows]

[truncated: 20 more sheets: Liver AR-mRNAs, Lung AR-mRNAs, Kidney AR-mRNAs, Bone_marrow AR-mRNAs, Muscle AR-mRNAs, Heart AR-mRNAs, Brain AR-mRNAs, Hypothalamus AR-mRNAs, All AR-lncRNAs, eWAT AR-lncRNAs, iWAT AR-lncRNAs, BAT AR-lncRNAs, Liver AR-lncRNAs, Lung AR-lncRNAs, Kidney AR-lncRNAs, Bone_marrow AR-lncRNAs, Muscle AR-lncRNAs, Heart AR-lncRNAs, Brain AR-lncRNAs, Hypothalamus AR-lncRNAs]
