# Supplementary material for: A Landscape of Murine Long Non-Coding RNAs Reveals the Leading Transcriptome Alterations in Adipose Tissue during Aging
Source: Cell Rep. Author manuscript; Available in PMC 2020 Nov 1. (PMC7603645; doi:10.1016/j.celrep.2020.107694)
Supplement: Supple Table S3 [file NIHMS1639069-supplement-Supple_Table_S3.xlsx]

## Sheet: eWAT AR-lncRNAs
lncRNA_Symbol	lncRNA_EsembleID	lncRNA_Type	Term	FDR	Count	Associated_mRNAs
Meg3	ENSMUSG00000021268	lincRNA	GO:0002376~immune system process	0.000100052	28	Fcgr1, Prg2, Cfp, Ctla4, Tec, Prkcb, Ly9, Cd79a, Cd3e, Pdcd1, Cd4, Tlr2, Clec4e, Cd8a, Lat, Zap70, Clec4d, C1qc, Nlrc4, Ifitm1, Casp4, Naip2, Fcna, Clec4n, Pirb, Tnfsf13, Itk, C3
Meg3	ENSMUSG00000021268	lincRNA	GO:0007166~cell surface receptor signaling pathway	5.488e-05	18	Cd3e, Cd3g, Cd4, Cd3d, Fcgr1, Tspan15, Fcgr2b, Fcer1a, Cd22, Fgfrl1, Tspan7, Cd8a, Tspan13, Ms4a2, Cxcl13, Tspan9, Tspan12, Cd79a
Meg3	ENSMUSG00000021268	lincRNA	GO:0006955~immune response	4.12621e-05	20	Ltb, Map3k14, Cd4, Fcgr2b, Mcpt4, Ccl8, Tnfsf13b, Tlr2, Clec4e, Zap70, Lat, Prg2, Cma1, Ctla4, Ms4a2, Irf8, Cxcl13, Il10, Tnfsf13, Pf4
Meg3	ENSMUSG00000021268	lincRNA	GO:0002250~adaptive immune response	8.9995e-05	14	Cd4, Cd8a, Zap70, Lat, Clec4d, Ctla4, Tec, Prkcb, Clec4n, Pirb, Jchain, Itk, Ly9, Cd79a
Meg3	ENSMUSG00000021268	lincRNA	GO:0042742~defense response to bacterium	0.0213587	10	Nlrc4, Prg2, Naip2, Fcgr1, Irf8, Il10, Cxcl13, Clec4e, Stab1, Clec4d
Meg3	ENSMUSG00000021268	lincRNA	GO:0045087~innate immune response	0.0184086	20	Fcgr1, Ang, Tlr2, Clec4e, Zap70, Clec4d, C1qc, Nlrc4, Naip2, Ifitm1, Casp4, Cfp, Fcna, Tec, Clec4n, Jchain, Ptk2, Ly9, Itk, C3
Meg3	ENSMUSG00000021268	lincRNA	GO:0030198~extracellular matrix organization	0.03594	11	Col4a1, Aplp2, Col5a3, Col4a2, Eln, Ero1lb, Adamtsl4, Hpse, Nid2, Ptk2, Hspg2
Meg3	ENSMUSG00000021268	lincRNA	GO:0006954~inflammatory response	0.0529167	18	Tpsb2, C5ar1, Ggt5, Ccl8, Tlr2, Zap70, Stab1, Lat, Cxcr6, Nlrc4, Naip2, Casp4, Ms4a2, Il10, Cxcl13, C5ar2, Pf4, C3
Ifi30	ENSMUSG00000031838	processed_transcript	GO:0002376~immune system process	1.5818e-10	110	Tlr13, Mst1r, Dbnl, Eomes, Aim2, H2-DMb1, Tnfrsf13b, Syk, Naip5, Cd180, Irak1, Pik3cg, Cfp, Cnpy3, Cd300d, Cd300lg, Serping1, Lrmp, Sh2d1b1, Clec5a, Lat2, Kcnn4, Lat, Zap70, C1qc, Cd300lb, Fcna, Dcstamp, Slamf7, Tlr1, Tlr7, Gpr183, Gsdmd, Anxa1, Cfd, Tec, Sit1, Cd74, Lyn, Ly96, Ptk2b, Pstpip1, Ifitm2, Pycard, Cd3e, Ticam2, Adgre1, Irf5, Inpp5d, Cd40, Clec4d, Lgals3, Nlrc4, Casp4, Cd79b, Hck, Clec…
Ifi30	ENSMUSG00000031838	processed_transcript	GO:0006954~inflammatory response	4.23369e-07	84	Tlr13, Ptafr, C5ar1, Kdm6b, Tgfb1, Aim2, Axl, Naip5, Prkcq, Stab1, Cd180, Dab2ip, Cyba, Pik3cg, Ccl5, Ccl3, Ccr5, Nfkbid, Pf4, Tpsb2, Aif1, P2rx7, Ccrl2, Tnip1, Il1a, Themis2, Tlr6, Zap70, Lat, Naip6, Naip2, Cybb, Crlf2, Havcr2, Tnfrsf14, Cd163, C5ar2, Lipa, Ccl6, Ccr7, Cnr2, Tlr1, Tlr7, Ccl4, Plp1, Tnf, Afap1l2, Gsdmd, Anxa1, Nrros, Relb, Akt1, Pla2g7, Slc11a1, Cd14, Cxcr3, Lyn, Sdc1, Ly96, Pstp…
Ifi30	ENSMUSG00000031838	processed_transcript	GO:0002250~adaptive immune response	2.23963e-06	39	Dbnl, Eomes, Gpr183, Tnfrsf17, Tnfrsf13b, Syk, Anxa1, Nedd4, Tnfrsf11a, Cd84, Myo1g, Sit1, Tec, Cd74, Prkcb, Lyn, Tfeb, Ly9, Ptk2b, Ctss, Cd4, Sh2d1b1, Lat2, Unc93b1, H2-T23, Adgre1, Cd8a, Zap70, Lat, Clec4d, Cd79b, Clec4a2, Cd8b1, Pirb, Havcr2, Cd86, Csk, Slamf7, Btk
Ifi30	ENSMUSG00000031838	processed_transcript	GO:0045087~innate immune response	8.76779e-05	81	Tlr13, Mst1r, Aim2, Axl, Otulin, Syk, Oas1a, Naip5, Cd180, Dab2ip, Mavs, Cyba, Masp1, Irak1, Cfp, Cd84, Cnpy3, Oasl1, Serping1, Hmgb3, Sh2d1b1, Card9, Atg9a, Unc93b1, Clec5a, C1qb, Ang, Tlr6, Zap70, Tyrobp, C1qc, Naip6, Naip2, Tnfaip8l2, Fcna, Cybb, Fcer1g, Havcr2, Slamf7, Tlr1, Tlr7, C1qa, Fcgr1, Fes, Trim32, Gsdmd, Anxa1, Nrros, Relb, Cfd, Bmx, Cd14, Tec, Lyn, Mid2, Ly96, Ly9, Yes1, Trem2, Pstp…
Ifi30	ENSMUSG00000031838	processed_transcript	GO:0042102~positive regulation of T cell proliferation	0.00103522	24	Cd3e, Nckap1l, Cd4, Ccdc88b, Aif1, Dhps, Efnb1, Ptprc, Tnfsf13b, Tfrc, Anxa1, Sash3, Coro1a, Prkcq, Adk, Cd6, Cd28, Ccl5, Card11, Dnaja3, Havcr2, Cd80, Cd86, Ccr7
Ifi30	ENSMUSG00000031838	processed_transcript	GO:0050853~B cell receptor signaling pathway	0.00139836	17	Nckap1l, Nfam1, Lat2, Ptprc, Syk, Zap70, Ptpn6, Klhl6, Cd79b, Tec, Prkcb, Vav3, Lyn, Bcar1, Lck, Rftn1, Plcg2
Ifi30	ENSMUSG00000031838	processed_transcript	GO:0050850~positive regulation of calcium-mediated signaling	0.00258285	13	Cd3e, Cd4, Ccl4, Kdr, Fcer1a, Ccl3, P2rx4, Syk, Cd8a, Zap70, Trem2, Ada, Cdh13
Ifi30	ENSMUSG00000031838	processed_transcript	GO:0006955~immune response	0.00336857	53	Was, Lcp2, H2-DMb1, Tnfrsf11a, Cma1, Cd28, Ccl5, Oasl1, Ccl3, Ccr5, Colec12, Pf4, Enpp1, Ltb, Cd4, Il1a, P2ry14, Tnfsf13b, Tlr6, Lat, Zap70, H2-Eb1, Tnfsf13, Ccl6, Ccr7, Tlr1, Tnfsf12, Tlr7, Ccl4, Fyb, Tnf, Tnfsfm13, Nrros, H2-Aa, Blnk, Cd74, Irf8, Bmp6, Ctss, Vav1, Ccl9, Mcpt4, Tlr2, H2-Oa, Lst1, H2-D1, Cxcl2, Fth1, March1, Il10, Tnfrsf1b, Enpp2, Tnfrsf26
Ifi30	ENSMUSG00000031838	processed_transcript	GO:0035556~intracellular signal transduction	0.00478283	85	Mcf2l, Mark2, Sdcbp, Mlxipl, Lcp2, Dvl1, Arhgef28, Syk, Map4k5, Prkcq, Ptpn6, Gnb2l1, Tns2, Spsb2, Plcb4, Adcy6, Srpk2, Prkcb, Map4k1, Prkag2, Plcb3, Plek, Twf2, Tns1, Gmip, Lat2, Prex1, Zap70, Chn1, Lat, Plcl2, Adcy7, Stac2, Nuak2, Ss18, Asb10, Vav3, Wsb2, Plcg1, Rasa4, Nrbp2, Plcg2, Gna12, Bcr, Map4k3, Sik2, Nfam1, Gucy1a3, Stk39, Mknk2, Akt1, Blnk, Dok1, Bmx, Gna13, Tec, Prkcd, Lyn, Shc2, Akt2…
Ifi30	ENSMUSG00000031838	processed_transcript	GO:0007166~cell surface receptor signaling pathway	0.00620557	44	Adgra3, Cd53, Fcgr1, Tspan15, Fcer1a, Tnfrsf13b, Tspan13, Syk, Anxa1, Adgrf5, Sema6a, Nup62, Fcgr3, Cxcr3, Erbb2, Adgrg1, Tspan9, Tspan12, Ptk2b, Cd3e, Cd3g, Vipr2, Cd4, Cd3d, Cd9, Celsr2, Cd22, Adgre1, Smo, Tspan7, Fzd8, Cd8a, Adgrl4, Col4a3, Cd79b, Hs1bp3, Fzd3, Tspan2, Fcer1g, Gipr, Lck, Tnfrsf1b, Cd37, Agt
Ifi30	ENSMUSG00000031838	processed_transcript	GO:0030593~neutrophil chemotaxis	0.0162548	21	Nckap1l, Spp1, Ccl4, Gbf1, Vav1, C5ar1, Ccl9, Prex1, Itga1, Itgb2, Syk, Lgals3, Itgam, Cxcl2, Ccl5, Fcgr3, Ccl3, Vav3, Fcer1g, Tgfb2, Ccl6
Ifi30	ENSMUSG00000031838	processed_transcript	GO:0006935~chemotaxis	0.0320926	31	Ccl4, Ptafr, C5ar1, Cmtm3, Fes, Lsp1, Pik3cg, Ccl5, Cxcr3, Ccl3, Cmklr1, Flt1, Lyn, Ccr5, Dock2, Pf4, Nckap1l, Fgf10, Ccl9, C3ar1, Cxcl16, Ccrl2, Cmtm7, Rac2, Cxcl2, Cxcr4, Pip5k1c, C5ar2, Ccl6, Enpp2, Ccr7
Ifi30	ENSMUSG00000031838	processed_transcript	GO:0030036~actin cytoskeleton organization	0.0400513	40	Bcr, Coro1c, Fhl3, Sdcbp, Ablim2, Pfn1, Fam101b, Tmsb4x, Actr2, Dlc1, Taok2, Tmsb10, Capzb, Wasl, Ablim3, Dock2, Rac3, Nf1, Coro6, Pdlim4, Cln3, Diaph1, Phactr4, Gas2l3, Rac2, Epb41l5, Coro1a, Nuak2, Wasf1, Cap1, Pak1, Wdr1, Dmtn, Bcar1, Specc1, Daam2, Rhoq, Ccr7, Iqsec1, Rhog
Ifi30	ENSMUSG00000031838	processed_transcript	GO:0050731~positive regulation of peptidyl-tyrosine phosphorylation	0.0464707	28	Fcer1a, Tgfb1, Syk, Vegfa, Cav2, Cd74, Tec, Sema4d, Lyn, Fgfr3, Ehd4, Cd44, Ptk2b, Yes1, Trem2, Cd3e, Fgf10, Cd4, Arrb2, Sh2d1b1, Hcls1, Ghr, Efna5, Tnfrsf14, Cd80, Agrn, Enpp2, Agt
Ifi30	ENSMUSG00000031838	processed_transcript	GO:0007229~integrin-mediated signaling pathway	0.0558413	26	Itgae, Arhgap35, Plp1, Vav1, Fermt3, Itgb7, Itga4, Lama5, Itga1, Syk, Itgb2, Fermt2, Lat, Tyrobp, Itgam, Itgad, Itgax, Tec, Fcer1g, Vav3, Itga7, Bcar1, Adam8, Ptk2b, Plek, Itga6
Ifi30	ENSMUSG00000031838	processed_transcript	GO:0032869~cellular response to insulin stimulus	0.0827472	28	Pck1, Myo5a, Kat2b, Insr, Akt1, Rps6kb1, Ywhag, Lpin1, Aprt, Akt2, Apobec1, Tsc2, Enpp1, Prkci, Rab31, Irs1, Gpam, Gpld1, Cdk4, Ghr, H2afz, Pak1, Slc2a4, Cdk2, Pde3b, Rhoq, Ucp2, Usf1
Ifi30	ENSMUSG00000031838	processed_transcript	GO:0070269~pyroptosis	0.0842384	8	Naip6, Nlrc4, Casp4, Naip2, Aim2, Naip5, Gsdmd, Casp1
Ifi30	ENSMUSG00000031838	processed_transcript	GO:0001525~angiogenesis	0.0834717	57	Rasip1, Otulin, Syk, Dab2ip, Mmp2, Pik3cg, Plau, Srpk2, Plxdc1, Hs6st1, Adgrg1, Flt1, Dll4, Notch1, Robo4, Fgf10, Nos3, Hoxa7, Ang, Fzd8, Esm1, Mcam, Emcn, Kdr, Anpep, Sat1, Vav3, Enpep, Vezf1, Mfge8, Pde3b, Cav1, Mmp19, Egfl7, Tnfsf12, Aggf1, Mmrn2, Efnb2, Sox17, Unc5b, Ptprb, Vegfa, Gna13, Cxcr3, Tnfaip2, Tspan12, Tie1, Ptk2b, Hspg2, Pecam1, Mmp14, Epas1, Hmox1, Gja5, Prkd1, Arhgap22, Adam8
Ifi30	ENSMUSG00000031838	processed_transcript	GO:0051279~regulation of release of sequestered calcium ion into cytosol	0.0997294	9	Cyba, Prkce, Prkd1, Diaph1, Lyn, Ubash3b, Coro1a, Ptpn6, Ptk2b
RP24-173L14.2	ENSMUSG00000044694	antisense	GO:0006412~translation	6.48188e-15	88	Rpl7a, Eef1b2, Rpl4, Rpl9, Rpl6, Ict1, Eif1b, Rpl14, Rpl13, Eef1d, Rpl35, Slc25a36, Eif4a2, Gnb2l1, Rps16, Rsl24d1, Rpl11, Nhp2, Eif6, Rpl29, Rpl41, Rps24, Eif2s3x, Rpl22, Rpl23a, Rps8, Mrpl23, Rpl27, Slc25a32, Rps11, Rmnd1, Rpl10a, Rps3, Rps14, Slc25a11, Rps20, Eif4g1, Fau, Rps15a, Rpl22l1, Rpl10, Rps5, Rpl31, Rpl19, Eef1g, Rpl32, Lars, Rps19, Rpl12, Eef1a1, Rps13, Rps9, Rpl3, Rps12, Rpl5, Rps17…
RP24-173L14.2	ENSMUSG00000044694	antisense	GO:0002181~cytoplasmic translation	0.00018671	13	Rplp1, Rpl7, Rpl22l1, Rpl22, Rpl31, Rpl9, Rpl6, Rpl26, Rplp0, Rpl7l1, Rpl29, Rpl8, Rpl15
RP24-173L14.2	ENSMUSG00000044694	antisense	GO:0006397~mRNA processing	0.00133289	60	Tra2a, Snrnp25, Scnm1, Rbm5, Prpf4b, Srrm1, Adarb1, Snrpd2, Pan2, Cpsf7, Cstf2, Phrf1, Thoc5, Eif4a3, Frg1, Crnkl1, Pabpn1, Srsf1, Ssu72, Casc3, Sf3b6, Raly, Snrpb, Srsf5, Rbfox2, Thrap3, Rbmx, Srek1, Alyref2, Sugp2, Cstf3, Zranb2, Smn1, Srsf6, Snrpe, Prpf38b, Acin1, Snrnp48, Srrm2, Alyref, Tardbp, Ddx5, Lsm4, Papd5, Arl6ip4, Zfp326, Lgals3, Prpf31, Pnn, Srsf9, Tsen34, Scaf4, Ppih, Sf3b5, Zmat5, …
RP24-173L14.2	ENSMUSG00000044694	antisense	GO:0008380~RNA splicing	0.00130242	49	Tra2a, Snrnp25, Rbfox2, Rbmx, Thrap3, Scnm1, Rbm5, Prpf4b, Srek1, Srrm1, Alyref2, Sugp2, Zranb2, Snrpd2, Smn1, Srsf6, Snrpe, Acin1, Prpf38b, Snrnp48, Srrm2, Alyref, Ddx5, Tardbp, Thoc5, Eif4a3, Lsm4, Frg1, Arl6ip4, Crnkl1, Lgals3, Zfp326, Prpf31, Srsf9, Pnn, Srsf1, Ppih, Sf3b5, Zmat5, Thoc6, Gemin7, Casc3, Lsm3, Sf3b6, Raly, Snrpb, Srsf5, Ppie, Snrpb2
RP24-173L14.2	ENSMUSG00000044694	antisense	GO:0000028~ribosomal small subunit assembly	0.0232493	10	Rps15, Rps10, Rps5, Rrp7a, Rps25, Rps19, Rps17, Rps14, Rpsa, Rps2
RP24-173L14.2	ENSMUSG00000044694	antisense	GO:0098609~cell-cell adhesion	0.0707993	36	Rpl7a, Lypla2, Erc1, Prdx1, Dbnl, Rpl14, Sh3gl1, Eef1d, Dock9, Capg, Larp1, Crebbp, Capzb, Psmb6, Myo1b, Plcb3, Rpl15, Eif2s3x, Myo6, Tjp1, Twf2, Plin3, Golga2, Gigyf2, Gipc1, Uso1, Eif4g1, Rps2, Mprip, Eef1g, Txndc9, Hcfc1, Snx5, Cobll1, Esyt2, Tagln2
Smkr-ps	ENSMUSG00000045709	lincRNA	GO:0002376~immune system process	1.57696e-12	69	Tlr13, Aim2, Tnfrsf13b, Syk, Naip5, Cd180, Arhgef2, Masp1, Pik3cg, Cd84, Myo1g, Cracr2a, Oasl1, Cd300d, Prkcb, Lrmp, Sh2d1b1, Unc93b1, Clec5a, Lat2, C1qb, Themis2, Il34, Tlr6, Lat, Bag6, C1qc, Cd300lb, Naip6, Naip2, Cd300a, Pirb, Havcr2, Slamf7, Tlr1, Tlr7, Fcgr1, Ptpn22, Gpr183, Nrros, Anxa1, Cfd, Tec, Lyn, Ly9, Pstpip1, Ptk2b, Pycard, Tlr4, Ticam2, Ly86, Pik3cd, Adgre1, Irf5, Tlr2, Cd5l, Cd40, …
Smkr-ps	ENSMUSG00000045709	lincRNA	GO:0045087~innate immune response	2.40526e-09	56	Tlr13, Jak1, Aim2, Syk, Cd180, Naip5, Arhgef2, Masp1, Cd84, Oasl1, Sh2d1b1, Unc93b1, Clec5a, C1qb, Il34, Tlr6, C1qc, Tyrobp, Naip6, Naip2, Cybb, Fcer1g, Havcr2, Slamf7, Tlr1, Tlr7, Fcgr1, Trim32, Nrros, Anxa1, Cfd, Abl2, Tec, Lyn, Ly9, Ptk2b, Trem2, Pstpip1, Pycard, Trim59, Tlr4, Ticam2, Ly86, Pik3cd, Irf5, Tlr2, Prdm1, Nlrc4, Lgals3, Il27, Hck, Clec4a2, Csf1r, Tlr8, Zc3hav1, Btk
Smkr-ps	ENSMUSG00000045709	lincRNA	GO:0006954~inflammatory response	3.71611e-09	53	Tlr13, Ptafr, Aim2, Cd180, Naip5, Pik3cg, Ccr5, Nfkbid, P2rx7, Il34, Themis2, Tlr6, Lat, Naip6, Naip2, Cybb, Tnfrsf14, Havcr2, C5ar2, Lipa, Cnr2, Tlr1, Tlr7, Plp1, Tnf, Nrros, Anxa1, Pla2g7, Slc11a1, Cxcr3, Lyn, Pstpip1, Pycard, Ticam2, Tlr4, Ly86, C3ar1, Pik3cd, Tlr2, Cd5l, Cd40, Nlrc4, Il27, Camk1d, Hck, Cxcl2, Csf1r, Chst1, Tlr8, Tnfrsf1b, Adam8, Tnfrsf26, Ncf1
Smkr-ps	ENSMUSG00000045709	lincRNA	GO:0002250~adaptive immune response	4.94884e-07	26	Gpr183, Tnfrsf13b, Syk, Anxa1, Tnfrsf11a, Cd84, Cracr2a, Myo1g, Tec, Prkcb, Lyn, Ly9, Ptk2b, Ctss, Sh2d1b1, Lat2, Unc93b1, Pik3cd, Adgre1, Lat, Prdm1, Clec4a2, Havcr2, Pirb, Btk, Slamf7
Smkr-ps	ENSMUSG00000045709	lincRNA	GO:0050853~B cell receptor signaling pathway	0.000131126	13	Nckap1l, Nfam1, Lat2, Ptprc, Syk, Ptpn6, Tec, Vav3, Prkcb, Lyn, Mef2c, Rftn1, Plcg2
Smkr-ps	ENSMUSG00000045709	lincRNA	GO:0042742~defense response to bacterium	0.000564664	19	Fcgr1, Elane, Tnf, Lyz2, Syk, Slamf8, Tlr6, Naip5, Stab2, Naip6, Nlrc4, Naip2, Slc11a1, Prkcd, Irf8, Fcer1g, Tnfrsf14, Tlr1, Ncf1
Smkr-ps	ENSMUSG00000045709	lincRNA	GO:0035556~intracellular signal transduction	0.000869045	48	Arhgef6, Nfam1, Sdcbp, Mlxipl, Ppp1r1a, Lcp2, Dvl1, Jak1, Stk4, Mknk2, Syk, Ptpn6, Arhgef2, Itsn1, Blnk, Gna13, Prkcd, Tec, Rab40b, Ctgf, Prkcb, Rassf5, Shc2, Lyn, Map4k1, Akt2, Arhgap45, Npr2, Adcy3, Plek, Gpr182, Vav1, Gmip, Lat2, Rgs14, Prex1, Lat, Chn1, Plcl2, Adcy7, Dclk1, Hmox1, Sh2b2, Rps6ka1, Vav3, Nrbp2, Btk, Plcg2
Smkr-ps	ENSMUSG00000045709	lincRNA	GO:0006909~phagocytosis	0.00730985	14	Coro1c, Unc13d, Vav1, Elane, Itgb2, Coro1a, Anxa1, Elmo2, Hck, Myo1g, Slc11a1, Abl2, Irf8, Cdc42se2
Smkr-ps	ENSMUSG00000045709	lincRNA	GO:0050715~positive regulation of cytokine secretion	0.0071275	11	Htr2b, P2rx7, Tnf, Clec5a, Scamp5, Cd300d, Tlr2, Syk, Panx1, Agt, Casp1
Smkr-ps	ENSMUSG00000045709	lincRNA	GO:0032496~response to lipopolysaccharide	0.00715707	28	Ptafr, Elane, Tnf, Ptpn22, Cnp, Nlrc3, Tnfrsf11a, Il10ra, Slc11a1, Mta1, Adam17, Tlr4, Cyp1a1, P2rx7, Fmo1, Maob, Tlr2, Cd40, Casp1, Ifnar1, Cxcl2, Ncf2, Alad, Tnfrsf14, Tnfrsf1b, Tnfrsf26, Cnr2, Plcg2
Smkr-ps	ENSMUSG00000045709	lincRNA	GO:0050776~regulation of immune response	0.00864761	11	Fcgr1, Fcgr3, Sh2b2, Dennd1b, Card11, Sppl2a, Fcer1g, Hcst, Syk, Clec12a, Cd40
Smkr-ps	ENSMUSG00000045709	lincRNA	GO:0032729~positive regulation of interferon-gamma production	0.00833922	12	Pycard, Ifnar1, Tlr4, Ticam2, Slc11a1, Tnf, Runx1, Irf8, Havcr2, Ulbp1, Sash3, Il27ra
Smkr-ps	ENSMUSG00000045709	lincRNA	GO:0007229~integrin-mediated signaling pathway	0.0101258	17	Adam17, Plp1, Vav1, Fermt3, Itga4, Itgb2, Syk, Lat, Tyrobp, Itgax, Ctgf, Tec, Vav3, Fcer1g, Adam8, Ptk2b, Plek
Smkr-ps	ENSMUSG00000045709	lincRNA	GO:0045576~mast cell activation	0.0107573	7	Tlr4, Fcgr3, Lcp2, Fyb, Rhoh, Cd48, Fcer1g
Smkr-ps	ENSMUSG00000045709	lincRNA	GO:0070542~response to fatty acid	0.0141586	8	Tlr4, Tbxas1, Ctgf, Alad, Scd1, Tlr2, Pon1, Cat
Smkr-ps	ENSMUSG00000045709	lincRNA	GO:0002224~toll-like receptor signaling pathway	0.0213295	8	Tlr4, Tlr7, Unc93b1, Tlr8, Tlr2, Tlr6, Cd180, Tlr1
Smkr-ps	ENSMUSG00000045709	lincRNA	GO:0030890~positive regulation of B cell proliferation	0.0204038	11	Nckap1l, Tlr4, Card11, Slc39a10, Vav3, Mef2c, Ptprc, Gpr183, Tfrc, Sash3, Cd40
Smkr-ps	ENSMUSG00000045709	lincRNA	GO:0002755~MyD88-dependent toll-like receptor signaling pathway	0.0462691	7	Tlr13, Tlr4, Tlr7, Tlr8, Tlr2, Tlr6, Tlr1
Smkr-ps	ENSMUSG00000045709	lincRNA	GO:0009617~response to bacterium	0.0448264	10	Pycard, Tlr4, Il27, P2rx7, Fcgr1, Slc11a1, Irf8, Tlr2, Casp1, Ncf1
Smkr-ps	ENSMUSG00000045709	lincRNA	GO:0030217~T cell differentiation	0.0483462	11	Vav1, Runx2, Wwp1, Lfng, Rhoh, Ptpn22, Ptprc, Prex1, Il7r, Bcl2a1d, Ikzf1
Smkr-ps	ENSMUSG00000045709	lincRNA	GO:0070269~pyroptosis	0.0564412	6	Naip6, Nlrc4, Naip2, Aim2, Naip5, Casp1
Smkr-ps	ENSMUSG00000045709	lincRNA	GO:0050707~regulation of cytokine secretion	0.0564412	6	Tlr4, Tlr8, Lyn, Tlr2, Tlr6, Tlr1
Smkr-ps	ENSMUSG00000045709	lincRNA	GO:0050731~positive regulation of peptidyl-tyrosine phosphorylation	0.0698146	16	Tlr4, Sh2d1b1, Hcls1, Hgf, Syk, Arhgef2, Rasa1, Sema4d, Tec, Lyn, Tnfrsf14, Ehd4, Cd44, Ptk2b, Trem2, Agt
Smkr-ps	ENSMUSG00000045709	lincRNA	GO:0051092~positive regulation of NF-kappaB transcription factor activity	0.0708461	18	Pycard, Tlr4, Tnf, Aim2, Tlr2, Itgb2, Cat, Trim32, Arhgef2, Cd40, Nlrc4, Tnfrsf11a, Cd84, Card11, Prkcb, Adam8, Mtpn, Carm1
Smkr-ps	ENSMUSG00000045709	lincRNA	GO:0006935~chemotaxis	0.0815946	17	Nckap1l, Ptafr, C3ar1, Pik3cd, Cmtm7, Ecscr, Pla2g6, Robo1, Rac2, Pik3cg, Cxcl2, Cxcr3, Cklf, Lyn, Ccr5, C5ar2, Dock2
Smkr-ps	ENSMUSG00000045709	lincRNA	GO:0007166~cell surface receptor signaling pathway	0.0892822	22	Vipr2, Cd53, Fcgr1, Adgre1, Pik3cd, Cd22, Smo, Tnfrsf13b, Tspan7, Syk, Anxa1, Fcgr3, Cxcr3, Adgrg1, Fcer1g, Tspan9, Tnfrsf1b, Cd37, Ptk2b, Agt, Cbl, Ctf1
Smkr-ps	ENSMUSG00000045709	lincRNA	GO:0050830~defense response to Gram-positive bacterium	0.091516	13	Adam17, P2rx7, Tnf, Scd1, Tlr2, Lyz2, Il27ra, Hck, Drosha, Tnfrsf14, Havcr2, Myo1f, Ncf1
RP23-182K18.1	ENSMUSG00000047462	lincRNA	GO:0006955~immune response	7.97082e-09	26	H2-Eb2, Fyb, Fcgr2b, Plscr1, Tnfsfm13, Prg2, Cd28, Cma1, Ctla4, Irf8, Ccr5, Il18, Mcpt4, Ccl8, P2ry14, Tlr2, Tnfsf13b, Clec4e, Zap70, Lat, Ms4a2, March1, Lax1, Il10, Cxcl13, Tnfsf13
RP23-182K18.1	ENSMUSG00000047462	lincRNA	GO:0002376~immune system process	1.55297e-07	33	Fcgr1, Tnfrsf17, Tnfrsf13b, Gsdmd, Pik3cg, Prg2, Ctla4, Tec, Prkcb, Ly9, Cd79a, Cd3e, Pdcd1, Ticam2, Ly86, Fgr, H2-T23, Tlr2, Clec4e, Cd8a, Lat, Zap70, C1qc, Nlrc4, Naip2, Cd79b, C1ra, March1, Lax1, Clec4n, Tlr8, Tnfsf13, C3
RP23-182K18.1	ENSMUSG00000047462	lincRNA	GO:0007166~cell surface receptor signaling pathway	1.4263e-05	19	Cd3e, Cd3g, Spn, Itgal, Cd3d, Fcgr1, Tspan15, Fcgr2b, Fcer1a, Cd22, Tnfrsf13b, Cd8a, Cd79b, Cxcr3, Ms4a2, Cxcl13, Tspan12, Cd37, Cd79a
RP23-182K18.1	ENSMUSG00000047462	lincRNA	GO:0002250~adaptive immune response	2.33697e-05	15	H2-T23, Tnfrsf17, Tnfrsf13b, Cd8a, Zap70, Lat, Cd79b, Ctla4, Tec, Prkcb, Clec4n, Lax1, Jchain, Ly9, Cd79a
RP23-182K18.1	ENSMUSG00000047462	lincRNA	GO:0050853~B cell receptor signaling pathway	0.00279718	8	Cd79b, Blk, Ctla4, Tec, Prkcb, Bcar1, Zap70, Cd79a
RP23-182K18.1	ENSMUSG00000047462	lincRNA	GO:0006954~inflammatory response	0.00460277	21	Tpsb2, Ticam2, Ly86, Ccl8, Tlr2, Zap70, Gsdmd, Lat, Cxcr6, Nlrc4, Pik3cg, Naip2, Fpr2, Cxcr3, Ms4a2, Tlr8, Il10, Cxcl13, Ccr5, C3, Il18
RP23-182K18.1	ENSMUSG00000047462	lincRNA	GO:0042742~defense response to bacterium	0.0236482	10	Nlrc4, Spn, Prg2, Naip2, Fcgr1, H2-M3, Irf8, Il10, Cxcl13, Clec4e
RP23-182K18.1	ENSMUSG00000047462	lincRNA	GO:0045087~innate immune response	0.0287162	20	Ticam2, Ly86, Fcgr1, Fgr, Tlr2, Clec4e, Zap70, Gsdmd, C1qc, Nlrc4, Naip2, Blk, C1ra, Tec, Tlr8, Clec4n, Jchain, Ly9, Fbxo9, C3
RP23-182K18.1	ENSMUSG00000047462	lincRNA	GO:0006935~chemotaxis	0.0281372	11	Cxcr6, Fgf10, Pik3cg, Ackr4, Cxcr3, Cxcl16, Fpr2, Cklf, Cxcl13, Ccl8, Ccr5
RP23-320E6.5	ENSMUSG00000051832	processed_transcript	GO:0016042~lipid catabolic process	0.0623929	9	Plbd1, Plin1, Galc, Ddhd1, Bscl2, Lipe, Lpl, Prdx6, Pla2g12a
RP24-420A20.8	ENSMUSG00000052291	processed_transcript	GO:0006412~translation	7.12063e-07	66	Eef1b2, Rpl4, Rpl9, Rpl6, Rpl13, Rpl23, Rpl35, Rpl37a, Eif4a2, Gnb2l1, Rps16, Rpl35a, Nhp2, Rps24, Rpl22, Hars2, Slc25a16, Rpl23a, Rps8, Rpl10a, Rps3, Rps14, Eif4g1, Rps20, Fau, Rpl22l1, Rps15a, Rpl10, Rps5, Rpl31, Rpl19, Rpl32, Lars, Rps19, Rpl12, Rps9, Rps13, Rpl3, Rps12, Rpl5, Rps17, Rpl7, Rpl37, Rpl26, Rps3a1, Mrpl19, Rpl30, Rps7, Rps26, Rps23, Rpl15, Rps15, Rps18, Rpl27a, Rpl34, Rps27a, Rps2…
RP24-420A20.8	ENSMUSG00000052291	processed_transcript	GO:0001525~angiogenesis	0.000295776	45	Mmrn2, Rasip1, Efnb2, Sox17, Unc5b, Wasf2, Ptprb, Dab2ip, Flt4, Vegfa, Ephb4, Adgrg1, Flt1, Htatip2, Tie1, Pten, Hspg2, Notch1, Robo4, Pecam1, Hoxb3, Nos3, Prkd2, Mmp14, Shc1, Ang, Pnpla6, Esm1, S1pr1, Epas1, Emcn, Vash1, Kdr, Gja5, Vezf1, Arhgap22, Mfge8, Pde3b, Cspg4, Sox18, Hey1, Egfl7, Hoxa3, Tek, Tnfsf12
RP24-420A20.8	ENSMUSG00000052291	processed_transcript	GO:0002181~cytoplasmic translation	0.00418752	11	Rplp1, Rpl7, Rpl22l1, Rpl35a, Rpl22, Rpl31, Rpl9, Rpl6, Rpl26, Rpl8, Rpl15
Fcnaos	ENSMUSG00000052403	antisense	GO:0006954~inflammatory response	8.08884e-08	51	Tlr13, Ptafr, C5ar1, Kdm6b, Axl, Dab2ip, Cyba, Ccl7, Pf4, Tpsb2, Ccrl2, Il1a, Gper1, Chil1, Lat, Mecom, Naip2, Nr1h4, Ms4a2, Crlf2, C5ar2, Ccl6, C3, Tlr7, Afap1l2, Nrros, Gsdmd, Cxcr6, Pla2g7, Slc11a1, Cxcr3, Fpr2, Cd14, Bmp6, Pycard, Ggt5, Ccl9, C3ar1, Ccl8, Tlr2, Ackr2, Nlrc4, Casp4, Hck, Nos2, Ecm1, Csf1r, Tspan2, Il10, Cspg4, Ncf1
Fcnaos	ENSMUSG00000052403	antisense	GO:0045087~innate immune response	4.425e-05	47	Tlr13, Tlr7, C1qa, Fcgr1, Axl, Oas1a, Trim32, Nrros, Gsdmd, Dab2ip, Map4k2, Irak1, Mavs, Masp1, Cyba, Cfp, Oasl1, Cd14, Ptk2, Ly9, Trem2, Yes1, Serping1, Pycard, Hmgb3, Card9, Atg9a, Unc93b1, Gper1, C1qb, Ang, Tlr2, Clec4d, Tyrobp, C1qc, Nlrc4, Naip2, Casp4, Hck, Nr1h4, Csf1r, Tnfaip8l2, Fcna, Fcer1g, Clec4n, C3, Nlrx1
Fcnaos	ENSMUSG00000052403	antisense	GO:0001525~angiogenesis	0.000382177	38	Col4a1, Mmrn2, Col4a2, Efnb2, Unc5b, Wasf2, Ptprb, Dab2ip, Mmp2, Meox2, Srpk2, Tnfaip2, Cxcr3, Dll4, Tie1, Ptk2, Hspg2, Robo4, Pecam1, Mmp14, Hoxa7, Ang, Fzd8, Esm1, Mcam, Emcn, Epas1, Ecm1, Vash1, Anpep, Gja5, Sat1, Enpep, Arhgap22, Cspg4, Hey1, Egfl7, Tnfsf12
Fcnaos	ENSMUSG00000052403	antisense	GO:0002376~immune system process	0.00318722	47	Tlr13, Tlr7, C1qa, Fcgr1, Axl, Nrros, Gsdmd, Dab2ip, Map4k2, Irak1, Mavs, Masp1, Cd300ld, Cfp, Oasl1, Cd14, Prkcb, Cd300d, Ly9, Serping1, Pycard, Hmgb3, Card9, Unc93b1, H2-T23, Gper1, Adgre1, C1qb, Tlr2, Lat, Clec4d, C1qc, Lst1, Nlrc4, Naip2, Casp4, Hck, Nr1h4, Csf1r, Tnfaip8l2, Fcna, Cd300a, Clec4n, Pirb, Tnfsf13, Nlrx1, C3
Fcnaos	ENSMUSG00000052403	antisense	GO:0006935~chemotaxis	0.0828342	18	Ptafr, C5ar1, Ccl9, Cxcl16, Ccrl2, C3ar1, Cmtm7, Ccl8, Cmtm3, Rac2, Cxcr6, Ackr2, Ccl7, Fpr2, Cxcr3, C5ar2, Ccl6, Pf4
Fcnaos	ENSMUSG00000052403	antisense	GO:0007166~cell surface receptor signaling pathway	0.0960921	23	Cd3g, Cd53, Cd3d, Fcgr1, Cd9, Tspan15, Fcgr2b, Fcer1a, Celsr2, Adgre1, Fzd8, Tspan7, Tspan13, Col4a3, Sema6a, Fcgr3, Cxcr3, Ms4a2, Tspan2, Gipr, Fcer1g, Tspan9, Cd37
Fcnaos	ENSMUSG00000052403	antisense	GO:0009617~response to bacterium	0.0915445	10	Pycard, Fcgr1, Slc11a1, Fcgr2b, Cd14, Irf8, Tlr2, Mecom, Casp1, Ncf1
RP24-66I20.1	ENSMUSG00000052724	antisense	GO:0002376~immune system process	2.78922e-05	53	Tlr13, Dbnl, Cd180, Cfp, Cd84, Myo1g, Cd300d, Serping1, Lrmp, Card9, Unc93b1, Lat2, C1qb, Themis2, Tlr6, Lat, C1qc, Cd300lb, Naip2, Tnfaip8l2, Cd300a, Pirb, Tlr1, Tlr7, C1qa, Fcgr1, Gpr183, Nrros, Anxa1, Gsdmd, Cd300ld, Lyn, Ly96, Tfeb, Ly9, Pstpip1, Pycard, Ly86, Adgre1, Irf5, Tlr2, Psmb8, Cd5l, Lst1, H2-D1, Lgals3, Casp4, Hck, Clec4a2, Csf1r, Cd86, Csk, Btk
RP24-66I20.1	ENSMUSG00000052724	antisense	GO:0006954~inflammatory response	0.000415857	42	Tlr13, Tlr7, Ccl4, Ptafr, Tnf, Kdm6b, Afap1l2, Tgfb1, Nrros, Gsdmd, Anxa1, Cd180, Cyba, Pla2g7, Ccl5, Slc11a1, Cxcr3, Lyn, Ly96, Pstpip1, Bmp6, Pycard, Ly86, Aif1, Hyal1, C3ar1, Tlr2, Themis2, Tlr6, Cd5l, Lat, Naip2, Casp4, Hck, Csf1r, Chst1, Tspan2, Crlf2, Lipa, Cnr2, Tlr1, Ncf1
RP24-66I20.1	ENSMUSG00000052724	antisense	GO:0045087~innate immune response	0.00186017	42	Tlr13, Tlr7, C1qa, Fcgr1, Fes, Nrros, Gsdmd, Anxa1, Cd180, Cyba, Cfp, Cd84, Lyn, Ly96, Ly9, Trem2, Yes1, Serping1, Pstpip1, Pycard, Ly86, Card9, Atg9a, Unc93b1, Irf5, C1qb, Tlr2, Tlr6, C1qc, Tyrobp, Lgals3, Naip2, Casp4, Hck, Clec4a2, Csf1r, Tnfaip8l2, Matk, Fcer1g, Csk, Btk, Tlr1
RP24-66I20.1	ENSMUSG00000052724	antisense	GO:0050766~positive regulation of phagocytosis	0.0372816	12	Cyba, Pycard, Bcr, Fcgr1, Fcgr3, Slc11a1, Sirpa, Tnf, Fcer1g, Pros1, Mfge8, Dock2
RP24-66I20.1	ENSMUSG00000052724	antisense	GO:0002250~adaptive immune response	0.0408384	18	Ctss, Dbnl, Unc93b1, Lat2, Adgre1, Gpr183, Anxa1, Lat, Clec4a2, Cd84, Myo1g, Lyn, Pirb, Cd86, Tfeb, Ly9, Csk, Btk
RP24-66I20.1	ENSMUSG00000052724	antisense	GO:0030036~actin cytoskeleton organization	0.0453816	23	Coro1c, Bcr, Sdcbp, Pfn1, Pdlim4, Diaph1, Cln3, Actr2, Tmsb4x, Phactr4, Rac2, Epb41l5, Coro1a, Taok2, Tmsb10, Enah, Cap1, Capzb, Wdr1, Wasl, Dock2, Iqsec1, Rhog
RP24-66I20.1	ENSMUSG00000052724	antisense	GO:0006911~phagocytosis, engulfment	0.0438635	8	Bin2, Aif1, Fcgr1, Fcgr3, Sirpa, Fcer1g, Mfge8, Trem2
RP24-66I20.1	ENSMUSG00000052724	antisense	GO:0007015~actin filament organization	0.0530653	15	Was, Sirpa, Diaph1, Emp2, Actr2, Tmsb4x, Coro1a, Rac2, Actr3, Tmsb10, Enah, Lmod1, Casp4, Wasl, Cfl1
RP24-66I20.1	ENSMUSG00000052724	antisense	GO:0034314~Arp2/3 complex-mediated actin nucleation	0.0836115	7	Actr3, Arpc4, Arpc2, Arpc1b, Actr2, Arpc5, Arpc3
RP23-36P22.8	ENSMUSG00000053353	antisense	GO:0002376~immune system process	1.59137e-10	74	Eomes, Aim2, H2-DMb1, Tnfrsf13b, Syk, Naip5, Cd180, Prkcq, Mavs, Irak1, Pik3cg, Cd84, Myo1g, Oasl1, Cd300d, Prkcb, Cd300lg, Serping1, Lrmp, Sh2d1b1, Card9, Unc93b1, Clec5a, Lat2, C1qb, Themis2, Kcnn4, Tlr6, Lat, C1qc, Naip6, Naip2, Cd300a, Tnfaip8l2, Fcmr, Havcr2, Pirb, Dhx58, Slamf7, Tlr1, Tlr7, C1qa, Ptpn22, Gpr183, Nrros, Anxa1, Cfd, Tec, Sit1, Lyn, Ly96, Ly9, Pstpip1, Pycard, Ticam2, Ly86, Ad…
RP23-36P22.8	ENSMUSG00000053353	antisense	GO:0045087~innate immune response	9.9786e-07	58	Jak1, Aim2, Syk, Naip5, Cd180, Mavs, Irak1, Cyba, Cd84, Oasl1, Serping1, Sh2d1b1, Card9, Unc93b1, Clec5a, C1qb, Tlr6, C1qc, Tyrobp, Naip6, Naip2, Tnfaip8l2, Cybb, Fcer1g, Havcr2, Dhx58, Slamf7, Tlr1, Tlr7, C1qa, Trim32, Nrros, Anxa1, Cfd, Blk, Tec, Lyn, Ly96, Ly9, Trem2, Pstpip1, Yes1, Pycard, Trim59, Ticam2, Ly86, App, Irf5, Tlr2, Prdm1, Lgals3, Klrk1, Hck, Clec4a2, Csf1r, Matk, Csk, Btk
RP23-36P22.8	ENSMUSG00000053353	antisense	GO:0002250~adaptive immune response	2.8892e-06	28	Eomes, Gpr183, Tnfrsf13b, Syk, Anxa1, Cd84, Myo1g, Sit1, Tec, Prkcb, Lyn, Ly9, Ctss, Sh2d1b1, Unc93b1, Lat2, Adgre1, Lat, Prdm1, Klrk1, Cd79b, Clec4a2, Pirb, Havcr2, Cd86, Csk, Btk, Slamf7
RP23-36P22.8	ENSMUSG00000053353	antisense	GO:0050853~B cell receptor signaling pathway	2.79174e-06	16	Nckap1l, Nfam1, Lat2, Ptprc, Syk, Ptpn6, Klhl6, Cd79b, Blk, Tec, Prkcb, Vav3, Lyn, Bcar1, Rftn1, Plcg2
RP23-36P22.8	ENSMUSG00000053353	antisense	GO:0042102~positive regulation of T cell proliferation	0.000583504	18	Nckap1l, Spn, Ccdc88b, Aif1, Efnb1, Ptprc, Tnfsf13b, Tfrc, Anxa1, Sash3, Coro1a, Prkcq, Ccl5, Dnaja3, Card11, Havcr2, Cd86, Ccr7
RP23-36P22.8	ENSMUSG00000053353	antisense	GO:0006954~inflammatory response	0.00127995	47	Sema7a, Tlr7, Ptafr, Aim2, Tgfb1, Nrros, Naip5, Prkcq, Anxa1, Cd180, Cyba, Pik3cg, Pla2g7, Ccl5, Slc11a1, Cxcr3, Lyn, Ccr5, Nfkbid, Ly96, Pstpip1, Bmp6, Pycard, Ticam2, Ly86, Aif1, C3ar1, Tlr2, Themis2, Tlr6, Cd5l, Lat, Cd40, Naip6, Naip2, Hck, Csf1r, Chst1, Cybb, Havcr2, Ccl22, Lipa, Tnfrsf26, Cnr2, Ccr7, Tlr1, Ncf1
RP23-36P22.8	ENSMUSG00000053353	antisense	GO:0035556~intracellular signal transduction	0.0276518	51	Mlxipl, Dvl1, Lcp2, Jak1, Syk, Ptpn6, Prkcq, Tns2, Adcy4, Prkcb, Map4k1, Plek, Twf2, Tns1, Lat2, Shc1, Pkn3, Lat, Plcl2, Adcy7, Gpr155, Vav3, Plcg1, Nrbp2, Plcg2, Bcr, Nfam1, Mknk2, Blnk, Dok1, Gna13, Rab40b, Tec, Lyn, Akt2, Arhgap45, Npr2, Adcy3, Oxsr1, Gpr182, Cdc42bpg, Vav1, Rgs14, Dgkd, Plcb2, Prkce, Sh2b2, Rps6ka1, Nrg4, Csk, Btk
RP23-36P22.8	ENSMUSG00000053353	antisense	GO:0042742~defense response to bacterium	0.0338793	18	Spn, Adamts5, Elane, Lyz2, Syk, Slamf8, Tlr6, Naip5, Mavs, Stab2, Naip6, Naip2, Slc11a1, H2-M3, Irf8, Fcer1g, Tlr1, Ncf1
RP23-36P22.8	ENSMUSG00000053353	antisense	GO:0007169~transmembrane receptor protein tyrosine kinase signaling pathway	0.0455803	19	Stap1, Lcp2, Jak1, Tom1l1, Syk, Lat, Dok2, Hck, Dok1, Blk, Csf1r, Ephb4, Matk, Tec, Flt1, Lyn, Csk, Btk, Yes1
RP23-36P22.8	ENSMUSG00000053353	antisense	GO:0050776~regulation of immune response	0.058075	11	Spn, Fcgr3, Sh2b2, Dennd1b, Card11, Fcer1g, Hcst, Tnfsf13b, Syk, Clec12a, Cd40
RP23-36P22.8	ENSMUSG00000053353	antisense	GO:0006935~chemotaxis	0.0778634	20	Nckap1l, Ptafr, Cxcl16, C3ar1, Cmtm7, Ecscr, Rac2, Il16, S1pr1, Lsp1, Pik3cg, Ccl5, Cxcr4, Cxcr3, Flt1, Lyn, Ccr5, Ccl22, Dock2, Ccr7
RP23-271B13.1	ENSMUSG00000054510	lincRNA	GO:0002376~immune system process	1.40607e-17	96	Tlr13, Aim2, Eomes, Axl, Tnfrsf17, Tnfrsf13b, Syk, Naip5, Prkcq, Cd180, Dab2ip, Masp1, Pik3cg, Cfp, Cd84, Ctla4, Myo1g, Cracr2a, Oasl1, Cd300d, Prkcb, Serping1, Cd79a, Hmgb3, Cd4, Lrmp, Card9, Lat2, Unc93b1, C1qb, Kcnn4, Tlr6, Zap70, Lat, C1qc, Naip6, Cd300lb, Naip2, Dcstamp, Cd300a, Fcna, Tnfaip8l2, Fcmr, Clec4n, Havcr2, Pirb, Tnfsf13, Itk, Slamf7, C3, Tlr1, Tlr7, C1qa, Fcgr1, Cd1d1, Ptpn22, Gpr…
RP23-271B13.1	ENSMUSG00000054510	lincRNA	GO:0006954~inflammatory response	4.06756e-15	78	Tlr13, Ptafr, C5ar1, Aim2, Axl, Naip5, Prkcq, Stab1, Cd180, Dab2ip, Cyba, Pik3cg, Ccl5, Ccl3, Ccr5, Nfkbid, Pf4, Tpsb2, Aif1, P2rx7, Ccrl2, Il1a, Tlr6, Zap70, Lat, Naip6, Naip2, Cybb, Ms4a2, Crlf2, Havcr2, Cxcl13, Tnfrsf14, C5ar2, Lipa, Ccl6, Ccr7, Cnr2, C3, Tlr1, Tlr7, Plp1, Tnf, Afap1l2, Gsdmd, Nrros, Cxcr6, Pla2g7, Slc11a1, Cxcr3, Fpr2, Pstpip1, Pycard, Tlr4, Ticam2, Ly86, C3ar1, Ggt5, Ccl9, C…
RP23-271B13.1	ENSMUSG00000054510	lincRNA	GO:0045087~innate immune response	3.19751e-11	74	Tlr13, Jak1, Aim2, Axl, Syk, Oas1a, Naip5, Cd180, Dab2ip, Masp1, Cyba, Cfp, Cd84, Oasl1, Ptk2, Fbxo9, Serping1, Hmgb3, Card9, Atg9a, Unc93b1, C1qb, Ang, Tlr6, Zap70, Tyrobp, C1qc, Naip6, Naip2, Tnfaip8l2, Fcna, Cybb, Fcer1g, Clec4n, Havcr2, Jchain, Itk, Slamf7, C3, Tlr1, Tlr7, C1qa, Fcgr1, Cd1d1, Trim32, Gsdmd, Nrros, Cfd, Blk, Tec, Ly9, Yes1, Trem2, Pstpip1, Ptk2b, Pycard, Tlr4, Ticam2, Ly86, Ir…
RP23-271B13.1	ENSMUSG00000054510	lincRNA	GO:0002250~adaptive immune response	2.40508e-10	36	Eomes, Gpr183, Tnfrsf17, Tnfrsf13b, Syk, Tnfrsf11a, Cd84, Cracr2a, Myo1g, Ctla4, Sit1, Tec, Prkcb, Ly9, Ptk2b, Cd79a, Ctss, Cd4, Lat2, Unc93b1, H2-T23, Adgre1, Cd8a, Zap70, Lat, Clec4d, Cd79b, Clec4a2, Clec4n, Cd8b1, Pirb, Havcr2, Jchain, Itk, Slamf7, Btk
RP23-271B13.1	ENSMUSG00000054510	lincRNA	GO:0006955~immune response	7.87715e-10	53	Was, Lcp2, Vtn, Tnfrsf11a, Cma1, Cd28, Ccl5, Ctla4, Oasl1, Ccl3, Ccr5, Pf4, Enpp1, Ltb, Cd4, Il1a, P2ry14, Tnfsf13b, Tlr6, Lat, Zap70, Ms4a2, Cxcl13, Tnfsf13, Ccl6, Ccr7, Tlr1, Tnfsf12, Tlr7, Fyb, Fcgr2b, Tnf, Tnfsfm13, Nrros, Blnk, Osm, Prg2, Irf8, Ctss, Vav1, Tnfsf14, Ccl9, Mcpt4, Ccl8, Tlr2, Lst1, Cxcl2, Fth1, March1, Il10, Ccl22, Tnfrsf1b, Tnfrsf26
RP23-271B13.1	ENSMUSG00000054510	lincRNA	GO:0050853~B cell receptor signaling pathway	1.56894e-07	18	Nckap1l, Nfam1, Lat2, Ptprc, Syk, Zap70, Ptpn6, Klhl6, Cd79b, Blk, Ctla4, Tec, Prkcb, Bcar1, Lck, Rftn1, Plcg2, Cd79a
RP23-271B13.1	ENSMUSG00000054510	lincRNA	GO:0007166~cell surface receptor signaling pathway	1.83643e-07	42	Cd53, Itgal, Fcgr1, Tspan15, Fcgr2b, Fcer1a, Fgfrl1, Tnfrsf13b, Tspan13, Syk, Sema6a, Fcgr3, Cxcr3, Erbb2, Pth1r, Tspan9, Tspan12, Ptk2b, Cd79a, Cd3e, Cd3g, Spn, Vipr2, Cd4, Cd3d, Cd9, Cd22, Adgre1, Smo, Tspan7, Cd8a, Cd79b, Ms4a2, Tspan2, Fcer1g, Gipr, Cxcl13, Lck, Tnfrsf1b, Cd37, Agt, Mapkapk3
RP23-271B13.1	ENSMUSG00000054510	lincRNA	GO:0042102~positive regulation of T cell proliferation	4.93658e-06	22	Cd3e, Nckap1l, Spn, Cd4, Ccdc88b, Itgal, Aif1, Cd1d1, Efnb1, Ptprc, Tnfsf13b, Sash3, Coro1a, Prkcq, Adk, Cd28, Cd6, Ccl5, Card11, Havcr2, Cd80, Ccr7
RP23-271B13.1	ENSMUSG00000054510	lincRNA	GO:0006935~chemotaxis	1.05424e-05	30	Ptafr, Ackr4, C5ar1, Cmtm3, Cxcr6, Pik3cg, Ccl5, Fpr2, Cxcr3, Ccl3, Cmklr1, Ccr5, Dock2, Pf4, Nckap1l, Ccl9, C3ar1, Cxcl16, Ccrl2, Cmtm7, Ccl8, Rac2, Cxcl2, Cxcr4, Cklf, Cxcl13, C5ar2, Ccl22, Ccl6, Ccr7
RP23-271B13.1	ENSMUSG00000054510	lincRNA	GO:0042742~defense response to bacterium	3.46553e-05	25	Fcgr1, Tnf, Syk, Stab1, Naip5, Stab2, Prg2, Slc11a1, Irf8, Spn, Slamf8, Lyz2, Lyz1, Tlr6, Clec4d, Naip6, Nlrc4, Naip2, H2-M3, Fcer1g, Il10, Tnfrsf14, Cxcl13, Tlr1, Ncf1
RP23-271B13.1	ENSMUSG00000054510	lincRNA	GO:0030593~neutrophil chemotaxis	5.83594e-05	20	Nckap1l, Vav1, C5ar1, Ccl9, Ccl8, Itga1, Prex1, Syk, Itgb2, Lgals3, Csf3r, Itgam, Cxcl2, Ccl5, Fcgr3, Ccl3, Cklf, Fcer1g, Ccl22, Ccl6
RP23-271B13.1	ENSMUSG00000054510	lincRNA	GO:0007229~integrin-mediated signaling pathway	0.000315458	24	Itgal, Plp1, Vav1, Fermt3, Itgb7, Itga4, Itga1, Itgb2, Syk, Lat, Fermt2, Tyrobp, Itgam, Itgax, Itgad, Tec, Fcer1g, Itga7, Bcar1, Adam8, Ptk2, Ptk2b, Itga6, Plek
RP23-271B13.1	ENSMUSG00000054510	lincRNA	GO:0045576~mast cell activation	0.000666305	9	Tlr4, Fcgr3, Lcp2, Fyb, Fcgr2b, Rhoh, Cd48, Fcer1g, Mrgprx2
RP23-271B13.1	ENSMUSG00000054510	lincRNA	GO:0050850~positive regulation of calcium-mediated signaling	0.0011732	11	Cd3e, Cd4, Itgal, Fcer1a, Ccl3, P2rx4, Syk, Cd8a, Zap70, Trem2, Cdh13
RP23-271B13.1	ENSMUSG00000054510	lincRNA	GO:0007169~transmembrane receptor protein tyrosine kinase signaling pathway	0.00117418	24	Stap1, Lcp2, Jak1, Tom1l1, Ret, Syk, Zap70, Lat, Gfra2, Hck, Dok1, Dok4, Blk, Csf1r, Ephb4, Matk, Tec, Erbb2, Shc2, Lck, Cspg4, Itk, Btk, Yes1
RP23-271B13.1	ENSMUSG00000054510	lincRNA	GO:0050766~positive regulation of phagocytosis	0.00112326	16	Pycard, Fcgr1, Sirpa, Fcgr2b, Tnf, Sirpb1a, Cyba, Camk1d, Slc11a1, Fcgr3, Fcer1g, Pros1, Dock2, Ptk2, Ccr7, C3
RP23-271B13.1	ENSMUSG00000054510	lincRNA	GO:0031295~T cell costimulation	0.00209334	12	Cd3e, Spn, Cd28, Tnfsf14, Card11, Efnb2, Efnb1, Tnfrsf14, Cd80, Tnfsf13b, Cd5, Cav1
RP23-271B13.1	ENSMUSG00000054510	lincRNA	GO:0070269~pyroptosis	0.00323106	8	Naip6, Nlrc4, Casp4, Naip2, Aim2, Naip5, Gsdmd, Casp1
RP23-271B13.1	ENSMUSG00000054510	lincRNA	GO:0007160~cell-matrix adhesion	0.00317738	19	Itgal, Vtn, Sirpa, Itgb7, Emp2, Itga4, Tmem8b, Hpse, Itga1, Bcam, Itgb2, Cd96, Fermt2, Npnt, Cd63, Nid2, Adam8, Agt, Itga6
RP23-271B13.1	ENSMUSG00000054510	lincRNA	GO:0050731~positive regulation of peptidyl-tyrosine phosphorylation	0.00385238	23	Cd3e, Tlr4, Cd4, Arrb2, Vtn, Fcer1a, Hcls1, Ghr, Syk, Osm, Cav2, Sema4d, Efna5, Tec, Tnfrsf14, Cspg4, Cd80, Ehd4, Cd44, Ptk2b, Agt, Yes1, Trem2
RP23-271B13.1	ENSMUSG00000054510	lincRNA	GO:0050718~positive regulation of interleukin-1 beta secretion	0.00408404	10	Pycard, Casp4, P2rx7, Ccl3, Aim2, Ccr5, Ccr7, Gsdmd, Panx1, Casp1
RP23-271B13.1	ENSMUSG00000054510	lincRNA	GO:0050715~positive regulation of cytokine secretion	0.00414572	13	Htr2b, P2rx7, Tnf, Cd300d, Scamp5, Clec4n, Il10, Il1a, Tlr2, Syk, Panx1, Agt, Casp1
RP23-271B13.1	ENSMUSG00000054510	lincRNA	GO:0050830~defense response to Gram-positive bacterium	0.0133445	18	P2rx7, Card9, C5ar1, Hist2h2be, Tnf, H2-T23, Scd1, Ang, Tlr2, Lyz2, Lyz1, Gsdmd, Il27ra, Hck, Tnfrsf14, Havcr2, Myo1f, Ncf1
RP23-271B13.1	ENSMUSG00000054510	lincRNA	GO:0019722~calcium-mediated signaling	0.0171992	13	Htr2b, Tpcn2, Tnf, Cxcr3, Cxcr4, Lat2, Ccl3, Drd, Ccr5, Plcg1, Kiss1r, Rcan2, Lat
RP23-271B13.1	ENSMUSG00000054510	lincRNA	GO:0001525~angiogenesis	0.0247106	42	Col4a1, Mmrn2, Rasip1, Col4a2, Efnb2, Sox17, Syk, Dab2ip, Mmp2, Pik3cg, Plau, Gna13, Ephb4, Cxcr3, Hs6st1, Tnfaip2, Tie1, Tspan12, Ptk2, Ptk2b, Hspg2, Robo4, Nos3, Mmp14, Hoxa7, Ang, Mcam, Epas1, Emcn, Hmox1, Anpep, Gja5, Sat1, Arhgap22, Adam8, Pde3b, Cspg4, Cav1, Hey1, Mmp19, Egfl7, Tnfsf12
RP23-271B13.1	ENSMUSG00000054510	lincRNA	GO:0006911~phagocytosis, engulfment	0.028085	9	Bin2, Aif1, Fcgr1, Fcgr3, Fcgr2b, Sirpa, Treml4, Fcer1g, Trem2
RP23-271B13.1	ENSMUSG00000054510	lincRNA	GO:0002224~toll-like receptor signaling pathway	0.028085	9	Tlr4, Tlr7, Unc93b1, Tlr8, Tlr2, Tlr6, Cd180, Mapkapk3, Tlr1
RP23-271B13.1	ENSMUSG00000054510	lincRNA	GO:0050776~regulation of immune response	0.0272939	12	Spn, Fcgr1, Fcgr3, Sh2b2, Card11, Cd1d1, Fcer1g, Tnfsf13, Hcst, Tnfsf13b, Syk, Clec12a
RP23-271B13.1	ENSMUSG00000054510	lincRNA	GO:0007204~positive regulation of cytosolic calcium ion concentration	0.034741	23	Gpr35, C5ar1, C3ar1, Cacna1a, Nmb, Pik3cg, Cxcl2, Gna13, Fpr2, Cxcr3, Ccl3, Pth1r, Gipr, Gng3, Cxcl13, Ccr5, C5ar2, Gna15, Ptk2b, Agt, Plcg2, Fkbp1b, Kng2
RP23-271B13.1	ENSMUSG00000054510	lincRNA	GO:0038083~peptidyl-tyrosine autophosphorylation	0.0372546	13	Jak1, Syk, Zap70, Hck, Blk, Matk, Tec, Lck, Ptk2, Itk, Btk, Yes1, Ptk2b
RP23-271B13.1	ENSMUSG00000054510	lincRNA	GO:0032729~positive regulation of interferon-gamma production	0.0372546	13	Cd3e, Pycard, Tlr4, Ticam2, Slc11a1, H2-M3, Il18r1, Tnf, Runx1, Irf8, Havcr2, Sash3, Il27ra
RP23-271B13.1	ENSMUSG00000054510	lincRNA	GO:0032496~response to lipopolysaccharide	0.0419917	33	Ptafr, Srr, C5ar1, Tnf, Ptpn22, Cnp, Nlrc3, Tnfrsf11a, Cd6, Dcn, Il10ra, Slc11a1, Mta1, Pf4, Tlr4, Palm3, P2rx7, Maob, Tlr2, Cd96, Casp1, Cxcl2, Ncf2, Alad, Tnfrsf14, Cxcl13, Tnfrsf1b, Tnfrsf26, Cnr2, Ccr7, Mapkapk3, Plcg2, Kcnj8
RP23-271B13.1	ENSMUSG00000054510	lincRNA	GO:0045086~positive regulation of interleukin-2 biosynthetic process	0.0574609	7	Cd3e, Cd28, Card11, Cd1d1, Il1a, Prkcq, Stat5a
RP23-271B13.1	ENSMUSG00000054510	lincRNA	GO:0048247~lymphocyte chemotaxis	0.0869218	9	Ccl5, Ccl9, Cxcl16, Ccl3, Cklf, Ccl8, Adam8, Ccl22, Ccl6
RP23-271B13.1	ENSMUSG00000054510	lincRNA	GO:0016042~lipid catabolic process	0.0933384	18	Nceh1, Galc, Napepld, Mgll, Pnpla8, Lpl, Adora1, Pla2g7, Pld3, Pla2g2d, Ces1d, Pla1a, Plcg1, Lipa, Pld4, Pnpla3, Daglb, Plcg2
RP23-271B13.1	ENSMUSG00000054510	lincRNA	GO:0050870~positive regulation of T cell activation	0.0935708	8	Cd3e, Pycard, Cd4, Ccdc88b, Card11, Lck, Prkcq, Coro1a
RP23-271B13.1	ENSMUSG00000054510	lincRNA	GO:0019432~triglyceride biosynthetic process	0.0918727	7	Mogat1, Lpin3, Lpl, Gpat4, Lpin1, Dgat1, Pnpla3
RP23-413D8.2	ENSMUSG00000054556	antisense	GO:0001937~negative regulation of endothelial cell proliferation	0.033629	5	Rgcc, Cav2, Sparc, Cav1, Synj2bp
AC171318.1	ENSMUSG00000054618	lincRNA	GO:0006954~inflammatory response	1.16131e-06	34	Tlr13, Tlr7, Ptafr, C5ar1, Tnf, Axl, Nrros, Cd180, Stab1, Pla2g7, Slc11a1, Tlr4, Ticam2, P2rx7, Ccl9, C3ar1, Ccrl2, Il1a, Tlr2, Nlrc4, Naip6, Naip2, Camk1d, Hck, Cxcl2, Cybb, Havcr2, Adam8, C5ar2, Tnfrsf1b, Lipa, Cnr2, Tlr1, Ncf1
AC171318.1	ENSMUSG00000054618	lincRNA	GO:0002376~immune system process	6.24676e-07	39	Tlr13, Tlr7, Fcgr1, Axl, Syk, Nrros, Cd180, Masp1, Cd300ld, Cd84, Myo1g, Prkcb, Cd300d, Ly9, Tlr4, Ticam2, Hmgb3, Unc93b1, Lat2, Adgre1, Irf5, C1qb, Tlr2, Clec4d, C1qc, Cd300lh, Nlrc4, Naip6, Cd300lb, Lgals3, Naip2, Hck, Cd300a, Zc3hav1, Pirb, Havcr2, Slamf7, Btk, Tlr1
AC171318.1	ENSMUSG00000054618	lincRNA	GO:0045087~innate immune response	2.4362e-06	34	Tlr13, Tlr7, Fcgr1, Jak1, Axl, Syk, Nrros, Cd180, Masp1, Cd84, Ly9, Trem2, Tlr4, Ticam2, Hmgb3, Unc93b1, Irf5, C1qb, Tlr2, Clec4d, C1qc, Tyrobp, Nlrc4, Lgals3, Naip6, Naip2, Hck, Cybb, Fcer1g, Zc3hav1, Havcr2, Btk, Slamf7, Tlr1
AC171318.1	ENSMUSG00000054618	lincRNA	GO:0030593~neutrophil chemotaxis	0.000671467	12	Nckap1l, Lgals3, Cxcl2, Slc37a4, Fcgr3, Vav1, C5ar1, Ccl9, Vav3, Fcer1g, Syk, Itgb2
AC171318.1	ENSMUSG00000054618	lincRNA	GO:0042742~defense response to bacterium	0.000734075	14	Fcgr1, Tnf, Syk, Lyz2, Stab1, Clec4d, Stab2, Nlrc4, Naip6, Naip2, Slc11a1, Fcer1g, Tlr1, Ncf1
AC171318.1	ENSMUSG00000054618	lincRNA	GO:0002250~adaptive immune response	0.00121246	15	Ctss, Tnfrsf11a, Cd84, Myo1g, Lat2, Unc93b1, Prkcb, Adgre1, Havcr2, Pirb, Syk, Ly9, Slamf7, Clec4d, Btk
AC171318.1	ENSMUSG00000054618	lincRNA	GO:0050766~positive regulation of phagocytosis	0.0210647	9	Camk1d, Fcgr1, Fcgr3, Slc11a1, Sirpa, Tnf, Fcer1g, Pros1, Dock2
AC171318.1	ENSMUSG00000054618	lincRNA	GO:0007200~phospholipase C-activating G-protein coupled receptor signaling pathway	0.0211342	8	C5ar1, C3ar1, Pth1r, Ntsr2, Esr1, C5ar2, Kiss1r, Gna15
AC171318.1	ENSMUSG00000054618	lincRNA	GO:0032755~positive regulation of interleukin-6 production	0.0366428	9	Tlr4, Tlr7, Ticam2, P2rx7, Tnf, Fcer1g, Il1a, Tlr2, Rab7b
AC171318.1	ENSMUSG00000054618	lincRNA	GO:0070542~response to fatty acid	0.0454669	6	Tlr4, Tbxas1, Alad, Scd1, Tlr2, Pon1
AC171318.1	ENSMUSG00000054618	lincRNA	GO:0050830~defense response to Gram-positive bacterium	0.0517232	10	Hck, P2rx7, C5ar1, Tnf, Scd1, Havcr2, Tlr2, Lyz2, Myo1f, Ncf1
AC171318.1	ENSMUSG00000054618	lincRNA	GO:0002224~toll-like receptor signaling pathway	0.0543129	6	Tlr4, Tlr7, Unc93b1, Tlr2, Cd180, Tlr1
AC171318.1	ENSMUSG00000054618	lincRNA	GO:0007229~integrin-mediated signaling pathway	0.0560324	11	Itgax, Vav1, Itgad, Fermt3, Vav3, Fcer1g, Adam8, Syk, Itgb2, Tyrobp, Plek
RP23-469H5.1	ENSMUSG00000056145	lincRNA	GO:0002376~immune system process	8.11131e-27	62	Zbp1, Btla, Tnfrsf13c, Eomes, Aim2, H2-DMb1, Tnfrsf13b, Syk, Naip5, Psmb9, Pik3cg, Myo1g, Mx1, Cracr2a, Ctla4, Prkcb, Cd79a, Cd4, Nlrp1b, Lrmp, Il34, Zap70, Lat, Bag6, Naip6, Naip2, Pglyrp2, Fcmr, Lax1, Itk, Slamf7, Tlr1, Polr3b, Ptpn22, Gpr183, H2-Q7, Tmem173, H2-Aa, Cfd, Prg2, Sp110, Samhd1, Sit1, Tec, Ly9, Ptk2b, Cd3e, Ticam2, Ly86, H2-T23, Pik3cd, Tlr2, Cd8a, Cd5l, Cd40, Prdm1, Cd7, Cd79b, Kl…
RP23-469H5.1	ENSMUSG00000056145	lincRNA	GO:0002250~adaptive immune response	1.07537e-20	31	Tnfrsf13c, Btla, Eomes, Gpr183, Tnfrsf13b, Syk, Cracr2a, Ctla4, Myo1g, Sit1, Tec, Prkcb, Ly9, Ptk2b, Cd79a, Cd4, H2-T23, Pik3cd, Cd8a, Lat, Zap70, Prdm1, Cd7, Klrk1, Cd79b, Cd8b1, Lax1, Jchain, Itk, Slamf7, Btk
RP23-469H5.1	ENSMUSG00000056145	lincRNA	GO:0006955~immune response	1.91188e-11	31	H2-Eb2, Lta, Fyb, Lcp2, H2-DMb1, H2-DMb2, H2-Aa, Prg2, Cd28, Ccl5, Ctla4, Irf8, Ccr5, Cd27, Ltb, Cd4, H2-Ob, Vav1, Tlr2, Ctsw, Lat, Zap70, H2-Oa, March1, Cxcr5, Lax1, Il10, Cxcl13, Tnfrsf26, Ccr7, Tlr1
RP23-469H5.1	ENSMUSG00000056145	lincRNA	GO:0050853~B cell receptor signaling pathway	2.19498e-11	15	Nckap1l, Ptprc, Syk, Zap70, Ptpn6, Cd19, Klhl6, Cd79b, Blk, Ctla4, Tec, Prkcb, Lck, Plcg2, Cd79a
RP23-469H5.1	ENSMUSG00000056145	lincRNA	GO:0042102~positive regulation of T cell proliferation	8.47021e-10	17	Cd3e, Nckap1l, Spn, Ccdc88b, Cd4, Itgal, Aif1, Tnfrsf13c, Ptprc, Rltpr, Sash3, Coro1a, Cd28, Cd6, Ccl5, Card11, Ccr7
RP23-469H5.1	ENSMUSG00000056145	lincRNA	GO:0006954~inflammatory response	2.404e-09	34	Lta, Aim2, Naip5, Ciita, Cxcr6, Pik3cg, Ccl5, Cxcr3, Ccr5, Nfkbid, Cd27, Ticam2, Ly86, Aif1, Nlrp1b, Pik3cd, Tlr2, Il34, Cd5l, Lat, Zap70, Cd40, Naip6, Naip2, Rel, Hdac9, Camk1d, Cybb, Cxcl13, Il10, Tnfrsf26, Cnr2, Ccr7, Tlr1
RP23-469H5.1	ENSMUSG00000056145	lincRNA	GO:0045087~innate immune response	1.43617e-08	34	Zbp1, Polr3b, Jak1, Aim2, Syk, Naip5, Tmem173, Cfd, Sp110, Blk, Mx1, Samhd1, Tec, Ly9, Ptk2b, Ticam2, Ly86, Nlrp1b, Pik3cd, Tlr2, Il34, Zap70, Prdm1, Naip6, Klrk1, Naip2, Rel, Cybb, Lck, Jchain, Itk, Slamf7, Btk, Tlr1
RP23-469H5.1	ENSMUSG00000056145	lincRNA	GO:0007166~cell surface receptor signaling pathway	1.12633e-07	23	Cd3e, Cd3g, Spn, Cd53, Cd4, Itgal, Cd3d, Btla, Pik3cd, Cd22, Tnfrsf13b, Syk, Cd8a, Cd79b, Cxcr3, Adgrg5, Cxcl13, Lck, Cd37, Ptk2b, Agt, Cd79a, Ctf1
RP23-469H5.1	ENSMUSG00000056145	lincRNA	GO:0042113~B cell activation	8.67013e-06	10	Hdac9, Ikzf3, Cxcr5, Prkcb, Lax1, Ms4a1, Pik3cd, Bank1, Cd40, Cd79a
RP23-469H5.1	ENSMUSG00000056145	lincRNA	GO:0032729~positive regulation of interferon-gamma production	3.54839e-05	11	Cd3e, Ticam2, Klrk1, Lta, H2-M3, Il18r1, Irf8, Rltpr, Flt3, Sash3, Il27ra
RP23-469H5.1	ENSMUSG00000056145	lincRNA	GO:0050852~T cell receptor signaling pathway	3.27911e-05	12	Cd3e, Cd28, Lcp2, Fyb, Dennd1b, Ptpn22, Rltpr, Ptprc, Clec2i, Zap70, Itk, Plcg2
RP23-469H5.1	ENSMUSG00000056145	lincRNA	GO:0045060~negative thymic T cell selection	0.000309699	7	Cd3e, Spn, Cd28, Ptprc, Dock2, Zap70, Ccr7
RP23-469H5.1	ENSMUSG00000056145	lincRNA	GO:0042110~T cell activation	0.000879434	9	Cd2, Nlrc3, Cd4, Cd3d, Cd28, Vav1, Card11, Dock2, Cd8a
RP23-469H5.1	ENSMUSG00000056145	lincRNA	GO:0031295~T cell costimulation	0.00089283	8	Cd3e, Spn, Cd28, Tnfrsf13c, Icos, Btla, Card11, Cd5
RP23-469H5.1	ENSMUSG00000056145	lincRNA	GO:0045579~positive regulation of B cell differentiation	0.000994911	7	Nckap1l, Prdm1, Il2rg, Cd27, Syk, Zap70, Ikzf1
RP23-469H5.1	ENSMUSG00000056145	lincRNA	GO:0042742~defense response to bacterium	0.00151747	12	Naip6, Spn, Prg2, Naip2, H2-M3, Irf8, Il10, Cxcl13, Syk, Slamf8, Naip5, Tlr1
RP23-469H5.1	ENSMUSG00000056145	lincRNA	GO:0038083~peptidyl-tyrosine autophosphorylation	0.00199286	9	Blk, Jak1, Tec, Lck, Syk, Zap70, Itk, Ptk2b, Btk
RP23-469H5.1	ENSMUSG00000056145	lincRNA	GO:0030217~T cell differentiation	0.00288463	9	Cd4, Cd3d, Vav1, Rhoh, Ptpn22, Lck, Ptprc, Tbx21, Ikzf1
RP23-469H5.1	ENSMUSG00000056145	lincRNA	GO:0006935~chemotaxis	0.00316143	13	Nckap1l, Pik3cd, Rac2, Il16, Cxcr6, Pik3cg, Ccl5, Cxcr3, Cxcr5, Cxcl13, Ccr5, Dock2, Ccr7
RP23-469H5.1	ENSMUSG00000056145	lincRNA	GO:0050776~regulation of immune response	0.0041233	8	Spn, Tnfrsf13c, Dennd1b, Card11, Hcst, Syk, Tbx21, Cd40
RP23-469H5.1	ENSMUSG00000056145	lincRNA	GO:0042130~negative regulation of T cell proliferation	0.00726347	8	H2-Aa, Spn, Zc3h12d, Ctla4, H2-M3, Btla, Pla2g2d, Ptpn6
RP23-469H5.1	ENSMUSG00000056145	lincRNA	GO:0050870~positive regulation of T cell activation	0.0102815	6	Cd3e, Cd4, Ccdc88b, Card11, Lck, Coro1a
RP23-469H5.1	ENSMUSG00000056145	lincRNA	GO:0046641~positive regulation of alpha-beta T cell proliferation	0.010246	5	Cd3e, Cd28, Ptprc, Syk, Zap70
RP23-469H5.1	ENSMUSG00000056145	lincRNA	GO:0048535~lymph node development	0.0100565	7	Ltb, Lta, Cxcr5, Cxcl13, Flt3, Ccr7, Ikzf1
RP23-469H5.1	ENSMUSG00000056145	lincRNA	GO:0070269~pyroptosis	0.0154005	5	Naip6, Naip2, Nlrp1b, Aim2, Naip5
RP23-469H5.1	ENSMUSG00000056145	lincRNA	GO:0032496~response to lipopolysaccharide	0.0152429	16	Lta, Ptpn22, Tlr2, Cd96, Cd40, Nlrc3, Il10ra, Cd6, Alad, Mta1, Cxcl13, Cd27, Tnfrsf26, Ccr7, Cnr2, Plcg2
RP23-469H5.1	ENSMUSG00000056145	lincRNA	GO:0030183~B cell differentiation	0.0148115	8	Hdac9, Cd79b, Card11, Ptprc, Flt3, Plcg2, Cd79a, Ikzf1
RP23-469H5.1	ENSMUSG00000056145	lincRNA	GO:0007169~transmembrane receptor protein tyrosine kinase signaling pathway	0.0144908	11	Blk, Lcp2, Jak1, Tec, Lck, Flt3, Syk, Zap70, Itk, Lat, Btk
RP23-469H5.1	ENSMUSG00000056145	lincRNA	GO:0032735~positive regulation of interleukin-12 production	0.014876	6	H2-M3, Irf8, Flt3, Tlr2, Ccr7, Cd40
RP23-469H5.1	ENSMUSG00000056145	lincRNA	GO:0030889~negative regulation of B cell proliferation	0.014876	6	Prdm1, Ctla4, Btla, Il10, Tnfrsf13b, Btk
RP23-469H5.1	ENSMUSG00000056145	lincRNA	GO:0050850~positive regulation of calcium-mediated signaling	0.014876	6	Cd3e, Cd4, Itgal, Syk, Cd8a, Zap70
RP23-469H5.1	ENSMUSG00000056145	lincRNA	GO:0002474~antigen processing and presentation of peptide antigen via MHC class I	0.014876	6	H2-T24, H2-M3, H2-T23, H2-Q7, H2-M2, Bag6
RP23-469H5.1	ENSMUSG00000056145	lincRNA	GO:0038095~Fc-epsilon receptor signaling pathway	0.0290074	5	Rasgrp1, Card11, Tec, Itk, Btk
RP23-469H5.1	ENSMUSG00000056145	lincRNA	GO:0007229~integrin-mediated signaling pathway	0.0321553	10	Itgal, Vav1, Ctgf, Tec, Itgb7, Itga4, Syk, Lat, Tspan32, Ptk2b
RP23-469H5.1	ENSMUSG00000056145	lincRNA	GO:0051607~defense response to virus	0.0341186	13	Ticam2, Slfn8, Unc13d, Zbp1, Polr3b, Ptprc, Cd8a, Cd40, Tmem173, Bnip3, Mx1, Samhd1, Ifit1bl1
RP23-469H5.1	ENSMUSG00000056145	lincRNA	GO:0030890~positive regulation of B cell proliferation	0.0425382	7	Nckap1l, Tnfrsf13c, Card11, Ptprc, Gpr183, Sash3, Cd40
RP23-469H5.1	ENSMUSG00000056145	lincRNA	GO:0035556~intracellular signal transduction	0.0416024	23	Gpr182, Arhgef6, Rasgrp1, Lcp2, Vav1, Jak1, Stk4, Rgs14, Syk, Zap70, Ptpn6, Lat, Plcb2, Ctgf, Tec, Prkcb, Lax1, Rassf5, Map4k1, Arhgap45, Itk, Plcg2, Btk
RP23-469H5.1	ENSMUSG00000056145	lincRNA	GO:0042832~defense response to protozoan	0.0595172	6	Ccdc88b, Irf8, Il10, Cd37, Tspan32, Cd40
RP23-469H5.1	ENSMUSG00000056145	lincRNA	GO:0032753~positive regulation of interleukin-4 production	0.0585747	5	Cd3e, Prg2, Cd28, H2-T23, Sash3
RP23-469H5.1	ENSMUSG00000056145	lincRNA	GO:0030595~leukocyte chemotaxis	0.0585747	5	Cxcr5, Gpr183, Coro1a, Cnr2, Il16
RP23-469H5.1	ENSMUSG00000056145	lincRNA	GO:0050868~negative regulation of T cell activation	0.0585747	5	Spn, Pla2g2d, Ptpn22, Lax1, Tigit
RP23-218A4.8	ENSMUSG00000070997	antisense	GO:0002376~immune system process	0.00133898	40	Tlr7, Aim2, H2-DMb1, Cd180, Pik3cg, Cfd, Cd84, Myo1g, Tec, Prkcb, Cd300d, Cd300lg, Pstpip1, Pycard, Ticam2, C2, Ly86, Lrmp, Card9, Prkd2, Clec5a, Unc93b1, Lat2, Adgre1, Irf5, Tlr2, Themis2, Kcnn4, Tlr6, Il27, Hck, Clec4a2, Csf1r, Tnfaip8l2, Prkce, Dcstamp, Havcr2, Cd86, Slamf7, Btk
RP23-218A4.8	ENSMUSG00000070997	antisense	GO:0006631~fatty acid metabolic process	0.00598637	21	Acox1, Tbxas1, Ucp3, Acsl1, Acadsb, Pnpla8, Gpat4, Prkar2b, Elovl5, Aacs, Ehhadh, Hacd4, Hacd2, Lipa, Adipor2, Pla2g15, Acacb, Acsm5, Slc27a1, Acsm3, Stat5a
RP23-218A4.8	ENSMUSG00000070997	antisense	GO:0050853~B cell receptor signaling pathway	0.0371388	9	Nckap1l, Nfam1, Lat2, Tec, Prkcb, Vav3, Bcar1, Rftn1, Ptpn6
RP23-218A4.8	ENSMUSG00000070997	antisense	GO:0045087~innate immune response	0.0344566	31	Tlr7, Aim2, Cd180, Cyba, Cfd, Cd84, Tec, Pstpip1, Trem2, Pycard, Ticam2, C2, Ly86, Card9, Clec5a, Unc93b1, Irf5, Tlr2, Tlr6, Tyrobp, Il27, Hck, Clec4a2, Csf1r, Tnfaip8l2, Matk, Cybb, Fcer1g, Havcr2, Btk, Slamf7
RP23-218A4.8	ENSMUSG00000070997	antisense	GO:0035556~intracellular signal transduction	0.0512888	34	Bcr, Nfam1, Mark2, Mlxipl, Dvl1, Lcp2, Mknk2, Ptpn6, Adcy4, Tns2, Blnk, Gna13, Tec, Rab40b, Prkcb, Akt2, Npr2, Oxsr1, Gpr182, Vav1, Prkd2, Lat2, Rgs14, Adcy7, Prkce, Sh2b2, Rps6ka1, Gpr155, Neurl2, Vav3, Rapgef3, Nrg4, Nrbp2, Btk
RP23-218A4.8	ENSMUSG00000070997	antisense	GO:0007584~response to nutrient	0.0839771	12	C2, Rps6kb1, Aacs, Ucp3, Acsl1, Por, Lipg, Cybb, Alad, Ercc1, Adipor2, Gatm
AC167036.4	ENSMUSG00000072109	antisense	GO:0002376~immune system process	3.87957e-34	97	Tlr13, Zbp1, Tnfrsf13c, Btla, Aim2, Eomes, H2-DMb1, Tnfrsf17, Tnfrsf13b, Syk, Naip5, Psmb9, Cd180, Prkcq, Irak1, Masp1, Pik3cg, Cfp, Cd84, Ctla4, Cracr2a, Myo1g, Oasl1, Cd300d, Prkcb, Serping1, Cd79a, Cd4, Hmgb3, Lrmp, Lat2, Unc93b1, C1qb, Tlr6, Lat, Zap70, C1qc, Naip6, Naip2, Pglyrp2, Tnfaip8l2, Cd300a, Fcmr, Lax1, Clec4n, Havcr2, Pirb, Tnfsf13, Itk, Dhx58, C3, Slamf7, Tlr1, Oas3, Tlr7, C1qa, Fc…
AC167036.4	ENSMUSG00000072109	antisense	GO:0002250~adaptive immune response	1.9183e-19	39	Btla, Tnfrsf13c, Eomes, Gpr183, Tnfrsf17, Tnfrsf13b, Syk, Cd84, Cracr2a, Myo1g, Ctla4, Sit1, Tec, Prkcb, Ly9, Cd79a, Ctss, Cd4, Unc93b1, Lat2, H2-T23, Pik3cd, Adgre1, Cd8a, Zap70, Lat, Clec4d, Prdm1, Cd79b, Clec4a2, Clec4n, Cd8b1, Lax1, Pirb, Havcr2, Jchain, Itk, Slamf7, Btk
AC167036.4	ENSMUSG00000072109	antisense	GO:0045087~innate immune response	3.6478e-19	69	Tlr13, Zbp1, Jak1, Aim2, Syk, Oas1a, Naip5, Cd180, Cyba, Masp1, Irak1, Cfp, Cd84, Oasl1, Serping1, Hmgb3, Unc93b1, C1qb, Ang, Tlr6, Zap70, Tyrobp, C1qc, Naip6, Naip2, Tnfaip8l2, Cybb, Fcer1g, Clec4n, Havcr2, Jchain, Itk, Dhx58, Slamf7, C3, Tlr1, Oas3, Tlr7, C1qa, Fcgr1, Trim32, Gsdmd, Nrros, Cfd, Sp110, Blk, Tec, Ly9, Trem2, Pstpip1, Pycard, Ticam2, Ly86, App, Pik3cd, Tlr2, Clec4d, Prdm1, Nlrc4, …
AC167036.4	ENSMUSG00000072109	antisense	GO:0006954~inflammatory response	6.64786e-17	63	Tlr13, Ptafr, Aim2, Naip5, Stab1, Cd180, Prkcq, Cyba, Pik3cg, Ccl5, Ccr5, Nfkbid, Pf4, Tpsb2, Aif1, P2rx7, Tlr6, Zap70, Lat, Naip6, Naip2, Cybb, Ms4a2, Cxcl13, Havcr2, C5ar2, Ccr7, Cnr2, C3, Tlr1, Tlr7, Gsdmd, Nrros, Cxcr6, Pla2g7, Slc11a1, Cxcr3, Fpr2, Pstpip1, Il18, Pycard, Ticam2, Ly86, C3ar1, Pik3cd, Ccl8, Tlr2, Cd5l, Cd40, Nlrc4, Casp4, Camk1d, Hck, Cxcl2, Csf1r, Chst1, Tlr8, Il10, C4b, Ccl2…
AC167036.4	ENSMUSG00000072109	antisense	GO:0006955~immune response	4.7399e-16	50	Was, Lcp2, H2-Eb2, H2-DMb1, Cd28, Cma1, Ccl5, Ctla4, Oasl1, Ccr5, Pf4, Ltb, Cd4, H2-Ob, P2ry14, Tnfsf13b, Lat, Zap70, Tlr6, Ms4a2, Lax1, Cxcl13, Tnfsf13, Oas1g, Ccr7, Tlr1, Oas3, Tlr7, Fyb, Fcgr2b, Nrros, Prg2, Blnk, Irf8, Il18, Ctss, Vav1, Tnfsf14, Ccl8, Mcpt4, Tlr2, H2-Oa, Lst1, Cxcl2, March1, Cxcr5, Il10, Ccl22, Tnfrsf1b, Tnfrsf26
AC167036.4	ENSMUSG00000072109	antisense	GO:0050853~B cell receptor signaling pathway	9.61953e-11	18	Nckap1l, Nfam1, Lat2, Ptprc, Syk, Zap70, Cd19, Ptpn6, Klhl6, Cd79b, Blk, Ctla4, Tec, Prkcb, Bcar1, Lck, Plcg2, Cd79a
AC167036.4	ENSMUSG00000072109	antisense	GO:0042102~positive regulation of T cell proliferation	1.02378e-08	21	Cd3e, Nckap1l, Spn, Cd4, Ccdc88b, Itgal, Aif1, Tnfrsf13c, Efnb1, Ptprc, Tnfsf13b, Sash3, Coro1a, Prkcq, Cd28, Cd6, Ccl5, Card11, Havcr2, Cd80, Ccr7
AC167036.4	ENSMUSG00000072109	antisense	GO:0007166~cell surface receptor signaling pathway	1.31661e-07	33	Cd53, Itgal, Fcgr1, Btla, Tspan15, Fcgr2b, Fcer1a, Tnfrsf13b, Syk, Fcgr3, Cxcr3, Pth1r, Tspan9, Cd79a, Cd3e, Cd3g, Spn, Cd4, Cd3d, Adgre1, Pik3cd, Cd22, Tspan7, Cd8a, Cd79b, Adgrl1, Ms4a2, Fcer1g, Cxcl13, Lck, Tnfrsf1b, Cd37, Agt
AC167036.4	ENSMUSG00000072109	antisense	GO:0006935~chemotaxis	2.20828e-07	26	Nckap1l, Ptafr, Ackr4, Cxcl16, C3ar1, Cmtm7, Pik3cd, Ccl8, Rac2, Robo1, Il16, Cxcr6, Pik3cg, Cxcl2, Ccl5, Cxcr3, Fpr2, Cxcr5, Cklf, Cxcl13, Ccr5, Ccl22, C5ar2, Dock2, Pf4, Ccr7
AC167036.4	ENSMUSG00000072109	antisense	GO:0042742~defense response to bacterium	8.81396e-07	22	Spn, Fcgr1, Lyz2, Syk, Slamf8, Tlr6, Naip5, Stab1, Clec4d, Nlrc4, Stab2, Naip6, Prg2, Naip2, Slc11a1, H2-M3, Irf8, Fcer1g, Cxcl13, Il10, Tlr1, Ncf1
AC167036.4	ENSMUSG00000072109	antisense	GO:0050776~regulation of immune response	7.77609e-06	14	Spn, Fcgr1, Tnfrsf13c, Tnfsf13b, Syk, Cd40, Clec12a, Phf11a, Fcgr3, Sh2b2, Card11, Fcer1g, Tnfsf13, Hcst
AC167036.4	ENSMUSG00000072109	antisense	GO:0070269~pyroptosis	0.0001742	8	Naip6, Nlrc4, Casp4, Naip2, Aim2, Naip5, Gsdmd, Casp1
AC167036.4	ENSMUSG00000072109	antisense	GO:0050766~positive regulation of phagocytosis	0.000180857	14	Cyba, Pycard, Dnm2, Camk1d, Fcgr1, Fcgr3, Slc11a1, Fcgr2b, Sirpa, Sirpb1a, Fcer1g, Dock2, Ccr7, C3
AC167036.4	ENSMUSG00000072109	antisense	GO:0050850~positive regulation of calcium-mediated signaling	0.000198754	10	Cd3e, Cd4, Itgal, Fcer1a, P2rx4, Syk, Cd8a, Zap70, Trem2, Cdh13
AC167036.4	ENSMUSG00000072109	antisense	GO:0031295~T cell costimulation	0.000232778	11	Cd3e, Spn, Cd28, Tnfrsf13c, Btla, Tnfsf14, Card11, Efnb1, Cd80, Tnfsf13b, Cd5
AC167036.4	ENSMUSG00000072109	antisense	GO:0042113~B cell activation	0.000353498	11	Blnk, Ikzf3, Lat2, Cxcr5, Prkcb, Lax1, Ms4a1, Pik3cd, Bank1, Cd40, Cd79a
AC167036.4	ENSMUSG00000072109	antisense	GO:0050718~positive regulation of interleukin-1 beta secretion	0.00122435	9	Pycard, Casp4, P2rx7, Aim2, Ccr5, Ccr7, Gsdmd, Panx1, Casp1
AC167036.4	ENSMUSG00000072109	antisense	GO:0030889~negative regulation of B cell proliferation	0.00196577	9	Prdm1, Cdkn2a, Cd300a, Ctla4, Btla, Fcgr2b, Il10, Tnfrsf13b, Btk
AC167036.4	ENSMUSG00000072109	antisense	GO:0032729~positive regulation of interferon-gamma production	0.00311196	12	Cd3e, Pycard, Ticam2, Slc11a1, H2-M3, Il18r1, Runx1, Irf8, Havcr2, Sash3, Il27ra, Il18
AC167036.4	ENSMUSG00000072109	antisense	GO:0042110~T cell activation	0.00417567	11	Cd2, Nlrc3, Cd4, Cd3d, Cd28, Vav1, Was, Card11, Cd48, Dock2, Cd8a
AC167036.4	ENSMUSG00000072109	antisense	GO:0030595~leukocyte chemotaxis	0.00416534	8	Cxcl2, Cxcr5, Cklf, Gpr183, Coro1a, Cnr2, Pf4, Il16
AC167036.4	ENSMUSG00000072109	antisense	GO:0030217~T cell differentiation	0.00479312	12	Cd4, Cd3d, Vav1, Runx2, Rhoh, Ptpn22, Lck, Ptprc, Prex1, Il7r, Bcl2a1d, Ikzf1
AC167036.4	ENSMUSG00000072109	antisense	GO:0045576~mast cell activation	0.00483134	7	Fcgr3, Lcp2, Fyb, Fcgr2b, Rhoh, Cd48, Fcer1g
AC167036.4	ENSMUSG00000072109	antisense	GO:0050870~positive regulation of T cell activation	0.00615286	8	Cd3e, Pycard, Cd4, Ccdc88b, Card11, Lck, Prkcq, Coro1a
AC167036.4	ENSMUSG00000072109	antisense	GO:0042130~negative regulation of T cell proliferation	0.00624535	11	Ndfip1, Gpnmb, Spn, Vsig4, Zc3h12d, Ctla4, H2-M3, Btla, Pla2g2d, Havcr2, Ptpn6
AC167036.4	ENSMUSG00000072109	antisense	GO:0032496~response to lipopolysaccharide	0.0079564	26	P2rx7, Ptafr, Ptpn22, Tlr2, Cd96, Cnp, Cd40, Casp1, Irak1, Nlrc3, Cxcl2, Cd6, Dcn, Il10ra, Slc11a1, Ncf2, Alad, Cxcl13, Mta1, Tnfrsf1b, Tnfrsf26, Pf4, Cnr2, Ccr7, Plcg2, Kcnj8
AC167036.4	ENSMUSG00000072109	antisense	GO:0006911~phagocytosis, engulfment	0.00880604	8	Bin2, Aif1, Fcgr1, Fcgr3, Fcgr2b, Sirpa, Fcer1g, Trem2
AC167036.4	ENSMUSG00000072109	antisense	GO:0007229~integrin-mediated signaling pathway	0.00920701	16	Itgal, Vav1, Fermt3, Itgb7, Itga4, Syk, Itgb2, Lat, Tyrobp, Itgax, Ctgf, Tec, Fcer1g, Bcar1, Tspan32, Plek
AC167036.4	ENSMUSG00000072109	antisense	GO:0045060~negative thymic T cell selection	0.0127722	7	Cd3e, Spn, Cd28, Ptprc, Dock2, Zap70, Ccr7
AC167036.4	ENSMUSG00000072109	antisense	GO:0046641~positive regulation of alpha-beta T cell proliferation	0.0158636	6	Cd3e, Cd28, Ptprc, Cd80, Syk, Zap70
AC167036.4	ENSMUSG00000072109	antisense	GO:0009617~response to bacterium	0.0174193	10	Pycard, Sp110, P2rx7, Fcgr1, Slc11a1, Fcgr2b, Irf8, Tlr2, Casp1, Ncf1
AC167036.4	ENSMUSG00000072109	antisense	GO:0051607~defense response to virus	0.0175388	21	Pycard, Oas3, Ticam2, Tlr7, Slfn8, Unc13d, Zbp1, Unc93b1, Ptprc, Oas1a, Cd8a, Cd40, Bnip3, Itgax, Oasl1, Tlr8, Zc3hav1, Apobec1, Oas1g, Dhx58, Kcnj8
AC167036.4	ENSMUSG00000072109	antisense	GO:0032760~positive regulation of tumor necrosis factor production	0.019875	13	Pycard, Rasgrp1, Ptafr, H2-T23, Tlr2, Sash3, Cyba, Cd2, Fcer1g, Ccr5, Pf4, Ccr7, Il18
AC167036.4	ENSMUSG00000072109	antisense	GO:0030593~neutrophil chemotaxis	0.0257417	12	Nckap1l, Cxcl2, Ccl5, Fcgr3, Vav1, Fcer1g, Cklf, Ccl8, Prex1, Ccl22, Syk, Itgb2
AC167036.4	ENSMUSG00000072109	antisense	GO:0032753~positive regulation of interleukin-4 production	0.0274611	7	Cd3e, Prg2, Cd28, H2-T23, Havcr2, Prkcq, Sash3
AC167036.4	ENSMUSG00000072109	antisense	GO:0050830~defense response to Gram-positive bacterium	0.0372231	13	P2rx7, App, H2-T23, Ang, Tlr2, Lyz2, Gsdmd, Il27ra, Pglyrp2, Hck, Havcr2, Myo1f, Ncf1
AC167036.4	ENSMUSG00000072109	antisense	GO:0006958~complement activation, classical pathway	0.03902	7	C1qa, C1ra, C4b, C1qb, C3, Serping1, C1qc
AC167036.4	ENSMUSG00000072109	antisense	GO:0050715~positive regulation of cytokine secretion	0.0474746	9	P2rx7, Clec4n, Cd300d, Il10, Tlr2, Syk, Panx1, Agt, Casp1
AC167036.4	ENSMUSG00000072109	antisense	GO:0001774~microglial cell activation	0.0536133	7	Tlr7, Aif1, Tlr8, Tlr2, Tlr6, Tlr1, Casp1
AC167036.4	ENSMUSG00000072109	antisense	GO:0002224~toll-like receptor signaling pathway	0.0536133	7	Tlr7, Unc93b1, Tlr8, Tlr2, Tlr6, Cd180, Tlr1
AC167036.4	ENSMUSG00000072109	antisense	GO:0007169~transmembrane receptor protein tyrosine kinase signaling pathway	0.0558586	15	Stap1, Lcp2, Jak1, Syk, Zap70, Lat, Hck, Dok4, Blk, Csf1r, Ephb4, Tec, Lck, Itk, Btk
AC167036.4	ENSMUSG00000072109	antisense	GO:0009966~regulation of signal transduction	0.056346	9	Naip6, Nlrc4, Naip2, Spry1, Cnksr3, Runx1, Ppp1r2, Furin, Naip5
AC167036.4	ENSMUSG00000072109	antisense	GO:0038095~Fc-epsilon receptor signaling pathway	0.0594712	6	Rasgrp1, Card11, Tec, Ms4a2, Itk, Btk
AC167036.4	ENSMUSG00000072109	antisense	GO:0042832~defense response to protozoan	0.0827213	8	Ccdc88b, Slc11a1, Irf8, Il10, Cd37, Tspan32, Cd40, Batf
AC167036.4	ENSMUSG00000072109	antisense	GO:0006909~phagocytosis	0.0813222	11	Dnm2, Unc13d, Itgal, Hck, Vav1, Slc11a1, Myo1g, Irf8, Pld4, Itgb2, Coro1a
AC167036.4	ENSMUSG00000072109	antisense	GO:0007160~cell-matrix adhesion	0.0900723	12	Npnt, Itgal, Sirpa, Ctgf, Itgb7, Itga4, Emp2, Hpse, Bcam, Itgb2, Cd96, Agt
RP23-154O12.1	ENSMUSG00000072844	processed_transcript	GO:0006911~phagocytosis, engulfment	0.000552485	6	Bin2, Fcgr1, Fcgr3, Sirpa, Treml4, Trem2
RP23-154O12.1	ENSMUSG00000072844	processed_transcript	GO:0002376~immune system process	0.0106987	14	Tlr13, Nlrc4, Hck, Cd300ld, Fcgr1, Cd300a, Unc93b1, H2-T23, Cd300d, Pirb, Tlr2, Ly9, Clec4d, Btk
RP23-154O12.1	ENSMUSG00000072844	processed_transcript	GO:0006954~inflammatory response	0.0150021	12	Tlr13, Nlrc4, Pla2g7, Hck, P2rx7, Slc11a1, C5ar1, C3ar1, Ccl3, C5ar2, Tlr2, Lipa
RP23-154O12.1	ENSMUSG00000072844	processed_transcript	GO:0009617~response to bacterium	0.0596651	5	P2rx7, Fcgr1, Slc11a1, Irf8, Tlr2
RP23-286D7.1	ENSMUSG00000073164	lincRNA	GO:0002376~immune system process	0.00071785	28	Tlr13, Fcgr1, Cd1d1, Syk, Pik3cg, Prg2, Cfp, Tec, Prkcb, Ly9, Cd3e, Pdcd1, Map3k8, Tlr2, Inpp5d, Clec4d, C1qc, Nlrc4, Naip2, Nr1h4, C1ra, Fcna, Clec4n, Tlr8, Pirb, Tnfsf13, C3, Slamf7
RP23-286D7.1	ENSMUSG00000073164	lincRNA	GO:0006954~inflammatory response	0.0005936	24	Tlr13, Pparg, Tpsb2, P2rx7, C5ar1, Ggt5, Ccl8, Tlr2, Stab1, Cxcr6, Nlrc4, Pik3cg, Naip2, Nr1h4, Fpr2, Ms4a2, Tlr8, Il10, Cxcl13, C4b, Tnfrsf1b, C5ar2, C3, Il18
RP23-286D7.1	ENSMUSG00000073164	lincRNA	GO:0045087~innate immune response	0.00133817	24	Tlr13, Fcgr1, Cd1d1, Ang, Tlr2, Syk, Clec4d, C1qc, Nlrc4, Naip2, Cfp, C1ra, Blk, Nr1h4, Fcna, Tec, Clec4n, Tlr8, C4b, Jchain, Ly9, Fbxo9, C3, Slamf7
RP23-286D7.1	ENSMUSG00000073164	lincRNA	GO:0042742~defense response to bacterium	0.0101774	11	Nlrc4, Prg2, Naip2, Fcgr1, Nr1h4, H2-M3, Il10, Cxcl13, Syk, Stab1, Clec4d
RP23-286D7.1	ENSMUSG00000073164	lincRNA	GO:0007166~cell surface receptor signaling pathway	0.0102462	15	Cd3e, Cd3g, Fcgr1, Tspan15, Fcgr2b, Fcer1a, Cd22, Fgfrl1, Syk, Tspan13, Ms4a2, Cxcl13, Egfr, Tnfrsf1b, Tspan12
RP23-286D7.1	ENSMUSG00000073164	lincRNA	GO:0006955~immune response	0.0822281	15	Fyb, Fcgr2b, Mcpt4, Ccl8, Tlr2, P2ry14, Tnfsf13b, Prg2, Cma1, Ms4a2, Cxcl13, Il10, Tnfsf13, Tnfrsf1b, Il18
Dnmt3aos	ENSMUSG00000073242	antisense	GO:0006954~inflammatory response	2.96004e-08	50	Tlr13, Ptafr, C5ar1, Aim2, Axl, Stab1, Cd180, Cyba, Pik3cg, Ccl3, Nfkbid, Tpsb2, P2rx7, Ccrl2, Il1a, Lat, Naip2, Cybb, Crlf2, Havcr2, C5ar2, Ccl6, Lipa, Ccr7, Cnr2, Tlr1, Tlr7, Nrros, Pla2g7, Slc11a1, Cxcr3, Sdc1, Pstpip1, Pycard, Ticam2, Ccl9, C3ar1, Tlr2, Ackr2, Nlrc4, Casp4, Camk1d, Cxcl2, Hck, Csf1r, Tspan2, Tnfrsf1b, Adam8, Tnfrsf26, Ncf1
Dnmt3aos	ENSMUSG00000073242	antisense	GO:0002376~immune system process	1.77364e-08	58	Tlr13, Aim2, Axl, Syk, Cd180, Masp1, Pik3cg, Cd84, Cracr2a, Myo1g, Oasl1, Cd300d, Prkcb, Serping1, Lrmp, Card9, Unc93b1, Lat2, C1qb, Kcnn4, Lat, C1qc, Cd300lb, Naip2, Tnfaip8l2, Cd300a, Dcstamp, Pirb, Havcr2, Tnfsf13, Slamf7, Tlr1, Tlr7, C1qa, Fcgr1, Cd1d1, Gpr183, Nrros, Cfd, Cd300ld, Tec, Ly9, Ptk2b, Pstpip1, Pycard, Ticam2, H2-T23, Adgre1, Irf5, Tlr2, Inpp5d, Clec4d, Nlrc4, Lgals3, Casp4, Hck,…
Dnmt3aos	ENSMUSG00000073242	antisense	GO:0045087~innate immune response	4.45544e-07	49	Tlr13, Tlr7, C1qa, Fcgr1, Cd1d1, Aim2, Axl, Syk, Trim32, Cd180, Nrros, Cyba, Masp1, Cfd, Cd84, Oasl1, Tec, Ptk2, Ly9, Yes1, Trem2, Pstpip1, Ptk2b, Serping1, Pycard, Ticam2, Card9, Unc93b1, Irf5, Ang, C1qb, Tlr2, Clec4d, Tyrobp, C1qc, Nlrc4, Lgals3, Naip2, Casp4, Hck, Csf1r, Matk, Tnfaip8l2, Cybb, Fcer1g, Havcr2, Slamf7, Btk, Tlr1
Dnmt3aos	ENSMUSG00000073242	antisense	GO:0007229~integrin-mediated signaling pathway	0.000155618	20	Vav1, Fermt3, Itgb7, Itga1, Itgb2, Syk, Lat, Fermt2, Tyrobp, Itgax, Itgad, Tec, Fcer1g, Itga7, Bcar1, Adam8, Ptk2, Ptk2b, Itga6, Plek
Dnmt3aos	ENSMUSG00000073242	antisense	GO:0002250~adaptive immune response	0.000317826	21	Ctss, Unc93b1, Lat2, H2-T23, Adgre1, Gpr183, Syk, Lat, Clec4d, Tnfrsf11a, Cd84, Cracr2a, Myo1g, Tec, Prkcb, Pirb, Havcr2, Ly9, Ptk2b, Btk, Slamf7
Dnmt3aos	ENSMUSG00000073242	antisense	GO:0006955~immune response	0.000485784	31	Tlr7, Fyb, Lcp2, Was, Nrros, Osm, Blnk, Tnfrsf11a, Cma1, Oasl1, Ccl3, Irf8, Enpp1, Ltb, Ctss, Vav1, Ccl9, Il1a, Mcpt4, P2ry14, Tlr2, Tnfsf13b, Lat, Tnfaip1, Cxcl2, Tnfsf13, Tnfrsf1b, Ccl6, Tnfrsf26, Ccr7, Tlr1
Dnmt3aos	ENSMUSG00000073242	antisense	GO:0006935~chemotaxis	0.000644429	21	Nckap1l, Ptafr, C5ar1, Ccl9, Cxcl16, Ccrl2, C3ar1, Cmtm7, Cmtm3, Pla2g6, Rac2, Pik3cg, Ackr2, Cxcl2, Cxcr3, Ccl3, Cklf, C5ar2, Ccl6, Dock2, Ccr7
Dnmt3aos	ENSMUSG00000073242	antisense	GO:0030593~neutrophil chemotaxis	0.00356587	14	Nckap1l, Vav1, C5ar1, Ccl9, Itga1, Itgb2, Syk, Lgals3, Cxcl2, Fcgr3, Ccl3, Cklf, Fcer1g, Ccl6
Dnmt3aos	ENSMUSG00000073242	antisense	GO:0007166~cell surface receptor signaling pathway	0.00940285	24	Cd3g, Cd53, Cd3d, Fcgr1, Tspan15, Cd9, Fcer1a, Adgre1, Cd22, Tspan7, Syk, Tspan13, Sema6a, Fcgr3, Cxcr3, Tspan2, Pth1r, Gipr, Fcer1g, Tspan9, Tnfrsf1b, Tspan12, Cd37, Ptk2b
Dnmt3aos	ENSMUSG00000073242	antisense	GO:0050718~positive regulation of interleukin-1 beta secretion	0.0182825	8	Pycard, Casp4, P2rx7, Ccl3, Aim2, Ccr7, Panx1, Casp1
Dnmt3aos	ENSMUSG00000073242	antisense	GO:0050776~regulation of immune response	0.0286225	10	Fcgr1, Fcgr3, Card11, Cd1d1, Fcer1g, Tnfsf13, Hcst, Tnfsf13b, Syk, Clec12a
Dnmt3aos	ENSMUSG00000073242	antisense	GO:0009617~response to bacterium	0.0352422	10	Pycard, P2rx7, Fcgr1, Fuca2, Slc11a1, Irf8, Tlr2, Cav1, Casp1, Ncf1
Dnmt3aos	ENSMUSG00000073242	antisense	GO:0042742~defense response to bacterium	0.0354623	15	Fcgr1, Lyz2, Syk, Slamf8, Stab1, Lyz1, Clec4d, Stab2, Nlrc4, Naip2, Slc11a1, Irf8, Fcer1g, Tlr1, Ncf1
Dnmt3aos	ENSMUSG00000073242	antisense	GO:0050766~positive regulation of phagocytosis	0.0336238	11	Cyba, Pycard, Camk1d, Fcgr1, Fcgr3, Slc11a1, Sirpa, Fcer1g, Dock2, Ptk2, Ccr7
Dnmt3aos	ENSMUSG00000073242	antisense	GO:0050853~B cell receptor signaling pathway	0.0747545	9	Nckap1l, Nfam1, Lat2, Tec, Prkcb, Bcar1, Ptprc, Syk, Ptpn6
Dnmt3aos	ENSMUSG00000073242	antisense	GO:0045576~mast cell activation	0.0796646	6	Fcgr3, Lcp2, Fyb, Rhoh, Cd48, Fcer1g
Dnmt3aos	ENSMUSG00000073242	antisense	GO:0050715~positive regulation of cytokine secretion	0.0867992	9	Htr2b, P2rx7, Scamp5, Cd300d, Il1a, Tlr2, Syk, Panx1, Casp1
Dnmt3aos	ENSMUSG00000073242	antisense	GO:0007169~transmembrane receptor protein tyrosine kinase signaling pathway	0.0998437	15	Stap1, Lcp2, Ret, Tom1l1, Syk, Lat, Hck, Dok1, Dok4, Csf1r, Matk, Tec, Shc2, Btk, Yes1
Runx2os1	ENSMUSG00000073394	antisense	GO:0030198~extracellular matrix organization	0.0282751	8	Col4a1, Col4a2, Eln, Adamtsl4, Nid2, Ptk2, Hspg2, Pxdn
RP23-1K14.1	ENSMUSG00000073538	processed_transcript	GO:0002376~immune system process	9.41566e-07	21	Cd3e, Ticam2, Cd4, Zbp1, Polr3b, Btla, Tnfrsf13c, Tnfrsf13b, Cd8a, Zap70, Lat, Cd7, Sp110, Prg2, Cd79b, Pglyrp2, Fcmr, March1, Sit1, Lax1, Cd79a
RP23-1K14.1	ENSMUSG00000073538	processed_transcript	GO:0002250~adaptive immune response	1.64535e-06	12	Cd7, Cd79b, Cd4, Tnfrsf13c, Btla, Sit1, Lax1, Tnfrsf13b, Cd8a, Zap70, Lat, Cd79a
RP23-1K14.1	ENSMUSG00000073538	processed_transcript	GO:0007166~cell surface receptor signaling pathway	1.84155e-06	14	Cd3g, Cd3e, Spn, Cd4, Itgal, Cd3d, Btla, Cd22, Tnfrsf13b, Cd8a, Cd79b, Cxcr3, Lck, Cd79a
RP23-1K14.1	ENSMUSG00000073538	processed_transcript	GO:0006955~immune response	2.12853e-05	14	Ltb, H2-Ob, Cd4, Ccl8, Zap70, Lat, Prg2, Tnfrsf18, Cd28, March1, Cxcr5, Lax1, Il10, Il18
RP23-1K14.1	ENSMUSG00000073538	processed_transcript	GO:0042113~B cell activation	4.89346e-05	7	Hdac9, Ikzf3, Cxcr5, Lax1, Ms4a1, Bank1, Cd79a
RP23-1K14.1	ENSMUSG00000073538	processed_transcript	GO:0042102~positive regulation of T cell proliferation	0.000236657	8	Cd3e, Spn, Cd4, Ccdc88b, Itgal, Cd28, Cd6, Tnfrsf13c
RP23-1K14.1	ENSMUSG00000073538	processed_transcript	GO:0031295~T cell costimulation	0.00074893	6	Cd3e, Spn, Cd28, Tnfrsf13c, Btla, Cd5
RP23-1K14.1	ENSMUSG00000073538	processed_transcript	GO:0050853~B cell receptor signaling pathway	0.00182185	6	Cd79b, Blk, Lck, Zap70, Cd19, Cd79a
RP23-1K14.1	ENSMUSG00000073538	processed_transcript	GO:0042110~T cell activation	0.00271778	6	Cd2, Cd4, Cd3d, Cd28, Hsh2d, Cd8a
RP23-1K14.1	ENSMUSG00000073538	processed_transcript	GO:0050850~positive regulation of calcium-mediated signaling	0.00421567	5	Cd3e, Cd4, Itgal, Cd8a, Zap70
RP23-1K14.1	ENSMUSG00000073538	processed_transcript	GO:0042130~negative regulation of T cell proliferation	0.0400658	5	Spn, H2-M3, Btla, Pla2g2d, Slfn1
RP23-1K14.1	ENSMUSG00000073538	processed_transcript	GO:0032729~positive regulation of interferon-gamma production	0.0478755	5	Cd3e, Ticam2, H2-M3, Il27ra, Il18
AC147806.3	ENSMUSG00000073628	antisense	GO:0002376~immune system process	2.0584e-23	76	Tlr13, Aim2, Tnfrsf13b, Syk, Naip5, Cd180, Masp1, Pik3cg, Cfp, Cd84, Myo1g, Cracr2a, Oasl1, Cd300d, Prkcb, Cd4, Lrmp, Card9, Lat2, Unc93b1, C1qb, Themis2, Kcnn4, Tlr6, Zap70, Lat, Bag6, C1qc, Cd300lb, Naip2, Cd300a, Tnfaip8l2, Havcr2, Pirb, Slamf7, C3, Tlr1, Tlr7, C1qa, Fcgr1, Ptpn22, Gpr183, Gsdmd, Nrros, Cfd, Sp110, Cd300ld, Tec, Sit1, Ly9, Pstpip1, Pycard, Ticam2, Ly86, H2-T23, Adgre1, Irf5, T…
AC147806.3	ENSMUSG00000073628	antisense	GO:0045087~innate immune response	2.51476e-15	58	Tlr13, Aim2, Oas1a, Syk, Naip5, Cd180, Masp1, Cyba, Cfp, Cd84, Oasl1, Fbxo9, Card9, Unc93b1, C1qb, Tlr6, Zap70, C1qc, Tyrobp, Naip2, Tnfaip8l2, Cybb, Fcer1g, Havcr2, Slamf7, C3, Tlr1, Tlr7, C1qa, Fcgr1, Trim32, Gsdmd, Nrros, Cfd, Sp110, Tec, Ly9, Pstpip1, Trem2, Yes1, Pycard, Ticam2, Ly86, Irf5, Tlr2, Clec4d, Prdm1, Nlrc4, Lgals3, Casp4, Hck, Clec4a2, C1ra, Csf1r, Matk, Tlr8, Lck, Btk
AC147806.3	ENSMUSG00000073628	antisense	GO:0006954~inflammatory response	3.81561e-12	51	Tlr13, Ptafr, C5ar1, Aim2, Cd180, Naip5, Cyba, Pik3cg, Ccl5, Ccl3, Ccr5, Nfkbid, P2rx7, Ccrl2, Themis2, Tlr6, Lat, Zap70, Naip2, Cybb, Havcr2, C5ar2, Lipa, Cnr2, C3, Tlr1, Tlr7, Lta, Nrros, Gsdmd, Pla2g7, Slc11a1, Fpr2, Cxcr3, Pstpip1, Pycard, Ticam2, Ly86, C3ar1, Tlr2, Cd5l, Cd40, Nlrc4, Casp4, Hck, Csf1r, Tlr8, Tnfrsf1b, Adam8, Tnfrsf26, Ncf1
AC147806.3	ENSMUSG00000073628	antisense	GO:0002250~adaptive immune response	4.72977e-11	28	Gpr183, Tnfrsf13b, Syk, Tnfrsf11a, Cd84, Cracr2a, Myo1g, Tec, Sit1, Prkcb, Ly9, Ctss, Cd4, Lat2, Unc93b1, H2-T23, Adgre1, Cd8a, Lat, Zap70, Clec4d, Prdm1, Clec4a2, Cd8b1, Havcr2, Pirb, Btk, Slamf7
AC147806.3	ENSMUSG00000073628	antisense	GO:0050853~B cell receptor signaling pathway	1.03642e-05	13	Nckap1l, Nfam1, Lat2, Ptprc, Syk, Zap70, Ptpn6, Klhl6, Tec, Prkcb, Lck, Rftn1, Plcg2
AC147806.3	ENSMUSG00000073628	antisense	GO:0006955~immune response	1.35629e-05	31	Tlr7, Lta, Fyb, Lcp2, Was, Nrros, Blnk, Tnfrsf11a, Cd28, Ccl5, Oasl1, Ccl3, Irf8, Ccr5, Enpp1, Ltb, Ctss, Cd4, Vav1, Tnfsf14, P2ry14, Tlr2, Tnfsf13b, Tlr6, Lat, Zap70, Lst1, March1, Tnfrsf1b, Tnfrsf26, Tlr1
AC147806.3	ENSMUSG00000073628	antisense	GO:0006935~chemotaxis	0.000175499	20	Nckap1l, Ptafr, Ackr4, C5ar1, Cxcl16, Ccrl2, C3ar1, Cmtm7, Cmtm3, Pla2g6, Rac2, Robo1, Pik3cg, Ccl5, Fpr2, Cxcr3, Ccl3, Ccr5, C5ar2, Dock2
AC147806.3	ENSMUSG00000073628	antisense	GO:0050718~positive regulation of interleukin-1 beta secretion	0.000560135	9	Pycard, Casp4, P2rx7, Ccl3, Aim2, Ccr5, Gsdmd, Panx1, Casp1
AC147806.3	ENSMUSG00000073628	antisense	GO:0042742~defense response to bacterium	0.0016857	16	Fcgr1, Lyz2, Slamf8, Syk, Tlr6, Naip5, Clec4d, Nlrc4, Naip2, Slc11a1, H2-M3, Prkcd, Irf8, Fcer1g, Tlr1, Ncf1
AC147806.3	ENSMUSG00000073628	antisense	GO:0070269~pyroptosis	0.00157869	7	Nlrc4, Casp4, Naip2, Aim2, Gsdmd, Naip5, Casp1
AC147806.3	ENSMUSG00000073628	antisense	GO:0030217~T cell differentiation	0.00152745	12	Cd4, Cd3d, Vav1, Runx2, Wwp1, Rhoh, Ptpn22, Lck, Ptprc, Prex1, Il7r, Ikzf1
AC147806.3	ENSMUSG00000073628	antisense	GO:0007229~integrin-mediated signaling pathway	0.00231842	16	Vav1, Fermt3, Itgb7, Itga4, Itgb2, Syk, Lat, Fermt2, Tyrobp, Itgax, Itgad, Ctgf, Tec, Fcer1g, Adam8, Plek
AC147806.3	ENSMUSG00000073628	antisense	GO:0050830~defense response to Gram-positive bacterium	0.00346976	14	P2rx7, Card9, Lta, C5ar1, H2-T23, Tlr2, Lyz2, Gsdmd, Il27ra, Hck, Drosha, Havcr2, Myo1f, Ncf1
AC147806.3	ENSMUSG00000073628	antisense	GO:0007166~cell surface receptor signaling pathway	0.00482928	22	Cd3g, Cd53, Cd4, Cd3d, Fcgr1, Cd9, Tspan15, Adgre1, Cd22, Smo, Tnfrsf13b, Tspan7, Syk, Cd8a, Fcgr3, Cxcr3, Fcer1g, Lck, Tspan9, Tnfrsf1b, Cd37, Agt
AC147806.3	ENSMUSG00000073628	antisense	GO:0035556~intracellular signal transduction	0.00532311	38	Nfam1, Sdcbp, Lcp2, Stk39, Mknk2, Syk, Ptpn6, Blnk, Gna13, Prkcd, Tec, Ctgf, Prkcb, Rassf5, Map4k1, Arhgap45, Npr2, Plek, Gpr182, Vav1, Gmip, Lat2, Sirpb1a, Rgs14, Prex1, Inpp5d, Lat, Zap70, Plcl2, Adcy7, Stac2, Plcb2, Hmox1, Rps6ka1, Neurl2, Rasa4, Plcg2, Btk
AC147806.3	ENSMUSG00000073628	antisense	GO:0050776~regulation of immune response	0.00555916	10	Fcgr1, Fcgr3, Dennd1b, Card11, Fcer1g, Hcst, Tnfsf13b, Syk, Clec12a, Cd40
AC147806.3	ENSMUSG00000073628	antisense	GO:0050850~positive regulation of calcium-mediated signaling	0.00605397	8	Cd4, Ccl3, P2rx4, Syk, Cd8a, Zap70, Trem2, Cdh13
AC147806.3	ENSMUSG00000073628	antisense	GO:0042110~T cell activation	0.00668478	10	Nlrc3, Cd4, Cd3d, Cd28, Vav1, Was, Card11, Cd48, Dock2, Cd8a
AC147806.3	ENSMUSG00000073628	antisense	GO:0042102~positive regulation of T cell proliferation	0.0126461	12	Nckap1l, Cd4, Ccdc88b, Cd28, Ccl5, Card11, Havcr2, Ptprc, Tnfsf13b, Sash3, Coro1a, Adk
AC147806.3	ENSMUSG00000073628	antisense	GO:0016042~lipid catabolic process	0.0166372	14	Nceh1, Galc, Napepld, Pnpla8, Lpl, Pla2g6, Pla2g7, Plcb2, Pld3, Pla1a, Pld4, Lipa, Pnpla3, Plcg2
AC147806.3	ENSMUSG00000073628	antisense	GO:0032729~positive regulation of interferon-gamma production	0.0207269	10	Pycard, Ticam2, Slc11a1, Lta, H2-M3, Runx1, Irf8, Havcr2, Sash3, Il27ra
AC147806.3	ENSMUSG00000073628	antisense	GO:0045579~positive regulation of B cell differentiation	0.022005	7	Nckap1l, Prdm1, Mmp14, Syk, Zap70, Inpp5d, Ikzf1
AC147806.3	ENSMUSG00000073628	antisense	GO:0045576~mast cell activation	0.025909	6	Fcgr3, Lcp2, Fyb, Rhoh, Cd48, Fcer1g
AC147806.3	ENSMUSG00000073628	antisense	GO:0050766~positive regulation of phagocytosis	0.0284762	10	Cyba, Pycard, Fcgr1, Fcgr3, Slc11a1, Sirpa, Sirpb1a, Fcer1g, Dock2, C3
AC147806.3	ENSMUSG00000073628	antisense	GO:0002224~toll-like receptor signaling pathway	0.0286499	7	Tlr7, Unc93b1, Tlr8, Tlr2, Tlr6, Cd180, Tlr1
AC147806.3	ENSMUSG00000073628	antisense	GO:0009617~response to bacterium	0.030831	9	Pycard, Sp110, P2rx7, Fcgr1, Slc11a1, Irf8, Tlr2, Casp1, Ncf1
AC147806.3	ENSMUSG00000073628	antisense	GO:0030593~neutrophil chemotaxis	0.0300866	11	Nckap1l, Lgals3, Ccl5, Fcgr3, Vav1, C5ar1, Ccl3, Fcer1g, Prex1, Syk, Itgb2
AC147806.3	ENSMUSG00000073628	antisense	GO:0008217~regulation of blood pressure	0.0347658	11	Cyba, Aoc3, Ece1, Hmox1, C3ar1, P2rx4, Stk39, Agt, Lrp5, Agtrap, Atp1a2
AC147806.3	ENSMUSG00000073628	antisense	GO:0042981~regulation of apoptotic process	0.0393525	22	Pycard, Card9, Ikzf3, Traf1, Bcl2l2, Bag6, Cd40, Lrp5, Casp1, Bcl2a1a, Nlrc4, Casp4, Gdf3, Tnfrsf11a, Card11, Rassf5, Lck, Tnfrsf1b, Tnfrsf26, Rassf2, Agt, Gdf15
AC147806.3	ENSMUSG00000073628	antisense	GO:0051607~defense response to virus	0.0457621	18	Pycard, Ticam2, Tlr7, Slfn8, Unc13d, Card9, Unc93b1, Irf5, Ptprc, Cd8a, Oas1a, Cd40, Bnip3, Rnasel, Itgax, Oasl1, Tlr8, Apobec1
AC147806.3	ENSMUSG00000073628	antisense	GO:0032755~positive regulation of interleukin-6 production	0.0492563	10	Cyba, Pycard, Tlr7, Ticam2, P2rx7, Card9, Fcer1g, Ccr5, Tlr2, Rab7b
AC147806.3	ENSMUSG00000073628	antisense	GO:0032496~response to lipopolysaccharide	0.0585092	21	P2rx7, Ptafr, C5ar1, Lta, Ptpn22, Maob, Tlr2, Cnp, Cd40, Casp1, Nlrc3, Tnfrsf11a, Il10ra, Slc11a1, Ncf2, Alad, Mta1, Tnfrsf1b, Tnfrsf26, Cnr2, Plcg2
AC147806.3	ENSMUSG00000073628	antisense	GO:0002755~MyD88-dependent toll-like receptor signaling pathway	0.0642224	6	Tlr13, Tlr7, Tlr8, Tlr2, Tlr6, Tlr1
AC147806.3	ENSMUSG00000073628	antisense	GO:0034113~heterotypic cell-cell adhesion	0.0642224	6	Itgax, Itgad, Itgb7, Itga4, Ptprc, Itgb2
AC147806.3	ENSMUSG00000073628	antisense	GO:0050852~T cell receptor signaling pathway	0.0718434	10	Cd28, Lcp2, Fyb, Dennd1b, Ptpn22, Ptprc, Themis2, Zap70, Rftn1, Plcg2
AC147806.3	ENSMUSG00000073628	antisense	GO:0050715~positive regulation of cytokine secretion	0.0793633	8	P2rx7, Scamp5, Cd300d, Tlr2, Syk, Panx1, Agt, Casp1
AC147806.3	ENSMUSG00000073628	antisense	GO:0051092~positive regulation of NF-kappaB transcription factor activity	0.0800815	15	Pycard, Card9, Aim2, Traf1, Tlr2, Itgb2, Trim32, Cd40, Nlrc4, Tnfrsf11a, Cd84, Card11, Prkcb, Adam8, Rab7b
RP23-67F4.6	ENSMUSG00000073985	antisense	GO:0002376~immune system process	1.82366e-05	87	Tlr13, Mst1r, Dbnl, Aim2, Tnfrsf17, H2-DMb1, Otulin, Syk, Prkcq, Cd180, Dab2ip, Mavs, Irak1, Pik3cg, Cfp, Cd84, Myo1g, Oasl1, Cd300d, Prkcb, Cd300lg, Serping1, Lrmp, Sh2d1b1, Card9, Prkd2, Lat2, Clec5a, Unc93b1, C1qb, Themis2, Kcnn4, Tlr6, Lat, C1qc, Cd300lb, Naip2, Dcstamp, Cd300a, Fcna, Tnfaip8l2, Havcr2, Pirb, Tnfsf13, Slamf7, Tlr1, Tlr7, C1qa, Fcgr1, Ptpn22, Gpr183, Gsdmd, Anxa1, Nrros, Cfd, …
RP23-67F4.6	ENSMUSG00000073985	antisense	GO:0006954~inflammatory response	1.77186e-05	72	Tlr13, Ptafr, C5ar1, Kdm6b, Tgfb1, Aim2, Stab1, Cd180, Prkcq, Dab2ip, Cyba, Pik3cg, Ccl5, Ccl3, Ccr5, Nfkbid, Pf4, Tpsb2, Aif1, P2rx7, Ccrl2, Tnip1, Il1a, Themis2, Tlr6, Lat, Naip2, Cybb, Crlf2, Havcr2, C5ar2, Lipa, Ccl6, Cnr2, Tlr1, Tlr7, Ccl4, Tnf, Afap1l2, Gsdmd, Anxa1, Nrros, Pla2g7, Slc11a1, Cxcr3, Ly96, Sdc1, Epha2, Pstpip1, Bmp6, Pycard, Ticam2, Ly86, Ccl9, C3ar1, Tlr2, Cd5l, Cd40, Nlrc4, …
RP23-67F4.6	ENSMUSG00000073985	antisense	GO:0035556~intracellular signal transduction	0.00193326	79	Smad2, Mark2, Sdcbp, Mlxipl, Lcp2, Dvl1, Arhgef28, Syk, Map4k5, Ptpn6, Prkcq, Gnb2l1, Adcy4, Tns2, Spsb2, Plcb4, Adcy6, Srpk2, Prkcb, Prkag2, Plcb3, Plek, Twf2, Tns1, Prkd2, Lat2, Pkn3, Chn1, Lat, Plcl2, Adcy7, Stac2, Ss18, Asb10, Pkn2, Wsb2, Spsb3, Plcg1, Rasa4, Nrbp2, Plcg2, Gna12, Bcr, Map4k3, Nfam1, Stk39, Mknk2, Blnk, Dok1, Gna13, Shc2, Akt2, Arhgap45, Npr2, Adcy3, Prkci, Gpr182, Oxsr1, Nlk,…
RP23-67F4.6	ENSMUSG00000073985	antisense	GO:0001525~angiogenesis	0.00193215	58	Rasip1, Otulin, Syk, Dab2ip, Mmp2, Pik3cg, Meox2, Plau, Srpk2, Plxdc1, Ephb4, Hs6st1, Flt1, Pten, Notch1, Robo4, Fgf10, Nos3, Prkd2, Hoxa7, Ang, S1pr1, Esm1, Mcam, Emcn, Kdr, Anpep, Sat1, Enpep, Vezf1, Mfge8, Pde3b, Egfl7, Tnfsf12, Aggf1, Mmrn2, Efnb2, Sox17, Unc5b, Ecscr, Ptprb, Vegfa, Gna13, Cxcr3, Tnfaip2, Epha2, Tie1, Tgfbi, Hspg2, Pecam1, Mmp14, Epas1, Hmox1, Gja5, Prkd1, Arhgap22, Adam8, Cs…
RP23-67F4.6	ENSMUSG00000073985	antisense	GO:0002250~adaptive immune response	0.00807731	29	Dbnl, Tnfrsf17, Gpr183, Syk, Anxa1, Tnfrsf11a, Nedd4, Cd84, Myo1g, Sit1, Prkcb, Tfeb, Ly9, Ctss, Sh2d1b1, Prkd2, Lat2, Unc93b1, H2-T23, Adgre1, Lat, Clec4d, Clec4a2, Havcr2, Pirb, Cd86, Csk, Slamf7, Btk
RP23-67F4.6	ENSMUSG00000073985	antisense	GO:0045087~innate immune response	0.0146305	65	Tlr13, Mst1r, Aim2, Otulin, Syk, Cd180, Dab2ip, Mavs, Irak1, Cyba, Cfp, Cd84, Oasl1, Serping1, Sh2d1b1, Card9, Atg9a, Unc93b1, Clec5a, C1qb, Ang, Tlr6, C1qc, Tyrobp, Naip2, Tnfaip8l2, Fcna, Cybb, Fcer1g, Havcr2, Ipo7, Slamf7, Tlr1, Tlr7, C1qa, Fcgr1, Fes, Trim32, Gsdmd, Nrros, Anxa1, Cfd, Mid2, Ly96, Ly9, Yes1, Trem2, Pstpip1, Ssc5d, Pycard, Ticam2, Ly86, Irf5, Tlr2, Clec4d, Nlrc4, Lgals3, Casp4,…
RP23-67F4.6	ENSMUSG00000073985	antisense	GO:0030036~actin cytoskeleton organization	0.0268723	37	Bcr, Coro1c, Sdcbp, Ablim2, Pfn1, Fam101b, Tmsb4x, Actr2, Dlc1, Taok2, Tmsb10, Capzb, Wasl, Ablim3, Dock2, Rac3, Nf1, Coro6, Pdlim4, Cln3, Diaph1, Gas2l3, Phactr4, Rac2, Epb41l5, Coro1a, Wasf1, Cap1, Pak1, Wdr1, Dmtn, Bcar1, Specc1, Daam2, Rhoq, Iqsec1, Rhog
RP23-67F4.6	ENSMUSG00000073985	antisense	GO:0006935~chemotaxis	0.0471416	28	Ccl4, Ptafr, C5ar1, Cmtm3, Ecscr, Fes, Lsp1, Pik3cg, Ccl5, Cxcr3, Ccl3, Cmklr1, Flt1, Ccr5, Dock2, Pf4, Nckap1l, Fgf10, Ccl9, C3ar1, Cxcl16, Ccrl2, Cmtm7, Rac2, S1pr1, C5ar2, Ccl6, Enpp2
RP23-46P4.7	ENSMUSG00000074912	processed_transcript	GO:0045087~innate immune response	0.00334702	35	Tlr13, Tlr7, C1qa, Fcgr1, Axl, Nrros, Dab2ip, Mavs, Cyba, Cfp, Cd84, Cd14, Ly9, Trem2, Serping1, Yes1, Pycard, Card9, Unc93b1, Irf5, C1qb, Tlr2, Clec4d, C1qc, Tyrobp, Lgals3, Naip2, Casp4, Hck, Tnfaip8l2, Fcna, Matk, Fcer1g, Havcr2, Btk
RP23-46P4.7	ENSMUSG00000074912	processed_transcript	GO:0002376~immune system process	0.00528398	38	Tlr13, Tlr7, C1qa, Fcgr1, Axl, Nrros, Dab2ip, Mavs, Cd300ld, Cfp, Cd84, Cd14, Prkcb, Cd300d, Ly9, Serping1, Pycard, Card9, Unc93b1, Lat2, Adgre1, Irf5, C1qb, Tlr2, Clec4d, C1qc, Lst1, Cd300lb, Lgals3, Naip2, Casp4, Hck, Tnfaip8l2, Fcna, Cd300a, Pirb, Havcr2, Btk
RP23-46P4.7	ENSMUSG00000074912	processed_transcript	GO:0015991~ATP hydrolysis coupled proton transport	0.0340624	9	Atp6v0d2, Atp6ap1, Atp6v1c1, Atp6v0a1, Atp6v1a, Atp6v1b2, Atp6v0b, Tcirg1, Atp1a2
RP23-46P4.7	ENSMUSG00000074912	processed_transcript	GO:0006898~receptor-mediated endocytosis	0.0292927	12	Snx9, Cap1, Ftl1, Fcgr1, Msr1, Fth1, Cd300a, Cd14, Cxcl16, Cln3, Cttn, Apoe
RP23-46P4.7	ENSMUSG00000074912	processed_transcript	GO:0030574~collagen catabolic process	0.0952142	7	Ctss, Ctsb, Ctsk, Mmp3, Mmp14, Mmp19, Mmp2
RP23-46P4.7	ENSMUSG00000074912	processed_transcript	GO:0006954~inflammatory response	0.0906235	28	Tlr13, Tlr7, Ptafr, C5ar1, Axl, Nrros, Dab2ip, Cyba, Pla2g7, Slc11a1, Cd14, Sdc1, Pf4, Pycard, Ccl9, C3ar1, Ccrl2, Tlr2, Casp4, Naip2, Hck, Crlf2, Havcr2, C5ar2, Tnfrsf1b, Ccl6, Lipa, Ncf1
Tnk2os	ENSMUSG00000075265	antisense	GO:0006412~translation	1.92289e-23	86	Rpl7a, Eef1b2, Rpl4, Rpl9, Rpl6, Ict1, Eif1b, Rpl14, Rpl13, Eef1d, Rpl35, Slc25a36, Gnb2l1, Rpl11, Nhp2, Eif6, Mrps10, Rpl29, Rpl41, Rps24, Eif2s3x, Rpl22, Hars2, Rpl23a, Rps8, Mrpl23, Rpl27, Rps11, Rmnd1, Rpl10a, Rps3, Rps14, Rps20, Fau, Rps15a, Rpl22l1, Rpl10, Rps5, Rpl31, Rpl19, Eef1g, Rpl32, Lars, Rps19, Rpl12, Slc25a18, Eef1a1, Rps13, Rps9, Rpl3, Rps12, Rpl5, Rps17, Eif3h, Rpl7, Hars, Rpl28,…
Tnk2os	ENSMUSG00000075265	antisense	GO:0006397~mRNA processing	1.87395e-09	61	Scnm1, Rbm5, Prpf4b, Pqbp1, Srrm1, Snrpd2, Pan2, Cpsf7, Pan3, Cstf2, Snrpd3, Frg1, Hnrnpll, Rbm22, Pabpn1, Rbbp6, Rbm26, Cpsf6, Rbm4b, Ssu72, Casc3, Celf1, Raly, Snrpb, Hnrnph1, Srsf5, Rbfox2, Rbmx, Luc7l3, Srek1, Sugp2, Aurkaip1, Cstf3, Smn1, Prpf39, Srsf6, Prpf38b, Ccar2, Snrnp48, Srrm2, Ddx41, Tardbp, Ddx5, Snrpa1, Lsm4, Papd5, Eftud2, Arl6ip4, Zfp326, Srsf9, Pnn, Scaf4, Ppih, Sf3b5, Zmat5, Th…
Tnk2os	ENSMUSG00000075265	antisense	GO:0008380~RNA splicing	3.84403e-07	47	Rbfox2, Rbmx, Scnm1, Rbm5, Luc7l3, Prpf4b, Srek1, Pqbp1, Srrm1, Sugp2, Snrpd2, Smn1, Prpf39, Srsf6, Prpf38b, Ccar2, Snrnp48, Srrm2, Ddx5, Ddx41, Tardbp, Snrpd3, Snrpa1, Lsm4, Frg1, Eftud2, Arl6ip4, Rbm22, Zfp326, Pnn, Srsf9, Ppih, Sf3b5, Zmat5, Rbm4b, Thoc6, Casc3, Cdk13, Gemin7, Celf1, Lsm3, Raly, Snrpb, Hnrnph1, Srsf5, RP24-471H15.8, Ppie
Tnk2os	ENSMUSG00000075265	antisense	GO:0002181~cytoplasmic translation	1.63772e-06	13	Rplp1, Rpl7, Rplp2, Rpl22l1, Rpl22, Rpl31, Rpl9, Rpl6, Rpl26, Rplp0, Rpl29, Rpl8, Rpl15
Tnk2os	ENSMUSG00000075265	antisense	GO:0000028~ribosomal small subunit assembly	8.20984e-05	11	Rps15, Rps10, Rps5, Rrp7a, Rps25, Rps19, Rps17, Rps14, Rps27l, Rpsa, Rps2
Tnk2os	ENSMUSG00000075265	antisense	GO:0042273~ribosomal large subunit biogenesis	0.0821896	9	Rpl7, Rpl11, Eif6, Rpl26, Zfp622, Rpl14, Rpl5, Ebna1bp2, Nop16
Tnk2os	ENSMUSG00000075265	antisense	GO:0043484~regulation of RNA splicing	0.0862022	9	Clk1, Zfp326, Rbfox2, Snrnp70, Pqbp1, Clk2, Celf1, Clk4, Hnrnph1
Tnk2os	ENSMUSG00000075265	antisense	GO:0006364~rRNA processing	0.0798666	22	Rps15, Nsa2, Rpl14, Frg1, Papd5, Rbfa, Rpl5, Rps17, Ebna1bp2, Imp4, Ccdc86, Rpl11, Rpl7, Rrp36, Nhp2, Rpl26, Rrp7a, Pih1d1, Rps6, Rps19, Rps7, Rps24
RP23-37J21.6	ENSMUSG00000075389	processed_transcript	GO:0045087~innate immune response	7.20403e-05	37	Mst1r, Tlr7, C1qa, Fcgr1, Nrros, Anxa1, Dab2ip, Cyba, Cfp, Cd14, Ly9, Ptk2, Serping1, Yes1, Trem2, Pycard, Ticam2, Hmgb3, Card9, Atg9a, Unc93b1, Gper1, Irf5, Tnk2, Ang, C1qb, Tlr2, Clec4d, C1qc, Tyrobp, Casp4, Hck, Csf1r, Tnfaip8l2, Fcna, Fcer1g, Nlrx1
RP23-37J21.6	ENSMUSG00000075389	processed_transcript	GO:0001525~angiogenesis	0.000627095	30	Mmrn2, Efnb2, Unc5b, Dab2ip, Meox2, Ephb4, Tie1, Ptk2, Hspg2, Robo4, Pecam1, Nos3, Mmp14, Hoxa7, Ang, Fzd8, Esm1, Emcn, Epas1, Mcam, Angpt1, Kdr, Gja5, Sat1, Arhgap22, Cspg4, Mfge8, Ccl2, Tnfsf12, Egfl7
RP23-37J21.6	ENSMUSG00000075389	processed_transcript	GO:0006954~inflammatory response	0.010371	30	Tlr7, C5ar1, Kdm6b, Afap1l2, Nrros, Anxa1, Dab2ip, Cyba, Slc11a1, Cd14, Pf4, Pycard, Bmp6, Tpsb2, Ticam2, Ccl9, C3ar1, Gper1, Tlr2, Casp4, Hck, Nos2, Csf1r, Chst1, Tspan2, Crlf2, C5ar2, Cspg4, Ccl2, Ncf1
RP23-37J21.6	ENSMUSG00000075389	processed_transcript	GO:0045909~positive regulation of vasodilation	0.00790443	9	Ptprm, Nos2, Scpep1, Nos3, Kdr, Gja5, Gper1, Ppard, Ptk2
RP23-37J21.6	ENSMUSG00000075389	processed_transcript	GO:0002376~immune system process	0.00769841	35	Mst1r, Tlr7, C1qa, Fcgr1, Nrros, Anxa1, Dab2ip, Cd300ld, Cfp, Cd14, Prkcb, Cd300d, Ly9, Serping1, Pycard, Ticam2, Hmgb3, Card9, Unc93b1, Gper1, Adgre1, Irf5, C1qb, Tlr2, Clec4d, C1qc, Lst1, Casp4, Hck, Csf1r, Tnfaip8l2, Cd300a, Fcna, Pirb, Nlrx1
RP23-37J21.6	ENSMUSG00000075389	processed_transcript	GO:0007166~cell surface receptor signaling pathway	0.0898894	18	Adgra3, Cd53, Fcgr1, Tspan15, Celsr2, Adgre1, Tspan7, Fzd8, Tspan13, Anxa1, Adgrl4, Sema6a, Fcgr3, Tspan2, Gipr, Fcer1g, Tspan9, Cd37
Dnm3os	ENSMUSG00000078190	antisense	GO:0002376~immune system process	1.01481e-10	49	Tlr13, Tlr7, Ptpn22, Aim2, Eomes, Tnfrsf13b, Syk, Naip5, Cd180, Pik3cg, Cfd, Cd84, Cracr2a, Myo1g, Samhd1, Tec, Prkcb, Cd300d, Lyn, Ly9, Pstpip1, Ticam2, Ly86, Lrmp, Unc93b1, Lat2, Pik3cd, Adgre1, Tlr2, Themis2, Cd8a, Tlr6, Inpp5d, Bag6, Cd40, C1qc, Prdm1, Nlrc4, Naip6, Naip2, Hck, C1ra, Csf1r, March1, Tlr8, Havcr2, Slamf7, Btk, Tlr1
Dnm3os	ENSMUSG00000078190	antisense	GO:0006954~inflammatory response	1.69015e-08	39	Tlr13, Tlr7, Ccl4, Aim2, Naip5, Cd180, Pik3cg, Pla2g7, Lyn, Ccr5, Nfkbid, Pstpip1, Ticam2, Ly86, P2rx7, C3ar1, Pik3cd, Tlr2, Themis2, Tlr6, Cd40, Nlrc4, Naip6, Naip2, Camk1d, Hck, Csf1r, Cybb, Tlr8, Il10, Havcr2, Adam8, C5ar2, Tnfrsf1b, Lipa, Tnfrsf26, Cnr2, Tlr1, Ncf1
Dnm3os	ENSMUSG00000078190	antisense	GO:0050853~B cell receptor signaling pathway	3.76714e-08	14	Nckap1l, Nfam1, Lat2, Ptprc, Syk, Ptpn6, Klhl6, Tec, Vav3, Prkcb, Lyn, Bcar1, Rftn1, Plcg2
Dnm3os	ENSMUSG00000078190	antisense	GO:0002250~adaptive immune response	2.31463e-07	21	Ctss, Unc93b1, Lat2, Eomes, Adgre1, Pik3cd, Tnfrsf13b, Syk, Cd8a, Prdm1, Tnfrsf11a, Cd84, Cracr2a, Myo1g, Tec, Prkcb, Lyn, Havcr2, Ly9, Btk, Slamf7
Dnm3os	ENSMUSG00000078190	antisense	GO:0045087~innate immune response	2.90374e-05	34	Tlr13, Tlr7, Jak1, Aim2, Syk, Naip5, Cd180, Cfd, Cd84, Samhd1, Tec, Lyn, Ly9, Pstpip1, Ticam2, Ly86, Unc93b1, Pik3cd, Tlr2, Tlr6, C1qc, Prdm1, Nlrc4, Naip6, Naip2, Hck, C1ra, Csf1r, Cybb, Tlr8, Havcr2, Slamf7, Btk, Tlr1
Dnm3os	ENSMUSG00000078190	antisense	GO:0042742~defense response to bacterium	0.00230221	14	Spn, Elane, Syk, Tlr6, Naip5, Naip6, Nlrc4, Naip2, H2-M3, Prkcd, Irf8, Il10, Tlr1, Ncf1
Dnm3os	ENSMUSG00000078190	antisense	GO:0002755~MyD88-dependent toll-like receptor signaling pathway	0.00448137	7	Tlr13, Tlr7, Tlr8, Tlr2, Tlr6, Hspd1, Tlr1
Dnm3os	ENSMUSG00000078190	antisense	GO:0006955~immune response	0.012371	21	Cebpg, Tlr7, Ctss, Ccl4, Was, Fyb, Lcp2, Vav1, Tlr2, P2ry14, Tlr6, Blnk, Tnfrsf11a, March1, Irf8, Il10, Ccr5, Tnfrsf1b, Tnfrsf26, Tlr1, Enpp1
Dnm3os	ENSMUSG00000078190	antisense	GO:0002224~toll-like receptor signaling pathway	0.0134163	7	Tlr7, Unc93b1, Tlr8, Tlr2, Tlr6, Cd180, Tlr1
Dnm3os	ENSMUSG00000078190	antisense	GO:0007229~integrin-mediated signaling pathway	0.0123359	13	Adam17, Itgam, Itgax, Vav1, Fermt3, Tec, Vav3, Itga4, Bcar1, Adam8, Syk, Itgb2, Plek
Dnm3os	ENSMUSG00000078190	antisense	GO:0035556~intracellular signal transduction	0.0239633	30	Arhgef6, Nfam1, Ppp1r1a, Lcp2, Jak1, Stk4, Mknk2, Syk, Ptpn6, Blnk, Gna13, Tec, Prkcd, Prkcb, Rassf5, Lyn, Arhgap45, Plek, Vav1, Gmip, Lat2, Rgs14, Prex1, Inpp5d, Adcy7, Plcb2, Asb10, Vav3, Plcg2, Btk
Dnm3os	ENSMUSG00000078190	antisense	GO:0050707~regulation of cytokine secretion	0.0894755	5	Tlr8, Lyn, Tlr2, Tlr6, Tlr1
Dnm3os	ENSMUSG00000078190	antisense	GO:0070269~pyroptosis	0.0894755	5	Naip6, Nlrc4, Naip2, Aim2, Naip5
RP23-410L16.3	ENSMUSG00000080058	antisense	GO:0006412~translation	1.32762e-19	62	Rpl7a, Eef1b2, Rpl4, Rpl9, Rpl6, Eif1b, Rpl13, Rpl14, Rpl35, Eef1d, Gnb2l1, Rpl11, Rsl24d1, Eif6, Rpl29, Rps24, Eif2s3x, Rpl22, Rps8, Mrpl23, Slc25a40, Rps11, Rpl10a, Rps3, Rps14, Eif4g1, Rps20, Fau, Rpl10, Rps5, Rpl31, Rpl19, Rpl32, Rps19, Rpl12, Eef1a1, Rps9, Rps13, Rpl3, Rpl5, Eif3h, Rpl7, Akt1, Hars, Rpl26, Rps3a1, Eif3k, Rps7, Rpl15, Eif3m, Eif4a1, Rpl27a, Rps27a, Rpsa, Rps2, Eif3f, Rpl17, R…
RP23-410L16.3	ENSMUSG00000080058	antisense	GO:0002181~cytoplasmic translation	2.10938e-07	12	Rplp1, Rpl7, Rpl22, Rpl31, Rpl9, Rpl6, Rpl26, Rplp0, Rpl7l1, Rpl29, Rpl8, Rpl15
RP23-410L16.3	ENSMUSG00000080058	antisense	GO:0042273~ribosomal large subunit biogenesis	1.81735e-05	11	Rpl7, Rpl11, Noc2l, Eif6, Rpl26, Zfp622, Rpl14, Wdr55, Rpl5, Ebna1bp2, Nip7
RP23-410L16.3	ENSMUSG00000080058	antisense	GO:0000027~ribosomal large subunit assembly	0.000170818	9	Rsl24d1, Rpl11, Rpl10, Rpl6, Rpl3, Ppan, Rpf2, Rpl5, Rpl12
RP23-410L16.3	ENSMUSG00000080058	antisense	GO:0006364~rRNA processing	0.0150207	18	Nsa2, Rpl14, Frg1, Rpl5, Ebna1bp2, Imp4, Ccdc86, Emg1, Rpl11, Rpl7, Rpl26, Rrp7a, Wdr55, Rps6, Rps19, Utp14a, Rps7, Rps24
RP23-316M14.9	ENSMUSG00000084781	processed_transcript	GO:0006412~translation	2.58079e-35	100	Rpl7a, Eef1b2, Rpl4, Rpl6, Rpl14, Rpl13, Rpl23, Eef1d, Rpl35, Slc25a36, Gnb2l1, Rps16, Rpl35a, Rpl29, Rps24, Hars2, Rpl23a, Mrpl23, Rpl27, Rpl10a, Rps14, Rps3, Rps20, Rpl22l1, Rps5, Rpl32, Rps19, Eef1a1, Rps13, Rpl3, Rps12, Rps17, Eif3h, Rpl37, Rpl28, Mrpl19, Rps26, Rps7, Rps23, Rps15, Rps18, Eif5a, Rpl34, Rps21, Rpsa, Rpl17, Rrbp1, Rpl18a, Rpl18, Rpl21, Mrpl13, Rpl36a, Rpl9, Eif1b, Rpl37a, Rpl39…
RP23-316M14.9	ENSMUSG00000084781	processed_transcript	GO:0002181~cytoplasmic translation	1.16623e-10	16	Rplp1, Rplp2, Rpl22, Rpl9, Rpl6, Rpl22l1, Rpl7, Rpl35a, Rpl31, Rpl26, Rplp0, Rpl36, Rpl29, Rpl7l1, Rpl8, Rpl15
RP23-316M14.9	ENSMUSG00000084781	processed_transcript	GO:0006397~mRNA processing	8.85895e-10	60	Snrnp25, Magoh, Scnm1, Rbm5, Prpf4b, Srrm1, Sfswap, Lsm5, Adarb1, Snrpd2, Pan2, Cpsf7, Pan3, Cstf2, Phrf1, Snrpd3, Frg1, Usp49, Rbbp6, Snrpf, Ssu72, Casc3, Sf3b6, Raly, Srsf5, Thrap3, Rbmx, Luc7l3, Srek1, Sugp2, Snrpd1, Srsf6, Prpf39, Snrpe, Prpf38b, Ccar2, Srrm2, Ppil3, Alyref, Prpf4, Ddx5, Lsm4, Snrnp27, Papd5, Arl6ip4, Snrnp35, Zfp326, Prpf31, Pnn, Srsf9, Tsen34, Scaf4, Sf3b5, Zmat5, Thoc6, Ge…
RP23-316M14.9	ENSMUSG00000084781	processed_transcript	GO:0008380~RNA splicing	6.86537e-09	49	Snrnp25, Rbmx, Thrap3, Magoh, Scnm1, Rbm5, Luc7l3, Prpf4b, Srek1, Srrm1, Sugp2, Sfswap, Lsm5, Snrpd2, Snrpd1, Prpf39, Srsf6, Snrpe, Prpf38b, Ccar2, Srrm2, Ppil3, Alyref, Ddx5, Prpf4, Snrpd3, Lsm4, Frg1, Snrnp27, Arl6ip4, Snrnp35, Usp49, Zfp326, Prpf31, Srsf9, Pnn, Sf3b5, Snrpf, Zmat5, Thoc6, Gemin7, Casc3, Lsm3, Sf3b6, Raly, Srsf5, Ppie, RP24-471H15.8, Snrpb2
RP23-316M14.9	ENSMUSG00000084781	processed_transcript	GO:0000028~ribosomal small subunit assembly	3.13135e-06	12	Rps15, Rps10, Rps5, Rps27, Rrp7a, Rps25, Rps19, Rps17, Rps14, Rps27l, Rpsa, Rps2
RP23-316M14.9	ENSMUSG00000084781	processed_transcript	GO:0006457~protein folding	0.000102833	27	Fkbp8, Ppia, Ahsa1, Pfdn6, Pfdn4, Txn1, Calr, Fkbp2, Tbcc, Pfdn5, Pfdn1, Pdia6, Aip, Fkbp11, Fkbp7, Ppil3, Mesdc2, Ppib, Ppil4, Nudc, Cwc27, P4hb, Cct5, Cdc37, Cct3, Pdia3, Ppie
RP23-316M14.9	ENSMUSG00000084781	processed_transcript	GO:0042273~ribosomal large subunit biogenesis	0.000745246	11	Rpl7, Rpl11, Rpl35a, Eif6, Rpl26, Zfp622, Rpl14, Rpl5, Ebna1bp2, Nip7, Nop16
RP23-316M14.9	ENSMUSG00000084781	processed_transcript	GO:0000027~ribosomal large subunit assembly	0.00351279	9	Rsl24d1, Rpl11, Rpl10, Rpl23a, Rpl6, Rpl3, Rpf2, Rpl5, Rpl12
RP23-316M14.9	ENSMUSG00000084781	processed_transcript	GO:0006364~rRNA processing	0.00543077	24	Rps15, Nsa2, Rpl14, Frg1, Papd5, Rpl5, Rps17, Ebna1bp2, Pes1, C1d, Rps16, Rpl11, Rpl7, Rpl35a, Rrp36, Nhp2, Rpl26, Rrp7a, Pop4, Rps6, Rps19, Rps7, Fbl, Rps24
RP23-316M14.9	ENSMUSG00000084781	processed_transcript	GO:0042274~ribosomal small subunit biogenesis	0.028992	8	Rps15, Rrp36, Rps6, Rps19, Rps17, Rps7, Rps24, Rps16
RP23-316M14.9	ENSMUSG00000084781	processed_transcript	GO:0000398~mRNA splicing, via spliceosome	0.0614523	19	Prpf4, Srrm1, Snrpg, Snrnp35, Lsm5, Usp49, Zmat2, Prpf31, Snrnp70, Bud31, Ubl5, Sf3b5, Snrpf, Snrpe, Lsm3, Sf3b6, Lsm7, RP24-471H15.8, Snrpb2
RP23-316M14.9	ENSMUSG00000084781	processed_transcript	GO:0098609~cell-cell adhesion	0.0774204	27	Rpl7a, Lypla2, Ahsa1, Rpl14, Eef1d, Wasf2, Dock9, Eps15l1, Igsf9, Capzb, Psmb6, Cnn2, Rps26, Rpl15, Ist1, Eif3e, Tjp1, Atxn2l, Golga2, Nudc, Vapa, Rps2, Eef1g, Txndc9, Stk38, Hcfc1, Arglu1
AC114598.1	ENSMUSG00000084783	antisense	GO:0006412~translation	1.49467e-06	54	Rpl4, Eef1b2, Rpl6, Rpl13, Rpl23, Rpl35, Gnb2l1, Rps16, Rps24, Rpl22, Slc25a16, Hars2, Rps8, Rpl10a, Rps14, Rps3, Eif4g1, Rps20, Fau, Rps15a, Rpl10, Rps5, Rpl31, Rpl19, Rpl13a, Gfm1, Rpl12, Iars2, Rps9, Rps13, Rpl3, Rps12, Rpl5, Rps17, Rpl7, Rpl26, Rps3a1, Rpl30, Rps7, Rps23, Rps18, Rpl34, Rpl27a, Rps27a, Rpl17, Rpl18a, Rpl18, Slc25a44, Rps6, Rps4x, Rpl21, Ucp2, Rpl8, Rpl36a
AC114598.1	ENSMUSG00000084783	antisense	GO:0001525~angiogenesis	0.000406762	37	Col4a1, Mmrn2, Col4a2, Efnb2, Unc5b, Wasf2, Ptprb, Dab2ip, Mmp2, Meox2, Srpk2, Tnfaip2, Dll4, Tie1, Ptk2, Hspg2, Pten, Robo4, Pecam1, Mmp14, Hoxa7, Ang, Fzd8, Esm1, Mcam, Ecm1, Vash1, Kdr, Efna1, Gja5, Sat1, Arhgap22, Cspg4, Hey1, Tek, Tnfsf12, Egfl7
AC114598.1	ENSMUSG00000084783	antisense	GO:0045087~innate immune response	0.055193	37	Mst1r, C1qa, Fcgr1, Trim32, Dab2ip, Map4k2, Relb, Irak1, Mavs, Cyba, Cfp, Cnpy3, Cd14, Oasl1, Ly9, Ptk2, Ifitm2, Trem2, Serping1, Pstpip1, Yes1, Card9, Atg9a, Unc93b1, Ang, C1qb, Tlr2, Clec4d, C1qc, Tyrobp, Casp4, Hck, Csf1r, Tnfaip8l2, Fcna, Fcer1g, Clec4n
AC114598.1	ENSMUSG00000084783	antisense	GO:0006954~inflammatory response	0.0506632	35	C5ar1, Kdm6b, Afap1l2, Prkcq, Dab2ip, Relb, Cyba, Slc11a1, Cd14, Pf4, Pstpip1, Atrn, Bmp6, Tpsb2, Aif1, Ccrl2, Ggt5, Tnip1, Ccl8, Tlr2, Lat, Mecom, Ackr2, Casp4, Hck, Nos2, Ecm1, Csf1r, Ms4a2, Tspan2, Crlf2, C5ar2, Cspg4, Ccl6, Ncf1
AC114598.1	ENSMUSG00000084783	antisense	GO:0009617~response to bacterium	0.0938027	10	Fcgr1, Slc11a1, Fcgr2b, Cd14, Wasl, Irf8, Tlr2, Mecom, Casp1, Ncf1
Mir142hg	ENSMUSG00000084796	lincRNA	GO:0002376~immune system process	5.70693e-40	105	Tlr13, Zbp1, Eomes, Aim2, H2-DMb1, Tnfrsf13b, Syk, Naip5, Cd180, Psmb9, Pik3cg, Cfp, Cd300d, H2-Ab1, Serping1, Cd79a, Lrmp, Lat2, Zap70, Lat, C1qc, Cd300lb, Pglyrp2, Dcstamp, Lax1, Slamf7, Tlr1, Tlr7, Gpr183, Gsdmd, Cfd, Tec, Sit1, Cd74, Pstpip1, Ptk2b, Pycard, Cd3e, Ticam2, Pik3cd, Adgre1, Irf5, Clec4e, Inpp5d, Cd40, Clec4d, Prdm1, Lgals3, Nlrc4, Cd7, Casp4, Klrk1, Cd79b, Hck, Clec4a2, Csf1r, Bt…
Mir142hg	ENSMUSG00000084796	lincRNA	GO:0006955~immune response	1.36192e-22	59	Was, Lcp2, H2-Eb2, H2-DMb1, Cd28, Ctla4, Ccl5, Oasl1, Ccl3, Ccr5, Colec12, Xcl1, H2-Ab1, Ltb, Cd4, H2-Ob, Il1a, Tnfsf13b, P2ry14, Tlr6, Zap70, Ctsw, Lat, H2-Eb1, Lax1, Cxcl13, Ccl6, Oas1g, Ccr7, Tlr1, Tlr7, Ccl4, Fyb, Lta, Fcgr2b, Tnf, Nrros, H2-Aa, Blnk, Osm, Prg2, Cd74, Irf8, Cd27, Ctss, Vav1, Tnfsf14, Ccl8, Tlr2, Clec4e, Lst1, H2-Oa, Cxcl2, Cxcr5, March1, Il10, Ccl22, Tnfrsf1b, Tnfrsf26
Mir142hg	ENSMUSG00000084796	lincRNA	GO:0002250~adaptive immune response	1.48306e-22	42	Btla, Tnfrsf13c, Eomes, Gpr183, Tnfrsf13b, Syk, Cd84, Cracr2a, Myo1g, Ctla4, Cd74, Sit1, Tec, Prkcb, Ly9, Ptk2b, Cd79a, Ctss, Cd4, Unc93b1, Lat2, H2-T23, Pik3cd, Adgre1, Cd8a, Zap70, Lat, Clec4d, Prdm1, Cd7, Klrk1, Cd79b, Clec4a2, Cd8b1, Lax1, Pirb, Havcr2, Jchain, Cd86, Itk, Slamf7, Btk
Mir142hg	ENSMUSG00000084796	lincRNA	GO:0006954~inflammatory response	2.32651e-21	70	Tlr13, Ptafr, C5ar1, Kdm6b, Aim2, Naip5, Cd180, Prkcq, Cyba, Pik3cg, Ccl5, Ccl3, Ccr5, Nfkbid, Xcl1, Aif1, P2rx7, Ccrl2, Il1a, Themis2, Tlr6, Zap70, Lat, Naip6, Naip2, Cybb, Havcr2, Cxcl13, C5ar2, Lipa, Ccl6, Ccr7, Cnr2, Tlr1, Tlr7, Ccl4, Plp1, Lta, Tnf, Gsdmd, Nrros, Cxcr6, Pla2g7, Slc11a1, Cxcr3, Fpr2, Cd27, Pstpip1, Pycard, Ticam2, Ly86, C3ar1, Pik3cd, Ccl8, Tlr2, Cd5l, Cd40, Nlrc4, Camk1d, Ca…
Mir142hg	ENSMUSG00000084796	lincRNA	GO:0045087~innate immune response	7.71274e-19	69	Tlr13, Zbp1, Jak1, Aim2, Syk, Oas1a, Naip5, Cd180, Masp1, Cyba, Cfp, Cd84, Oasl1, Serping1, Card9, Unc93b1, C1qb, Ang, Tlr6, Zap70, Tyrobp, C1qc, Naip6, Naip2, Tnfaip8l2, Cybb, Fcer1g, Havcr2, Jchain, Itk, Slamf7, Tlr1, Tlr7, C1qa, Fcgr1, Trim32, Gsdmd, Nrros, Tmem173, Cfd, Sp110, Blk, Tec, Ly9, Yes1, Ptk2b, Trem2, Pstpip1, Pycard, Ticam2, Ly86, Pik3cd, Irf5, Tlr2, Clec4e, Clec4d, Prdm1, Nlrc4, L…
Mir142hg	ENSMUSG00000084796	lincRNA	GO:0050853~B cell receptor signaling pathway	6.35136e-12	19	Nckap1l, Nfam1, Lat2, Ptprc, Syk, Zap70, Cd19, Ptpn6, Klhl6, Cd79b, Blk, Ctla4, Tec, Prkcb, Bcar1, Lck, Rftn1, Plcg2, Cd79a
Mir142hg	ENSMUSG00000084796	lincRNA	GO:0006935~chemotaxis	3.27864e-10	30	Ccl4, Ptafr, C5ar1, Cmtm3, Il16, Cxcr6, Pik3cg, Ccl5, Fpr2, Cxcr3, Ccl3, Ccr5, Dock2, Xcl1, Nckap1l, C3ar1, Cxcl16, Ccrl2, Pik3cd, Cmtm7, Ccl8, Rac2, Cxcl2, Cxcr4, Cxcr5, Cxcl13, C5ar2, Ccl22, Ccl6, Ccr7
Mir142hg	ENSMUSG00000084796	lincRNA	GO:0042102~positive regulation of T cell proliferation	1.2374e-09	22	Cd3e, Nckap1l, Spn, Cd4, Ccdc88b, Itgal, Aif1, Tnfrsf13c, Rltpr, Ptprc, Tnfsf13b, Sash3, Coro1a, Prkcq, Cd28, Cd6, Ccl5, Card11, Havcr2, Cd80, Cd86, Ccr7
Mir142hg	ENSMUSG00000084796	lincRNA	GO:0007166~cell surface receptor signaling pathway	1.87361e-07	33	Cd53, Itgal, Fcgr1, Tspan15, Btla, Fcgr2b, Tnfrsf13b, Syk, Fcgr3, Cxcr3, Erbb2, Tspan9, Tspan12, Ptk2b, Cd79a, Cd3e, Cd3g, Spn, Cd4, Cd3d, Adgre1, Pik3cd, Cd22, Smo, Tspan7, Cd8a, Cd79b, Fcer1g, Cxcl13, Lck, Tnfrsf1b, Cd37, Agt
Mir142hg	ENSMUSG00000084796	lincRNA	GO:0042742~defense response to bacterium	2.1013e-07	23	Spn, Fcgr1, Tnf, Lyz2, Syk, Slamf8, Clec4e, Tlr6, Naip5, Clec4d, Nlrc4, Stab2, Naip6, Prg2, Naip2, Slc11a1, H2-M3, Irf8, Fcer1g, Cxcl13, Il10, Tlr1, Ncf1
Mir142hg	ENSMUSG00000084796	lincRNA	GO:0050850~positive regulation of calcium-mediated signaling	1.18305e-06	12	Cd3e, Cd4, Itgal, Ccl4, Ccl3, P2rx4, Syk, Cd8a, Zap70, Trem2, Ada, Cdh13
Mir142hg	ENSMUSG00000084796	lincRNA	GO:0032729~positive regulation of interferon-gamma production	1.76716e-06	16	Cd3e, Pycard, Ticam2, Lta, Tnf, Il18r1, Rltpr, Flt3, Sash3, Il27ra, Klrk1, Slc11a1, H2-M3, Runx1, Irf8, Havcr2
Mir142hg	ENSMUSG00000084796	lincRNA	GO:0050776~regulation of immune response	8.9083e-06	14	Spn, Fcgr1, Tnfrsf13c, Tnfsf13b, Syk, Tbx21, Cd40, Clec12a, Phf11a, Fcgr3, Card11, Dennd1b, Fcer1g, Hcst
Mir142hg	ENSMUSG00000084796	lincRNA	GO:0007229~integrin-mediated signaling pathway	1.21225e-05	21	Itgal, Plp1, Vav1, Fermt3, Itgb7, Itga4, Itgb2, Syk, Lat, Tyrobp, Itgam, Itgax, Ctgf, Tec, Fcer1g, Itga7, Bcar1, Adam8, Tspan32, Ptk2b, Plek
Mir142hg	ENSMUSG00000084796	lincRNA	GO:0030593~neutrophil chemotaxis	1.29022e-05	17	Nckap1l, Ccl4, Vav1, C5ar1, Ccl8, Prex1, Syk, Itgb2, Lgals3, Itgam, Cxcl2, Ccl5, Fcgr3, Ccl3, Fcer1g, Ccl22, Ccl6
Mir142hg	ENSMUSG00000084796	lincRNA	GO:0042113~B cell activation	4.15941e-05	12	Blnk, Ikzf3, Lat2, Cxcr5, Prkcb, Lax1, Ms4a1, Pik3cd, Cd86, Bank1, Cd40, Cd79a
Mir142hg	ENSMUSG00000084796	lincRNA	GO:0019886~antigen processing and presentation of exogenous peptide antigen via MHC class II	4.11618e-05	9	H2-Oa, H2-Aa, Fcgr2b, Cd74, Unc93b1, Fcer1g, H2-DMb1, H2-Ab1, H2-Eb1
Mir142hg	ENSMUSG00000084796	lincRNA	GO:0042110~T cell activation	9.90424e-05	13	Cd2, Nlrc3, Cd4, Cd3d, Cd28, Was, Vav1, Card11, Cd48, Hsh2d, Dock2, Cd8a, Ada
Mir142hg	ENSMUSG00000084796	lincRNA	GO:0050718~positive regulation of interleukin-1 beta secretion	9.88687e-05	10	Pycard, Casp4, P2rx7, Ccl3, Aim2, Ccr5, Ccr7, Gsdmd, Panx1, Casp1
Mir142hg	ENSMUSG00000084796	lincRNA	GO:0070269~pyroptosis	0.000130869	8	Naip6, Nlrc4, Casp4, Naip2, Aim2, Naip5, Gsdmd, Casp1
Mir142hg	ENSMUSG00000084796	lincRNA	GO:0050766~positive regulation of phagocytosis	0.000154023	14	Pycard, Lman2, Fcgr1, Sirpa, Fcgr2b, Tnf, Cyba, Camk1d, Fcgr3, Slc11a1, Fcer1g, Pros1, Dock2, Ccr7
Mir142hg	ENSMUSG00000084796	lincRNA	GO:0030889~negative regulation of B cell proliferation	0.000162127	10	Prdm1, Cdkn2a, Cd300a, Ctla4, Btla, Fcgr2b, Il10, Tnfrsf13b, Inpp5d, Btk
Mir142hg	ENSMUSG00000084796	lincRNA	GO:0007169~transmembrane receptor protein tyrosine kinase signaling pathway	0.000157581	20	Stap1, Lcp2, Jak1, Flt3, Ret, Syk, Zap70, Lat, Hck, Dok1, Dok4, Blk, Csf1r, Matk, Tec, Erbb2, Lck, Itk, Yes1, Btk
Mir142hg	ENSMUSG00000084796	lincRNA	GO:0050830~defense response to Gram-positive bacterium	0.000165648	17	P2rx7, Card9, Lta, C5ar1, Tnf, H2-T23, Ang, Tlr2, Lyz2, Gsdmd, Il27ra, Klrk1, Pglyrp2, Hck, Havcr2, Myo1f, Ncf1
Mir142hg	ENSMUSG00000084796	lincRNA	GO:0042130~negative regulation of T cell proliferation	0.000161536	13	Ndfip1, Spn, Gpnmb, Zc3h12d, Btla, Slfn1, Ptpn6, H2-Aa, H2-M3, Ctla4, Pla2g2d, Havcr2, H2-Ab1
Mir142hg	ENSMUSG00000084796	lincRNA	GO:0060326~cell chemotaxis	0.000489081	16	Arrb2, Ccl4, Ccl8, Gpr183, Prkcq, Bin2, Saa3, Cxcl2, Fpr2, Ccl3, Cxcl13, Bcar1, Ccl22, C5ar2, Ccl6, Xcl1
Mir142hg	ENSMUSG00000084796	lincRNA	GO:0050870~positive regulation of T cell activation	0.000542031	9	Cd3e, Pycard, Cd4, Ccdc88b, Card11, Lck, Prkcq, Coro1a, Ada
Mir142hg	ENSMUSG00000084796	lincRNA	GO:0090023~positive regulation of neutrophil chemotaxis	0.000645214	10	Nckap1l, Camk1d, Cxcl2, C5ar1, C3ar1, Cd74, Sell, Ccr7, Xcl1, Rac2
Mir142hg	ENSMUSG00000084796	lincRNA	GO:0030217~T cell differentiation	0.000770676	13	Cd4, Cd3d, Vav1, Lfng, Rhoh, Ptpn22, Lck, Ptprc, Prex1, Tbx21, Il7r, Bcl2a1d, Ikzf1
Mir142hg	ENSMUSG00000084796	lincRNA	GO:0070374~positive regulation of ERK1 and ERK2 cascade	0.000760412	27	Gpnmb, Rasgrp1, Ccl4, C5ar1, Ptpn22, Gpr183, Cysltr2, Ccl5, Ccl3, Ctgf, Cd74, Xcl1, Cd44, Trem2, Ptk2b, Pycard, Arrb2, Il1a, Ccl8, Tlr2, Npnt, Gpr55, Csf1r, Havcr2, C5ar2, Ccl22, Ccl6
Mir142hg	ENSMUSG00000084796	lincRNA	GO:0006911~phagocytosis, engulfment	0.000843696	9	Bin2, Aif1, Fcgr1, Fcgr3, Fcgr2b, Sirpa, Treml4, Fcer1g, Trem2
Mir142hg	ENSMUSG00000084796	lincRNA	GO:0050852~T cell receptor signaling pathway	0.000881372	14	Cd3e, Fyb, Lcp2, Ptpn22, Ptprc, Rltpr, Themis2, Zap70, Bcl2a1d, Cd28, Dennd1b, Rftn1, Itk, Plcg2
Mir142hg	ENSMUSG00000084796	lincRNA	GO:0045060~negative thymic T cell selection	0.000972305	8	Cd3e, Spn, Cd28, Cd74, Ptprc, Dock2, Zap70, Ccr7
Mir142hg	ENSMUSG00000084796	lincRNA	GO:0031295~T cell costimulation	0.00131275	10	Cd3e, Spn, Cd28, Tnfrsf13c, Btla, Tnfsf14, Card11, Cd80, Tnfsf13b, Cd5
Mir142hg	ENSMUSG00000084796	lincRNA	GO:0050715~positive regulation of cytokine secretion	0.00157211	11	P2rx7, Tnf, Cd300d, Il10, Il1a, Tlr2, Clec4e, Syk, Panx1, Agt, Casp1
Mir142hg	ENSMUSG00000084796	lincRNA	GO:0019882~antigen processing and presentation	0.00214916	12	H2-Oa, H2-Aa, Ctss, Cd74, Unc93b1, Rab8b, H2-DMb1, Flt3, H2-Ab1, Psmb9, Psmb8, H2-Eb1
Mir142hg	ENSMUSG00000084796	lincRNA	GO:0038083~peptidyl-tyrosine autophosphorylation	0.00214916	12	Hck, Blk, Matk, Jak1, Tec, Lck, Syk, Zap70, Itk, Ptk2b, Btk, Yes1
Mir142hg	ENSMUSG00000084796	lincRNA	GO:0051607~defense response to virus	0.00236421	23	Pycard, Ticam2, Tlr7, Slfn8, Unc13d, Zbp1, Prf1, Card9, Unc93b1, Irf5, Ptprc, Oas1a, Cd8a, Cd40, Tmem173, Bnip3, Il10rb, Itgax, Oasl1, Apobec1, Ifit1bl1, Cd86, Oas1g
Mir142hg	ENSMUSG00000084796	lincRNA	GO:0030595~leukocyte chemotaxis	0.00274066	8	Cxcl2, Ccl4, Cxcr5, Ccl3, Gpr183, Coro1a, Cnr2, Il16
Mir142hg	ENSMUSG00000084796	lincRNA	GO:0045576~mast cell activation	0.00331328	7	Fcgr3, Lcp2, Fyb, Fcgr2b, Rhoh, Cd48, Fcer1g
Mir142hg	ENSMUSG00000084796	lincRNA	GO:0045579~positive regulation of B cell differentiation	0.00435817	8	Nckap1l, Prdm1, Il2rg, Cd27, Syk, Zap70, Inpp5d, Ikzf1
Mir142hg	ENSMUSG00000084796	lincRNA	GO:0032760~positive regulation of tumor necrosis factor production	0.00460831	14	Pycard, Rasgrp1, Ccl4, Ptafr, Card9, H2-T23, Tlr2, Sash3, Cyba, Cd2, Ccl3, Fcer1g, Ccr5, Ccr7
Mir142hg	ENSMUSG00000084796	lincRNA	GO:0071222~cellular response to lipopolysaccharide	0.00596265	21	Pycard, Ticam2, Stap1, Cxcl16, Tnf, Fcgr4, Cd180, Cd40, Tnip3, Cd300lb, Klrk1, Cxcl2, Shpk, Irf8, Havcr2, Il10, Ppard, Mrc1, Tnfrsf1b, Cd80, Cd86
Mir142hg	ENSMUSG00000084796	lincRNA	GO:0030890~positive regulation of B cell proliferation	0.00596372	11	Nckap1l, Tnfrsf13c, Card11, Cd74, Bst1, Ptprc, Gpr183, Tnfsf13b, Sash3, Ada, Cd40
Mir142hg	ENSMUSG00000084796	lincRNA	GO:0032496~response to lipopolysaccharide	0.00687	26	Ptafr, C5ar1, Lta, Tnf, Ptpn22, Cnp, Nlrc3, Cd6, Il10ra, Slc11a1, Mta1, Cd27, P2rx7, Tlr2, Cd96, Cd40, Casp1, Cxcl2, Ncf2, Alad, Cxcl13, Tnfrsf1b, Tnfrsf26, Cnr2, Ccr7, Plcg2
Mir142hg	ENSMUSG00000084796	lincRNA	GO:0032755~positive regulation of interleukin-6 production	0.00815607	12	Cyba, Pycard, Tlr7, Ticam2, P2rx7, Card9, Tnf, Fcer1g, Il1a, Ccr5, Tlr2, Rab7b
Mir142hg	ENSMUSG00000084796	lincRNA	GO:0046641~positive regulation of alpha-beta T cell proliferation	0.0117063	6	Cd3e, Cd28, Ptprc, Cd80, Syk, Zap70
Mir142hg	ENSMUSG00000084796	lincRNA	GO:0009617~response to bacterium	0.0138268	10	Pycard, Sp110, P2rx7, Fcgr1, Slc11a1, Fcgr2b, Irf8, Tlr2, Casp1, Ncf1
Mir142hg	ENSMUSG00000084796	lincRNA	GO:0034113~heterotypic cell-cell adhesion	0.01465	7	Cd2, Itgax, Itgb7, Itga7, Itga4, Ptprc, Itgb2
Mir142hg	ENSMUSG00000084796	lincRNA	GO:0071346~cellular response to interferon-gamma	0.0146263	12	Aif1, Ccl4, Ccl5, Ccl3, Gbp8, Ccl8, Mrc1, H2-Q7, Ccl22, Ccl6, Xcl1, H2-Ab1
Mir142hg	ENSMUSG00000084796	lincRNA	GO:0070098~chemokine-mediated signaling pathway	0.0169912	10	Cxcl2, Ccl4, Ccl5, Ccl3, Cxcl13, Ccl8, Ccl22, Ccl6, Xcl1, Ptk2b
Mir142hg	ENSMUSG00000084796	lincRNA	GO:0007159~leukocyte cell-cell adhesion	0.01816	8	Itgam, Itgal, Ccl5, Fermt3, Itga4, Ptprc, Syk, Itgb2
Mir142hg	ENSMUSG00000084796	lincRNA	GO:0048247~lymphocyte chemotaxis	0.01816	8	Ccl4, Ccl5, Cxcl16, Ccl3, Ccl8, Adam8, Ccl22, Ccl6
Mir142hg	ENSMUSG00000084796	lincRNA	GO:0050731~positive regulation of peptidyl-tyrosine phosphorylation	0.0195008	16	Cd3e, Cd4, Arrb2, Hcls1, Syk, Osm, Sema4d, Efna5, Tec, Cd74, Cd80, Cd44, Ptk2b, Yes1, Trem2, Agt
Mir142hg	ENSMUSG00000084796	lincRNA	GO:0043547~positive regulation of GTPase activity	0.0203545	21	Rasgrp1, Ccl4, Vav1, Rgs10, Ccl8, F11r, Prex1, Cd40, Ccl5, Rapgef6, Dennd1b, Ccl3, Sema4d, Erbb2, Bcas3, Ccl22, Rgs1, Ccl6, Rgma, Ccr7, Xcl1
Mir142hg	ENSMUSG00000084796	lincRNA	GO:0019722~calcium-mediated signaling	0.0203373	10	Tpcn2, Cxcr3, Tnf, Cxcr4, Lat2, Ccl3, Drd, Ccr5, Kiss1r, Lat
Mir142hg	ENSMUSG00000084796	lincRNA	GO:0032753~positive regulation of interleukin-4 production	0.0201311	7	Cd3e, Prg2, Cd28, H2-T23, Havcr2, Prkcq, Sash3
Mir142hg	ENSMUSG00000084796	lincRNA	GO:0035556~intracellular signal transduction	0.0221331	40	Rasgrp1, Nfam1, Mlxipl, Lcp2, Jak1, Mknk2, Syk, Prkcq, Ptpn6, Blnk, Mknk1, Dok1, Tec, Ctgf, Prkcb, Rassf5, Map4k1, Arhgap45, Npr2, Plek, Gpr182, Cdc42bpg, Vav1, Gmip, Lat2, Rgs14, Prex1, Inpp5d, Lat, Zap70, Plcl2, Adcy7, Plcb2, Socs1, Hmox1, Lax1, Itk, Nrbp2, Plcg2, Btk
Mir142hg	ENSMUSG00000084796	lincRNA	GO:0007160~cell-matrix adhesion	0.0247928	13	Itgal, Sirpa, Itgb7, Emp2, Itga4, Hpse, Tmem8b, Cd96, Itgb2, Npnt, Ctgf, Adam8, Agt
Mir142hg	ENSMUSG00000084796	lincRNA	GO:0002224~toll-like receptor signaling pathway	0.0414045	7	Tlr7, Unc93b1, Tlr2, Cd86, Tlr6, Cd180, Tlr1
Mir142hg	ENSMUSG00000084796	lincRNA	GO:0033209~tumor necrosis factor-mediated signaling pathway	0.0409777	8	Pycard, Ltb, Cdip1, Lta, Tnfsf14, Tnf, Aim2, Ptk2b
Mir142hg	ENSMUSG00000084796	lincRNA	GO:0016042~lipid catabolic process	0.0430573	14	Adora1, Nceh1, Pla2g7, Acap1, Plcb2, Lipg, Pld3, Pla2g2d, Napepld, Pnpla8, Pld4, Lipa, Daglb, Plcg2
Mir142hg	ENSMUSG00000084796	lincRNA	GO:0051092~positive regulation of NF-kappaB transcription factor activity	0.0484965	17	Pycard, Card9, Tnf, Aim2, Traf1, Terf2ip, Tlr2, Itgb2, Trim32, Prkcq, Cd40, Nlrc4, Cd84, Card11, Prkcb, Adam8, Rab7b
Mir142hg	ENSMUSG00000084796	lincRNA	GO:0042981~regulation of apoptotic process	0.0479	24	Pycard, Card9, Ikzf3, Traf1, Bcl2l2, Cd40, Lrp5, Bcl2a1a, Casp1, Nlrc4, Casp4, Gdf3, Card11, Nme4, Rassf5, Lck, Tnfrsf1b, Sell, Cul7, Tnfrsf26, Sdf2l1, Agt, Bag4, Gdf15
Mir142hg	ENSMUSG00000084796	lincRNA	GO:0051209~release of sequestered calcium ion into cytosol	0.05006	8	Trpm2, P2rx7, Tpcn2, Lck, Ptprc, Xcl1, Plcg2, Fkbp1b
Mir142hg	ENSMUSG00000084796	lincRNA	GO:0050729~positive regulation of inflammatory response	0.0574365	12	Ctss, Ccl4, Ccl5, Tnf, Ccl3, Ccl8, Ccr5, Adam8, Tlr2, Ccl6, Gpsm3, Xcl1
Mir142hg	ENSMUSG00000084796	lincRNA	GO:0048535~lymph node development	0.0621361	8	Ltb, Lta, Cxcr5, Cxcl13, Flt3, Il7r, Ccr7, Ikzf1
Mir142hg	ENSMUSG00000084796	lincRNA	GO:0042832~defense response to protozoan	0.0621361	8	Ccdc88b, Slc11a1, Irf8, Il10, Cd37, Tspan32, Cd40, Batf
Mir142hg	ENSMUSG00000084796	lincRNA	GO:0006910~phagocytosis, recognition	0.062516	5	Scarb1, Fcgr1, Fcgr3, Sirpa, Colec12
Mir142hg	ENSMUSG00000084796	lincRNA	GO:0010628~positive regulation of gene expression	0.0637125	35	Stap1, Plp1, Tnf, Ptpn22, Ret, Il7r, Prkaa1, Ikzf1, Cd28, Ccl5, Slc11a1, Erbb2, Ctgf, Ccl3, Ccr5, Pou3f1, Cd44, Terf2, Pik3cb, Cd3e, Atf3, Arrb2, P2rx7, Ctsh, Maf, Pik3cd, Il1a, Smo, Tlr2, Prdm1, Calcoco1, Ppard, Il2rg, Lck, Agt
Mir142hg	ENSMUSG00000084796	lincRNA	GO:0071345~cellular response to cytokine stimulus	0.0760571	8	Socs1, Csf1r, Cxcr4, Hcls1, Itga4, Flt3, Cd86, Ccr7
Mir142hg	ENSMUSG00000084796	lincRNA	GO:0032715~negative regulation of interleukin-6 production	0.0760571	8	Nckap1l, Nlrc3, Arrb2, Tnf, Havcr2, Il10, Flt3, Nlrx1
Mir142hg	ENSMUSG00000084796	lincRNA	GO:0034341~response to interferon-gamma	0.0868805	7	H2-Aa, Ccl5, Slc11a1, Cxcl16, Ubd, Cd86, H2-Eb1
Mir142hg	ENSMUSG00000084796	lincRNA	GO:0033089~positive regulation of T cell differentiation in thymus	0.0986804	5	Rasgrp1, Il2rg, Adam8, Il7r, Ada
RP23-116I16.1	ENSMUSG00000084865	antisense	GO:0006412~translation	4.17907e-33	74	Rpl7a, Eef1b2, Rpl4, Rpl9, Rpl6, Sepsecs, Rpl14, Rpl13, Rpl23, Eef1d, Rpl35, Slc25a36, Gnb2l1, Rps16, Rpl11, Rsl24d1, Eif6, Rpl29, Rps24, Eif2s3x, Rpl22, Rpl23a, Rps8, Mrpl23, Rpl27, Rps11, Rpl10a, Rps3, Rps14, Rps20, Fau, Rps15a, Rpl10, Rps5, Rpl31, Rpl19, Rpl32, Rps19, Rpl12, Eef1a1, Rps13, Rps9, Rpl3, Rps12, Rpl5, Rps17, Eif3h, Rpl7, Rpl28, Rpl26, Rps3a1, Rpl30, Eif3k, Rps7, Rps23, Rpl15, Rps1…
RP23-116I16.1	ENSMUSG00000084865	antisense	GO:0002181~cytoplasmic translation	1.26575e-06	11	Rplp1, Rpl7, Rpl22, Rpl31, Rpl9, Rpl6, Rpl26, Rplp0, Rpl29, Rpl8, Rpl15
RP23-116I16.1	ENSMUSG00000084865	antisense	GO:0000028~ribosomal small subunit assembly	5.84963e-06	10	Rps15, Rps10, Rps5, Rrp7a, Rps25, Rps19, Rps17, Rps14, Rpsa, Rps2
RP23-116I16.1	ENSMUSG00000084865	antisense	GO:0000027~ribosomal large subunit assembly	5.56447e-05	9	Rsl24d1, Rpl11, Rpl10, Rpl23a, Rpl6, Rpl3, Ppan, Rpl5, Rpl12
RP23-116I16.1	ENSMUSG00000084865	antisense	GO:0006364~rRNA processing	0.0102789	17	Rps15, Nsa2, Rpl14, Rpl5, Rps17, Ccdc86, Rps16, Emg1, Rpl11, Rpl7, Rpl26, Rrp7a, Rps6, Rps19, Utp14a, Rps7, Rps24
RP23-116I16.1	ENSMUSG00000084865	antisense	GO:0042274~ribosomal small subunit biogenesis	0.0112518	7	Rps15, Rps6, Rps19, Rps17, Rps7, Rps24, Rps16
RP23-116I16.1	ENSMUSG00000084865	antisense	GO:0042273~ribosomal large subunit biogenesis	0.0623676	7	Rpl7, Rpl11, Eif6, Rpl26, Zfp622, Rpl14, Rpl5
RP23-312D19.1	ENSMUSG00000084932	antisense	GO:0002376~immune system process	0.0192764	46	C1qa, Dbnl, Aim2, Gpr183, Otulin, Nrros, Cd180, Anxa1, Cfd, Cd84, Myo1g, Cd300d, Lyn, Ly96, Tfeb, Pstpip1, Ssc5d, Pycard, Ly86, Lrmp, Sh2d1b1, Card9, Unc93b1, Clec5a, Lat2, Adgre1, Irf5, C1qb, Themis2, Kcnn4, Tlr6, Cd40, C1qc, Cd300lb, Lgals3, Hck, Clec4a2, Csf1r, Tnfaip8l2, Prkce, Cd300a, Dcstamp, Pirb, Csk, Btk, Tlr1
AC116511.4	ENSMUSG00000084960	antisense	GO:0006954~inflammatory response	2.68978e-10	74	Tlr13, Ptafr, C5ar1, Kdm6b, Tgfb1, Aim2, Axl, Naip5, Stab1, Cd180, Dab2ip, Cyba, Pik3cg, Ccl5, Ccl3, Ccr5, Nfkbid, Pf4, Tpsb2, Aif1, P2rx7, Ccrl2, Il1a, Themis2, Tlr6, Zap70, Lat, Naip6, Naip2, Cybb, Ms4a2, Crlf2, Havcr2, Cxcl13, C5ar2, Lipa, Ccl6, Cnr2, C3, Tlr1, Tlr7, Ccl4, Tnf, Gsdmd, Nrros, Pla2g7, Slc11a1, Cxcr3, Fpr2, Sdc1, Pstpip1, Pycard, Ticam2, Spp1, Ly86, Ggt5, Ccl9, C3ar1, Tlr2, Cd5l,…
AC116511.4	ENSMUSG00000084960	antisense	GO:0002376~immune system process	2.97394e-10	86	Tlr13, Aim2, Axl, Tnfrsf17, H2-DMb1, Tnfrsf13b, Syk, Naip5, Cd180, Dab2ip, Mavs, Masp1, Pik3cg, Cfp, Cd84, Myo1g, Cracr2a, Oasl1, Cd300d, Prkcb, Serping1, Fgr, Lrmp, Card9, Lat2, Clec5a, Unc93b1, C1qb, Themis2, Kcnn4, Tlr6, Zap70, Lat, C1qc, Naip6, Cd300lb, Naip2, Cd300a, Fcna, Tnfaip8l2, Havcr2, Pirb, Tnfsf13, Slamf7, C3, Tlr1, Tlr7, C1qa, Fcgr1, Cd1d1, Ptpn22, Gsdmd, Nrros, Cfd, Prg2, Cd300ld, …
AC116511.4	ENSMUSG00000084960	antisense	GO:0045087~innate immune response	1.15409e-06	68	Tlr13, Aim2, Axl, Syk, Oas1a, Naip5, Cd180, Dab2ip, Mavs, Masp1, Cyba, Cfp, Cd84, Oasl1, Serping1, Fbxo9, Fgr, Card9, Unc93b1, Clec5a, C1qb, Ang, Tlr6, Zap70, Tyrobp, C1qc, Naip6, Naip2, Tnfaip8l2, Fcna, Cybb, Fcer1g, Havcr2, Slamf7, C3, Tlr1, Tlr7, C1qa, Fcgr1, Cd1d1, Fes, Gsdmd, Nrros, Cfd, Tec, Ly9, Yes1, Ptk2b, Pstpip1, Trem2, Pycard, Ticam2, Ly86, Irf5, Tlr2, Clec4e, Clec4d, Nlrc4, Lgals3, C…
AC116511.4	ENSMUSG00000084960	antisense	GO:0006955~immune response	3.01409e-06	49	Was, Lcp2, H2-DMb1, Tnfrsf11a, Cma1, Ccl5, Oasl1, Ccl3, Ccr5, Colec12, Pf4, Enpp1, Ltb, Il1a, P2ry14, Tnfsf13b, Lat, Zap70, Tlr6, Ms4a2, Cxcl13, Tnfsf13, Ccl6, Tlr1, Tnfsf12, Tlr7, Ccl4, Fyb, Fcgr2b, Tnf, Tnfsfm13, Nrros, Prg2, Blnk, Osm, Irf8, Ctss, Vav1, Ccl9, Mcpt4, Tlr2, Clec4e, Lst1, Cxcl2, Fth1, March1, Il10, Tnfrsf1b, Tnfrsf26
AC116511.4	ENSMUSG00000084960	antisense	GO:0042742~defense response to bacterium	7.01291e-05	26	Fcgr1, Elane, Tnf, Syk, Stab1, Naip5, Mavs, Stab2, Prg2, Slc11a1, Prkcd, Irf8, Lyz2, Slamf8, Clec4e, Tlr6, Clec4d, Naip6, Nlrc4, Naip2, H2-M3, Fcer1g, Il10, Cxcl13, Tlr1, Ncf1
AC116511.4	ENSMUSG00000084960	antisense	GO:0006935~chemotaxis	0.000362185	29	Ccl4, Ptafr, Ackr4, C5ar1, Cmtm3, Fes, Pla2g6, Pik3cg, Ccl5, Fpr2, Cxcr3, Ccl3, Ccr5, Dock2, Pf4, Nckap1l, Fgf10, Ccl9, C3ar1, Cxcl16, Ccrl2, Cmtm7, Rac2, Cxcl2, Cklf, Cxcl13, Pip5k1c, C5ar2, Ccl6
AC116511.4	ENSMUSG00000084960	antisense	GO:0030593~neutrophil chemotaxis	0.000332013	20	Nckap1l, Spp1, Ccl4, Vav1, C5ar1, Ccl9, Itga1, Prex1, Itgb2, Syk, Lgals3, Itgam, Cxcl2, Ccl5, Fcgr3, Ccl3, Vav3, Fcer1g, Cklf, Ccl6
AC116511.4	ENSMUSG00000084960	antisense	GO:0050715~positive regulation of cytokine secretion	0.00067748	15	P2rx7, Fgr, Tnf, Clec5a, Scamp5, Il1a, Tlr2, Syk, Clec4e, Casp1, Htr2b, Cd300d, Il10, Panx1, Agt
AC116511.4	ENSMUSG00000084960	antisense	GO:0007166~cell surface receptor signaling pathway	0.00176035	36	Adgra3, Cd53, Fcgr1, Tspan15, Fcgr2b, Fcer1a, Fgfrl1, Tnfrsf13b, Tspan13, Syk, Sema6a, Nup62, Fcgr3, Cxcr3, Tspan9, Tspan12, Ptk2b, Cd3e, Cd3g, Vipr2, Cd3d, Cd9, Adgre1, Cd22, Smo, Tspan7, Cd8a, Ms4a2, Fzd3, Tspan2, Fcer1g, Gipr, Cxcl13, Tnfrsf1b, Cd37, Agt
AC116511.4	ENSMUSG00000084960	antisense	GO:0050853~B cell receptor signaling pathway	0.00233751	14	Nckap1l, Nfam1, Lat2, Ptprc, Syk, Zap70, Ptpn6, Klhl6, Tec, Vav3, Prkcb, Bcar1, Rftn1, Plcg2
AC116511.4	ENSMUSG00000084960	antisense	GO:0002250~adaptive immune response	0.0027074	26	Tnfrsf17, Tnfrsf13b, Syk, Tnfrsf11a, Cd84, Cracr2a, Myo1g, Tec, Sit1, Prkcb, Ly9, Ptk2b, Ctss, Lat2, Unc93b1, H2-T23, Adgre1, Cd8a, Lat, Zap70, Clec4d, Clec4a2, Havcr2, Pirb, Btk, Slamf7
AC116511.4	ENSMUSG00000084960	antisense	GO:0050850~positive regulation of calcium-mediated signaling	0.00319734	11	Cd3e, Ccl4, Fcer1a, Ccl3, P2rx4, Syk, Cd8a, Zap70, Trem2, Ada, Cdh13
AC116511.4	ENSMUSG00000084960	antisense	GO:0050766~positive regulation of phagocytosis	0.00429001	16	Pycard, Gas6, Bcr, Lman2, Fcgr1, Sirpa, Fcgr2b, Tnf, Cyba, Camk1d, Slc11a1, Fcgr3, Fcer1g, Pros1, Dock2, C3
AC116511.4	ENSMUSG00000084960	antisense	GO:0016042~lipid catabolic process	0.00757249	22	Nceh1, Irs1, Plin1, Galc, Mgll, Napepld, Pnpla8, Lipe, Lpl, Ddhd2, Pla2g6, Pafah1b3, Adora1, Pla2g7, Pld3, Ces1d, Pla1a, Lipa, Pld4, Pnpla3, Daglb, Plcg2
AC116511.4	ENSMUSG00000084960	antisense	GO:0070269~pyroptosis	0.00761887	8	Naip6, Nlrc4, Casp4, Naip2, Aim2, Naip5, Gsdmd, Casp1
AC116511.4	ENSMUSG00000084960	antisense	GO:0005975~carbohydrate metabolic process	0.0223103	37	Hk3, Pdhb, Rpe, Ppp1r1a, B4galt6, Glb1l2, Pgm2, Epm2a, Phkg1, Gbe1, Man2a2, Ydjc, hexb, Cs, Gusb, Akt2, Man2b2, Hexa, Glb1, B4galt5, Galc, Hk2, Gba, Hpse, Manba, Pygl, Pdha1, Ppp1r3e, Man2b1, Chst1, Pygb, Shpk, Gnpda1, Gla, Dlat, Npl, Phkb
AC116511.4	ENSMUSG00000084960	antisense	GO:0007229~integrin-mediated signaling pathway	0.0367981	21	Fgr, Vav1, Fermt3, Itgb7, Itga1, Itgb2, Syk, Lat, Fermt2, Tyrobp, Itgam, Itgax, Tec, Vav3, Fcer1g, Itga7, Bcar1, Adam8, Ptk2b, Itga6, Plek
AC116511.4	ENSMUSG00000084960	antisense	GO:0006911~phagocytosis, engulfment	0.0713347	9	Bin2, Aif1, Fcgr1, Fcgr3, Fcgr2b, Sirpa, Treml4, Fcer1g, Trem2
AC116511.4	ENSMUSG00000084960	antisense	GO:0050718~positive regulation of interleukin-1 beta secretion	0.0713347	9	Pycard, Casp4, P2rx7, Ccl3, Aim2, Ccr5, Gsdmd, Panx1, Casp1
AC116511.4	ENSMUSG00000084960	antisense	GO:0042493~response to drug	0.0868165	50	Ptprm, Srr, Por, Tgfb1, Mat2a, Ret, Mmp2, Htr2b, Cyba, Ccl3, Prkcb, P2rx7, Card9, Maob, Cat, mt-Cytb, Casp1, Top1, Cybb, Fzd3, Vav3, Abcd3, Gna12, Timp2, Tgif1, Cdkn2a, Fech, Acsl1, Atp1a3, Drd, Car9, Rps6kb1, Apobec1, Mdk, Hspd1, Ptk2b, Ada, Gnpat, Nckap1l, Aqp7, Lpl, Cyp2e1, Fos, Aacs, Srp72, Alad, Il10, Xpc, Bche, Plin2
AC116511.4	ENSMUSG00000084960	antisense	GO:0006099~tricarboxylic acid cycle	0.0863763	11	Pdhb, Aco2, Aco1, Ogdh, Dlst, Sdha, Cs, Suclg2, Dlat, Pdha1, Dhtkd1
RP23-366P9.2	ENSMUSG00000085058	processed_transcript	GO:0002376~immune system process	4.81205e-16	76	Tlr13, Eomes, H2-DMb1, Tnfrsf13b, Syk, Naip5, Cd180, Masp1, Pik3cg, Cfp, Cd84, Myo1g, Oasl1, Cd300d, Prkcb, Serping1, Hmgb3, Lrmp, Card9, Lat2, Unc93b1, Clec5a, C1qb, Themis2, Tlr6, Lat, C1qc, Cd300lb, Naip6, Naip2, Cd300a, Tnfaip8l2, Havcr2, Pirb, Dhx58, Slamf7, Tlr1, Tlr7, C1qa, Fcgr1, Gpr183, Gsdmd, Anxa1, Nrros, Cfd, Cd300ld, Tec, Sit1, Ly96, Ly9, Pstpip1, Cd3e, Pycard, Ticam2, Ly86, H2-T23, …
RP23-366P9.2	ENSMUSG00000085058	processed_transcript	GO:0006954~inflammatory response	1.9912e-14	63	Tlr13, Ptafr, C5ar1, Tgfb1, Naip5, Stab1, Cd180, Cyba, Pik3cg, Ccl5, Ccr5, Nfkbid, Pf4, Aif1, P2rx7, Ccrl2, Il1a, Themis2, Tlr6, Lat, Naip6, Naip2, Cybb, Crlf2, Havcr2, C5ar2, Lipa, Cnr2, Tlr1, Tlr7, Plp1, Tnf, Afap1l2, Gsdmd, Anxa1, Nrros, Cxcr6, Pla2g7, Slc11a1, Cxcr3, Ly96, Pstpip1, Bmp6, Pycard, Ticam2, Ly86, C3ar1, Pik3cd, Tlr2, Cd5l, Cd40, Nlrc4, Camk1d, Casp4, Hck, Cxcl2, Csf1r, Chst1, Tsp…
RP23-366P9.2	ENSMUSG00000085058	processed_transcript	GO:0045087~innate immune response	1.0055e-11	61	Tlr13, Jak1, Oas1a, Syk, Naip5, Cd180, Masp1, Cyba, Cfp, Cd84, Oasl1, Serping1, Hmgb3, Card9, Unc93b1, Clec5a, C1qb, Ang, Tlr6, Tyrobp, C1qc, Naip6, Naip2, Tnfaip8l2, Cybb, Fcer1g, Havcr2, Dhx58, Slamf7, Tlr1, Tlr7, C1qa, Fcgr1, Trim32, Gsdmd, Nrros, Anxa1, Cfd, Blk, Tec, Ly96, Ly9, Yes1, Trem2, Pstpip1, Pycard, Ticam2, Ly86, Pik3cd, Irf5, Tlr2, Clec4d, Prdm1, Nlrc4, Lgals3, Casp4, Hck, Clec4a2, …
RP23-366P9.2	ENSMUSG00000085058	processed_transcript	GO:0002250~adaptive immune response	3.6832e-08	28	Eomes, Gpr183, Tnfrsf13b, Syk, Anxa1, Cd84, Myo1g, Sit1, Tec, Prkcb, Ly9, Ctss, Lat2, Unc93b1, H2-T23, Pik3cd, Adgre1, Lat, Clec4d, Prdm1, Cd79b, Clec4a2, Cd8b1, Havcr2, Pirb, Cd86, Slamf7, Btk
RP23-366P9.2	ENSMUSG00000085058	processed_transcript	GO:0006935~chemotaxis	0.00107298	22	Nckap1l, Ptafr, Ackr4, C5ar1, Cxcl16, Ccrl2, C3ar1, Pik3cd, Cmtm7, Cmtm3, Rac2, Cxcr6, Pik3cg, Cxcl2, Ccl5, Cxcr4, Cxcr3, Cmklr1, Ccr5, C5ar2, Dock2, Pf4
RP23-366P9.2	ENSMUSG00000085058	processed_transcript	GO:0042102~positive regulation of T cell proliferation	0.00097179	16	Cd3e, Nckap1l, Ccdc88b, Aif1, Efnb1, Ptprc, Tnfsf13b, Anxa1, Sash3, Coro1a, Adk, Cd28, Ccl5, Card11, Havcr2, Cd86
RP23-366P9.2	ENSMUSG00000085058	processed_transcript	GO:0042742~defense response to bacterium	0.00090273	19	Fcgr1, Tnf, Lyz2, Syk, Slamf8, Tlr6, Stab1, Naip5, Clec4d, Stab2, Naip6, Nlrc4, Naip2, Slc11a1, H2-M3, Irf8, Fcer1g, Tlr1, Ncf1
RP23-366P9.2	ENSMUSG00000085058	processed_transcript	GO:0050853~B cell receptor signaling pathway	0.00114651	12	Nckap1l, Cd79b, Nfam1, Blk, Lat2, Tec, Prkcb, Ptprc, Syk, Rftn1, Ptpn6, Plcg2
RP23-366P9.2	ENSMUSG00000085058	processed_transcript	GO:0050715~positive regulation of cytokine secretion	0.00156326	12	Htr2b, P2rx7, Tnf, Clec5a, Scamp5, Cd300d, Il1a, Tlr2, Syk, Panx1, Agt, Casp1
RP23-366P9.2	ENSMUSG00000085058	processed_transcript	GO:0006955~immune response	0.00269769	31	Tlr7, Fyb, Lcp2, Was, Tnf, H2-DMb1, Nrros, Blnk, Cd28, Ccl5, Oasl1, Irf8, Ccr5, Pf4, Bmp6, Ltb, Ctss, Vav1, Il1a, Tnfsf13b, P2ry14, Tlr2, Tlr6, Lat, Lst1, Cxcl2, Tnfrsf1b, Endou, Tnfrsf26, Tlr1, Tnfsf12
RP23-366P9.2	ENSMUSG00000085058	processed_transcript	GO:0050766~positive regulation of phagocytosis	0.00437215	13	Cyba, Pycard, Bcr, Camk1d, Fcgr1, Slc11a1, Fcgr3, Sirpa, Tnf, Sirpb1a, Fcer1g, Pros1, Dock2
RP23-366P9.2	ENSMUSG00000085058	processed_transcript	GO:0007166~cell surface receptor signaling pathway	0.00572596	26	Cd53, Fcgr1, Tspan15, Tnfrsf13b, Syk, Anxa1, Fcgr3, Cxcr3, Erbb2, Tspan9, Cd3e, Cd3g, Cd3d, Adcyap1r1, Celsr2, Adgre1, Pik3cd, Cd22, Smo, Tspan7, Cd79b, Tspan2, Fcer1g, Tnfrsf1b, Cd37, Agt
RP23-366P9.2	ENSMUSG00000085058	processed_transcript	GO:0070269~pyroptosis	0.00759506	7	Naip6, Nlrc4, Casp4, Naip2, Naip5, Gsdmd, Casp1
RP23-366P9.2	ENSMUSG00000085058	processed_transcript	GO:0007169~transmembrane receptor protein tyrosine kinase signaling pathway	0.0125961	18	Stap1, Lcp2, Jak1, Tom1l1, Ret, Syk, Lat, Hck, Dok1, Dok4, Blk, Csf1r, Matk, Tec, Erbb2, Ddr1, Yes1, Btk
RP23-366P9.2	ENSMUSG00000085058	processed_transcript	GO:0045576~mast cell activation	0.0137439	7	Fcgr3, Lcp2, Fyb, Rhoh, Cd48, Fcer1g, Ndrg1
RP23-366P9.2	ENSMUSG00000085058	processed_transcript	GO:0007229~integrin-mediated signaling pathway	0.0134019	17	Plp1, Vav1, Fermt3, Itgb7, Itga4, Itgb2, Syk, Lat, Fermt2, Tyrobp, Itgax, Itgad, Ctgf, Tec, Fcer1g, Adam8, Plek
RP23-366P9.2	ENSMUSG00000085058	processed_transcript	GO:0050830~defense response to Gram-positive bacterium	0.0131906	15	P2rx7, Card9, C5ar1, Tnf, H2-T23, Ang, Tlr2, Lyz2, Gsdmd, Il27ra, Hck, Havcr2, Seh1l, Myo1f, Ncf1
RP23-366P9.2	ENSMUSG00000085058	processed_transcript	GO:0006911~phagocytosis, engulfment	0.0250221	8	Bin2, Aif1, Fcgr1, Fcgr3, Sirpa, Treml4, Fcer1g, Trem2
RP23-366P9.2	ENSMUSG00000085058	processed_transcript	GO:0032755~positive regulation of interleukin-6 production	0.0377011	12	Cyba, Pycard, Tlr7, Ticam2, P2rx7, Card9, Tnf, Fcer1g, Il1a, Ccr5, Tlr2, Rab7b
RP23-366P9.2	ENSMUSG00000085058	processed_transcript	GO:0032729~positive regulation of interferon-gamma production	0.0408511	11	Cd3e, Pycard, Ticam2, Slc11a1, H2-M3, Tnf, Runx1, Irf8, Havcr2, Sash3, Il27ra
RP23-366P9.2	ENSMUSG00000085058	processed_transcript	GO:0032496~response to lipopolysaccharide	0.0471811	26	Bcr, Pck1, P2rx7, Ptafr, Srr, C5ar1, Tnf, Maob, Tlr2, Cnp, Cd40, Casp1, Nlrc3, Cxcl2, Il10ra, Slc11a1, Ncf2, Alad, Mta1, Tnfrsf1b, Ly96, Tnfrsf26, Pf4, Cnr2, Plcg2, Kcnj8
RP23-366P9.2	ENSMUSG00000085058	processed_transcript	GO:0071222~cellular response to lipopolysaccharide	0.0844274	20	Pycard, Ticam2, Bcr, Stap1, Cxcl16, Tnf, Fcgr4, Cd180, Cd40, Tnip3, Cd300lb, Pabpn1, Cxcl2, Irf8, Havcr2, Ppard, Mrc1, Ly96, Tnfrsf1b, Cd86
RP23-360O1.1	ENSMUSG00000085069	antisense	GO:0002376~immune system process	6.02063e-14	34	Oas3, Zbp1, Fcgr1, Tnfrsf13c, Ptpn22, Tnfrsf13b, Gsdmd, Psmb9, Masp1, Pik3cg, Sp110, Prg2, Cd84, Oasl1, Prkcb, Ly9, Cd79a, Cd3e, Ticam2, Cd4, H2-T23, Cd8a, Lat, Zap70, Nlrc4, Naip2, Cd79b, Hck, C1ra, Fcmr, C3, Btk, Slamf7, Tlr1
RP23-360O1.1	ENSMUSG00000085069	antisense	GO:0006955~immune response	7.10809e-11	23	Oas3, Ltb, Ctss, Cd4, H2-Ob, Vav1, Fyb, Lta, Lcp2, Tnfsf14, Fcgr2b, Ccl8, Tnfsf13b, P2ry14, Zap70, Lat, H2-Oa, Prg2, Cd28, Ccl5, Oasl1, Tnfrsf26, Tlr1
RP23-360O1.1	ENSMUSG00000085069	antisense	GO:0002250~adaptive immune response	4.25082e-09	16	Ctss, Cd4, Tnfrsf13c, H2-T23, Tnfrsf13b, Cd8a, Zap70, Lat, Cd79b, Cd84, Prkcb, Jchain, Ly9, Btk, Slamf7, Cd79a
RP23-360O1.1	ENSMUSG00000085069	antisense	GO:0042102~positive regulation of T cell proliferation	8.93662e-09	13	Cd3e, Spn, Ccdc88b, Cd4, Itgal, Tnfrsf13c, Ptprc, Tnfsf13b, Sash3, Cd28, Cd6, Ccl5, Card11
RP23-360O1.1	ENSMUSG00000085069	antisense	GO:0045087~innate immune response	2.68128e-07	23	Oas3, Ticam2, Zbp1, Fcgr1, Zap70, Gsdmd, Masp1, Nlrc4, Sp110, Naip2, Hck, C1ra, Blk, Cd84, Cybb, Oasl1, Lck, Jchain, Ly9, Btk, C3, Slamf7, Tlr1
RP23-360O1.1	ENSMUSG00000085069	antisense	GO:0007166~cell surface receptor signaling pathway	2.39338e-07	17	Cd3e, Cd3g, Cd53, Spn, Cd4, Itgal, Cd3d, Fcgr1, Fcgr2b, Cd22, Tnfrsf13b, Cd8a, Cd79b, Cxcr3, Lck, Agt, Cd79a
RP23-360O1.1	ENSMUSG00000085069	antisense	GO:0006954~inflammatory response	9.55767e-06	20	Ticam2, P2rx7, Lta, Ccl8, Zap70, Gsdmd, Lat, Cxcr6, Nlrc4, Pik3cg, Pla2g7, Naip2, Hck, Ccl5, Cybb, Fpr2, Cxcr3, Tnfrsf26, C3, Tlr1
RP23-360O1.1	ENSMUSG00000085069	antisense	GO:0031295~T cell costimulation	1.2842e-05	8	Cd3e, Spn, Cd28, Tnfrsf13c, Tnfsf14, Card11, Tnfsf13b, Cd5
RP23-360O1.1	ENSMUSG00000085069	antisense	GO:0030217~T cell differentiation	3.09985e-05	9	Cd4, Cd3d, Vav1, Runx2, Rhoh, Ptpn22, Lck, Ptprc, Il7r
RP23-360O1.1	ENSMUSG00000085069	antisense	GO:0050853~B cell receptor signaling pathway	4.60812e-05	8	Cd79b, Blk, Prkcb, Lck, Ptprc, Zap70, Ptpn6, Cd79a
RP23-360O1.1	ENSMUSG00000085069	antisense	GO:0032729~positive regulation of interferon-gamma production	0.000262396	8	Cd3e, Ticam2, Lta, H2-M3, Il18r1, Flt3, Sash3, Il27ra
RP23-360O1.1	ENSMUSG00000085069	antisense	GO:0042110~T cell activation	0.00133803	7	Nlrc3, Cd4, Cd3d, Cd28, Vav1, Card11, Cd8a
RP23-360O1.1	ENSMUSG00000085069	antisense	GO:0007169~transmembrane receptor protein tyrosine kinase signaling pathway	0.00515083	9	Hck, Blk, Lcp2, Lck, Flt3, Zap70, Gfra2, Lat, Btk
RP23-360O1.1	ENSMUSG00000085069	antisense	GO:0045060~negative thymic T cell selection	0.00486876	5	Cd3e, Spn, Cd28, Ptprc, Zap70
RP23-360O1.1	ENSMUSG00000085069	antisense	GO:0032753~positive regulation of interleukin-4 production	0.00842599	5	Cd3e, Prg2, Cd28, H2-T23, Sash3
RP23-360O1.1	ENSMUSG00000085069	antisense	GO:0050852~T cell receptor signaling pathway	0.00849984	7	Cd3e, Cd28, Lcp2, Fyb, Ptpn22, Ptprc, Zap70
RP23-360O1.1	ENSMUSG00000085069	antisense	GO:0050870~positive regulation of T cell activation	0.00923138	5	Cd3e, Cd4, Ccdc88b, Card11, Lck
RP23-360O1.1	ENSMUSG00000085069	antisense	GO:0042742~defense response to bacterium	0.0104129	8	Nlrc4, Spn, Prg2, Naip2, Fcgr1, H2-M3, Slamf8, Tlr1
RP23-360O1.1	ENSMUSG00000085069	antisense	GO:0050850~positive regulation of calcium-mediated signaling	0.0129213	5	Cd3e, Cd4, Itgal, Cd8a, Zap70
RP23-360O1.1	ENSMUSG00000085069	antisense	GO:0030890~positive regulation of B cell proliferation	0.0153633	6	Tnfrsf13c, Card11, Bst1, Ptprc, Tnfsf13b, Sash3
RP23-360O1.1	ENSMUSG00000085069	antisense	GO:0042981~regulation of apoptotic process	0.0254682	11	Nlrc4, Ikzf3, Card11, Traf1, Lck, Tnfrsf26, Sdf2l1, Rassf2, Agt, Casp1, Bcl2a1a
RP23-360O1.1	ENSMUSG00000085069	antisense	GO:0032720~negative regulation of tumor necrosis factor production	0.028069	6	Gpnmb, Nlrc3, GRp18, Ptpn22, Flt3, Hdac3
RP23-360O1.1	ENSMUSG00000085069	antisense	GO:0006935~chemotaxis	0.0358874	8	Cxcr6, Pik3cg, Ccl5, Ackr4, Cxcr3, Fpr2, Ccl8, Robo1
RP23-360O1.1	ENSMUSG00000085069	antisense	GO:0050776~regulation of immune response	0.0648566	5	Spn, Fcgr1, Tnfrsf13c, Card11, Tnfsf13b
RP23-360O1.1	ENSMUSG00000085069	antisense	GO:0009617~response to bacterium	0.0709444	5	Sp110, P2rx7, Fcgr1, Fcgr2b, Casp1
RP23-360O1.1	ENSMUSG00000085069	antisense	GO:0014068~positive regulation of phosphatidylinositol 3-kinase signaling	0.0783211	6	Cd28, Ccl5, Sema4d, Ppard, Ptpn6, Agt
AC125047.1	ENSMUSG00000085084	lincRNA	GO:0006954~inflammatory response	6.94091e-11	58	Tlr13, Ptafr, C5ar1, Aim2, Tgfb1, Cd180, Cyba, Pik3cg, Ccl5, Ccl3, Ccr5, Nfkbid, Aif1, Ccrl2, Themis2, Tlr6, Lat, Naip6, Naip2, Cybb, Crlf2, Havcr2, C5ar2, Ccl6, Lipa, Cnr2, Tlr1, Tlr7, Ccl4, Plp1, Tnf, Gsdmd, Nrros, Anxa1, Pla2g7, Slc11a1, Cxcr3, Lyn, Ly96, Sdc1, Pstpip1, Pycard, Tlr4, Ticam2, Ly86, Ccl9, C3ar1, Tlr2, Cd5l, Cd40, Ticam1, Hck, Cxcl2, Chst1, Adam8, Tnfrsf1b, Tnfrsf26, Ncf1
AC125047.1	ENSMUSG00000085084	lincRNA	GO:0002376~immune system process	5.80404e-10	65	Tlr13, Tfe3, Dbnl, Eomes, Aim2, Syk, Cd180, Masp1, Pik3cg, Cd84, Myo1g, Cd300d, Lrmp, Sh2d1b1, Card9, Unc93b1, Lat2, C1qb, Themis2, Tlr6, Lat, C1qc, Cd300lb, Naip6, Naip2, Tnfaip8l2, Cd300a, Pirb, Havcr2, Slamf7, Tlr1, Tlr7, C1qa, Irak4, Fcgr1, Ptpn22, Gpr183, Gsdmd, Nrros, Anxa1, Cfd, Cd300ld, Sit1, Lyn, Ly96, Ly9, Pstpip1, Ptk2b, Pycard, Tlr4, Ticam2, Ly86, Adgre1, Irf5, Tlr2, Cd5l, Cd40, Lst1,…
AC125047.1	ENSMUSG00000085084	lincRNA	GO:0045087~innate immune response	4.22107e-07	52	Tlr13, Jak1, Aim2, Syk, Cd180, Masp1, Cyba, Cd84, Sh2d1b1, Card9, Unc93b1, C1qb, Tlr6, C1qc, Tyrobp, Naip6, Naip2, Tnfaip8l2, Cybb, Fcer1g, Havcr2, Slamf7, Tlr1, Tlr7, C1qa, Fcgr1, Irak4, Fes, Nrros, Anxa1, Gsdmd, Cfd, Lyn, Ly96, Ly9, Ptk2b, Pstpip1, Trem2, Pycard, Ticam2, Tlr4, Ly86, Irf5, Tlr2, Lgals3, Ticam1, Klrk1, Hck, Clec4a2, Matk, Csk, Btk
AC125047.1	ENSMUSG00000085084	lincRNA	GO:0002250~adaptive immune response	8.75573e-07	26	Tfe3, Dbnl, Eomes, Gpr183, Syk, Anxa1, Tnfrsf11a, Cd84, Myo1g, Sit1, Lyn, Ly9, Ptk2b, Ctss, Sh2d1b1, Lat2, Unc93b1, Adgre1, Lat, Klrk1, Clec4a2, Pirb, Havcr2, Csk, Slamf7, Btk
AC125047.1	ENSMUSG00000085084	lincRNA	GO:0006935~chemotaxis	0.000278682	23	Nckap1l, Ccl4, Ptafr, C5ar1, Ccl9, Cxcl16, Ccrl2, C3ar1, Cmtm7, Cmtm3, Fes, Rac2, Pik3cg, Cxcl2, Ccl5, Cxcr4, Cxcr3, Ccl3, Lyn, Ccr5, C5ar2, Ccl6, Dock2
AC125047.1	ENSMUSG00000085084	lincRNA	GO:0030593~neutrophil chemotaxis	0.000562569	16	Nckap1l, Ccl4, Vav1, C5ar1, Ccl9, Prex1, Itgb2, Syk, Lgals3, Itgam, Cxcl2, Ccl5, Fcgr3, Ccl3, Fcer1g, Ccl6
AC125047.1	ENSMUSG00000085084	lincRNA	GO:0035556~intracellular signal transduction	0.00256119	48	Bcr, Nfam1, Sdcbp, Irak4, Mlxipl, Lcp2, Dvl1, Jak1, Arhgef28, Stk39, Mknk2, Syk, Ptpn6, Spsb2, Blnk, Mknk1, Dok1, Gna13, Prkcd, Shc2, Map4k1, Lyn, Akt2, Plcb3, Arhgap45, Asb4, Npr2, Adcy3, Plek, Cdc42bpg, Vav1, Gmip, Lat2, Rgs14, Prex1, Dgkd, Lat, Chn1, Plcl2, Adcy7, Hmox1, Rps6ka1, Wsb2, Csk, Nrbp2, Gna12, Plcg2, Btk
AC125047.1	ENSMUSG00000085084	lincRNA	GO:0006911~phagocytosis, engulfment	0.00551097	9	Bin2, Aif1, Fcgr1, Fcgr3, Elmo1, Sirpa, Fcer1g, Mfge8, Trem2
AC125047.1	ENSMUSG00000085084	lincRNA	GO:0006955~immune response	0.00787052	30	Tlr7, Ccl4, Fyb, Lcp2, Was, Tnf, Nrros, Blnk, Tnfrsf11a, Ccl5, C6, Ccl3, Irf8, Ccr5, Enpp1, Ctss, Vav1, Ccl9, P2ry14, Tlr2, Tlr6, Lat, Lst1, Cxcl2, Fth1, Tnfrsf1b, Ccl6, Tnfrsf26, Tlr1, Tnfsf12
AC125047.1	ENSMUSG00000085084	lincRNA	GO:0006909~phagocytosis	0.00992794	14	Coro1c, Unc13d, Hck, Vav1, Elmo1, Slc11a1, Myo1g, Anxa3, Irf8, Cdc42se1, Itgb2, Anxa1, Coro1a, Cdc42se2
AC125047.1	ENSMUSG00000085084	lincRNA	GO:0032729~positive regulation of interferon-gamma production	0.0133572	12	Pycard, Tlr4, Ticam2, Klrk1, Slc11a1, Tnf, Runx1, Irf8, Havcr2, Ulbp1, Nras, Sash3
AC125047.1	ENSMUSG00000085084	lincRNA	GO:0045576~mast cell activation	0.0159406	7	Tlr4, Fcgr3, Lcp2, Fyb, Rhoh, Cd48, Fcer1g
AC125047.1	ENSMUSG00000085084	lincRNA	GO:0031663~lipopolysaccharide-mediated signaling pathway	0.0152664	11	Ticam1, Tlr4, Ccl5, Nos3, Tnf, Ccl3, Ptpn22, Tgfb1, Lyn, Ly96, Trem2
AC125047.1	ENSMUSG00000085084	lincRNA	GO:0050766~positive regulation of phagocytosis	0.019051	12	Cyba, Pycard, Bcr, Fcgr1, Fcgr3, Slc11a1, Sirpa, Tnf, Fcer1g, Pros1, Mfge8, Dock2
AC125047.1	ENSMUSG00000085084	lincRNA	GO:0019722~calcium-mediated signaling	0.0244716	11	Htr2b, Tpcn2, Calm2, Cxcr3, Tnf, Cxcr4, Lat2, Ccl3, Drd, Ccr5, Lat
AC125047.1	ENSMUSG00000085084	lincRNA	GO:0032760~positive regulation of tumor necrosis factor production	0.0261626	14	Pycard, Tlr4, Ripk1, Ccl4, Ptafr, Card9, Tlr2, Sash3, Cyba, Ticam1, Ccl3, Fcer1g, Ccr5, Ly96
AC125047.1	ENSMUSG00000085084	lincRNA	GO:0042742~defense response to bacterium	0.0284465	16	Fcgr1, Tnf, Lyz2, Syk, Slamf8, Tlr6, Stab2, Naip6, Naip2, Slc11a1, Anxa3, Prkcd, Irf8, Fcer1g, Tlr1, Ncf1
AC125047.1	ENSMUSG00000085084	lincRNA	GO:0031623~receptor internalization	0.0276448	11	Rab31, Snx1, Arrb2, Cd9, Fcer1g, Grb2, Adrbk1, Syk, Itgb2, Tfrc, Ldlrap1
AC125047.1	ENSMUSG00000085084	lincRNA	GO:0051279~regulation of release of sequestered calcium ion into cytosol	0.0349543	7	Cyba, Diaph1, Lyn, Ubash3b, Coro1a, Ptpn6, Ptk2b
AC125047.1	ENSMUSG00000085084	lincRNA	GO:0032755~positive regulation of interleukin-6 production	0.0373421	12	Cyba, Pycard, Ticam1, Tlr4, Tlr7, Ticam2, Card9, Tnf, Fcer1g, Ccr5, Tlr2, Rab7b
AC125047.1	ENSMUSG00000085084	lincRNA	GO:0051092~positive regulation of NF-kappaB transcription factor activity	0.0422494	19	Pycard, Tlr4, Ripk1, Card9, Tnf, Tgfb1, Aim2, Tlr2, Itgb2, Cd40, Camk2a, Ripk3, Ticam1, Tnfrsf11a, Cd84, Card11, Adam8, Mtpn, Rab7b
AC125047.1	ENSMUSG00000085084	lincRNA	GO:0032496~response to lipopolysaccharide	0.0478938	26	Bcr, Ptafr, C5ar1, Tnf, Ptpn22, Cnp, Tnfrsf11a, Il10ra, Slc11a1, Mta1, Ly96, Tlr4, Cyp1a1, Fmo1, Maob, Tlr2, Cd40, Casp1, Ticam1, Cxcl2, Ncf2, Alad, Tnfrsf1b, Tnfrsf26, Cnr2, Plcg2
AC125047.1	ENSMUSG00000085084	lincRNA	GO:0006898~receptor-mediated endocytosis	0.0513213	13	Ftl1, Msr1, Fcgr1, Cxcl16, Dbnl, Cln3, Tfrc, Snx9, Cap1, Fth1, Cd300a, Cttn, Ldlrap1
AC125047.1	ENSMUSG00000085084	lincRNA	GO:0045429~positive regulation of nitric oxide biosynthetic process	0.0575771	11	Ticam1, Tlr4, Klrk1, Aif1, Tnf, Akt2, Tlr2, Ulbp1, Itgb2, Ptk2b, Agt
AC125047.1	ENSMUSG00000085084	lincRNA	GO:0006897~endocytosis	0.0979939	26	Snx1, Arrb2, Msr1, Dbnl, Myo1e, Sh3kbp1, Cln3, Tfrc, Rinl, Wipf1, Fkbp15, Pik3cg, Snx9, Stab2, Rabep1, Ap2m1, Snx5, Snx8, Sh3bp4, Cttn, Mrc2, Nostrin, Pacsin3, Pstpip1, Pik3cb, Ldlrap1
AC125047.1	ENSMUSG00000085084	lincRNA	GO:0030890~positive regulation of B cell proliferation	0.0963677	10	Nckap1l, Ticam1, Tlr4, Card11, Ptprc, Gpr183, Tfrc, Sash3, Ada, Cd40
AC125047.1	ENSMUSG00000085084	lincRNA	GO:0008053~mitochondrial fusion	0.0948394	7	Fam73b, Mfn2, Usp30, Bax, Bcl2a1d, Bcl2a1b, Bcl2a1a
RP23-183N8.3	ENSMUSG00000085129	lincRNA	GO:0002376~immune system process	2.81023e-15	83	Tlr13, Eomes, Aim2, Tnfrsf17, H2-DMb1, Tnfrsf13b, Syk, Naip5, Cd180, Pik3cg, Cfp, Cd84, Myo1g, Cracr2a, Oasl1, Cd300d, Prkcb, Cd300lg, Serping1, Hmgb3, Lrmp, Sh2d1b1, Card9, Lat2, Unc93b1, Clec5a, C1qb, Themis2, Kcnn4, Tlr6, Lat, Bag6, C1qc, Naip6, Cd300lb, Naip2, Dcstamp, Cd300a, Tnfaip8l2, Havcr2, Pirb, Slamf7, Tlr1, Tlr7, C1qa, Fcgr1, Gpr183, Gsdmd, Anxa1, Nrros, Cfd, Cd300ld, Tec, Ly96, Ly9, …
RP23-183N8.3	ENSMUSG00000085129	lincRNA	GO:0006954~inflammatory response	4.0512e-12	66	Tlr13, Ptafr, C5ar1, Aim2, Naip5, Stab1, Cd180, Cyba, Pik3cg, Ccl5, Ccr5, Nfkbid, Pf4, Aif1, P2rx7, Ccrl2, Il1a, Themis2, Tlr6, Lat, Naip6, Naip2, Cybb, Crlf2, Havcr2, C5ar2, Lipa, Cnr2, Tlr1, Sema7a, Tlr7, Plp1, Gsdmd, Anxa1, Nrros, Cxcr6, Pla2g7, Slc11a1, Cxcr3, Ly96, Pstpip1, Pycard, Tlr4, Ticam2, Ly86, C3ar1, Pik3cd, Tlr2, Cd5l, Cd40, Nlrc4, Il27, Camk1d, Casp4, Hck, Cxcl2, Csf1r, Chst1, Tspa…
RP23-183N8.3	ENSMUSG00000085129	lincRNA	GO:0045087~innate immune response	3.42287e-10	65	Tlr13, Jak1, Aim2, Oas1a, Syk, Naip5, Cd180, Cyba, Cfp, Cd84, Oasl1, Serping1, Hmgb3, Sh2d1b1, Card9, Unc93b1, Clec5a, C1qb, Ang, Tlr6, Tyrobp, C1qc, Naip6, Naip2, Tnfaip8l2, Cybb, Fcer1g, Havcr2, Slamf7, Tlr1, Tlr7, C1qa, Fcgr1, Trim32, Gsdmd, Nrros, Anxa1, Cfd, Tec, Ly96, Ly9, Yes1, Trem2, Pstpip1, Pycard, Tlr4, Ticam2, Ly86, App, Pik3cd, Irf5, Tlr2, Clec4d, Prdm1, Nlrc4, Lgals3, Il27, Casp4, H…
RP23-183N8.3	ENSMUSG00000085129	lincRNA	GO:0002250~adaptive immune response	9.50586e-08	30	Eomes, Gpr183, Tnfrsf17, Tnfrsf13b, Syk, Anxa1, Tnfrsf11a, Cd84, Cracr2a, Myo1g, Tec, Prkcb, Ly9, Ctss, Sh2d1b1, Lat2, Unc93b1, H2-T23, Pik3cd, Adgre1, Cd8a, Lat, Clec4d, Prdm1, Clec4a2, Cd8b1, Pirb, Havcr2, Slamf7, Btk
RP23-183N8.3	ENSMUSG00000085129	lincRNA	GO:0007229~integrin-mediated signaling pathway	0.000115417	23	Sema7a, Plp1, Vav1, Fermt3, Itgb7, Itga4, Itga1, Itgb2, Syk, Lat, Fermt2, Tyrobp, Itgam, Itgax, Itgad, Ctgf, Tec, Itga7, Vav3, Fcer1g, Bcar1, Adam8, Plek
RP23-183N8.3	ENSMUSG00000085129	lincRNA	GO:0006935~chemotaxis	0.000399989	25	Nckap1l, Ptafr, C5ar1, Ackr4, Ccrl2, Cxcl16, C3ar1, Pik3cd, Cmtm7, Ecscr, Cmtm3, Rac2, Cxcr6, Pik3cg, Cxcl2, Ccl5, Cxcr3, Cxcr4, Cmklr1, Cklf, Ccr5, Ccl22, C5ar2, Dock2, Pf4
RP23-183N8.3	ENSMUSG00000085129	lincRNA	GO:0050853~B cell receptor signaling pathway	0.00115516	13	Nckap1l, Nfam1, Lat2, Ptprc, Syk, Ptpn6, Klhl6, Tec, Vav3, Prkcb, Bcar1, Rftn1, Plcg2
RP23-183N8.3	ENSMUSG00000085129	lincRNA	GO:0035556~intracellular signal transduction	0.00170085	55	Mcf2l, Mark2, Sdcbp, Mlxipl, Lcp2, Dvl1, Jak1, Syk, Ptpn6, Tns2, Rassf5, Prkcb, Plek, Gmip, Lat2, Prex1, Lat, Plcl2, Stac2, Adcy7, Nuak2, Vav3, Rapgef3, Plcg1, Rasa4, Nrbp2, Plcg2, Arhgef6, Bcr, Nfam1, Stk39, Mknk2, Blnk, Dok1, Gna13, Ctgf, Rab40b, Prkcd, Tec, Shc2, Akt2, Arhgap45, Npr2, Adcy3, Gpr182, Vav1, Sirpb1a, Rgs14, Plcb2, Hmox1, Sh2b2, Rps6ka1, Neurl2, Cspg4, Btk
RP23-183N8.3	ENSMUSG00000085129	lincRNA	GO:0070269~pyroptosis	0.00183	8	Naip6, Nlrc4, Casp4, Naip2, Aim2, Naip5, Gsdmd, Casp1
RP23-183N8.3	ENSMUSG00000085129	lincRNA	GO:0006955~immune response	0.00247906	35	Tlr7, Fyb, Lcp2, Was, Fcgr2b, H2-DMb1, Nrros, Blnk, Tnfrsf11a, Cd28, Ccl5, Oasl1, Irf8, Ccr5, Pf4, Enpp1, Ctss, Vav1, Il1a, Mcpt4, Tnfsf13b, P2ry14, Tlr2, Tlr6, Lat, Lst1, Cxcl2, March1, Endou, Tinagl1, Tnfrsf1b, Ccl22, Tnfrsf26, Tlr1, Tnfsf12
RP23-183N8.3	ENSMUSG00000085129	lincRNA	GO:0030593~neutrophil chemotaxis	0.0035633	16	Nckap1l, Vav1, C5ar1, Itga1, Prex1, Itgb2, Syk, Lgals3, Itgam, Cxcl2, Ccl5, Fcgr3, Vav3, Cklf, Fcer1g, Ccl22
RP23-183N8.3	ENSMUSG00000085129	lincRNA	GO:0045576~mast cell activation	0.00363458	8	Tlr4, Fcgr3, Lcp2, Fyb, Fcgr2b, Rhoh, Cd48, Fcer1g
RP23-183N8.3	ENSMUSG00000085129	lincRNA	GO:0007166~cell surface receptor signaling pathway	0.00648529	29	Cd53, Fcgr1, Tspan15, Fcgr2b, Tnfrsf13b, Syk, Anxa1, Fcgr3, Cxcr3, Erbb2, Adgrg1, Tspan9, Cd3g, Vipr2, Cd3d, Cd9, Celsr2, Adgre1, Pik3cd, Cd22, Smo, Tspan7, Cd8a, Adgrl4, Tspan2, Fcer1g, Tnfrsf1b, Cd37, Agt
RP23-183N8.3	ENSMUSG00000085129	lincRNA	GO:0042742~defense response to bacterium	0.00721633	19	Fcgr1, Lyz2, Syk, Slamf8, Tlr6, Stab1, Naip5, Clec4d, Stab2, Naip6, Nlrc4, Naip2, Slc11a1, H2-M3, Prkcd, Irf8, Fcer1g, Tlr1, Ncf1
RP23-183N8.3	ENSMUSG00000085129	lincRNA	GO:0007169~transmembrane receptor protein tyrosine kinase signaling pathway	0.0118869	20	Stap1, Lcp2, Jak1, Tom1l1, Ret, Syk, Lat, Hck, Dok1, Dok4, Csf1r, Ephb4, Matk, Tec, Erbb2, Shc2, Cspg4, Ddr1, Btk, Yes1
RP23-183N8.3	ENSMUSG00000085129	lincRNA	GO:0006911~phagocytosis, engulfment	0.0124075	9	Bin2, Aif1, Fcgr1, Fcgr3, Fcgr2b, Sirpa, Treml4, Fcer1g, Trem2
RP23-183N8.3	ENSMUSG00000085129	lincRNA	GO:0050766~positive regulation of phagocytosis	0.0201861	13	Cyba, Pycard, Bcr, Camk1d, Fcgr1, Slc11a1, Fcgr3, Sirpa, Fcgr2b, Sirpb1a, Fcer1g, Pros1, Dock2
RP23-183N8.3	ENSMUSG00000085129	lincRNA	GO:0050715~positive regulation of cytokine secretion	0.0318238	11	Htr2b, P2rx7, Clec5a, Scamp5, Cd300d, Il1a, Tlr2, Syk, Panx1, Agt, Casp1
RP23-183N8.3	ENSMUSG00000085129	lincRNA	GO:0009617~response to bacterium	0.0533939	11	Pycard, Tlr4, Il27, P2rx7, Fcgr1, Slc11a1, Fcgr2b, Irf8, Tlr2, Casp1, Ncf1
RP23-183N8.3	ENSMUSG00000085129	lincRNA	GO:0042102~positive regulation of T cell proliferation	0.0596615	14	Nckap1l, Ccdc88b, Aif1, Efnb1, Ptprc, Tnfsf13b, Tfrc, Anxa1, Coro1a, Sash3, Cd28, Ccl5, Card11, Havcr2
RP23-183N8.3	ENSMUSG00000085129	lincRNA	GO:0007160~cell-matrix adhesion	0.0668019	15	Sirpa, Itgb7, Emp2, Itga4, Hpse, Tmem8b, Itga1, Bcam, Itgb2, Fermt2, Npnt, Cd63, Ctgf, Adam8, Agt
RP23-183N8.3	ENSMUSG00000085129	lincRNA	GO:0002224~toll-like receptor signaling pathway	0.0704721	8	Tlr4, Tlr7, Unc93b1, Tlr8, Tlr2, Tlr6, Cd180, Tlr1
RP23-183N8.3	ENSMUSG00000085129	lincRNA	GO:0050718~positive regulation of interleukin-1 beta secretion	0.0704721	8	Pycard, Casp4, P2rx7, Aim2, Ccr5, Gsdmd, Panx1, Casp1
RP23-183N8.3	ENSMUSG00000085129	lincRNA	GO:0001774~microglial cell activation	0.0704721	8	Tlr4, Tlr7, Aif1, Tlr8, Tlr2, Tlr6, Tlr1, Casp1
RP23-69P8.2	ENSMUSG00000085156	processed_transcript	GO:0006954~inflammatory response	0.0685008	20	Tlr13, Ccl11, Nfkb2, C5ar1, Ccl9, Myd88, Ccrl2, Tnip1, Gsdmd, Relb, Cyba, Ticam1, Casp4, Nos2, Ccl7, Slc11a1, Cd14, Ccl3, Crlf2, Ccl6
RP23-274E24.1	ENSMUSG00000085171	lincRNA	GO:0002376~immune system process	2.55803e-07	83	Tlr13, Dbnl, Axl, Ahr, Tnfrsf17, H2-DMb1, Otulin, Syk, Cd180, Dab2ip, Mavs, Masp1, Irak1, Pik3cg, Cfp, Cd84, Myo1g, Cnpy3, Oasl1, Cd300d, Prkcb, Cd300lg, Serping1, Lrmp, Sh2d1b1, Card9, Lat2, Clec5a, Unc93b1, C1qb, Kcnn4, Tlr6, Lat, C1qc, Cd300lb, Naip2, Dcstamp, Cd300a, Tnfaip8l2, Havcr2, Pirb, Slamf7, Tlr1, Tlr7, C1qa, Fcgr1, Gpr183, Gsdmd, Anxa1, Nrros, Map4k2, Cfd, Cd300ld, Tec, Ly96, Tfeb, L…
RP23-274E24.1	ENSMUSG00000085171	lincRNA	GO:0006954~inflammatory response	6.80054e-06	66	Tlr13, Ptafr, C5ar1, Kdm6b, Tgfb1, Axl, Cd180, Dab2ip, Cyba, Pik3cg, Ccl5, Ccl3, Ccr5, Nfkbid, Pf4, Aif1, P2rx7, Ccrl2, Tnip1, Tlr6, Lat, Naip2, Cybb, Crlf2, Havcr2, C5ar2, Lipa, Ccl6, Cnr2, Tlr1, Tlr7, Ccl4, Plp1, Tnf, Afap1l2, Gsdmd, Anxa1, Nrros, Pla2g7, Slc11a1, Cxcr3, Ly96, Sdc1, Pstpip1, Bmp6, Pycard, Tlr4, Ticam2, Spp1, Ly86, Ccl9, C3ar1, Tlr2, Cd5l, Cd40, Nlrc4, Casp4, Hck, Cxcl2, Csf1r, …
RP23-274E24.1	ENSMUSG00000085171	lincRNA	GO:0045087~innate immune response	8.89233e-05	66	Tlr13, Axl, Otulin, Syk, Cd180, Dab2ip, Mavs, Irak1, Masp1, Cyba, Cfp, Cd84, Cnpy3, Oasl1, Serping1, Sh2d1b1, Card9, Atg9a, Unc93b1, Clec5a, C1qb, Ang, Tlr6, Tyrobp, C1qc, Naip2, Tnfaip8l2, Cybb, Fcer1g, Havcr2, Slamf7, Tlr1, Tlr7, C1qa, Fcgr1, Fes, Trim32, Gsdmd, Nrros, Anxa1, Map4k2, Cfd, Tec, Ly96, Ly9, Yes1, Ptk2b, Ifitm2, Trem2, Pstpip1, Pycard, Tlr4, Ticam2, Ly86, Irf5, Tlr2, Clec4d, Nlrc4,…
RP23-274E24.1	ENSMUSG00000085171	lincRNA	GO:0002250~adaptive immune response	0.0154983	26	Dbnl, Gpr183, Tnfrsf17, Syk, Anxa1, Cd84, Myo1g, Tec, Prkcb, Tfeb, Ly9, Ptk2b, Ctss, Sh2d1b1, Unc93b1, Lat2, Adgre1, Lat, Clec4d, Clec4a2, Pirb, Havcr2, Cd86, Csk, Slamf7, Btk
RP23-274E24.1	ENSMUSG00000085171	lincRNA	GO:0001525~angiogenesis	0.0358852	48	Aggf1, Mmrn2, Rasip1, Efnb2, Unc5b, Sox17, Otulin, Syk, Ptprb, Dab2ip, Pik3cg, Vegfa, Srpk2, Plxdc1, Gna13, Ephb4, Cxcr3, Tnfaip2, Hs6st1, Adgrg1, Flt1, Dll4, Tie1, Ptk2b, Hspg2, Notch1, Robo4, Pecam1, Nos3, Mmp14, Hoxa7, Ang, Fzd8, S1pr1, Mcam, Epas1, Emcn, Hmox1, Kdr, Anpep, Sat1, Arhgap22, Adam8, Mfge8, Pde3b, Mmp19, Egfl7, Tnfsf12
RP23-274E24.1	ENSMUSG00000085171	lincRNA	GO:0035556~intracellular signal transduction	0.0571828	64	Mcf2l, Mark2, Sdcbp, Mlxipl, Lcp2, Dvl1, Arhgef28, Sh2b1, Syk, Ptpn6, Gnb2l1, Spsb2, Plcb4, Adcy6, Srpk2, Prkcb, Prkag2, Plcb3, Plek, Twf2, Tns1, Lat2, Pkn3, Lat, Chn1, Plcl2, Stac2, Nuak2, Ss18, Wsb2, Plcg1, Nrbp2, Gna12, Plcg2, Bcr, Map4k3, Nfam1, Gucy1a3, Mknk2, Map4k2, Blnk, Dok1, Gna13, Tec, Shc2, Akt2, Arhgap45, Npr2, Adcy3, Gpr182, Nlk, Cdc42bpg, Vav1, Rgs14, Dgkd, Prkcg, Gucy1b3, Hmox1, P…
RP23-274E24.1	ENSMUSG00000085171	lincRNA	GO:0006935~chemotaxis	0.0830231	25	Nckap1l, Ccl4, Ptafr, C5ar1, Ccl9, Cxcl16, Ccrl2, C3ar1, Cmtm7, Cmtm3, Fes, Rac2, S1pr1, Lsp1, Pik3cg, Cxcl2, Ccl5, Cxcr3, Ccl3, Flt1, Ccr5, C5ar2, Ccl6, Dock2, Pf4
Kdm6bos	ENSMUSG00000085178	antisense	GO:0006412~translation	3.35533e-06	24	Rpl22, Hars2, Rps13, Rps12, Rpl13, Rpl23, Rpl35, Rps14, Rpl34, Rpl27a, Rps27a, Rps20, Rps16, Rps15a, Rpl17, Rpl35a, Rpl18a, Rpl21, Mrpl19, Rpl30, Rps7, Rpl12, Rps24, Rpl36a
Kdm6bos	ENSMUSG00000085178	antisense	GO:0045087~innate immune response	0.0247095	16	C1qa, Atg9a, C1qb, Ang, Gsdmd, Marco, C1qc, Mavs, Cyba, Casp4, Cfp, Fcna, Tnfaip8l2, Cnpy3, Fcer1g, Serping1
RP23-9N9.4	ENSMUSG00000085211	antisense	GO:0002376~immune system process	1.87497e-16	93	Tlr13, Btla, Tnfrsf13c, Aim2, Axl, Tnfrsf13b, Syk, Naip5, Cd180, Masp1, Pik3cg, Cfp, Cd84, Myo1g, Cracr2a, Oasl1, Cd300d, Prkcb, Cd79a, Hmgb3, Cd4, Lrmp, Card9, Lat2, Unc93b1, C1qb, Themis2, Tlr6, Zap70, Lat, Bag6, C1qc, Naip6, Cd300lb, Naip2, Cd300a, Tnfaip8l2, Fcmr, Lax1, Havcr2, Pirb, Tnfsf13, Slamf7, C3, Tlr1, Oas3, Tlr7, C1qa, Irak4, Fcgr1, Cd1d1, Ptpn22, Gsdmd, Nrros, Cfd, Prg2, Sp110, Cd30…
RP23-9N9.4	ENSMUSG00000085211	antisense	GO:0006954~inflammatory response	4.04158e-11	70	Tlr13, Pparg, Ptafr, C5ar1, Aim2, Axl, Naip5, Stab1, Cd180, Cyba, Pik3cg, Ccl5, Ccl3, Ccr5, Nfkbid, Tpsb2, P2rx7, Ccrl2, Il1a, Themis2, Tlr6, Zap70, Lat, Naip6, Naip2, Cybb, Ms4a2, Crlf2, Havcr2, Tnfrsf14, C5ar2, Lipa, Ccl6, Ccr7, Cnr2, C3, Tlr1, Tlr7, Tnf, Gsdmd, Nrros, Cxcr6, Pla2g7, Slc11a1, Cxcr3, Fpr2, Pstpip1, Pycard, Tlr4, Ticam2, Ly86, Ccl9, C3ar1, Pik3cd, Tlr2, Cd5l, Nlrc4, Casp4, Camk1d…
RP23-9N9.4	ENSMUSG00000085211	antisense	GO:0045087~innate immune response	4.0593e-10	71	Tlr13, Jak1, Aim2, Axl, Syk, Oas1a, Naip5, Cd180, Masp1, Cyba, Cfp, Cd84, Oasl1, Fbxo9, Hmgb3, Card9, Unc93b1, C1qb, Tlr6, Zap70, Tyrobp, C1qc, Naip6, Naip2, Tnfaip8l2, Cybb, Fcer1g, Havcr2, Jchain, Slamf7, C3, Tlr1, Oas3, Tlr7, C1qa, Irak4, Fcgr1, Cd1d1, Fes, Gsdmd, Nrros, Cfd, Sp110, Blk, Samhd1, Abl2, Tec, Ly9, Ptk2b, Pstpip1, Trem2, Pycard, Tlr4, Ticam2, Ly86, Pik3cd, Irf5, Tlr2, Clec4d, Prdm…
RP23-9N9.4	ENSMUSG00000085211	antisense	GO:0002250~adaptive immune response	2.65233e-08	33	Tnfrsf13c, Btla, Tnfrsf13b, Syk, Tnfrsf11a, Cd84, Cracr2a, Myo1g, Sit1, Tec, Prkcb, Ly9, Ptk2b, Cd79a, Ctss, Cd4, Lat2, Unc93b1, H2-T23, Pik3cd, Adgre1, Cd8a, Lat, Zap70, Clec4d, Prdm1, Cd79b, Lax1, Pirb, Havcr2, Jchain, Slamf7, Btk
RP23-9N9.4	ENSMUSG00000085211	antisense	GO:0006955~immune response	2.38811e-07	48	Oas3, Tlr7, Vtn, Was, Fyb, Lcp2, Fcgr2b, Tnf, Tnfsfm13, Nrros, Prg2, Blnk, Osm, Tnfrsf11a, Cma1, Cd28, Ccl5, Oasl1, Ccl3, Irf8, Ccr5, Enpp1, Ltb, Ctss, Cd4, Vav1, Ccl9, Il1a, Mcpt4, Tnfsf13b, P2ry14, Tlr2, Tlr6, Lat, Zap70, Lst1, Cxcl2, March1, Ms4a2, Lax1, Il10, Tnfsf13, Tnfrsf1b, Ccl6, Tnfrsf26, Oas1g, Ccr7, Tlr1
RP23-9N9.4	ENSMUSG00000085211	antisense	GO:0050853~B cell receptor signaling pathway	1.37341e-06	17	Nckap1l, Nfam1, Lat2, Ptprc, Syk, Zap70, Ptpn6, Klhl6, Cd79b, Blk, Tec, Prkcb, Vav3, Bcar1, Rftn1, Plcg2, Cd79a
RP23-9N9.4	ENSMUSG00000085211	antisense	GO:0042742~defense response to bacterium	5.91459e-06	26	Fcgr1, Elane, Tnf, Syk, Stab1, Naip5, Stab2, Prg2, Slc11a1, Prkcd, Irf8, Spn, Slamf8, Lyz2, Tlr6, Clec4d, Naip6, Nlrc4, Naip2, Rbpj, H2-M3, Fcer1g, Il10, Tnfrsf14, Tlr1, Ncf1
RP23-9N9.4	ENSMUSG00000085211	antisense	GO:0006935~chemotaxis	2.81573e-05	29	Ptafr, Ackr4, C5ar1, Cmtm3, Fes, Pla2g6, Robo1, Cxcr6, Pik3cg, Ccl5, Fpr2, Cxcr3, Ccl3, Ccr5, Pdgfra, Dock2, Nckap1l, Ccl9, C3ar1, Cxcl16, Ccrl2, Pik3cd, Cmtm7, Rac2, Cxcl2, Cklf, C5ar2, Ccl6, Ccr7
RP23-9N9.4	ENSMUSG00000085211	antisense	GO:0007166~cell surface receptor signaling pathway	0.000118768	36	Cd53, Itgal, Fcgr1, Tspan15, Btla, Fcgr2b, Fcer1a, Fgfrl1, Tnfrsf13b, Syk, Fcgr3, Cxcr3, Pth1r, Tspan9, Tspan12, Ptk2b, Cd79a, Cd3e, Cd3g, Spn, Vipr2, Cd4, Cd3d, Cd9, Adgre1, Pik3cd, Cd22, Smo, Tspan7, Cd8a, Cd79b, Ms4a2, Fcer1g, Tnfrsf1b, Cd37, Agt
RP23-9N9.4	ENSMUSG00000085211	antisense	GO:0042102~positive regulation of T cell proliferation	0.000451028	19	Cd3e, Nckap1l, Spn, Cd4, Ccdc88b, Itgal, Tnfrsf13c, Cd1d1, Ptprc, Tnfsf13b, Sash3, Adk, Cd28, Cd6, Ccl5, Card11, Havcr2, Cd80, Ccr7
RP23-9N9.4	ENSMUSG00000085211	antisense	GO:0016042~lipid catabolic process	0.00147606	22	Nceh1, Plbd1, Plin1, Galc, Mgll, Napepld, Pnpla8, Lipe, Lpl, Pla2g6, Adora1, Pla2g7, Plcb2, Pld3, Bscl2, Ces1d, Pla1a, Lipa, Prdx6, Pnpla3, Daglb, Plcg2
RP23-9N9.4	ENSMUSG00000085211	antisense	GO:0070269~pyroptosis	0.00341033	8	Naip6, Nlrc4, Casp4, Naip2, Aim2, Naip5, Gsdmd, Casp1
RP23-9N9.4	ENSMUSG00000085211	antisense	GO:0030593~neutrophil chemotaxis	0.0038737	17	Nckap1l, Vav1, C5ar1, Ccl9, Prex1, Itgb2, Syk, Lgals3, Itgam, Cxcl2, Ccl5, Fcgr3, Ccl3, Vav3, Cklf, Fcer1g, Ccl6
RP23-9N9.4	ENSMUSG00000085211	antisense	GO:0050718~positive regulation of interleukin-1 beta secretion	0.00429203	10	Pycard, Casp4, P2rx7, Ccl3, Aim2, Ccr5, Ccr7, Gsdmd, Panx1, Casp1
RP23-9N9.4	ENSMUSG00000085211	antisense	GO:0050766~positive regulation of phagocytosis	0.00419979	15	Pycard, Lman2, Fcgr1, Sirpa, Fcgr2b, Tnf, Cyba, Camk1d, Slc11a1, Fcgr3, Fcer1g, Pros1, Dock2, Ccr7, C3
RP23-9N9.4	ENSMUSG00000085211	antisense	GO:0050776~regulation of immune response	0.00596601	13	Spn, Fcgr1, Tnfrsf13c, Cd1d1, Tnfsf13b, Syk, Clec12a, Fcgr3, Card11, Dennd1b, Fcer1g, Tnfsf13, Hcst
RP23-9N9.4	ENSMUSG00000085211	antisense	GO:0045576~mast cell activation	0.00664199	8	Tlr4, Fcgr3, Lcp2, Fyb, Fcgr2b, Rhoh, Cd48, Fcer1g
RP23-9N9.4	ENSMUSG00000085211	antisense	GO:0050850~positive regulation of calcium-mediated signaling	0.00646134	10	Cd3e, Cd4, Itgal, Fcer1a, Ccl3, P2rx4, Syk, Cd8a, Zap70, Trem2
RP23-9N9.4	ENSMUSG00000085211	antisense	GO:0007229~integrin-mediated signaling pathway	0.00660696	21	Itgal, Vav1, Fermt3, Itgb7, Itga4, Itgb3bp, Itgb2, Syk, Lat, Tyrobp, Itgam, Itgax, Itgad, Tec, Vav3, Fcer1g, Itga7, Bcar1, Adam8, Ptk2b, Plek
RP23-9N9.4	ENSMUSG00000085211	antisense	GO:0032729~positive regulation of interferon-gamma production	0.0084993	14	Pycard, Cd3e, Tlr4, Ticam2, Tnf, Il18r1, Sash3, Il27ra, H2-M3, Slc11a1, Runx1, Irf8, Havcr2, Hspd1
RP23-9N9.4	ENSMUSG00000085211	antisense	GO:0050731~positive regulation of peptidyl-tyrosine phosphorylation	0.0082666	22	Cd3e, Tlr4, Cd4, Arrb2, Vtn, Fcer1a, Hcls1, Ghr, Syk, Osm, Cav2, Sema4d, Tec, Tnfrsf14, Pdgfra, Cd80, Lrrk1, Ehd4, Cd44, Ptk2b, Agt, Trem2
RP23-9N9.4	ENSMUSG00000085211	antisense	GO:0031295~T cell costimulation	0.00921381	11	Cd3e, Spn, Cd28, Tnfrsf13c, Btla, Card11, Tnfrsf14, Cd80, Tnfsf13b, Cd5, Cav1
RP23-9N9.4	ENSMUSG00000085211	antisense	GO:0007031~peroxisome organization	0.0150447	10	Pex11a, Pex14, Pex19, Pex16, Tmem135, Abcd3, Scp2, Pex10, Pex5, Pex3
RP23-9N9.4	ENSMUSG00000085211	antisense	GO:0050715~positive regulation of cytokine secretion	0.016477	12	Htr2b, P2rx7, Tnf, Scamp5, Cd300d, Il10, Il1a, Tlr2, Syk, Panx1, Agt, Casp1
RP23-9N9.4	ENSMUSG00000085211	antisense	GO:0055085~transmembrane transport	0.0190878	43	Slc2a8, Abcd2, Sfxn2, Kcns3, Trpm2, Tpcn2, Sfxn1, Slc16a6, Mfsd8, Slc16a7, Mfsd7b, Slc17a9, Slc39a10, Cacna1e, Slc25a1, Slc22a3, Slc39a6, Abcb8, Sfxn3, Slc37a2, Abcb9, Cacna1a, Vdac1, Mmgt2, Clcn7, Slc46a1, Hvcn1, Slc43a2, Slc13a4, Slc25a17, Abcb4, Slc25a45, Slc25a44, Mfsd7c, Slc2a4, Slc24a3, Slc25a23, Abcd3, Slc9a9, Slc25a43, Slc9a4, Panx1, Mfsd1
RP23-9N9.4	ENSMUSG00000085211	antisense	GO:0019915~lipid storage	0.0187225	11	Hexa, Ldah, hexb, Fitm2, Bscl2, Dgat1, Cav1, Plin2, B4galnt1, Cry2, Stat5a
RP23-9N9.4	ENSMUSG00000085211	antisense	GO:0006631~fatty acid metabolic process	0.0290438	28	Tbxas1, Acsl1, Cpt2, Scd1, Mgll, Acsf3, Pnpla8, Gpat4, Cpt1a, Amacr, Echs1, Hacd2, Pla2g15, Echdc2, Hpgds, Fads6, Acadsb, Fasn, Prkar2b, Ghr, Crat, Aacs, Hacd4, Pecr, Acaa1b, Lipa, C3, Stat5a
RP23-9N9.4	ENSMUSG00000085211	antisense	GO:0009617~response to bacterium	0.0288452	12	Pycard, Tlr4, Sp110, P2rx7, Fcgr1, Slc11a1, Fcgr2b, Irf8, Tlr2, Cav1, Casp1, Ncf1
RP23-9N9.4	ENSMUSG00000085211	antisense	GO:0002755~MyD88-dependent toll-like receptor signaling pathway	0.0333863	8	Tlr13, Tlr4, Tlr7, Tlr8, Tlr2, Tlr6, Hspd1, Tlr1
RP23-9N9.4	ENSMUSG00000085211	antisense	GO:0030889~negative regulation of B cell proliferation	0.0326565	9	Prdm1, Cdkn2a, Cd300a, Btla, Fcgr2b, Il10, Tnfrsf13b, Inpp5d, Btk
RP23-9N9.4	ENSMUSG00000085211	antisense	GO:0032755~positive regulation of interleukin-6 production	0.0350778	14	Pycard, Tlr4, Ticam2, Tlr7, P2rx7, Card9, Tnf, Il1a, Tlr2, Cyba, Fcer1g, Ccr5, Rab7b, Hspd1
RP23-9N9.4	ENSMUSG00000085211	antisense	GO:0042113~B cell activation	0.0585723	10	Blnk, Ikzf3, Lat2, Prkcb, Lax1, Ms4a1, Pik3cd, Hspd1, Cd79a, Skap2
RP23-9N9.4	ENSMUSG00000085211	antisense	GO:0045579~positive regulation of B cell differentiation	0.08021	8	Nckap1l, Prdm1, Mmp14, Syk, Zap70, Inpp5d, Stat5a, Ikzf1
RP23-9N9.4	ENSMUSG00000085211	antisense	GO:0050830~defense response to Gram-positive bacterium	0.0788028	16	P2rx7, Card9, C5ar1, Tnf, Scd1, H2-T23, Tlr2, Lyz2, Gsdmd, Il27ra, Hck, Drosha, Tnfrsf14, Havcr2, Myo1f, Ncf1
RP23-108D12.3	ENSMUSG00000085274	processed_transcript	GO:0006412~translation	2.44487e-10	53	Eef1b2, Rpl4, Rpl9, Rpl6, Rpl13, Rpl35, Slc25a36, Gnb2l1, Rpl11, Nhp2, Rpl29, Rps24, Eif2s3x, Mrpl23, Rmnd1, Rps11, Rpl10a, Rps3, Rps20, Fau, Rpl22l1, Rpl10, Rps5, Rpl31, Eef1g, Rpl19, Rpl32, Lars, Rps19, Rpl12, Slc25a18, Eef1a1, Rps9, Rps13, Rpl3, Rpl26, Rps3a1, Mrpl19, Eif3k, Rps7, Rpl15, Rars, Eif5a, Eif3m, Eif4a1, Rps27a, Rpsa, Rps2, Eif3f, Rpl17, Rpl18, Rps4x, Rpl8
RP23-108D12.3	ENSMUSG00000085274	processed_transcript	GO:0002181~cytoplasmic translation	2.29299e-05	11	Rplp1, Rpl22l1, Rpl31, Rpl9, Rpl6, Rpl26, Rplp0, Rpl7l1, Rpl29, Rpl8, Rpl15
RP23-108D12.3	ENSMUSG00000085274	processed_transcript	GO:0006397~mRNA processing	0.00261876	37	Rbmx, Rbfox2, Scnm1, Rbm5, Luc7l3, Srek1, Srrm1, Sugp2, Cstf3, Zranb2, Smn1, Pan2, Cpsf7, Srsf6, Prpf38b, Snrnp48, Srrm2, Alyref, Ddx5, Lsm4, Frg1, Papd5, Zfp326, Pabpn1, Pnn, Srsf9, Scaf4, Sf3b5, Zmat5, Thoc6, Gemin7, Ssu72, Lsm3, Raly, Srsf5, RP24-471H15.8, Ppie
RP23-108D12.3	ENSMUSG00000085274	processed_transcript	GO:0008380~RNA splicing	0.00556235	30	Rbmx, Rbfox2, Luc7l3, Rbm5, Scnm1, Srek1, Srrm1, Sugp2, Zranb2, Smn1, Srsf6, Prpf38b, Snrnp48, Srrm2, Alyref, Ddx5, Lsm4, Frg1, Zfp326, Pnn, Srsf9, Sf3b5, Zmat5, Thoc6, Gemin7, Lsm3, Raly, Srsf5, RP24-471H15.8, Ppie
RP23-133J9.5	ENSMUSG00000085278	antisense	GO:0006412~translation	0.00735613	39	Rpl7a, Rpl4, Eef1b2, Eef1a1, Rps9, Rpl6, Rpl3, Eif1b, Rpl13, Rpl5, Eif4a2, Gnb2l1, Rsl24d1, Rpl7, Akt1, Rps3a1, Eif2s3x, Rps8, Eif3m, Rpl10a, Eif4a1, Rps3, Rps27a, Rps20, Eif4g1, Fau, Rpsa, Rpl17, Eif3f, Rpl10, Rps5, Rpl19, Rpl18a, Rpl18, Rps6, Rps4x, Rpl12, Rpl8, Ucp2
RP23-133J9.5	ENSMUSG00000085278	antisense	GO:0034314~Arp2/3 complex-mediated actin nucleation	0.0716692	7	Arpc4, Arpc2, Washc1, Trim27, Arpc1b, Arpc5, Arpc3
RP23-89L15.3	ENSMUSG00000085295	antisense	GO:0002376~immune system process	1.71825e-15	97	Tlr13, Myd88, Aim2, Eomes, Axl, Tnfrsf13b, Syk, Naip5, Prkcq, Cd180, Dab2ip, Masp1, Pik3cg, Cfp, Cd84, Myo1g, Cracr2a, Oasl1, Cd300d, Prkcb, Serping1, Hmgb3, Cd4, Lrmp, Card9, Lat2, Unc93b1, C1qb, Themis2, Kcnn4, Tlr6, Zap70, Lat, C1qc, Naip6, Cd300lb, Naip2, Dcstamp, Cd300a, Fcna, Tnfaip8l2, Fcmr, Clec4n, Havcr2, Pirb, Tnfsf13, Slamf7, C3, Tlr1, Tlr7, C1qa, Fcgr1, Cd1d1, Ptpn22, Gpr183, Gsdmd, A…
RP23-89L15.3	ENSMUSG00000085295	antisense	GO:0006954~inflammatory response	2.49911e-13	79	Tlr13, Ptafr, C5ar1, Myd88, Kdm6b, Tgfb1, Aim2, Axl, Naip5, Prkcq, Stab1, Cd180, Dab2ip, Cyba, Pik3cg, Ccl5, Ccl3, Ccr5, Nfkbid, Pf4, Tpsb2, Aif1, P2rx7, Ccrl2, Il1a, Themis2, Tlr6, Zap70, Lat, Naip6, Naip2, Cybb, Ms4a2, Crlf2, Havcr2, C5ar2, Lipa, Ccl6, Ccr7, Cnr2, C3, Tlr1, Tlr7, Ccl4, Plp1, Tnf, Afap1l2, Gsdmd, Anxa1, Nrros, Cxcr6, Pla2g7, Slc11a1, Cd14, Cxcr3, Fpr2, Sdc1, Pstpip1, Pycard, Tic…
RP23-89L15.3	ENSMUSG00000085295	antisense	GO:0045087~innate immune response	8.65317e-10	75	Tlr13, Myd88, Jak1, Aim2, Axl, Syk, Oas1a, Naip5, Cd180, Dab2ip, Cyba, Masp1, Cfp, Cd84, Oasl1, Fbxo9, Serping1, Hmgb3, Card9, Atg9a, Unc93b1, C1qb, Ang, Tlr6, Zap70, Tyrobp, C1qc, Naip6, Naip2, Tnfaip8l2, Fcna, Cybb, Fcer1g, Clec4n, Havcr2, Slamf7, C3, Tlr1, Tlr7, C1qa, Fcgr1, Cd1d1, Fes, Trim32, Gsdmd, Nrros, Anxa1, Cfd, Sp110, Cd14, Tec, Ly9, Yes1, Trem2, Pstpip1, Ptk2b, Pycard, Ticam2, Ly86, …
RP23-89L15.3	ENSMUSG00000085295	antisense	GO:0006955~immune response	2.56647e-07	51	Was, Lcp2, Myd88, Tnfrsf11a, Cd28, Cma1, Ccl5, Oasl1, Ccl3, Ccr5, Colec12, Pf4, Enpp1, Ltb, Cd4, Il1a, P2ry14, Tnfsf13b, Lat, Zap70, Tlr6, Ms4a2, Tnfsf13, Ccl6, Oas1g, Ccr7, Tlr1, Tnfsf12, Tlr7, Ccl4, Fyb, Fcgr2b, Tnf, Nrros, Blnk, Osm, Irf8, Ctss, Vav1, Ccl9, Mcpt4, Tlr2, Clec4e, Lst1, H2-D1, Cxcl2, Fth1, March1, Il10, Tnfrsf1b, Tnfrsf26
RP23-89L15.3	ENSMUSG00000085295	antisense	GO:0007166~cell surface receptor signaling pathway	9.53834e-07	43	Cd53, Fcgr1, Tspan15, Fcgr2b, Myd88, Fcer1a, Tnfrsf13b, Npy1r, Tspan13, Syk, Anxa1, Sema6a, Nup62, Fcgr3, Cxcr3, Erbb2, Pth1r, Tspan9, Tspan12, Ptk2b, Cd3e, Cd3g, Vipr2, Cd4, Cd3d, Cd9, Cd22, Adgre1, Smo, Tspan7, Cd8a, Col4a3, Cd79b, Ms4a2, Fzd3, Tspan2, Fcer1g, Gipr, Lck, Tnfrsf1b, Cd37, Mapkapk3, Agt
RP23-89L15.3	ENSMUSG00000085295	antisense	GO:0002250~adaptive immune response	1.27403e-06	32	Eomes, Gpr183, Tnfrsf13b, Syk, Anxa1, Tnfrsf11a, Cd84, Cracr2a, Myo1g, Sit1, Tec, Prkcb, Ly9, Ptk2b, Ctss, Cd4, Lat2, Unc93b1, H2-T23, Adgre1, Cd8a, Lat, Zap70, Clec4d, Cd79b, Clec4a2, Clec4n, Cd8b1, Pirb, Havcr2, Slamf7, Btk
RP23-89L15.3	ENSMUSG00000085295	antisense	GO:0042102~positive regulation of T cell proliferation	0.000132399	21	Cd3e, Nckap1l, Cd4, Ccdc88b, Aif1, Cd1d1, Ptprc, Tnfsf13b, Tfrc, Anxa1, Sash3, Coro1a, Prkcq, Adk, Cd28, Cd6, Ccl5, Card11, Havcr2, Cd80, Ccr7
RP23-89L15.3	ENSMUSG00000085295	antisense	GO:0030593~neutrophil chemotaxis	0.000284653	20	Nckap1l, Ccl4, Vav1, C5ar1, Ccl9, Itga1, Prex1, Itgb2, Syk, Csf3r, Lgals3, Itgam, Cxcl2, Ccl5, Fcgr3, Ccl3, Vav3, Fcer1g, Tgfb2, Ccl6
RP23-89L15.3	ENSMUSG00000085295	antisense	GO:0050853~B cell receptor signaling pathway	0.000346266	15	Nckap1l, Nfam1, Lat2, Ptprc, Syk, Zap70, Ptpn6, Klhl6, Cd79b, Tec, Prkcb, Vav3, Lck, Rftn1, Plcg2
RP23-89L15.3	ENSMUSG00000085295	antisense	GO:0050850~positive regulation of calcium-mediated signaling	0.00034684	12	Cd3e, Cd4, Ccl4, Fcer1a, Ccl3, P2rx4, Syk, Cd8a, Zap70, Trem2, Ada, Cdh13
RP23-89L15.3	ENSMUSG00000085295	antisense	GO:0050715~positive regulation of cytokine secretion	0.000510651	15	P2rx7, Tnf, Scamp5, Il1a, Tlr2, Syk, Clec4e, Casp1, Htr2b, Cd14, Clec4n, Cd300d, Il10, Panx1, Agt
RP23-89L15.3	ENSMUSG00000085295	antisense	GO:0042742~defense response to bacterium	0.000601802	24	Fcgr1, Tnf, Lyz2, Syk, Slamf8, Clec4e, Tlr6, Lyz1, Naip5, Stab1, Clec4d, Nlrc4, Stab2, Naip6, Naip2, Slc11a1, H2-M3, Anxa3, Prkcd, Irf8, Fcer1g, Il10, Tlr1, Ncf1
RP23-89L15.3	ENSMUSG00000085295	antisense	GO:0006935~chemotaxis	0.000653419	28	Ccl4, Ptafr, C5ar1, Cmtm3, Fes, Pla2g6, Cxcr6, Pik3cg, Ccl5, Fpr2, Cxcr3, Ccl3, Ccr5, Dock2, Pf4, Nckap1l, Ccl9, C3ar1, Cxcl16, Ccrl2, Cmtm7, Rac2, Cxcl2, Cxcr4, Pip5k1c, C5ar2, Ccl6, Ccr7
RP23-89L15.3	ENSMUSG00000085295	antisense	GO:0050766~positive regulation of phagocytosis	0.000735689	17	Pycard, Bcr, Fcgr1, Sirpa, Fcgr2b, Tnf, Cyba, Ahsg, Camk1d, Slc11a1, Fcgr3, Fcer1g, Pros1, Mfge8, Dock2, Ccr7, C3
RP23-89L15.3	ENSMUSG00000085295	antisense	GO:0030217~T cell differentiation	0.00365894	16	Cd4, Cd3d, Vav1, Ptpn22, Tgfb1, Ptprc, Prex1, Bcl2a1d, Il7r, Ikzf1, Wwp1, Runx2, Lfng, Rhoh, Lck, Dll4
RP23-89L15.3	ENSMUSG00000085295	antisense	GO:0070269~pyroptosis	0.00676656	8	Naip6, Nlrc4, Casp4, Naip2, Aim2, Naip5, Gsdmd, Casp1
RP23-89L15.3	ENSMUSG00000085295	antisense	GO:0050718~positive regulation of interleukin-1 beta secretion	0.0104437	10	Pycard, Casp4, P2rx7, Ccl3, Aim2, Ccr5, Ccr7, Gsdmd, Panx1, Casp1
RP23-89L15.3	ENSMUSG00000085295	antisense	GO:0006911~phagocytosis, engulfment	0.0104437	10	Bin2, Aif1, Fcgr1, Fcgr3, Fcgr2b, Sirpa, Treml4, Fcer1g, Mfge8, Trem2
RP23-89L15.3	ENSMUSG00000085295	antisense	GO:0007229~integrin-mediated signaling pathway	0.0112919	22	Plp1, Vav1, Fermt3, Itgb7, Itga4, Itga1, Itgb2, Syk, Lat, Fermt2, Tyrobp, Itgam, Itgax, Itgad, Tec, Vav3, Fcer1g, Itga7, Adam8, Ptk2b, Itga6, Plek
RP23-89L15.3	ENSMUSG00000085295	antisense	GO:0050830~defense response to Gram-positive bacterium	0.0140721	19	P2rx7, Card9, C5ar1, Myd88, Hist2h2be, Tnf, H2-T23, Scd1, Ang, Tlr2, Lyz2, Lyz1, Gsdmd, Il27ra, Hck, Drosha, Havcr2, Myo1f, Ncf1
RP23-89L15.3	ENSMUSG00000085295	antisense	GO:0009617~response to bacterium	0.0244562	13	Pycard, Sp110, P2rx7, Fcgr1, Slc11a1, Cd14, Fcgr2b, Wasl, Irf8, Tlr2, Cav1, Ncf1, Casp1
RP23-89L15.3	ENSMUSG00000085295	antisense	GO:0050870~positive regulation of T cell activation	0.0388739	9	Cd3e, Pycard, Cd4, Ccdc88b, Card11, Lck, Prkcq, Coro1a, Ada
RP23-89L15.3	ENSMUSG00000085295	antisense	GO:0070542~response to fatty acid	0.0388739	9	Gnpat, Tbxas1, Scd2, Gipr, Alad, Scd1, Tlr2, Pon1, Ucp2
RP23-89L15.3	ENSMUSG00000085295	antisense	GO:0016042~lipid catabolic process	0.0476711	20	Nceh1, Irs1, Plin1, Galc, Napepld, Pnpla8, Lpl, Pla2g6, Adora1, Pla2g7, Plcb4, Pld3, Pla1a, Plcg1, Lipa, Plcb3, Pld4, Pnpla3, Daglb, Plcg2
RP23-89L15.3	ENSMUSG00000085295	antisense	GO:0051044~positive regulation of membrane protein ectodomain proteolysis	0.0504903	8	Snx9, Tnf, Gpld1, Adam8, Tnfrsf1b, Rgma, Pacsin3, Apoe
RP23-89L15.3	ENSMUSG00000085295	antisense	GO:0035556~intracellular signal transduction	0.0667145	59	Sdcbp, Mlxipl, Lcp2, Jak1, Arhgef28, Syk, Ptpn6, Prkcq, Spsb2, Plcb4, Mknk1, Prkcb, Rassf5, Prkag2, Plcb3, Plek, Tns1, Gmip, Lat2, Prex1, Lat, Chn1, Zap70, Plcl2, Stac2, Adcy7, Nuak2, Vav3, Wsb2, Plcg1, Rasa4, Nrbp2, Gna12, Plcg2, Bcr, Nfam1, Stk39, Mknk2, Blnk, Dok1, Gna13, Prkcd, Tec, Shc2, Akt2, Arhgap45, Npr2, Adcy3, Gpr182, Nlk, Cdc42bpg, Vav1, Rgs14, Inpp5d, Myo9b, Hmox1, Rps6ka1, Neurl2, B…
RP23-89L15.3	ENSMUSG00000085295	antisense	GO:0042110~T cell activation	0.0867953	12	Nlrc3, Cd4, Cd3d, Cd28, Vav1, Was, Card11, Tgfb1, Cd48, Dock2, Cd8a, Ada
RP23-89L15.3	ENSMUSG00000085295	antisense	GO:0006898~receptor-mediated endocytosis	0.0925074	16	Ftl1, Msr1, Fcgr1, Cxcl16, Fcgr2b, Cln3, Apoe, Tfrc, Snx9, Cap1, Tgfbr2, Fth1, Cd300a, Cd14, Cttn, Mrc1
RP23-89L15.3	ENSMUSG00000085295	antisense	GO:0015991~ATP hydrolysis coupled proton transport	0.0969887	11	Atp6v0d2, Atp6ap1, Atp6v1c1, Atp6v0a1, Atp6v1a, Atp1a3, Atp6v1b2, Atp6v0b, Atp6v0c, Tcirg1, Atp1a2
RP23-296I18.1	ENSMUSG00000085382	lincRNA	GO:0002376~immune system process	1.11012e-06	48	Tlr13, Fcgr1, Axl, Gpr183, Syk, Nrros, Cd180, Masp1, Pik3cg, Cfd, Cd84, Cracr2a, Myo1g, Oasl1, Tec, Prkcb, Cd300d, Ly9, Ptk2b, Tlr4, Ticam2, Lrmp, Unc93b1, Lat2, Adgre1, Irf5, C1qb, Tlr2, Tlr6, Cd5l, Inpp5d, Clec4d, C1qc, Nlrc4, Naip6, Cd300lb, Lgals3, Naip2, Hck, Cd300a, Tlr8, Zc3hav1, Pirb, Havcr2, Slamf7, Btk, Nlrx1, Tlr1
RP23-296I18.1	ENSMUSG00000085382	lincRNA	GO:0006954~inflammatory response	7.08253e-06	39	Tlr13, Ptafr, C5ar1, Axl, Nrros, Cd180, Pik3cg, Pla2g7, Slc11a1, Ccr5, Nfkbid, Tlr4, Ticam2, P2rx7, Ccl9, Ccrl2, C3ar1, Tlr2, Tlr6, Cd5l, Nlrc4, Naip6, Naip2, Camk1d, Hck, Cybb, Tlr8, Tnfrsf14, Havcr2, Adam8, C5ar2, Tnfrsf1b, Ccl6, Lipa, Tnfrsf26, Cnr2, Ccr7, Tlr1, Ncf1
RP23-296I18.1	ENSMUSG00000085382	lincRNA	GO:0045087~innate immune response	1.2021e-05	40	Tlr13, Fcgr1, Jak1, Axl, Syk, Nrros, Cd180, Masp1, Cfd, Cd84, Abl2, Oasl1, Tec, Ly9, Ptk2b, Fbxo9, Trem2, Tlr4, Ticam2, Unc93b1, Irf5, C1qb, Tlr2, Tlr6, Clec4d, C1qc, Tyrobp, Nlrc4, Naip6, Lgals3, Naip2, Hck, Cybb, Tlr8, Zc3hav1, Havcr2, Slamf7, Btk, Nlrx1, Tlr1
RP23-296I18.1	ENSMUSG00000085382	lincRNA	GO:0002250~adaptive immune response	0.000193914	19	Ctss, Unc93b1, Lat2, Adgre1, Gpr183, Syk, Clec4d, Tnfrsf11a, Cd84, Cracr2a, Myo1g, Tec, Prkcb, Pirb, Havcr2, Ly9, Ptk2b, Btk, Slamf7
RP23-296I18.1	ENSMUSG00000085382	lincRNA	GO:0042742~defense response to bacterium	0.00121628	16	Fcgr1, Lyz2, Slamf8, Syk, Tlr6, Clec4d, Stab2, Naip6, Nlrc4, Naip2, Slc11a1, Prkcd, Irf8, Tnfrsf14, Tlr1, Ncf1
RP23-296I18.1	ENSMUSG00000085382	lincRNA	GO:0050853~B cell receptor signaling pathway	0.00349941	10	Nckap1l, Lat2, Tec, Prkcb, Vav3, Ptprc, Syk, Rftn1, Ptpn6, Plcg2
RP23-296I18.1	ENSMUSG00000085382	lincRNA	GO:0006099~tricarboxylic acid cycle	0.0138998	9	Pdhb, Aco1, Ogdh, Dlst, Sdha, Cs, Suclg2, Dlat, Pdha1
RP23-296I18.1	ENSMUSG00000085382	lincRNA	GO:0032496~response to lipopolysaccharide	0.0296536	22	Tlr4, Cyp1a1, P2rx7, Ptafr, C5ar1, Fmo1, Maob, Tlr2, Casp1, Nlrc3, Tnfrsf11a, Il10ra, Slc11a1, Ncf2, Alad, Tnfrsf14, Mta1, Tnfrsf1b, Tnfrsf26, Ccr7, Cnr2, Plcg2
RP23-296I18.1	ENSMUSG00000085382	lincRNA	GO:0045576~mast cell activation	0.0356168	6	Tlr4, Fcgr3, Lcp2, Fyb, Rhoh, Cd48
RP23-296I18.1	ENSMUSG00000085382	lincRNA	GO:0030593~neutrophil chemotaxis	0.0376419	11	Nckap1l, Lgals3, Fcgr3, Vav1, C5ar1, Ccl9, Vav3, Cklf, Ccl6, Syk, Itgb2
RP23-296I18.1	ENSMUSG00000085382	lincRNA	GO:0002224~toll-like receptor signaling pathway	0.035851	7	Tlr4, Unc93b1, Tlr8, Tlr2, Tlr6, Cd180, Tlr1
RP23-296I18.1	ENSMUSG00000085382	lincRNA	GO:0006955~immune response	0.058122	22	Ctss, Vtn, Fyb, Lcp2, Vav1, Was, Ccl9, Tlr2, P2ry14, Tlr6, Nrros, Blnk, Tnfrsf11a, Oasl1, Irf8, Ccr5, Tnfrsf1b, Ccl6, Tnfrsf26, Ccr7, Tlr1, Enpp1
RP23-296I18.1	ENSMUSG00000085382	lincRNA	GO:0002755~MyD88-dependent toll-like receptor signaling pathway	0.0958494	6	Tlr13, Tlr4, Tlr8, Tlr2, Tlr6, Tlr1
AC156554.3	ENSMUSG00000085445	processed_transcript	GO:0006412~translation	0.000345797	81	Rpl7a, Eef1b2, Rpl4, Rpl9, Rpl6, Eef1a2, Rpl13, Rpl23, Rpl35, Rpl37a, Rpl39, Eif4a2, Gnb2l1, Rps16, Rpl11, Rpl35a, Slc25a42, Nhp2, Rpl29, Rps24, Rpl22, Hars2, Slc25a16, Rpl23a, Rps8, Mrpl23, Rpl27, Rmnd1, Rps11, Slc25a32, Rpl10a, Rps3, Rps14, Rps20, Eif4g1, Fau, Rps15a, Rpl22l1, Rpl10, Rps5, Rpl31, Rpl19, Rpl13a, Rpl32, Lars, Rps19, Rpl12, Rps13, Rps9, Rpl3, Rps12, Rpl5, Rps17, Rpl7, Rpl37, Rpl26…
AC156554.3	ENSMUSG00000085445	processed_transcript	GO:0002181~cytoplasmic translation	0.0586319	12	Rplp1, Rpl7, Rpl22l1, Rpl35a, Rpl22, Rpl31, Rpl9, Rpl6, Rpl26, Rpl29, Rpl8, Rpl15
RP23-262J21.8	ENSMUSG00000085457	antisense	GO:0006412~translation	2.31212e-07	88	Rpl7a, Eef1b2, Rpl4, Rpl9, Rpl6, Eef1a2, Rpl13, Rpl23, Rpl35, Rpl37a, Rpl39, Eif4a2, Gnb2l1, Rps16, Rpl11, Rpl35a, Slc25a42, Nhp2, Eif6, Rpl29, Rpl41, Rps24, Rpl22, Hars2, Slc25a16, Rpl23a, Rps8, Mrpl23, Rpl27, Rps11, Rpl10a, Rps3, Rps14, Rps20, Eif4g1, Fau, Rps15a, Rpl22l1, Rpl10, Rps5, Rpl31, Rps27, Rpl19, Rpl13a, Rpl32, Lars, Rps19, Rpl12, Eef1a1, Rps13, Rps9, Rpl3, Rps12, Rpl5, Rps17, Rpl7, R…
RP23-262J21.8	ENSMUSG00000085457	antisense	GO:0002181~cytoplasmic translation	4.20514e-05	15	Rplp1, Rpl22, Rpl9, Rpl6, Rpl22l1, Rpl7, Rpl35a, Rpl31, Rpl26, Rplp0, Rpl36, Rpl29, Rpl7l1, Rpl8, Rpl15
AC102296.1	ENSMUSG00000085527	sense_intronic	GO:0006412~translation	2.28417e-12	75	Rpl7a, Eef1b2, Rpl4, Rpl9, Rpl6, Rpl14, Rpl13, Rpl35, Eif4a2, Gnb2l1, Rps16, Rpl11, Nhp2, Eif6, Rpl29, Rpl41, Rps24, Rpl22, Hars2, Rps8, Mrpl23, Rpl27, Rps11, Rpl10a, Rps3, Rps14, Rps20, Fau, Rps15a, Rpl22l1, Rpl10, Rps5, Rpl31, Rpl19, Eef1g, Rpl32, Rps19, Rpl12, Eef1a1, Rps13, Rps9, Rpl3, Rps12, Rpl5, Rps17, Rpl7, Akt1, Hars, Rpl26, Rps3a1, Mrpl19, Eif3k, Rps7, Rps26, Rps23, Rpl15, Rps15, Rps18,…
AC102296.1	ENSMUSG00000085527	sense_intronic	GO:0002181~cytoplasmic translation	2.17161e-05	13	Rplp1, Rpl7, Rpl22l1, Rpl22, Rpl31, Rpl9, Rpl6, Rpl26, Rplp0, Rpl7l1, Rpl29, Rpl8, Rpl15
AC102296.1	ENSMUSG00000085527	sense_intronic	GO:0000028~ribosomal small subunit assembly	0.00793892	10	Rps15, Rps10, Rps5, Rrp7a, Rps25, Rps19, Rps17, Rps14, Rpsa, Rps2
AC102296.1	ENSMUSG00000085527	sense_intronic	GO:0008380~RNA splicing	0.0110388	41	Snrnp25, Rbfox2, Thrap3, Rbmx, Rbm5, Prpf4b, Luc7l3, Srek1, Srrm1, Thoc1, Sugp2, Zranb2, Snrpd1, Hnrnpa2b1, Prpf40b, Srsf6, Prpf38b, Snrnp48, Ddx5, Ddx41, Tardbp, Lsm4, Clasrp, Frg1, Ppwd1, Eftud2, Zfp326, Usp49, Prpf31, Pnn, Srsf1, Ppih, Zpr1, Sf3b5, Zmat5, Rbm4b, Casc3, Hnrnph1, Srsf5, RP24-471H15.8, Ppie
AC102296.1	ENSMUSG00000085527	sense_intronic	GO:0006397~mRNA processing	0.0352033	48	Snrnp25, Rbfox2, Thrap3, Rbmx, Rbm5, Luc7l3, Prpf4b, Srek1, Srrm1, Thoc1, Sugp2, Cstf3, Zranb2, Snrpd1, Pan2, Hnrnpa2b1, Prpf40b, Cpsf7, Srsf6, Prpf38b, Snrnp48, Ddx5, Ddx41, Tardbp, Lsm4, Clasrp, Frg1, Ppwd1, Eftud2, Zfp326, Pabpn1, Usp49, Prpf31, Pnn, Srsf1, Rbbp6, Scaf4, Zpr1, Ppih, Sf3b5, Zmat5, Rbm4b, Casc3, Ssu72, Hnrnph1, Srsf5, RP24-471H15.8, Ppie
RP23-131A6.1	ENSMUSG00000085558	processed_transcript	GO:0006954~inflammatory response	4.97984e-11	55	Tlr13, Ptafr, C5ar1, Tgfb1, Axl, Cd180, Prkcq, Cyba, Ccl5, Ccl3, Nfkbid, Pf4, P2rx7, Aif1, Ccrl2, Tlr6, Lat, Naip2, Cybb, Crlf2, Havcr2, C5ar2, Ccl6, Lipa, Cnr2, Tlr1, Tlr7, Plp1, Ccl4, Tnf, Nrros, Anxa1, Pla2g7, Slc11a1, Cxcr3, Ly96, Sdc1, Pstpip1, Pycard, Ticam2, Ccl9, C3ar1, Tlr2, Cd5l, Nlrc4, Casp4, Hck, Cxcl2, Csf1r, Chst1, Tspan2, Adam8, Tnfrsf1b, Tnfrsf26, Ncf1
RP23-131A6.1	ENSMUSG00000085558	processed_transcript	GO:0002376~immune system process	6.73989e-10	61	Tlr13, Dbnl, Eomes, Axl, Syk, Cd180, Prkcq, Masp1, Cfp, Cd84, Myo1g, Cd300d, Prkcb, Serping1, Cd4, Hmgb3, Lrmp, Card9, Unc93b1, Lat2, C1qb, Tlr6, Lat, C1qc, Cd300lb, Naip2, Tnfaip8l2, Cd300a, Dcstamp, Pirb, Havcr2, Slamf7, Tlr1, Tlr7, C1qa, Fcgr1, Gpr183, Nrros, Anxa1, Cfd, Cd300ld, Ly96, Ly9, Pstpip1, Ptk2b, Pycard, Ticam2, Adgre1, Irf5, Tlr2, Cd5l, Clec4d, Lst1, Nlrc4, Lgals3, Casp4, Hck, Clec4…
RP23-131A6.1	ENSMUSG00000085558	processed_transcript	GO:0045087~innate immune response	5.42491e-08	51	Tlr13, Axl, Syk, Cd180, Masp1, Cyba, Cfp, Cd84, Serping1, Hmgb3, Card9, Atg9a, Unc93b1, C1qb, Ang, Tlr6, C1qc, Tyrobp, Naip2, Tnfaip8l2, Cybb, Fcer1g, Havcr2, Slamf7, Tlr1, Tlr7, C1qa, Fcgr1, Nrros, Anxa1, Cfd, Ly96, Ly9, Ptk2b, Pstpip1, Trem2, Yes1, Pycard, Ticam2, Irf5, Tnk2, Tlr2, Clec4d, Lgals3, Nlrc4, Casp4, Clec4a2, Hck, Csf1r, Matk, Btk
RP23-131A6.1	ENSMUSG00000085558	processed_transcript	GO:0002250~adaptive immune response	2.46238e-05	23	Ctss, Cd4, Dbnl, Lat2, Unc93b1, Eomes, Adgre1, Gpr183, Syk, Anxa1, Lat, Clec4d, Clec4a2, Cd84, Myo1g, Prkcb, Cd8b1, Havcr2, Pirb, Ly9, Ptk2b, Btk, Slamf7
RP23-131A6.1	ENSMUSG00000085558	processed_transcript	GO:0006935~chemotaxis	0.00101342	21	Nckap1l, Ccl4, Ptafr, C5ar1, Ccl9, Cxcl16, Ccrl2, C3ar1, Cmtm7, Cmtm3, Rac2, Cxcl2, Ccl5, Cxcr4, Cxcr3, Ccl3, Cmklr1, C5ar2, Ccl6, Dock2, Pf4
RP23-131A6.1	ENSMUSG00000085558	processed_transcript	GO:0050766~positive regulation of phagocytosis	0.00280416	13	Cyba, Pycard, Bcr, Ahsg, Fcgr1, Fcgr3, Slc11a1, Sirpa, Tnf, Fcer1g, Pros1, Mfge8, Dock2
RP23-131A6.1	ENSMUSG00000085558	processed_transcript	GO:0006955~immune response	0.00406826	29	Tlr7, Ccl4, Lcp2, Was, Tnf, Nrros, Osm, Blnk, Ccl5, Ccl3, Irf8, Pf4, Cd4, Ctss, Vav1, Ccl9, P2ry14, Tlr2, Tnfsf13b, Tlr6, Lat, Lst1, Cxcl2, Fth1, Tnfrsf1b, Ccl6, Tnfrsf26, Tlr1, Tnfsf12
RP23-131A6.1	ENSMUSG00000085558	processed_transcript	GO:0030593~neutrophil chemotaxis	0.00410737	14	Nckap1l, Ccl4, C5ar1, Vav1, Ccl9, Itgb2, Syk, Lgals3, Cxcl2, Ccl5, Fcgr3, Ccl3, Fcer1g, Ccl6
RP23-131A6.1	ENSMUSG00000085558	processed_transcript	GO:0050850~positive regulation of calcium-mediated signaling	0.00375879	9	Cd4, Ccl4, Kdr, Ccl3, P2rx4, Syk, Trem2, Ada, Cdh13
RP23-131A6.1	ENSMUSG00000085558	processed_transcript	GO:0042110~T cell activation	0.00802975	11	Nlrc3, Cd4, Cd3d, Rab29, Vav1, Was, Card11, Tgfb1, Cd48, Dock2, Ada
RP23-131A6.1	ENSMUSG00000085558	processed_transcript	GO:0042742~defense response to bacterium	0.0130958	16	Fcgr1, Tnf, Lyz2, Syk, Slamf8, Tlr6, Clec4d, Stab2, Nlrc4, Naip2, Slc11a1, Anxa3, Irf8, Fcer1g, Tlr1, Ncf1
RP23-131A6.1	ENSMUSG00000085558	processed_transcript	GO:0015991~ATP hydrolysis coupled proton transport	0.012948	10	Atp6v0d2, Atp6ap1, Atp6v1c1, Atp6v0a1, Atp6v1a, Atp6v1b2, Atp6v0b, Tcirg1, Atp6v1f, Atp1a2
RP23-131A6.1	ENSMUSG00000085558	processed_transcript	GO:0006911~phagocytosis, engulfment	0.0178611	8	Bin2, Aif1, Fcgr1, Fcgr3, Sirpa, Fcer1g, Mfge8, Trem2
RP23-131A6.1	ENSMUSG00000085558	processed_transcript	GO:0045766~positive regulation of angiogenesis	0.0329761	19	Aggf1, C5ar1, C3ar1, Nos3, Ctsh, Itgb2, Lgals3, Ccl5, Hmox1, Cybb, Cxcr3, Anxa3, Kdr, Runx1, Notch4, Prkcb, Plcg1, Aqp1, Ptk2b
RP23-131A6.1	ENSMUSG00000085558	processed_transcript	GO:0030036~actin cytoskeleton organization	0.0321007	22	Coro1c, Bcr, Sdcbp, Ablim2, Pdlim4, Diaph1, Cln3, Actr2, Tmsb4x, Gas2l3, Rac2, Coro1a, Taok2, Cap1, Wdr1, Wasl, Ablim3, Specc1, Daam2, Dock2, Iqsec1, Rhog
RP23-131A6.1	ENSMUSG00000085558	processed_transcript	GO:0009617~response to bacterium	0.0333342	10	Pycard, P2rx7, Fcgr1, Rab29, Slc11a1, Wasl, Irf8, Tlr2, Casp1, Ncf1
RP23-131A6.1	ENSMUSG00000085558	processed_transcript	GO:0007169~transmembrane receptor protein tyrosine kinase signaling pathway	0.0391636	16	Stap1, Lcp2, Tnk2, Ret, Tom1l1, Syk, Lat, Hck, Dok1, Csf1r, Matk, Kdr, Erbb2, Shc2, Btk, Yes1
RP23-131A6.1	ENSMUSG00000085558	processed_transcript	GO:0050731~positive regulation of peptidyl-tyrosine phosphorylation	0.0410732	16	Cd4, Arrb2, Hcls1, Tgfb1, Tnk2, Syk, Osm, Sema4d, Efna5, Efna1, Agrn, Cd80, Cd44, Ptk2b, Yes1, Trem2
RP23-131A6.1	ENSMUSG00000085558	processed_transcript	GO:0008360~regulation of cell shape	0.0395325	21	Plekho1, Vrk2, Limd1, Diaph1, Anxa1, Coro1a, Lst1, Taok2, Hck, Csf1r, Fgd4, Gna13, hexb, Wdr1, Kdr, Ccl3, Sema4d, Arap1, Cdc42se1, Ptk2b, Gna12
RP23-131A6.1	ENSMUSG00000085558	processed_transcript	GO:0006909~phagocytosis	0.0419904	12	Coro1c, Hck, Vav1, Slc11a1, Myo1g, Anxa3, Irf8, Axl, Cdc42se1, Itgb2, Anxa1, Coro1a
RP23-131A6.1	ENSMUSG00000085558	processed_transcript	GO:0030595~leukocyte chemotaxis	0.0442848	7	Cxcl2, Ccl4, Ccl3, Gpr183, Coro1a, Cnr2, Pf4
RP23-131A6.1	ENSMUSG00000085558	processed_transcript	GO:0070374~positive regulation of ERK1 and ERK2 cascade	0.0443408	23	Pycard, Gpnmb, Arrb2, Ccl4, Rap1b, C5ar1, Ccl9, Tgfb1, Fgfr2, Esr1, Gpr183, Tlr2, Atp6ap1, Ccl5, Csf1r, Kdr, Ccl3, Havcr2, C5ar2, Ccl6, Cd44, Ptk2b, Trem2
RP23-131A6.1	ENSMUSG00000085558	processed_transcript	GO:0007015~actin filament organization	0.0481305	14	Was, Sirpa, Diaph1, Emp2, Actr2, Tmsb4x, Rac2, Coro1a, Actr3, Casp4, Wasl, Cfl1, Myo1b, Ptk2b
RP23-131A6.1	ENSMUSG00000085558	processed_transcript	GO:0042102~positive regulation of T cell proliferation	0.0524022	12	Nckap1l, Cd4, Aif1, Ccl5, Card11, Havcr2, Cd80, Tnfsf13b, Prkcq, Anxa1, Sash3, Coro1a
RP23-131A6.1	ENSMUSG00000085558	processed_transcript	GO:0035556~intracellular signal transduction	0.0590594	39	Bcr, Nfam1, Sdcbp, Mlxipl, Lcp2, Mknk2, Syk, Prkcq, Ptpn6, Spsb2, Blnk, Dok1, Gna13, Prkcb, Shc2, Akt2, Prkag2, Plcb3, Arhgap45, Npr2, Adcy3, Plek, Myzap, Gpr182, Tns1, Ccdc68, Vav1, Lat2, Lat, Chn1, Plcl2, Stac2, Hmox1, Rps6ka1, Wsb2, Plcg1, Nrbp2, Gna12, Btk
RP23-131A6.1	ENSMUSG00000085558	processed_transcript	GO:0045576~mast cell activation	0.0589572	6	Fcgr3, Lcp2, Rhoh, Cd48, Fcer1g, Ndrg1
RP23-131A6.1	ENSMUSG00000085558	processed_transcript	GO:0071222~cellular response to lipopolysaccharide	0.0586827	19	Pycard, Ticam2, Bcr, Stap1, Cxcl16, Tnf, Axl, Fcgr4, Cd180, Tnip3, Cd300lb, Pabpn1, Cxcl2, Irf8, Havcr2, Ppard, Ly96, Tnfrsf1b, Cd80
RP23-131A6.1	ENSMUSG00000085558	processed_transcript	GO:0007166~cell surface receptor signaling pathway	0.0863214	21	Cd53, Cd4, Cd3d, Fcgr1, Cd9, Celsr2, Adgre1, Tspan7, Syk, Anxa1, Col4a3, Fcgr3, Cxcr3, Tspan2, Erbb2, Adgrg1, Fcer1g, Tspan9, Tnfrsf1b, Cd37, Ptk2b
RP23-131A6.1	ENSMUSG00000085558	processed_transcript	GO:0016477~cell migration	0.0876135	24	Ptprf, Ptprk, Limd1, Sirpa, Efnb2, Tgfb1, Emp2, Cln3, Tnk2, Ang, Arpc5, Coro1a, Erg, Cd63, Matk, Kdr, Cxcr4, Efna1, Lcp1, Adgrg1, Plcg1, Sdc1, Cd44, Pstpip1
AC162370.2	ENSMUSG00000085560	processed_transcript	GO:0006412~translation	8.25071e-20	91	Rpl7a, Eef1b2, Rpl4, Rpl9, Rpl6, Sepsecs, Eef1a2, Rpl14, Rpl13, Rpl23, Eef1d, Rpl35, Rpl37a, Rps16, Gnb2l1, Rsl24d1, Rpl11, Rpl35a, Nhp2, Eif6, Rpl29, Rps24, Rpl22, Hars2, Slc25a16, Rpl23a, Rps8, Mrpl23, Slc25a40, Rpl27, Rps11, Rpl10a, Rps3, Rps14, Rps20, Eif4g1, Fau, Rps15a, Rpl22l1, Rpl10, Rps5, Rpl31, Rps27, Rpl19, Rpl13a, Rpl32, Rps19, Gfm1, Rpl12, Eef1a1, Rps13, Rps9, Rpl3, Rps12, Rpl5, Rps1…
AC162370.2	ENSMUSG00000085560	processed_transcript	GO:0002181~cytoplasmic translation	6.87515e-09	16	Rplp1, Rplp2, Rpl22, Rpl9, Rpl6, Rpl22l1, Rpl7, Rpl35a, Rpl31, Rpl26, Rplp0, Rpl36, Rpl29, Rpl7l1, Rpl8, Rpl15
AC162370.2	ENSMUSG00000085560	processed_transcript	GO:0042273~ribosomal large subunit biogenesis	0.00028802	13	Rpl14, Rpl5, Ebna1bp2, Rpl7, Rpl11, Rpl35a, Noc2l, Eif6, Rpl26, Zfp622, Wdr55, Nip7, Npm1
AC162370.2	ENSMUSG00000085560	processed_transcript	GO:0000028~ribosomal small subunit assembly	0.00105592	11	Rps15, Rps10, Rps5, Rps27, Rrp7a, Rps25, Rps19, Rps17, Rps14, Rpsa, Rps2
AC162370.2	ENSMUSG00000085560	processed_transcript	GO:0000027~ribosomal large subunit assembly	0.0486028	9	Rsl24d1, Rpl11, Rpl10, Rpl23a, Rpl6, Rpl3, Rpf2, Rpl5, Rpl12
AC158782.2	ENSMUSG00000085639	antisense	GO:0045087~innate immune response	0.000135602	22	Pycard, Tlr7, Ly86, C1qa, Card9, Jak1, C1qb, Ang, Tlr2, Anxa1, Nrros, Tyrobp, C1qc, Naip2, Hck, Clec4a2, Csf1r, Tnfaip8l2, Fcer1g, Ly9, Pstpip1, Btk
AC158782.2	ENSMUSG00000085639	antisense	GO:0002376~immune system process	0.0163271	20	Pycard, Tlr7, Ly86, C1qa, Card9, C1qb, Tlr2, Anxa1, Nrros, C1qc, Lst1, Naip2, Hck, Clec4a2, Csf1r, Tnfaip8l2, Cd300lg, Ly9, Pstpip1, Btk
AC158782.2	ENSMUSG00000085639	antisense	GO:0045576~mast cell activation	0.0226348	5	Fcgr3, Rhoh, Cd48, Fcer1g, Ndrg1
AC116677.2	ENSMUSG00000085655	antisense	GO:0006954~inflammatory response	5.98471e-06	52	Tlr13, Ptafr, C5ar1, Kdm6b, Axl, Dab2ip, Cyba, Ccl5, Ccl3, Pf4, Tpsb2, Aif1, Ccrl2, Il1a, Tlr6, Lat, Naip2, Cybb, Crlf2, Havcr2, C5ar2, Ccl6, Lipa, Cnr2, Tlr7, Afap1l2, Nrros, Gsdmd, Pla2g7, Slc11a1, Cxcr3, Pstpip1, Pycard, Ticam2, Ly86, Ccl9, Ggt5, C3ar1, Tlr2, Cd5l, Ackr2, Nlrc4, Casp4, Hck, Csf1r, Chst1, Tspan2, Cspg4, Tnfrsf1b, Adam8, Tnfrsf26, Ncf1
AC116677.2	ENSMUSG00000085655	antisense	GO:0002376~immune system process	5.1308e-06	61	Tlr13, Axl, Syk, Dab2ip, Mavs, Masp1, Cfp, Cd84, Myo1g, Oasl1, Cd300d, Prkcb, Serping1, Lrmp, Card9, Unc93b1, Lat2, C1qb, Kcnn4, Tlr6, Lat, C1qc, Cd300lb, Naip2, Tnfaip8l2, Fcna, Cd300a, Pirb, Havcr2, Tnfsf13, Slamf7, Tlr7, C1qa, Fcgr1, Gsdmd, Nrros, Cfd, Sit1, Tec, Ly9, Pstpip1, Ptk2b, Pycard, Ticam2, Ly86, Adgre1, Irf5, Tlr2, Cd5l, Inpp5d, Clec4d, Lst1, Nlrc4, Lgals3, Casp4, Hck, Clec4a2, Csf1r…
AC116677.2	ENSMUSG00000085655	antisense	GO:0045087~innate immune response	1.31982e-05	53	Tlr13, Axl, Syk, Dab2ip, Mavs, Masp1, Cyba, Cfp, Cd84, Oasl1, Serping1, Fbxo9, Card9, Unc93b1, C1qb, Ang, Tlr6, C1qc, Tyrobp, Naip2, Tnfaip8l2, Fcna, Cybb, Fcer1g, Havcr2, Slamf7, Tlr7, C1qa, Fcgr1, Trim32, Nrros, Gsdmd, Cfd, Tec, Ly9, Ptk2b, Pstpip1, Trem2, Yes1, Pycard, Ticam2, Ly86, Irf5, Tlr2, Clec4d, Lgals3, Nlrc4, Casp4, Hck, Clec4a2, Csf1r, Nlrx1, Btk
AC116677.2	ENSMUSG00000085655	antisense	GO:0006955~immune response	0.00427803	34	Tlr7, Vtn, Fyb, Lcp2, Was, Tnfsfm13, Nrros, Blnk, Cma1, Ccl5, Oasl1, Ccl3, Irf8, Colec12, Pf4, Enpp1, Ctss, Vav1, Ccl9, Il1a, Mcpt4, P2ry14, Tlr2, Tlr6, Lat, Lst1, Fth1, March1, Tnfsf13, Tnfrsf1b, Ccl6, Tnfrsf26, Enpp2, Tnfsf12
AC116677.2	ENSMUSG00000085655	antisense	GO:0005975~carbohydrate metabolic process	0.00786321	32	Hk3, Pdhb, Ppp1r1a, B4galt6, Glb1l2, Pgm2, Epm2a, Gbe1, Man2a2, Ydjc, hexb, Cs, Gusb, Akt2, Man2b2, Hexa, Glb1, Galc, Hk2, Gba, Hpse, Pygl, Pdha1, Ppp1r3e, Man2b1, Chst1, Gpd1l, Pygb, Shpk, Gla, Dlat, Npl
AC116677.2	ENSMUSG00000085655	antisense	GO:0007229~integrin-mediated signaling pathway	0.0133179	19	Arhgap35, Vav1, Fermt3, Itgb7, Itgb2, Syk, Lat, Fermt2, Tyrobp, Itgam, Itgax, Tec, Fcer1g, Itga7, Bcar1, Adam8, Ptk2b, Plek, Itga6
AC116677.2	ENSMUSG00000085655	antisense	GO:0006935~chemotaxis	0.0233101	21	Nckap1l, Fgf10, Ptafr, C5ar1, Ccl9, Cxcl16, Ccrl2, C3ar1, Cmtm7, Cmtm3, Rac2, Ackr2, Ccl5, Cxcr3, Ccl3, Cklf, C5ar2, Ccl6, Dock2, Enpp2, Pf4
AC116677.2	ENSMUSG00000085655	antisense	GO:0030593~neutrophil chemotaxis	0.046275	14	Nckap1l, Vav1, C5ar1, Ccl9, Syk, Itgb2, Lgals3, Itgam, Ccl5, Fcgr3, Ccl3, Cklf, Fcer1g, Ccl6
AC116677.2	ENSMUSG00000085655	antisense	GO:0002250~adaptive immune response	0.0668273	19	Ctss, Unc93b1, Lat2, Adgre1, Syk, Lat, Clec4d, Clec4a2, Cd84, Myo1g, Sit1, Tec, Prkcb, Havcr2, Pirb, Ly9, Ptk2b, Btk, Slamf7
AC116677.2	ENSMUSG00000085655	antisense	GO:0050731~positive regulation of peptidyl-tyrosine phosphorylation	0.0849554	18	Fgf10, Arrb2, Vtn, Fcer1a, Hcls1, Syk, Angpt1, Cav2, Sema4d, Efna5, Tec, Cd80, Cspg4, Enpp2, Cd44, Ptk2b, Yes1, Trem2
RP23-103K12.1	ENSMUSG00000085761	antisense	GO:0045087~innate immune response	1.40039e-06	48	C1qa, Fcgr1, Oas1a, Trim32, Nrros, Gsdmd, Anxa1, Dab2ip, Map4k2, Marco, Irak1, Mavs, Masp1, Cyba, Cfp, Cd84, Cnpy3, Oasl1, Ly96, Ly9, Ifitm2, Trem2, Yes1, Pstpip1, Serping1, Pycard, Ticam2, Ly86, Card9, Atg9a, Unc93b1, Gper1, Ang, C1qb, Tlr2, Clec4d, Tyrobp, C1qc, Lgals3, Naip2, Casp4, Hck, Clec4a2, C1ra, Tnfaip8l2, Fcna, Fcer1g, Btk
RP23-103K12.1	ENSMUSG00000085761	antisense	GO:0002376~immune system process	1.12946e-05	51	Dab2ip, Marco, Mavs, Masp1, Irak1, Cfp, Cd84, Oasl1, Cnpy3, Prkcb, Cd300d, Cd300lg, Serping1, Card9, Unc93b1, Lat2, Prkd2, Gper1, C1qb, Lat, C1qc, Naip2, Tnfaip8l2, Fcna, Cd300a, Pirb, C1qa, Fcgr1, Nrros, Anxa1, Gsdmd, Map4k2, Cd300ld, Ly96, Ly9, Ifitm2, Pstpip1, Pycard, Ticam2, Ly86, Adgre1, Tlr2, Clec4d, Lst1, H2-D1, Lgals3, Casp4, Hck, Clec4a2, C1ra, Btk
RP23-103K12.1	ENSMUSG00000085761	antisense	GO:0006412~translation	1.36865e-05	50	Rpl6, Rpl13, Rpl23, Rpl35, Rpl37a, Rps16, Gnb2l1, Rpl35a, Rps24, Rpl22, Slc25a16, Hars2, Rpl10a, Rps14, Rps3, Rps20, Rps15a, Rpl10, Rpl31, Rps5, Rps27, Rpl13a, Rpl12, Iars2, Rps13, Rps12, Rpl5, Rps17, Rpl7, Rpl37, Rpl26, Rps3a1, Mrpl19, Rpl30, Rps26, Rps7, Slc25a38, Tarsl2, Rps18, Rpl34, Rpl27a, Rps27a, Rps21, Rpl17, Rpl18a, Slc25a44, Rpl21, Rps4x, Ucp2, Rpl36a
RP23-103K12.1	ENSMUSG00000085761	antisense	GO:0006954~inflammatory response	0.0051161	37	Sema7a, Hdac7, Ptafr, Kdm6b, Afap1l2, Nrros, Gsdmd, Anxa1, Dab2ip, Cyba, Pla2g7, Slc11a1, Ly96, Pf4, Pstpip1, Il18, Pycard, Bmp6, Tpsb2, Ticam2, Ly86, Aif1, Ccl9, C3ar1, Ccrl2, Gper1, Tlr2, Lat, Naip2, Casp4, Hck, Tspan2, Crlf2, Tnfrsf14, C5ar2, Ccl6, Ncf1
RP23-103K12.1	ENSMUSG00000085761	antisense	GO:0001525~angiogenesis	0.0875205	30	Mmrn2, Rasip1, Efnb2, Sox17, Unc5b, Ptprb, Dab2ip, Ephb4, Adgrg1, Flt1, Dll4, Tie1, Il18, Notch1, Robo4, Hoxb3, Pecam1, Nos3, Prkd2, Mmp14, Ang, Esm1, Emcn, Epas1, Kdr, Anpep, Sat1, Arhgap22, Tnfsf12, Egfl7
RP23-205D10.2	ENSMUSG00000085786	antisense	GO:0002376~immune system process	3.56409e-07	18	Cd3e, Cd4, Zbp1, Btla, Tnfrsf13c, Tnfrsf13b, Zap70, Cd7, Sp110, Klrk1, Cd79b, Pglyrp2, Mx1, Fcmr, Sit1, Lax1, H2-Ab1, Cd79a
RP23-205D10.2	ENSMUSG00000085786	antisense	GO:0002250~adaptive immune response	3.45459e-07	11	Cd7, Klrk1, Cd79b, Cd4, Tnfrsf13c, Btla, Sit1, Lax1, Tnfrsf13b, Zap70, Cd79a
RP23-205D10.2	ENSMUSG00000085786	antisense	GO:0050853~B cell receptor signaling pathway	1.4571e-05	7	Cd79b, Blk, Lck, Zap70, Cd19, Plcg2, Cd79a
RP23-205D10.2	ENSMUSG00000085786	antisense	GO:0007166~cell surface receptor signaling pathway	1.70388e-05	11	Cd3e, Cd3g, Spn, Cd79b, Cd4, Itgal, Btla, Cd22, Lck, Tnfrsf13b, Cd79a
RP23-205D10.2	ENSMUSG00000085786	antisense	GO:0042113~B cell activation	0.000127791	6	Ikzf3, Cxcr5, Lax1, Ms4a1, Bank1, Cd79a
RP23-205D10.2	ENSMUSG00000085786	antisense	GO:0031295~T cell costimulation	0.00278764	5	Cd3e, Spn, Tnfrsf13c, Btla, Cd5
RP23-205D10.2	ENSMUSG00000085786	antisense	GO:0042102~positive regulation of T cell proliferation	0.00346875	6	Cd3e, Spn, Cd4, Itgal, Tnfrsf13c, Rltpr
RP23-205D10.2	ENSMUSG00000085786	antisense	GO:0032729~positive regulation of interferon-gamma production	0.0127396	5	Cd3e, Klrk1, Il18r1, Rltpr, Il27ra
RP23-205D10.2	ENSMUSG00000085786	antisense	GO:0006955~immune response	0.022289	8	Ltb, Cd4, H2-Ob, Cxcr5, Lax1, H2-DMb2, Zap70, H2-Ab1
RP23-205D10.2	ENSMUSG00000085786	antisense	GO:0050852~T cell receptor signaling pathway	0.0220316	5	Cd3e, Rltpr, Clec2i, Zap70, Plcg2
RP23-20A5.3	ENSMUSG00000085881	processed_transcript	GO:0002376~immune system process	1.97673e-13	80	Tlr13, H2-DMb1, Tnfrsf13b, Syk, Naip5, Prkcq, Cd180, Marco, Mavs, Masp1, Irak1, Pik3cg, Cfp, Cd84, Myo1g, Oasl1, Cd300d, Prkcb, Cd300lg, Serping1, Lrmp, Sh2d1b1, Card9, Lat2, Clec5a, Unc93b1, C1qb, Themis2, Tlr6, Lat, H2-Eb1, C1qc, Cd300lb, Naip2, Cd300a, Tnfaip8l2, Havcr2, Pirb, Dhx58, Slamf7, Tlr1, Tlr7, C1qa, Irak4, Fcgr1, Ptpn22, Gpr183, Gsdmd, Anxa1, Nrros, H2-Aa, Cfd, Sit1, Ly96, Ly9, Pstpi…
RP23-20A5.3	ENSMUSG00000085881	processed_transcript	GO:0045087~innate immune response	7.60793e-09	63	Tlr13, Jak1, Oas1a, Syk, Naip5, Cd180, Marco, Mavs, Irak1, Masp1, Cyba, Cfp, Cd84, Oasl1, Serping1, Sh2d1b1, Card9, Unc93b1, Clec5a, C1qb, Ang, Tlr6, C1qc, Tyrobp, Naip2, Tnfaip8l2, Cybb, Fcer1g, Havcr2, Dhx58, Slamf7, Tlr1, Tlr7, C1qa, Irak4, Fcgr1, Fes, Trim32, Gsdmd, Nrros, Anxa1, Cfd, Bmx, Blk, Ly96, Ly9, Yes1, Ptk2b, Trem2, Pstpip1, Pycard, Ticam2, Ly86, Irf5, Tlr2, Nlrc4, Lgals3, Casp4, Hck…
RP23-20A5.3	ENSMUSG00000085881	processed_transcript	GO:0006954~inflammatory response	2.15597e-08	59	Tlr13, Ptafr, Kdm6b, Tgfb1, Naip5, Cd180, Prkcq, Cyba, Pik3cg, Ccl5, Ccr5, Pf4, Aif1, P2rx7, Themis2, Tlr6, Lat, Naip2, Cybb, Crlf2, Tnfrsf14, Havcr2, C5ar2, Lipa, Ccl6, Cnr2, Tlr1, Tlr7, Tnf, Afap1l2, Gsdmd, Anxa1, Nrros, Cxcr6, Pla2g7, Slc11a1, Cxcr3, Ly96, Pstpip1, Bmp6, Pycard, Ticam2, Ly86, Pxk, Ccl9, C3ar1, Tlr2, Cd5l, Cd40, Nlrc4, Casp4, Camk1d, Hck, Csf1r, Chst1, Tspan2, Tnfrsf1b, Tnfrsf2…
RP23-20A5.3	ENSMUSG00000085881	processed_transcript	GO:0002250~adaptive immune response	0.000231684	25	Gpr183, Tnfrsf13b, Syk, Anxa1, Cd84, Myo1g, Sit1, Prkcb, Ly9, Ptk2b, Ctss, Sh2d1b1, Lat2, Unc93b1, H2-T23, Adgre1, Lat, Cd79b, Clec4a2, Pirb, Havcr2, Cd86, Csk, Slamf7, Btk
RP23-20A5.3	ENSMUSG00000085881	processed_transcript	GO:0050853~B cell receptor signaling pathway	0.0019477	13	Nckap1l, Nfam1, Lat2, Ptprc, Syk, Ptpn6, Cd79b, Blk, Vav3, Prkcb, Bcar1, Rftn1, Plcg2
RP23-20A5.3	ENSMUSG00000085881	processed_transcript	GO:0006955~immune response	0.00399031	35	Tlr7, Vtn, Fyb, Lcp2, Was, Tnf, H2-DMb1, Nrros, H2-Aa, Blnk, Ccl5, Oasl1, Irf8, Ccr5, Colec12, Pf4, Enpp1, Bmp6, Ctss, Vav1, Ccl9, Tnfsf13b, P2ry14, Tlr2, Tlr6, Lat, H2-Eb1, Lst1, Fth1, March1, Tnfrsf1b, Ccl6, Tnfrsf26, Tlr1, Tnfsf12
RP23-20A5.3	ENSMUSG00000085881	processed_transcript	GO:0050766~positive regulation of phagocytosis	0.008538	14	Pycard, Bcr, Fcgr1, Sirpa, Tnf, Sirpb1a, Cyba, Camk1d, Fcgr3, Slc11a1, Fcer1g, Pros1, Mfge8, Dock2
RP23-20A5.3	ENSMUSG00000085881	processed_transcript	GO:0042102~positive regulation of T cell proliferation	0.00837325	16	Nckap1l, Ccdc88b, Aif1, Efnb1, Ptprc, Tnfsf13b, Anxa1, Sash3, Coro1a, Prkcq, Adk, Ccl5, Dnaja3, Card11, Havcr2, Cd86
RP23-20A5.3	ENSMUSG00000085881	processed_transcript	GO:0042742~defense response to bacterium	0.0110012	19	Fcgr1, Tnf, Lyz2, Syk, Slamf8, Tlr6, Naip5, Mavs, Stab2, Nlrc4, Naip2, Slc11a1, H2-M3, Anxa3, Irf8, Fcer1g, Tnfrsf14, Tlr1, Ncf1
RP23-20A5.3	ENSMUSG00000085881	processed_transcript	GO:0006911~phagocytosis, engulfment	0.0188374	9	Bin2, Aif1, Fcgr1, Fcgr3, Sirpa, Treml4, Fcer1g, Mfge8, Trem2
RP23-20A5.3	ENSMUSG00000085881	processed_transcript	GO:0007166~cell surface receptor signaling pathway	0.0218775	28	Cd53, Fcgr1, Tspan15, Tnfrsf13b, Syk, Anxa1, Sema6a, Fcgr3, Cxcr3, Adgrg1, Tspan9, Ptk2b, Cd3g, Cd3d, Celsr2, Adgre1, Cd22, Smo, Tspan7, Cd79b, Adgrl1, Tspan2, Fzd3, Gipr, Fcer1g, Tnfrsf1b, Cd37, Agt
RP23-20A5.3	ENSMUSG00000085881	processed_transcript	GO:0045576~mast cell activation	0.0509891	7	Fcgr3, Lcp2, Fyb, Rhoh, Cd48, Fcer1g, Ndrg1
Arhgap27os3	ENSMUSG00000085887	antisense	GO:0002376~immune system process	2.3264e-17	50	Zbp1, Tnfrsf13c, Polr3b, Btla, Aim2, Eomes, Ptpn22, H2-Q7, Tnfrsf13b, Syk, Naip5, Psmb9, Masp1, Cfd, Pik3cg, Sp110, Myo1g, Cracr2a, Samhd1, Tec, Sit1, Prkcb, Ptk2b, Cd79a, Cd3e, Ticam2, Cd4, Nlrp1b, Lrmp, Pik3cd, Il34, Cd8a, Zap70, Lat, Bag6, Prdm1, Naip6, Cd7, Naip2, Cd79b, Pglyrp2, Fcmr, March1, Lax1, Tlr8, Cd8b1, Zc3hav1, Itk, Slamf7, Tlr1
Arhgap27os3	ENSMUSG00000085887	antisense	GO:0002250~adaptive immune response	7.97584e-13	24	Cd4, Btla, Tnfrsf13c, Eomes, Pik3cd, Tnfrsf13b, Syk, Cd8a, Zap70, Lat, Prdm1, Cd7, Cd79b, Cracr2a, Myo1g, Tec, Sit1, Prkcb, Lax1, Cd8b1, Itk, Ptk2b, Slamf7, Cd79a
Arhgap27os3	ENSMUSG00000085887	antisense	GO:0050853~B cell receptor signaling pathway	1.6417e-11	15	Nckap1l, Ptprc, Syk, Zap70, Ptpn6, Cd19, Klhl6, Cd79b, Blk, Tec, Bcl2, Prkcb, Lck, Plcg2, Cd79a
Arhgap27os3	ENSMUSG00000085887	antisense	GO:0042102~positive regulation of T cell proliferation	1.1221e-07	15	Nckap1l, Cd3e, Spn, Ccdc88b, Cd4, Itgal, Tnfrsf13c, Ptprc, Rltpr, Sash3, Cd28, Cd6, Ccl5, Card11, Ccr7
Arhgap27os3	ENSMUSG00000085887	antisense	GO:0006955~immune response	1.35724e-06	24	Ltb, Cd4, H2-Ob, H2-Eb2, Vav1, Fyb, Lta, Lcp2, Zap70, Ctsw, Lat, H2-Oa, Tnfrsf18, Cd28, Ccl5, Cxcr5, March1, Lax1, Irf8, Ccr5, Cd27, Tnfrsf26, Ccr7, Tlr1
Arhgap27os3	ENSMUSG00000085887	antisense	GO:0007166~cell surface receptor signaling pathway	2.60158e-06	21	Cd3e, Cd3g, Spn, Cd4, Itgal, Cd3d, Btla, Cd22, Pik3cd, Tnfrsf13b, Syk, Cd8a, Cd79b, Cxcr3, Adgrg5, Lck, Cd37, Ptk2b, Agt, Cd79a, Ctf1
Arhgap27os3	ENSMUSG00000085887	antisense	GO:0030217~T cell differentiation	4.78164e-06	12	Cd4, Cd3d, Vav1, Runx2, Rhoh, Ptpn22, Bcl2, Lck, Ptprc, Prex1, Tbx21, Ikzf1
Arhgap27os3	ENSMUSG00000085887	antisense	GO:0045087~innate immune response	6.46785e-06	29	Zbp1, Polr3b, Jak1, Aim2, Syk, Naip5, Masp1, Cfd, Sp110, Blk, Samhd1, Tec, Ptk2b, Ticam2, Nlrp1b, Pik3cd, Il34, Zap70, Prdm1, Naip6, Rel, Naip2, Cybb, Tlr8, Zc3hav1, Lck, Itk, Slamf7, Tlr1
Arhgap27os3	ENSMUSG00000085887	antisense	GO:0006954~inflammatory response	1.95666e-05	27	Lta, Aim2, Naip5, Ciita, Cxcr6, Pik3cg, Ccl5, Cxcr3, Ccr5, Nfkbid, Cd27, Ticam2, Nlrp1b, Pik3cd, Il34, Lat, Zap70, Naip6, Camk1d, Rel, Naip2, Tnfrsf18, Cybb, Tlr8, Tnfrsf26, Ccr7, Tlr1
Arhgap27os3	ENSMUSG00000085887	antisense	GO:0050852~T cell receptor signaling pathway	2.30454e-05	12	Cd3e, Cd28, Lcp2, Fyb, Dennd1b, Ptpn22, Rltpr, Ptprc, Clec2i, Zap70, Itk, Plcg2
Arhgap27os3	ENSMUSG00000085887	antisense	GO:0032729~positive regulation of interferon-gamma production	0.000243347	10	Cd3e, Ticam2, Lta, H2-M3, Il18r1, Irf8, Rltpr, Flt3, Sash3, Il27ra
Arhgap27os3	ENSMUSG00000085887	antisense	GO:0045060~negative thymic T cell selection	0.000229072	7	Cd3e, Spn, Cd28, Ptprc, Dock2, Zap70, Ccr7
Arhgap27os3	ENSMUSG00000085887	antisense	GO:0042110~T cell activation	0.000616785	9	Cd2, Nlrc3, Cd4, Cd3d, Cd28, Vav1, Card11, Dock2, Cd8a
Arhgap27os3	ENSMUSG00000085887	antisense	GO:0045579~positive regulation of B cell differentiation	0.000843544	7	Nckap1l, Prdm1, Il2rg, Cd27, Syk, Zap70, Ikzf1
Arhgap27os3	ENSMUSG00000085887	antisense	GO:0042113~B cell activation	0.000883616	8	Ikzf3, Cxcr5, Prkcb, Lax1, Ms4a1, Pik3cd, Bank1, Cd79a
Arhgap27os3	ENSMUSG00000085887	antisense	GO:0050850~positive regulation of calcium-mediated signaling	0.00152391	7	Cd3e, Cd4, Itgal, Exoc4, Syk, Cd8a, Zap70
Arhgap27os3	ENSMUSG00000085887	antisense	GO:0006935~chemotaxis	0.00237895	13	Nckap1l, Pik3cd, Robo1, Il16, Cxcr6, Pik3cg, Ccl5, Cxcr3, Cxcr5, Cklf, Ccr5, Dock2, Ccr7
Arhgap27os3	ENSMUSG00000085887	antisense	GO:0031295~T cell costimulation	0.00612846	7	Cd3e, Spn, Cd28, Tnfrsf13c, Btla, Card11, Cd5
Arhgap27os3	ENSMUSG00000085887	antisense	GO:0035556~intracellular signal transduction	0.006548	25	Arhgef6, Rasgrp1, Ppp1r1a, Vav1, Lcp2, Gmip, Jak1, Stk4, Rgs14, Prex1, Syk, Lat, Ptpn6, Zap70, Adcy7, Itsn1, Plcb2, Tec, Prkcb, Rassf5, Lax1, Map4k1, Arhgap45, Itk, Plcg2
Arhgap27os3	ENSMUSG00000085887	antisense	GO:0051607~defense response to virus	0.00953722	14	Ticam2, Slfn8, Unc13d, Zbp1, Polr3b, Ptprc, Cd8a, Bnip3, Rnasel, Samhd1, Bcl2, Tlr8, Zc3hav1, Ifit1bl1
Arhgap27os3	ENSMUSG00000085887	antisense	GO:0046641~positive regulation of alpha-beta T cell proliferation	0.00916713	5	Cd3e, Cd28, Ptprc, Syk, Zap70
Arhgap27os3	ENSMUSG00000085887	antisense	GO:0038083~peptidyl-tyrosine autophosphorylation	0.00949677	8	Blk, Jak1, Tec, Lck, Syk, Zap70, Itk, Ptk2b
Arhgap27os3	ENSMUSG00000085887	antisense	GO:0030183~B cell differentiation	0.0130163	8	Cd79b, Card11, Bcl2, Ptprc, Flt3, Plcg2, Cd79a, Ikzf1
Arhgap27os3	ENSMUSG00000085887	antisense	GO:0070269~pyroptosis	0.0131464	5	Naip6, Naip2, Nlrp1b, Aim2, Naip5
Arhgap27os3	ENSMUSG00000085887	antisense	GO:0042100~B cell proliferation	0.028134	5	Card11, Bcl2, Ptprc, Cd27, Cd79a
Arhgap27os3	ENSMUSG00000085887	antisense	GO:0007169~transmembrane receptor protein tyrosine kinase signaling pathway	0.0466112	10	Blk, Lcp2, Jak1, Tec, Lck, Flt3, Syk, Zap70, Itk, Lat
Arhgap27os3	ENSMUSG00000085887	antisense	GO:0048535~lymph node development	0.0595224	6	Ltb, Lta, Cxcr5, Flt3, Ccr7, Ikzf1
Arhgap27os3	ENSMUSG00000085887	antisense	GO:0050870~positive regulation of T cell activation	0.0768403	5	Cd3e, Cd4, Ccdc88b, Card11, Lck
Arhgap27os3	ENSMUSG00000085887	antisense	GO:0042742~defense response to bacterium	0.0774585	9	Naip6, Spn, Naip2, H2-M3, Irf8, Syk, Slamf8, Naip5, Tlr1
Arhgap27os3	ENSMUSG00000085887	antisense	GO:0007229~integrin-mediated signaling pathway	0.0957571	9	Itgal, Vav1, Tec, Itgb7, Itga4, Syk, Lat, Tspan32, Ptk2b
Tnfsf13os	ENSMUSG00000085890	antisense	GO:0006954~inflammatory response	3.42457e-07	46	Tlr13, Tlr7, Ptafr, C5ar1, Kdm6b, Axl, Stab1, Dab2ip, Cyba, Pik3cg, Pla2g7, Slc11a1, Cd14, Ccl3, Pf4, Pstpip1, Pycard, Tpsb2, Ticam2, P2rx7, Ccl9, Ggt5, C3ar1, Tlr2, Lat, Nlrc4, Ackr2, Naip2, Casp4, Hck, Nos2, Csf1r, Chst1, Cybb, Ms4a2, Tspan2, Crlf2, Il10, Havcr2, Adam8, C5ar2, Cspg4, Ccl6, Lipa, Tnfrsf26, Ncf1
Tnfsf13os	ENSMUSG00000085890	antisense	GO:0045087~innate immune response	1.78241e-05	44	Tlr13, Tlr7, C1qa, Fcgr1, Axl, Trim32, Dab2ip, Mavs, Cyba, Cfp, Cd84, Cd14, Tec, Ptk2, Ly9, Trem2, Yes1, Pstpip1, Serping1, Pycard, Ticam2, Card9, Atg9a, Unc93b1, Ang, C1qb, Tlr2, Clec4d, Tyrobp, C1qc, Nlrc4, Lgals3, Naip2, Casp4, Hck, Csf1r, Tnfaip8l2, Fcna, Cybb, Fcer1g, Havcr2, Jchain, Slamf7, Btk
Tnfsf13os	ENSMUSG00000085890	antisense	GO:0002376~immune system process	4.2029e-05	48	Tlr13, Tlr7, C1qa, Fcgr1, Axl, Dab2ip, Mavs, Pik3cg, Cd300ld, Cfp, Cd84, Cd14, Tec, Prkcb, Cd300d, Cd300lg, Ly9, Pstpip1, Serping1, Pycard, Ticam2, Card9, Prkd2, Unc93b1, Lat2, Adgre1, C1qb, Tlr2, Kcnn4, Lat, Clec4d, C1qc, Lst1, Nlrc4, Cd300lb, Lgals3, Naip2, Casp4, Hck, Csf1r, Tnfaip8l2, Fcna, Cd300a, Pirb, Havcr2, Tnfsf13, Slamf7, Btk
Tnfsf13os	ENSMUSG00000085890	antisense	GO:0001525~angiogenesis	0.000356988	35	Col4a1, Mmrn2, Rasip1, Col4a2, Efnb2, Dab2ip, Mmp2, Meox2, Pik3cg, Plau, Ephb4, Tnfaip2, Dll4, Tie1, Tspan12, Ptk2, Hspg2, Fgf10, Robo4, Nos3, Prkd2, Mmp14, Hoxa7, Ang, Emcn, Epas1, Mcam, Anpep, Gja5, Sat1, Arhgap22, Adam8, Cspg4, Hey1, Egfl7
Tnfsf13os	ENSMUSG00000085890	antisense	GO:0007229~integrin-mediated signaling pathway	0.00401755	17	Vav1, Fermt3, Itgb7, Itga1, Itgb2, Lat, Fermt2, Tyrobp, Itgax, Itgad, Tec, Fcer1g, Bcar1, Adam8, Ptk2, Plek, Itga6
Tnfsf13os	ENSMUSG00000085890	antisense	GO:0030593~neutrophil chemotaxis	0.0609086	12	Nckap1l, Lgals3, Csf3r, Fcgr3, Vav1, C5ar1, Ccl9, Ccl3, Fcer1g, Itga1, Ccl6, Itgb2
Tnfsf13os	ENSMUSG00000085890	antisense	GO:0007160~cell-matrix adhesion	0.0660517	13	Cd63, Vtn, Sirpa, Itgb7, Emp2, Tmem8b, Nid2, Hpse, Adam8, Itga1, Itgb2, Fermt2, Itga6
Tnfsf13os	ENSMUSG00000085890	antisense	GO:0002250~adaptive immune response	0.0656317	16	Ctss, Unc93b1, Lat2, Prkd2, Adgre1, Lat, Clec4d, Cd84, Tec, Prkcb, Pirb, Havcr2, Jchain, Ly9, Btk, Slamf7
Tnfsf13os	ENSMUSG00000085890	antisense	GO:0006813~potassium ion transport	0.0681086	13	Kcns3, Kcnk13, Kcnn1, Kcnq4, Atp1a3, Gja5, Kcnab2, Atp1b2, Cdk2, Kcnn4, Aqp1, Atp1a2, Kcnj8
Tnfsf13os	ENSMUSG00000085890	antisense	GO:0030335~positive regulation of cell migration	0.075947	26	Irs1, Gpnmb, Myadm, Fermt3, Cxcl16, C3ar1, Ctsh, Sema3g, Mmp14, Trim32, Cdh13, Mmp2, Mcam, Plau, Csf1r, Sema4d, Ccl3, Mmp3, Myo1c, Bcar1, Sema4g, Myo1f, Ptp4a1, Aqp1, Ptk2, Itga6
Tnfsf13os	ENSMUSG00000085890	antisense	GO:0006935~chemotaxis	0.0961239	16	Nckap1l, Fgf10, Ptafr, C5ar1, Ccl9, Cxcl16, C3ar1, Cmtm7, Cmtm3, Ackr2, Pik3cg, Ccl3, C5ar2, Ccl6, Dock2, Pf4
RP23-191F22.7	ENSMUSG00000086043	antisense	GO:0002376~immune system process	0.000102316	70	Tlr13, Dbnl, Tnfrsf17, Otulin, H2-DMb1, Cd180, Dab2ip, Mavs, Irak1, Pik3cg, Cfp, Cd84, Myo1g, Cnpy3, Cd300d, Prkcb, Cd300lg, Inppl1, Serping1, Lrmp, Sh2d1b1, Card9, Prkd2, Unc93b1, Clec5a, Lat2, C1qb, Kcnn4, Tlr6, Lat, C1qc, Cd300lb, Naip2, Cd300a, Tnfaip8l2, Havcr2, Pirb, Slamf7, C1qa, Fcgr1, Gpr183, Anxa1, Nrros, Map4k2, Atg5, Cfd, Cd300ld, Tec, Jak3, Ly96, Ly9, Pstpip1, Ifitm2, Pycard, Ticam2,…
RP23-191F22.7	ENSMUSG00000086043	antisense	GO:0045087~innate immune response	0.00704756	56	Tlr13, Otulin, Cd180, Dab2ip, Mavs, Irak1, Cyba, Cfp, Cd84, Cnpy3, Serping1, Sh2d1b1, Card9, Atg9a, Unc93b1, Clec5a, C1qb, Ang, Tlr6, C1qc, Tyrobp, Naip2, Tnfaip8l2, Cybb, Fcer1g, Havcr2, Slamf7, C1qa, Fcgr1, Trim32, Nrros, Anxa1, Map4k2, Atg5, Cfd, Tec, Jak3, Ly96, Ly9, Ifitm2, Trem2, Pstpip1, Yes1, Pycard, Ticam2, Ly86, Irf5, Tlr2, Clec4d, Lgals3, Casp4, Hck, Clec4a2, Csf1r, Matk, Btk
RP23-191F22.7	ENSMUSG00000086043	antisense	GO:0001525~angiogenesis	0.0169598	46	Aggf1, Mmrn2, Rasip1, Efnb2, Unc5b, Sox17, Otulin, Ptprb, Dab2ip, Mmp2, Flt4, Pik3cg, Vegfa, Srpk2, Plxdc1, Ephb4, Cxcr3, Hs6st1, Adgrg1, Flt1, Tie1, Pten, Hspg2, Notch1, Robo4, Pecam1, Nos3, Prkd2, Mmp14, Hoxa7, Ang, Pnpla6, S1pr1, Epas1, Emcn, Hmox1, Kdr, Anpep, Sat1, Eng, Arhgap22, Mfge8, Pde3b, Sox18, Egfl7, Tnfsf12
RP23-191F22.7	ENSMUSG00000086043	antisense	GO:0002250~adaptive immune response	0.0281457	24	Ctss, Sh2d1b1, Dbnl, Prkd2, Lat2, Unc93b1, Adgre1, Tnfrsf17, Gpr183, Anxa1, Lat, Clec4d, Clec4a2, Cd84, Myo1g, Tec, Prkcb, Jak3, Havcr2, Pirb, Cd86, Ly9, Btk, Slamf7
RP23-191F22.7	ENSMUSG00000086043	antisense	GO:0030335~positive regulation of cell migration	0.0843392	39	Sema7a, Gpnmb, Sdcbp, Fermt3, Tgfb1, Drd, Ret, Trim32, Pdgfb, Insr, Gnb2l1, Mmp2, Vegfa, Ccl5, Sema4d, Flt1, Pdpn, Sema4g, Myo1f, Itga6, Notch1, Aif1, Numb, Wnt11, C3ar1, Cxcl16, Ctsh, Sema3g, Mmp14, Diaph1, Podxl, Mylk, Coro1a, Cdh13, S1pr1, Csf1r, Kdr, Bcar1, Aqp1
RP23-191F22.7	ENSMUSG00000086043	antisense	GO:0006954~inflammatory response	0.0816505	48	Sema7a, Hdac7, Tlr13, Ptafr, Kdm6b, Afap1l2, Tgfb1, Nrros, Anxa1, Cd180, Dab2ip, Cyba, Pik3cg, Pla2g7, Ccl5, Slc11a1, Cxcr3, Ccr5, Ly96, Pf4, Pstpip1, Bmp6, Pycard, Tpsb2, Ticam2, Ly86, Aif1, Ccrl2, C3ar1, Tlr2, Tlr6, Cd5l, Lat, Naip2, Casp4, Hck, Csf1r, Chst1, Cybb, Tspan2, Crlf2, Havcr2, C5ar2, Ccl6, Lipa, Tnfrsf26, Cnr2, Ncf1
RP23-256D19.2	ENSMUSG00000086109	lincRNA	GO:0002376~immune system process	2.60482e-17	89	Tlr13, Tfe3, Myd88, Eomes, Axl, Tnfrsf13b, Syk, Naip5, Cd180, Masp1, Pik3cg, Mr1, Cfp, Cd84, Myo1g, Cracr2a, Oasl1, Cd300d, Prkcb, Serping1, Hmgb3, Cd4, Lrmp, Card9, Lat2, Unc93b1, C1qb, Themis2, Tlr6, Zap70, Lat, C1qc, Naip6, Cd300lb, Naip2, Cd300a, Fcna, Tnfaip8l2, Clec4n, Havcr2, Pirb, Tnfsf13, Slamf7, C3, Tlr1, Tlr7, C1qa, Fcgr1, Cd1d1, Ptpn22, Gpr183, Gsdmd, Nrros, Cfd, Prg2, Cd300ld, Tec, L…
RP23-256D19.2	ENSMUSG00000086109	lincRNA	GO:0006954~inflammatory response	7.54912e-16	74	Tlr13, Ptafr, C5ar1, Myd88, Tgfb1, Axl, Naip5, Stab1, Cd180, Cyba, Pik3cg, Ccl5, Ccl3, Ccr5, Nfkbid, Pf4, Tpsb2, Aif1, P2rx7, Ccrl2, Il1a, Themis2, Tlr6, Zap70, Lat, Naip6, Naip2, Cybb, Ms4a2, Crlf2, Havcr2, Cxcl13, C5ar2, Lipa, Ccl6, Ccr7, Cnr2, C3, Tlr1, Tlr7, Plp1, Tnf, Gsdmd, Nrros, Cxcr6, Pla2g7, Slc11a1, Cxcr3, Fpr2, Sdc1, Pstpip1, Pycard, Tlr4, Ticam2, Ly86, Ggt5, Ccl9, C3ar1, Ccl8, Tlr2, …
RP23-256D19.2	ENSMUSG00000086109	lincRNA	GO:0045087~innate immune response	8.83071e-12	70	Tlr13, Myd88, Jak1, Axl, Syk, Oas1a, Naip5, Cd180, Masp1, Cyba, Mr1, Cfp, Cd84, Oasl1, Fbxo9, Serping1, Hmgb3, Card9, Unc93b1, C1qb, Ang, Tlr6, Zap70, Tyrobp, C1qc, Naip6, Naip2, Tnfaip8l2, Fcna, Cybb, Fcer1g, Clec4n, Havcr2, Slamf7, C3, Tlr1, Tlr7, C1qa, Fcgr1, Cd1d1, Fes, Gsdmd, Nrros, Cfd, Abl2, Tec, Ly9, Yes1, Ptk2b, Trem2, Pstpip1, Pycard, Tlr4, Ticam2, Ly86, Irf5, Tlr2, Clec4e, Clec4d, Nlrc…
RP23-256D19.2	ENSMUSG00000086109	lincRNA	GO:0006955~immune response	3.25633e-11	52	Was, Lcp2, Myd88, Tnfrsf11a, Cd28, Cma1, Ccl5, Oasl1, Ccl3, Ccr5, Colec12, Pf4, Enpp1, Ltb, Cd4, Il1a, P2ry14, Tnfsf13b, Tlr6, Lat, Zap70, Ms4a2, Cxcl13, Tnfsf13, Ccl6, Oas1g, Ccr7, Tlr1, Tnfsf12, Tlr7, Fyb, Fcgr2b, Tnf, Tnfsfm13, Nrros, Blnk, Osm, Prg2, Irf8, Ctss, Vav1, Ccl9, Mcpt4, Ccl8, Tlr2, Clec4e, Lst1, Cxcl2, March1, Il10, Tnfrsf1b, Tnfrsf26
RP23-256D19.2	ENSMUSG00000086109	lincRNA	GO:0002250~adaptive immune response	4.10886e-08	31	Tfe3, Eomes, Gpr183, Tnfrsf13b, Syk, Tnfrsf11a, Cd84, Cracr2a, Myo1g, Tec, Prkcb, Ly9, Ptk2b, Ctss, Cd4, Lat2, Unc93b1, H2-T23, Adgre1, Cd8a, Lat, Zap70, Clec4d, Cd79b, Clec4a2, Clec4n, Cd8b1, Havcr2, Pirb, Slamf7, Btk
RP23-256D19.2	ENSMUSG00000086109	lincRNA	GO:0006935~chemotaxis	7.97109e-07	30	Ptafr, C5ar1, Cmtm3, Fes, Cxcr6, Pik3cg, Ccl5, Fpr2, Cxcr3, Ccl3, Cmklr1, Ccr5, Dock2, Pf4, Nckap1l, Ccl9, C3ar1, Cxcl16, Ccrl2, Cmtm7, Ccl8, Rac2, Parva, Cxcl2, Cxcr4, Cxcl13, Pip5k1c, C5ar2, Ccl6, Ccr7
RP23-256D19.2	ENSMUSG00000086109	lincRNA	GO:0042742~defense response to bacterium	3.89228e-06	25	Fcgr1, Tnf, Syk, Stab1, Naip5, Stab2, Prg2, Slc11a1, Prkcd, Irf8, Slamf8, Clec4e, Lyz2, Lyz1, Tlr6, Clec4d, Naip6, Nlrc4, Naip2, H2-M3, Fcer1g, Il10, Cxcl13, Tlr1, Ncf1
RP23-256D19.2	ENSMUSG00000086109	lincRNA	GO:0007166~cell surface receptor signaling pathway	9.78676e-06	36	Cd53, Fcgr1, Tspan15, Myd88, Fcgr2b, Fcer1a, Fgfrl1, Tnfrsf13b, Tspan13, Syk, Sema6a, Fcgr3, Cxcr3, Pth1r, Tspan9, Tspan12, Ptk2b, Cd3e, Cd3g, Cd4, Cd3d, Cd9, Adgre1, Cd22, Smo, Tspan7, Cd8a, Col4a3, Cd79b, Ms4a2, Fcer1g, Cxcl13, Tnfrsf1b, Cd37, Agt, Mapkapk3
RP23-256D19.2	ENSMUSG00000086109	lincRNA	GO:0030593~neutrophil chemotaxis	5.0463e-05	19	Nckap1l, Vav1, C5ar1, Ccl9, Ccl8, Itga1, Prex1, Syk, Itgb2, Lgals3, Csf3r, Itgam, Cxcl2, Ccl5, Fcgr3, Ccl3, Vav3, Fcer1g, Ccl6
RP23-256D19.2	ENSMUSG00000086109	lincRNA	GO:0050853~B cell receptor signaling pathway	0.000181286	14	Nckap1l, Nfam1, Lat2, Ptprc, Syk, Zap70, Ptpn6, Klhl6, Cd79b, Tec, Vav3, Prkcb, Rftn1, Plcg2
RP23-256D19.2	ENSMUSG00000086109	lincRNA	GO:0045576~mast cell activation	0.000276667	9	Tlr4, Fcgr3, Lcp2, Fyb, Fcgr2b, Rhoh, Cd48, Fcer1g, Mrgprx2
RP23-256D19.2	ENSMUSG00000086109	lincRNA	GO:0050715~positive regulation of cytokine secretion	0.000259531	14	P2rx7, Tnf, Scamp5, Il1a, Tlr2, Syk, Clec4e, Casp1, Htr2b, Clec4n, Cd300d, Il10, Panx1, Agt
RP23-256D19.2	ENSMUSG00000086109	lincRNA	GO:0050830~defense response to Gram-positive bacterium	0.00100163	19	P2rx7, Card9, C5ar1, Myd88, Hist2h2be, Tnf, H2-T23, Scd1, Ang, Tlr2, Lyz2, Lyz1, Gsdmd, Il27ra, Hck, Drosha, Havcr2, Myo1f, Ncf1
RP23-256D19.2	ENSMUSG00000086109	lincRNA	GO:0007229~integrin-mediated signaling pathway	0.001977	21	Plp1, Vav1, Fermt3, Itgb7, Itga4, Itga1, Itgb3bp, Itgb2, Syk, Lat, Tyrobp, Itgam, Itgax, Itgad, Tec, Vav3, Fcer1g, Itga7, Adam8, Ptk2b, Plek
RP23-256D19.2	ENSMUSG00000086109	lincRNA	GO:0042102~positive regulation of T cell proliferation	0.00187798	17	Cd3e, Nckap1l, Ccdc88b, Cd4, Aif1, Cd1d1, Ptprc, Tnfsf13b, Sash3, Coro1a, Adk, Cd28, Ccl5, Card11, Havcr2, Cd80, Ccr7
RP23-256D19.2	ENSMUSG00000086109	lincRNA	GO:0050850~positive regulation of calcium-mediated signaling	0.00335516	10	Cd3e, Cd4, Fcer1a, Ccl3, P2rx4, Syk, Cd8a, Zap70, Trem2, Cdh13
RP23-256D19.2	ENSMUSG00000086109	lincRNA	GO:0050766~positive regulation of phagocytosis	0.00673369	14	Pycard, Fcgr1, Sirpa, Fcgr2b, Tnf, Cyba, Camk1d, Fcgr3, Slc11a1, Fcer1g, Pros1, Dock2, Ccr7, C3
RP23-256D19.2	ENSMUSG00000086109	lincRNA	GO:0070374~positive regulation of ERK1 and ERK2 cascade	0.00703497	31	Gpnmb, Rap1b, C5ar1, Ptpn22, Tgfb1, Gpr183, Htr2b, Atp6ap1, Cysltr2, Nox4, Ccl5, Abl2, Ccl3, Ntsr2, Cd44, Ptk2b, Trem2, Pycard, Tlr4, Arrb2, Ccl9, Il1a, Ccl8, Tlr2, Npnt, Ffar4, Csf1r, Havcr2, C5ar2, Ccl6, C3
RP23-256D19.2	ENSMUSG00000086109	lincRNA	GO:0050731~positive regulation of peptidyl-tyrosine phosphorylation	0.00692221	21	Cd3e, Tlr4, Cd4, Arrb2, Fcer1a, Hcls1, Tgfb1, Ghr, Syk, Osm, Cav2, Sema4d, Efna5, Tec, Cd80, Ehd4, Cd44, Ptk2b, Agt, Yes1, Trem2
RP23-256D19.2	ENSMUSG00000086109	lincRNA	GO:0002224~toll-like receptor signaling pathway	0.0144379	9	Tlr4, Tlr7, Unc93b1, Tlr8, Tlr2, Tlr6, Cd180, Mapkapk3, Tlr1
RP23-256D19.2	ENSMUSG00000086109	lincRNA	GO:0050718~positive regulation of interleukin-1 beta secretion	0.0144379	9	Pycard, Casp4, P2rx7, Ccl3, Ccr5, Ccr7, Gsdmd, Panx1, Casp1
RP23-256D19.2	ENSMUSG00000086109	lincRNA	GO:0032755~positive regulation of interleukin-6 production	0.0181881	14	Pycard, Tlr4, Ticam2, Tlr7, P2rx7, Card9, Myd88, Tnf, Il1a, Tlr2, Cyba, Fcer1g, Ccr5, Rab7b
RP23-256D19.2	ENSMUSG00000086109	lincRNA	GO:0070269~pyroptosis	0.0193999	7	Naip6, Nlrc4, Casp4, Naip2, Naip5, Gsdmd, Casp1
RP23-256D19.2	ENSMUSG00000086109	lincRNA	GO:0034113~heterotypic cell-cell adhesion	0.0216246	8	Itgax, Itgad, Itgb7, Itga7, Itga4, Ptprc, Itgb2, Parva
RP23-256D19.2	ENSMUSG00000086109	lincRNA	GO:0002755~MyD88-dependent toll-like receptor signaling pathway	0.0216246	8	Tlr13, Tlr4, Tlr7, Myd88, Tlr8, Tlr2, Tlr6, Tlr1
RP23-256D19.2	ENSMUSG00000086109	lincRNA	GO:0030217~T cell differentiation	0.0229803	13	Cd4, Cd3d, Vav1, Ptpn22, Tgfb1, Ptprc, Prex1, Bcl2a1d, Il7r, Wwp1, Runx2, Lfng, Rhoh
RP23-256D19.2	ENSMUSG00000086109	lincRNA	GO:0007204~positive regulation of cytosolic calcium ion concentration	0.0499872	21	Gpr35, C5ar1, C3ar1, Cacna1a, Pik3cg, Cxcl2, Gna13, Fpr2, Cxcr3, Abl2, Ccl3, Pth1r, Gng3, Cxcl13, Ccr5, C5ar2, Gna15, Ptk2b, Agt, Plcg2, Fkbp1b
RP23-256D19.2	ENSMUSG00000086109	lincRNA	GO:0006909~phagocytosis	0.04986	14	Coro1c, Unc13d, Hck, Slc11a1, Vav1, Myo1g, Abl2, Elmo3, Irf8, Axl, Pip5k1c, Itgb2, Pld4, Coro1a
RP23-256D19.2	ENSMUSG00000086109	lincRNA	GO:0032729~positive regulation of interferon-gamma production	0.0525993	12	Cd3e, Pycard, Tlr4, Ticam2, Slc11a1, H2-M3, Tnf, Runx1, Irf8, Havcr2, Sash3, Il27ra
RP23-256D19.2	ENSMUSG00000086109	lincRNA	GO:0032496~response to lipopolysaccharide	0.05466	30	Srr, Ptafr, C5ar1, Tnf, Myd88, Ptpn22, Cnp, Nlrc3, Tnfrsf11a, Il10ra, Slc11a1, Pf4, Tlr4, Palm3, P2rx7, Maob, Tlr2, Casp1, Cxcl2, Fos, Ncf2, Alad, Cxcl13, Tnfrsf1b, Junb, Tnfrsf26, Cnr2, Ccr7, Mapkapk3, Plcg2
RP23-256D19.2	ENSMUSG00000086109	lincRNA	GO:0042110~T cell activation	0.0553638	11	Nlrc3, Cd4, Cd3d, Cd28, Vav1, Was, Card11, Tgfb1, Cd48, Dock2, Cd8a
RP23-256D19.2	ENSMUSG00000086109	lincRNA	GO:0009617~response to bacterium	0.0553638	11	Pycard, Tlr4, P2rx7, Fcgr1, Slc11a1, Fcgr2b, Irf8, Tlr2, Cav1, Casp1, Ncf1
RP23-256D19.2	ENSMUSG00000086109	lincRNA	GO:0016042~lipid catabolic process	0.0718337	17	Nceh1, Plin1, Galc, Napepld, Mgll, Lipe, Pnpla8, Lpl, Adora1, Pla2g7, Pld3, Pla1a, Lipa, Pld4, Pnpla3, Daglb, Plcg2
RP23-256D19.2	ENSMUSG00000086109	lincRNA	GO:0006911~phagocytosis, engulfment	0.0709507	8	Bin2, Aif1, Fcgr1, Fcgr3, Fcgr2b, Sirpa, Fcer1g, Trem2
RP23-256D19.2	ENSMUSG00000086109	lincRNA	GO:0001774~microglial cell activation	0.0709507	8	Tlr4, Tlr7, Aif1, Tlr8, Tlr2, Tlr6, Tlr1, Casp1
RP23-256D19.2	ENSMUSG00000086109	lincRNA	GO:0046641~positive regulation of alpha-beta T cell proliferation	0.0817529	6	Cd3e, Cd28, Ptprc, Cd80, Syk, Zap70
RP23-256D19.2	ENSMUSG00000086109	lincRNA	GO:0016064~immunoglobulin mediated immune response	0.0802862	7	Fcgr2b, Myd88, Prkcd, Fcer1g, Tnfsf13, Inpp5d, Il13ra2
RP23-256D19.2	ENSMUSG00000086109	lincRNA	GO:0051279~regulation of release of sequestered calcium ion into cytosol	0.0802862	7	Cyba, Ms4a2, Diaph1, Ubash3b, Coro1a, Ptpn6, Ptk2b
RP23-256D19.2	ENSMUSG00000086109	lincRNA	GO:0051044~positive regulation of membrane protein ectodomain proteolysis	0.0802862	7	Snx9, Tnf, Gpld1, Adam8, Tnfrsf1b, Rgma, Pacsin3
RP23-256D19.2	ENSMUSG00000086109	lincRNA	GO:0007169~transmembrane receptor protein tyrosine kinase signaling pathway	0.0923573	18	Stap1, Lcp2, Jak1, Tom1l1, Ret, Syk, Zap70, Lat, Gfra2, Hck, Dok1, Dok4, Csf1r, Matk, Tec, Shc2, Btk, Yes1
RP23-162D3.2	ENSMUSG00000086119	antisense	GO:0002376~immune system process	8.97282e-13	81	Tlr13, Eomes, Aim2, H2-DMb1, Tnfrsf13b, Syk, Naip5, Cd180, Arhgef2, Pik3cg, Cd84, Myo1g, Cracr2a, Oasl1, Cd300d, Prkcb, Hmgb3, Lrmp, Sh2d1b1, Card9, Lat2, Unc93b1, Clec5a, C1qb, Themis2, Il34, Tlr6, Lat, C1qc, Cd300lb, Naip6, Naip2, Cd300a, Tnfaip8l2, Fcmr, Havcr2, Pirb, Dhx58, Slamf7, Tlr1, Tlr7, C1qa, Irak4, Fcgr1, Ptpn22, Gpr183, Nrros, Anxa1, Cfd, Sp110, Samhd1, Tec, Lyn, H2-Q10, Ly9, Pstpip1…
RP23-162D3.2	ENSMUSG00000086119	antisense	GO:0045087~innate immune response	1.80832e-09	66	Tlr13, Jak1, Aim2, Syk, Naip5, Cd180, Arhgef2, Cyba, Cd84, Oasl1, Hmgb3, Sh2d1b1, Card9, Unc93b1, Clec5a, C1qb, Il34, Tlr6, Tyrobp, C1qc, Naip6, Naip2, Tnfaip8l2, Cybb, Fcer1g, Havcr2, Dhx58, Slamf7, Tlr1, Tlr7, C1qa, Irak4, Fcgr1, Fes, Nrros, Anxa1, Cfd, Sp110, Blk, Samhd1, Abl2, Tec, Lyn, Ly9, Ptk2b, Trem2, Pstpip1, Pycard, Trim59, Tlr4, Ticam2, Ly86, App, Pik3cd, Irf5, Tlr2, Prdm1, Nlrc4, Lgal…
RP23-162D3.2	ENSMUSG00000086119	antisense	GO:0006954~inflammatory response	4.23932e-07	58	Tlr13, Ptafr, Aim2, Tgfb1, Naip5, Stab1, Cd180, Cyba, Pik3cg, Ccl5, Ccr5, Nfkbid, P2rx7, Aif1, Ccrl2, Themis2, Il34, Tlr6, Lat, Naip6, Naip2, Cybb, Havcr2, C5ar2, Lipa, Ccr7, Cnr2, Tlr1, Tlr7, Tnf, Nrros, Anxa1, Pla2g7, Slc11a1, Cxcr3, Lyn, Pstpip1, Pycard, Tlr4, Ticam2, Ly86, C3ar1, Pik3cd, Tlr2, Cd5l, Cd40, Nlrc4, Rel, Camk1d, Hck, Cxcl2, Csf1r, Chst1, Tlr8, Adam8, Tnfrsf1b, Tnfrsf26, Ncf1
RP23-162D3.2	ENSMUSG00000086119	antisense	GO:0050853~B cell receptor signaling pathway	4.38092e-07	17	Nckap1l, Nfam1, Lat2, Ptprc, Syk, Ptpn6, Klhl6, Cd79b, Blk, Tec, Prkcb, Vav3, Lyn, Mef2c, Bcar1, Rftn1, Plcg2
RP23-162D3.2	ENSMUSG00000086119	antisense	GO:0002250~adaptive immune response	1.23181e-06	29	Eomes, Gpr183, Tnfrsf13b, Syk, Anxa1, Tnfrsf11a, Cd84, Cracr2a, Myo1g, Tec, Prkcb, Lyn, Ly9, Ptk2b, Ctss, Sh2d1b1, Lat2, Unc93b1, Pik3cd, Adgre1, Lat, Prdm1, Cd79b, Clec4a2, Havcr2, Pirb, Cd86, Slamf7, Btk
RP23-162D3.2	ENSMUSG00000086119	antisense	GO:0042102~positive regulation of T cell proliferation	0.000167997	19	Nckap1l, Spn, Ccdc88b, Aif1, Efnb1, Ptprc, Tnfsf13b, Tfrc, Anxa1, Sash3, Coro1a, Adk, Cd6, Ccl5, Dnaja3, Card11, Havcr2, Cd86, Ccr7
RP23-162D3.2	ENSMUSG00000086119	antisense	GO:0007229~integrin-mediated signaling pathway	0.000930694	22	Adam17, Vav1, Fermt3, Itgb7, Itga4, Itgb2, Syk, Lat, Fermt2, Tyrobp, Itgam, Itgax, Itgb1bp1, Tec, Vav3, Fcer1g, Itga7, Bcar1, Adam19, Adam8, Ptk2b, Plek
RP23-162D3.2	ENSMUSG00000086119	antisense	GO:0032729~positive regulation of interferon-gamma production	0.00114105	15	Pycard, Tlr4, Ticam2, Tnf, Il18r1, Sash3, Il27ra, Ifnar1, H2-M3, Slc11a1, Runx1, Irf8, Havcr2, Ulbp1, Hspd1
RP23-162D3.2	ENSMUSG00000086119	antisense	GO:0042742~defense response to bacterium	0.00149601	21	Spn, Fcgr1, Elane, Tnf, Lyz2, Syk, Slamf8, Tlr6, Naip5, Stab1, Nlrc4, Stab2, Naip6, Naip2, Slc11a1, H2-M3, Prkcd, Irf8, Fcer1g, Tlr1, Ncf1
RP23-162D3.2	ENSMUSG00000086119	antisense	GO:0006909~phagocytosis	0.00152586	17	Coro1c, Unc13d, Vav1, Elane, Itgb2, Coro1a, Anxa1, Elmo2, Hck, Elmo1, Myo1g, Slc11a1, Abl2, Irf8, Pip5k1c, Pld4, Cdc42se2
RP23-162D3.2	ENSMUSG00000086119	antisense	GO:0050776~regulation of immune response	0.00306511	13	Spn, Fcgr1, Sh2b2, Fcgr3, Dennd1b, Card11, Sppl2a, Fcer1g, Hcst, Tnfsf13b, Syk, Clec12a, Cd40
RP23-162D3.2	ENSMUSG00000086119	antisense	GO:0035556~intracellular signal transduction	0.00302901	56	Tgfbr1, Sdcbp, Mlxipl, Ppp1r1a, Lcp2, Dvl1, Jak1, Stk4, Syk, Ptpn6, Arhgef2, Itsn1, Prkcb, Rassf5, Map4k1, Plek, Gmip, Lat2, Prex1, Lat, Chn1, Plcl2, Adcy7, Gpr155, Vav3, Nrbp2, Plcg2, Arhgef6, Bcr, Nfam1, Irak4, Stk39, Mknk2, Blnk, Gna13, Rab40b, Prkcd, Tec, Shc2, Lyn, Akt2, Arhgap45, Npr2, Adcy3, Gpr182, Vav1, Rgs14, Inpp5d, Rps6ka2, Plcb2, Hmox1, Sh2b2, Rps6ka1, Nrg4, Arhgef3, Btk
RP23-162D3.2	ENSMUSG00000086119	antisense	GO:0032496~response to lipopolysaccharide	0.00361525	34	Bcr, Pck1, Ptafr, Elane, Tnf, Ptpn22, Cnp, Mgst1, Nlrc3, Tnfrsf11a, Cd6, Il10ra, Rps6kb1, Slc11a1, Mta1, Hspd1, Mgst2, Adam17, Tlr4, P2rx7, Fmo1, Maob, Tlr2, Cd40, Casp1, Ifnar1, Cxcl2, Ncf2, Alad, Tnfrsf1b, Tnfrsf26, Ccr7, Cnr2, Plcg2
RP23-162D3.2	ENSMUSG00000086119	antisense	GO:0006935~chemotaxis	0.00614722	23	Nckap1l, Ptafr, Ackr4, Ccrl2, C3ar1, Pik3cd, Cmtm7, Ecscr, Fes, Pla2g6, Rac2, Pik3cg, Cxcl2, Ccl5, Cxcr4, Cxcr3, Cklf, Lyn, Pip5k1c, Ccr5, C5ar2, Dock2, Ccr7
RP23-162D3.2	ENSMUSG00000086119	antisense	GO:0050766~positive regulation of phagocytosis	0.00765786	14	Pycard, Bcr, Lman2, Fcgr1, Sirpa, Tnf, Cyba, Camk1d, Fcgr3, Slc11a1, Fcer1g, Pros1, Dock2, Ccr7
RP23-162D3.2	ENSMUSG00000086119	antisense	GO:0006631~fatty acid metabolic process	0.00903917	28	Tbxas1, Acsl1, Cpt2, Scd1, Pnpla8, Gpat4, Elovl5, Cpt1a, Amacr, Echs1, Acaca, Hacd2, Pla2g15, Acacb, Echdc2, Slc27a1, Hpgds, Acox1, Acadsb, Fasn, Prkar2b, Crat, Aacs, Ehhadh, Hacd4, Lipa, Acsm5, Acsm3
RP23-162D3.2	ENSMUSG00000086119	antisense	GO:0002224~toll-like receptor signaling pathway	0.016539	9	Tlr4, Tlr7, Unc93b1, Tlr8, Tlr2, Cd86, Tlr6, Cd180, Tlr1
RP23-162D3.2	ENSMUSG00000086119	antisense	GO:0032755~positive regulation of interleukin-6 production	0.0214695	14	Pycard, Tlr4, Ticam2, Tlr7, P2rx7, Card9, Tnf, Tlr2, Arhgef2, Cyba, Fcer1g, Ccr5, Rab7b, Hspd1
RP23-162D3.2	ENSMUSG00000086119	antisense	GO:0002755~MyD88-dependent toll-like receptor signaling pathway	0.0263917	8	Tlr13, Tlr4, Tlr7, Tlr8, Tlr2, Tlr6, Hspd1, Tlr1
RP23-162D3.2	ENSMUSG00000086119	antisense	GO:0045471~response to ethanol	0.0362247	21	Tlr4, Fech, Tbxas1, Car3, Rbp4, Maob, Hmgcr, Cat, mt-Cytb, mt-Nd4, Adipoq, Cyp2e1, Csf2ra, Rps6kb1, Aacs, Cdo1, Alad, Slc2a4, Apobec1, Ptk2b, Cbl
RP23-162D3.2	ENSMUSG00000086119	antisense	GO:0045576~mast cell activation	0.0401797	7	Tlr4, Fcgr3, Lcp2, Fyb, Rhoh, Cd48, Fcer1g
RP23-162D3.2	ENSMUSG00000086119	antisense	GO:0030890~positive regulation of B cell proliferation	0.0387672	12	Nckap1l, Tlr4, Card11, Slc39a10, Vav3, Mef2c, Ptprc, Gpr183, Tnfsf13b, Tfrc, Sash3, Cd40
RP23-162D3.2	ENSMUSG00000086119	antisense	GO:0050715~positive regulation of cytokine secretion	0.0394572	11	Htr2b, P2rx7, Tnf, Clec5a, Scamp5, Cd300d, Tlr2, Syk, Panx1, Agt, Casp1
RP23-162D3.2	ENSMUSG00000086119	antisense	GO:0006633~fatty acid biosynthetic process	0.0481948	16	Hpgds, Agmo, Tbxas1, Scd1, Hsd17b12, Lpl, Fasn, Elovl5, Acaca, Hacd4, Hacd2, Abcd3, Msmo1, Acacb, Acsm3, Acsm5
RP23-162D3.2	ENSMUSG00000086119	antisense	GO:0001774~microglial cell activation	0.088899	8	Tlr4, Tlr7, Aif1, Tlr8, Tlr2, Tlr6, Tlr1, Casp1
RP23-162D3.2	ENSMUSG00000086119	antisense	GO:0006911~phagocytosis, engulfment	0.088899	8	Bin2, Aif1, Fcgr1, Fcgr3, Elmo1, Sirpa, Fcer1g, Trem2
RP23-162D3.2	ENSMUSG00000086119	antisense	GO:0050718~positive regulation of interleukin-1 beta secretion	0.088899	8	Pycard, Ifnar1, P2rx7, Aim2, Ccr5, Ccr7, Panx1, Casp1
RP23-162D3.2	ENSMUSG00000086119	antisense	GO:0016042~lipid catabolic process	0.089152	17	Nceh1, Pnpla2, Galc, Lipe, Pnpla8, Lpl, Pla2g6, Adora1, Pla2g7, Plcb2, Pld3, Bscl2, Ces1d, Lipa, Pld4, Daglb, Plcg2
RP23-162D3.2	ENSMUSG00000086119	antisense	GO:0051279~regulation of release of sequestered calcium ion into cytosol	0.0988957	7	Cyba, Diaph1, Lyn, Ubash3b, Coro1a, Ptpn6, Ptk2b
RP23-31O23.3	ENSMUSG00000086149	antisense	GO:0002376~immune system process	0.0020946	73	Tlr13, Mst1r, Dbnl, Aim2, Otulin, H2-DMb1, Cd180, Dab2ip, Mavs, Irak1, Cfp, Cd84, Myo1g, Cnpy3, Cd300d, Prkcb, Cd300lg, Serping1, Lrmp, Sh2d1b1, Card9, Prkd2, Unc93b1, Clec5a, Lat2, C1qb, Themis2, Kcnn4, Tlr6, Lat, C1qc, Cd300lb, Naip2, Dcstamp, Cd300a, Tnfaip8l2, Havcr2, Pirb, Slamf7, Tlr1, Tlr7, C1qa, Fcgr1, Gpr183, Anxa1, Nrros, Map4k2, Cfd, Jak3, Ly96, Tfeb, Ly9, Pstpip1, Ifitm2, Ssc5d, Pycar…
RP23-31O23.3	ENSMUSG00000086149	antisense	GO:0045087~innate immune response	0.00539526	62	Tlr13, Mst1r, Aim2, Otulin, Cd180, Dab2ip, Mavs, Irak1, Cyba, Cfp, Cd84, Cnpy3, Serping1, Sh2d1b1, Card9, Atg9a, Unc93b1, Clec5a, C1qb, Ang, Tlr6, C1qc, Tyrobp, Naip2, Tnfaip8l2, Cybb, Fcer1g, Havcr2, Slamf7, Tlr1, Tlr7, C1qa, Fcgr1, Fes, Trim32, Nrros, Anxa1, Map4k2, Cfd, Bmx, Jak3, Ly96, Ly9, Yes1, Ifitm2, Trem2, Pstpip1, Ssc5d, Pycard, Ticam2, Ly86, Irf5, Tlr2, Clec4d, Lgals3, Casp4, Hck, Clec…
RP23-31O23.3	ENSMUSG00000086149	antisense	GO:0006954~inflammatory response	0.0304209	56	Tlr13, Ptafr, Kdm6b, Aim2, Tgfb1, Cd180, Dab2ip, Cyba, Ccl5, Ccr5, Pf4, Aif1, Ccrl2, Themis2, Tlr6, Lat, Naip2, Cybb, Crlf2, Havcr2, C5ar2, Ccl6, Lipa, Cnr2, Tlr1, Sema7a, Hdac7, Tlr7, Ccl4, Afap1l2, Nrros, Anxa1, Pla2g7, Slc11a1, Ly96, Epha2, Pstpip1, Bmp6, Pycard, Spp1, Ticam2, Ly86, Hyal1, Ccl9, C3ar1, Tlr2, Cd40, Casp4, Hck, Csf1r, Chst1, Tspan2, Tnfrsf10b, Adam8, Tnfrsf26, Ncf1
RP23-31O23.3	ENSMUSG00000086149	antisense	GO:0001525~angiogenesis	0.0845473	48	Aggf1, Mmrn2, Rasip1, Efnb2, Unc5b, Sox17, Otulin, Ptprb, Dab2ip, Mmp2, Flt4, Vegfa, Ephb4, Hs6st1, Adgrg1, Flt1, Tie1, Epha2, Pten, Notch1, Robo4, Pecam1, Nos3, Prkd2, Mmp14, Hoxa7, Shc1, Ang, Pnpla6, Esm1, S1pr1, Mcam, Epas1, Emcn, Hmox1, Kdr, Anpep, Sat1, Eng, Rapgef3, Vezf1, Arhgap22, Adam8, Mfge8, Pde3b, Sox18, Egfl7, Tnfsf12
RP23-31O23.3	ENSMUSG00000086149	antisense	GO:0030036~actin cytoskeleton organization	0.0776705	33	Bcr, Coro1c, Sdcbp, Pfn1, Tmsb4x, Actr2, Pdgfb, Dlc1, Taok2, Tmsb10, Capzb, Wasl, Ablim3, Dock2, Rac3, Coro6, Pdlim4, Diaph1, Cln3, Shc1, Gas2l3, Phactr4, Rac2, Epb41l5, Coro1a, Cdc42bpb, Wasf1, Cap1, Bcar1, Daam2, Flii, Iqsec1, Rhog
RP23-16C4.1	ENSMUSG00000086193	antisense	GO:0006412~translation	5.78151e-20	117	Rpl7a, Aimp2, Eef1b2, Rpl4, Ict1, Rpl6, Rpl14, Rpl13, Rpl23, Eef1d, Rpl35, Slc25a36, Rps16, Gnb2l1, Rpl35a, Rpl29, Rps24, Hars2, Rpl23a, Mrpl23, Rpl27, Rmnd1, Rpl10a, Rps3, Rps14, Rps20, Rpl22l1, Rps5, Rpl32, Rps19, Eef1a1, Rps13, Rpl3, Rps12, Rps17, Eif3h, Mrpl11, Rpl37, Rpl28, Mrpl19, Rps7, Rps26, Rps23, Rps15, Rars, Rps18, Eif5a, Rpl34, Rps21, Rpsa, Rpl17, Rrbp1, Uba52, Rpl18a, Rpl18, Mrpl24, …
RP23-16C4.1	ENSMUSG00000086193	antisense	GO:0006397~mRNA processing	2.17826e-12	99	Snrnp25, Rbm5, Sfswap, Lsm5, Adarb1, Snrpd2, Cpsf7, Cstf2, Phrf1, Frg1, Rbm22, Usp49, Pabpn1, Srsf1, Rbm26, Rbm4b, Ssu72, Casc3, Sf3b6, Raly, Hnrnph1, Srsf5, Thrap3, Srek1, Alyref2, Aurkaip1, Zranb2, Snrpd1, Srsf6, Prpf39, Snrpe, Acin1, Prpf38b, Srrm2, Tardbp, Snrpa1, Lsm4, Snrnp27, Arl6ip4, Zfp326, Ecd, Tsen34, Zmat5, Thoc6, Gemin7, Snrpb2, Ppie, Aqr, Prpf4b, Scnm1, Esrp1, Pqbp1, Srrm1, Ythdc1, …
RP23-16C4.1	ENSMUSG00000086193	antisense	GO:0008380~RNA splicing	2.35575e-11	80	Snrnp25, Aqr, Scnm1, Rbm5, Prpf4b, Esrp1, Pqbp1, Srrm1, Sfswap, Lsm5, Snrpd2, Ythdc1, Sf3b3, Thoc5, Snrpd3, Frg1, Rbm22, Usp49, Srsf1, Rbm4b, Casc3, Sf3b6, Celf1, Raly, Hnrnph1, Snrpb, Srsf5, Rbfox2, Rbmx, Thrap3, Luc7l3, Srek1, Alyref2, Thoc1, Sugp2, Sf1, Zranb2, Smn1, Snrpd1, Prpf40b, Prpf39, Srsf6, Snrpe, Prpf38b, Acin1, Snrnp48, Ccar2, Srrm2, Ppil3, Alyref, Ddx5, Tardbp, Ddx41, Prpf4, Snrpa1,…
RP23-16C4.1	ENSMUSG00000086193	antisense	GO:0002181~cytoplasmic translation	2.53642e-06	16	Rplp1, Rplp2, Rpl22, Rpl9, Rpl6, Rpl22l1, Rpl7, Rpl35a, Rpl31, Rpl26, Rplp0, Rpl36, Rpl29, Rpl7l1, Rpl8, Rpl15
RP23-16C4.1	ENSMUSG00000086193	antisense	GO:0000028~ribosomal small subunit assembly	0.00577243	12	Rps15, Rps10, Rps5, Mrps11, Rrp7a, Rps25, Rps19, Rps17, Rps14, Rps27l, Rpsa, Rps2
RP23-16C4.1	ENSMUSG00000086193	antisense	GO:0098609~cell-cell adhesion	0.0471172	46	Rpl7a, Ahsa1, Lypla2, Erc1, Prdx1, Dbnl, Rpl14, Eef1d, Wasf2, Serbp1, Dock9, Eps15l1, Larp1, Crebbp, Capzb, Psmb6, Cnn2, Myo1b, Plcb3, Rps26, Ist1, Rpl15, Eif3e, Eif2s3x, Myo6, Tjp1, Twf2, Rars, Plin3, Atxn2l, Golga2, Gigyf2, Gipc1, Nudc, Vapa, Eif4g1, Rps2, Eef1g, Txndc9, Exoc3, Stk38, Hcfc1, Ndrg1, Cobll1, Arglu1, Tagln2
RP23-16C4.1	ENSMUSG00000086193	antisense	GO:0006457~protein folding	0.0617184	34	Fkbp8, Ppia, Ahsa1, Pfdn6, Pfdn4, Erp29, Txn1, Cct7, Ube4b, Calr, Fkbp2, Tbcc, Pfdn5, Hscb, Pfdn1, Fkbp7, Ppil3, Mesdc2, Tubb5, Ppil4, Ppib, Nudc, Ppwd1, Cwc27, Ppil2, Nudcd3, P4hb, Dnajb11, Cct5, Cdc37l1, Cdc37, Ppih, Cct3, Ppie
AC104889.1	ENSMUSG00000086291	sense_intronic	GO:0002376~immune system process	9.06931e-21	91	Tlr13, Aim2, Eomes, Axl, Tnfrsf17, Tnfrsf13b, Syk, Naip5, Cd180, Arhgef2, Masp1, Pik3cg, Cd84, Myo1g, Cracr2a, Oasl1, Cd300d, Prkcb, Hmgb3, Cd4, Lrmp, Sh2d1b1, Card9, Lat2, Unc93b1, C1qb, Themis2, Kcnn4, Il34, Tlr6, Zap70, Lat, C1qc, Naip6, Cd300lb, Naip2, Dcstamp, Cd300a, Tnfaip8l2, Fcmr, Havcr2, Pirb, Slamf7, C3, Tlr1, Tlr7, C1qa, Fcgr1, Cd1d1, Ptpn22, Gpr183, Gsdmd, Anxa1, Nrros, Cfd, Sp110, C…
AC104889.1	ENSMUSG00000086291	sense_intronic	GO:0006954~inflammatory response	8.76958e-16	71	Tlr13, Ptafr, C5ar1, Tgfb1, Aim2, Axl, Naip5, Stab1, Cd180, Cyba, Pik3cg, Ccl5, Ccl3, Ccr5, Nfkbid, Aif1, P2rx7, Ccrl2, Il1a, Themis2, Il34, Tlr6, Zap70, Lat, Naip6, Naip2, Cybb, Crlf2, Havcr2, C5ar2, Lipa, Ccr7, Cnr2, C3, Tlr1, Tlr7, Ccl4, Plp1, Tnf, Gsdmd, Anxa1, Nrros, Pla2g7, Slc11a1, Cxcr3, Lyn, Sdc1, Pstpip1, Pycard, Tlr4, Ticam2, Spp1, Ly86, C3ar1, Pik3cd, Tlr2, Cd5l, Cd40, Nlrc4, Camk1d, …
AC104889.1	ENSMUSG00000086291	sense_intronic	GO:0045087~innate immune response	7.22422e-13	69	Tlr13, Jak1, Aim2, Axl, Syk, Naip5, Cd180, Arhgef2, Masp1, Cyba, Cd84, Oasl1, Hmgb3, Sh2d1b1, Card9, Unc93b1, C1qb, Il34, Tlr6, Zap70, Tyrobp, C1qc, Naip6, Naip2, Tnfaip8l2, Cybb, Fcer1g, Havcr2, Slamf7, C3, Tlr1, Tlr7, C1qa, Fcgr1, Cd1d1, Fes, Gsdmd, Nrros, Anxa1, Cfd, Sp110, Blk, Samhd1, Tec, Lyn, Ly9, Ptk2b, Trem2, Pstpip1, Pycard, Tlr4, Ticam2, Ly86, Pik3cd, Irf5, Tlr2, Clec4d, Prdm1, Nlrc4, …
AC104889.1	ENSMUSG00000086291	sense_intronic	GO:0002250~adaptive immune response	3.53246e-11	34	Eomes, Gpr183, Tnfrsf17, Tnfrsf13b, Syk, Anxa1, Tnfrsf11a, Cd84, Cracr2a, Myo1g, Tec, Prkcb, Lyn, Ly9, Ptk2b, Ctss, Cd4, Sh2d1b1, Lat2, Unc93b1, H2-T23, Pik3cd, Adgre1, Cd8a, Lat, Zap70, Clec4d, Prdm1, Clec4a2, Cd8b1, Pirb, Havcr2, Slamf7, Btk
AC104889.1	ENSMUSG00000086291	sense_intronic	GO:0050853~B cell receptor signaling pathway	1.30032e-06	16	Nckap1l, Nfam1, Lat2, Ptprc, Syk, Zap70, Ptpn6, Klhl6, Blk, Tec, Prkcb, Vav3, Lyn, Lck, Rftn1, Plcg2
AC104889.1	ENSMUSG00000086291	sense_intronic	GO:0042102~positive regulation of T cell proliferation	7.06442e-06	20	Cd3e, Nckap1l, Spn, Cd4, Ccdc88b, Aif1, Cd1d1, Ptprc, Tnfsf13b, Tfrc, Anxa1, Sash3, Coro1a, Adk, Cd28, Cd6, Ccl5, Card11, Havcr2, Ccr7
AC104889.1	ENSMUSG00000086291	sense_intronic	GO:0006935~chemotaxis	1.20134e-05	27	Nckap1l, Ccl4, Ptafr, C5ar1, Ccrl2, Cxcl16, C3ar1, Cmtm7, Pik3cd, Cmtm3, Pla2g6, Fes, Rac2, Robo1, Pik3cg, Cxcl2, Ccl5, Cxcr3, Cxcr4, Ccl3, Cklf, Lyn, Pip5k1c, Ccr5, C5ar2, Dock2, Ccr7
AC104889.1	ENSMUSG00000086291	sense_intronic	GO:0042742~defense response to bacterium	0.000100625	22	Spn, Fcgr1, Tnf, Lyz2, Syk, Slamf8, Tlr6, Naip5, Stab1, Clec4d, Nlrc4, Stab2, Naip6, Naip2, Slc11a1, H2-M3, Prkcd, Irf8, Fcer1g, Il10, Tlr1, Ncf1
AC104889.1	ENSMUSG00000086291	sense_intronic	GO:0050718~positive regulation of interleukin-1 beta secretion	0.000119431	11	Pycard, Ifnar1, Casp4, P2rx7, Ccl3, Aim2, Ccr5, Ccr7, Gsdmd, Panx1, Casp1
AC104889.1	ENSMUSG00000086291	sense_intronic	GO:0007166~cell surface receptor signaling pathway	0.000178309	32	Cd53, Fcgr1, Tspan15, Fgfrl1, Tnfrsf13b, Syk, Anxa1, Fcgr3, Cxcr3, Pth1r, Tspan9, Tspan12, Ptk2b, Cd3e, Cd3g, Spn, Cd4, Cd3d, Cd9, Adgre1, Pik3cd, Cd22, Smo, Tspan7, Cd8a, Fzd3, Fcer1g, Lck, Tnfrsf1b, Cd37, Agt, Mapkapk3
AC104889.1	ENSMUSG00000086291	sense_intronic	GO:0006955~immune response	0.000466573	36	Tlr7, Ccl4, Was, Fyb, Lcp2, Tnf, Nrros, Osm, Blnk, Tnfrsf11a, Cd28, Ccl5, Oasl1, Ccl3, Irf8, Ccr5, Enpp1, Ltb, Ctss, Cd4, Vav1, Il1a, Tnfsf13b, P2ry14, Tlr2, Tlr6, Lat, Zap70, Lst1, Cxcl2, March1, Il10, Tnfrsf1b, Tnfrsf26, Ccr7, Tlr1
AC104889.1	ENSMUSG00000086291	sense_intronic	GO:0030593~neutrophil chemotaxis	0.000452195	17	Nckap1l, Spp1, Ccl4, Vav1, C5ar1, Prex1, Itgb2, Syk, Lgals3, Itgam, Cxcl2, Ccl5, Fcgr3, Ccl3, Vav3, Cklf, Fcer1g
AC104889.1	ENSMUSG00000086291	sense_intronic	GO:0070269~pyroptosis	0.00108945	8	Naip6, Nlrc4, Casp4, Naip2, Aim2, Naip5, Gsdmd, Casp1
AC104889.1	ENSMUSG00000086291	sense_intronic	GO:0050850~positive regulation of calcium-mediated signaling	0.00200425	10	Cd3e, Cd4, Ccl4, Ccl3, P2rx4, Syk, Cd8a, Zap70, Trem2, Cdh13
AC104889.1	ENSMUSG00000086291	sense_intronic	GO:0007229~integrin-mediated signaling pathway	0.00237865	20	Plp1, Vav1, Fermt3, Itgb7, Itga4, Itgb2, Syk, Lat, Fermt2, Tyrobp, Itgam, Itgax, Itgad, Tec, Vav3, Fcer1g, Itga7, Adam8, Ptk2b, Plek
AC104889.1	ENSMUSG00000086291	sense_intronic	GO:0050731~positive regulation of peptidyl-tyrosine phosphorylation	0.0026749	21	Cd3e, Tlr4, Cd4, Arrb2, Sh2d1b1, Hcls1, Tgfb1, Ghr, Syk, Arhgef2, Osm, Cav2, Sema4d, Efna5, Tec, Lyn, Ehd4, Cd44, Ptk2b, Agt, Trem2
AC104889.1	ENSMUSG00000086291	sense_intronic	GO:0030217~T cell differentiation	0.00299112	14	Cd4, Cd3d, Vav1, Ptpn22, Tgfb1, Ptprc, Prex1, Bcl2a1d, Il7r, Ikzf1, Wwp1, Runx2, Rhoh, Lck
AC104889.1	ENSMUSG00000086291	sense_intronic	GO:0050766~positive regulation of phagocytosis	0.00299112	14	Pycard, Lman2, Fcgr1, Tnf, Sirpa, Cyba, Camk1d, Slc11a1, Fcgr3, Fcer1g, Pros1, Dock2, Ccr7, C3
AC104889.1	ENSMUSG00000086291	sense_intronic	GO:0050715~positive regulation of cytokine secretion	0.00424151	12	Htr2b, P2rx7, Tnf, Scamp5, Cd300d, Il10, Il1a, Tlr2, Syk, Panx1, Agt, Casp1
AC104889.1	ENSMUSG00000086291	sense_intronic	GO:0050776~regulation of immune response	0.00587045	12	Spn, Fcgr1, Fcgr3, Dennd1b, Card11, Cd1d1, Fcer1g, Hcst, Tnfsf13b, Syk, Clec12a, Cd40
AC104889.1	ENSMUSG00000086291	sense_intronic	GO:0007169~transmembrane receptor protein tyrosine kinase signaling pathway	0.00645962	20	Stap1, Lcp2, Jak1, Tom1l1, Ret, Syk, Zap70, Lat, Hck, Dok1, Dok4, Blk, Csf1r, Matk, Tec, Shc2, Lyn, Lck, Ddr1, Btk
AC104889.1	ENSMUSG00000086291	sense_intronic	GO:0038083~peptidyl-tyrosine autophosphorylation	0.0071106	13	Hck, Blk, Matk, Jak1, Tec, Lyn, Lck, Fes, Syk, Ddr1, Zap70, Ptk2b, Btk
AC104889.1	ENSMUSG00000086291	sense_intronic	GO:0032729~positive regulation of interferon-gamma production	0.0071106	13	Cd3e, Pycard, Ifnar1, Tlr4, Ticam2, Slc11a1, H2-M3, Tnf, Runx1, Irf8, Havcr2, Sash3, Il27ra
AC104889.1	ENSMUSG00000086291	sense_intronic	GO:0042110~T cell activation	0.00735413	12	Ifnar1, Nlrc3, Cd4, Cd3d, Cd28, Vav1, Was, Card11, Tgfb1, Cd48, Dock2, Cd8a
AC104889.1	ENSMUSG00000086291	sense_intronic	GO:0002224~toll-like receptor signaling pathway	0.00736988	9	Tlr4, Tlr7, Unc93b1, Tlr8, Tlr2, Tlr6, Cd180, Mapkapk3, Tlr1
AC104889.1	ENSMUSG00000086291	sense_intronic	GO:0032755~positive regulation of interleukin-6 production	0.00740648	14	Pycard, Tlr4, Ticam2, Tlr7, P2rx7, Card9, Tnf, Il1a, Tlr2, Arhgef2, Cyba, Fcer1g, Ccr5, Rab7b
AC104889.1	ENSMUSG00000086291	sense_intronic	GO:0035556~intracellular signal transduction	0.012196	50	Sdcbp, Mlxipl, Ppp1r1a, Dvl1, Lcp2, Jak1, Syk, Ptpn6, Arhgef2, Mknk1, Prkcb, Rassf5, Map4k1, Plek, Gmip, Lat2, Prex1, Lat, Zap70, Plcl2, Stac2, Adcy7, Vav3, Rasa4, Nrbp2, Plcg2, Arhgef6, Nfam1, Stk39, Mknk2, Blnk, Dok1, Gna13, Prkcd, Tec, Shc2, Lyn, Akt2, Arhgap45, Adcy3, Gpr182, Vav1, Rgs14, Inpp5d, Myo9b, Plcb2, Hmox1, Rps6ka1, Neurl2, Btk
AC104889.1	ENSMUSG00000086291	sense_intronic	GO:0045576~mast cell activation	0.0218922	7	Tlr4, Fcgr3, Lcp2, Fyb, Rhoh, Cd48, Fcer1g
AC104889.1	ENSMUSG00000086291	sense_intronic	GO:0042493~response to drug	0.0214287	42	Tgif1, Timp2, Cdkn2a, Fech, Srr, Ptn, Atp1a3, Tgfb1, Drd, Ret, Anxa1, Htr2b, Car9, Cyba, Cpt1a, Tgfbr2, Ccl3, Prkcb, Lyn, Apobec1, Ptk2b, Nckap1l, Dnmt3a, Gnpat, P2rx7, Card9, Maob, Lpl, Cat, mt-Cytb, Casp1, Cyp2e1, Aacs, Cybb, Fzd3, Alad, Vav3, Abcd3, Il10, Lck, Bche, Plin2
AC104889.1	ENSMUSG00000086291	sense_intronic	GO:0070542~response to fatty acid	0.0324497	8	Gnpat, Tlr4, Tbxas1, Alad, Scd1, Tlr2, Pon1, Cat
AC104889.1	ENSMUSG00000086291	sense_intronic	GO:0016042~lipid catabolic process	0.0333328	17	Nceh1, Lipg, Galc, Napepld, Lipe, Pnpla8, Lpl, Pla2g6, Adora1, Pla2g7, Plcb2, Pld3, Ces1d, Lipa, Pnpla3, Daglb, Plcg2
AC104889.1	ENSMUSG00000086291	sense_intronic	GO:0032496~response to lipopolysaccharide	0.0356618	29	Srr, Ptafr, C5ar1, Tnf, Ptpn22, Cnp, Nlrc3, Tnfrsf11a, Cd6, Il10ra, Slc11a1, Mta1, Tlr4, P2rx7, Maob, Tlr2, Cd96, Cd40, Casp1, Ifnar1, Cxcl2, Ncf2, Alad, Tnfrsf1b, Tnfrsf26, Cnr2, Ccr7, Mapkapk3, Plcg2
AC104889.1	ENSMUSG00000086291	sense_intronic	GO:0001774~microglial cell activation	0.0447927	8	Tlr4, Tlr7, Aif1, Tlr8, Tlr2, Tlr6, Tlr1, Casp1
AC104889.1	ENSMUSG00000086291	sense_intronic	GO:0050830~defense response to Gram-positive bacterium	0.0437119	15	P2rx7, Card9, C5ar1, Tnf, Scd1, H2-T23, Tlr2, Lyz2, Gsdmd, Il27ra, Hck, Drosha, Havcr2, Myo1f, Ncf1
AC104889.1	ENSMUSG00000086291	sense_intronic	GO:0019722~calcium-mediated signaling	0.0471034	11	Htr2b, Tpcn2, Cxcr3, Tnf, Cxcr4, Lat2, Ccl3, Drd, Ccr5, Kiss1r, Lat
AC104889.1	ENSMUSG00000086291	sense_intronic	GO:0051279~regulation of release of sequestered calcium ion into cytosol	0.0521534	7	Cyba, Diaph1, Lyn, Ubash3b, Coro1a, Ptpn6, Ptk2b
AC104889.1	ENSMUSG00000086291	sense_intronic	GO:0045060~negative thymic T cell selection	0.0521534	7	Cd3e, Spn, Cd28, Ptprc, Dock2, Zap70, Ccr7
AC104889.1	ENSMUSG00000086291	sense_intronic	GO:0051044~positive regulation of membrane protein ectodomain proteolysis	0.0521534	7	Snx9, Tnf, Gpld1, Adam8, Tnfrsf1b, Rgma, Pacsin3
AC104889.1	ENSMUSG00000086291	sense_intronic	GO:0030889~negative regulation of B cell proliferation	0.0602113	8	Prdm1, Cdkn2a, Cd300a, Il10, Lyn, Tnfrsf13b, Inpp5d, Btk
AC104889.1	ENSMUSG00000086291	sense_intronic	GO:0032760~positive regulation of tumor necrosis factor production	0.0629574	14	Cyba, Pycard, Tlr4, Ccl4, Ptafr, Card9, Ccl3, H2-T23, Fcer1g, Ccr5, Tlr2, Sash3, Ccr7, Arhgef2
AC104889.1	ENSMUSG00000086291	sense_intronic	GO:0051092~positive regulation of NF-kappaB transcription factor activity	0.0656377	20	Pycard, Tlr4, Card9, Tnf, Aim2, Tgfb1, Cth, Traf1, Tlr2, Itgb2, Cat, Arhgef2, Cd40, Nlrc4, Tnfrsf11a, Cd84, Card11, Prkcb, Adam8, Rab7b
AC104889.1	ENSMUSG00000086291	sense_intronic	GO:0006909~phagocytosis	0.0650068	13	Coro1c, Unc13d, Hck, Slc11a1, Vav1, Myo1g, Elmo3, Irf8, Axl, Pip5k1c, Itgb2, Anxa1, Coro1a
AC104889.1	ENSMUSG00000086291	sense_intronic	GO:0002755~MyD88-dependent toll-like receptor signaling pathway	0.0737001	7	Tlr13, Tlr4, Tlr7, Tlr8, Tlr2, Tlr6, Tlr1
AC104889.1	ENSMUSG00000086291	sense_intronic	GO:0034113~heterotypic cell-cell adhesion	0.0737001	7	Itgax, Itgad, Itgb7, Itga7, Itga4, Ptprc, Itgb2
AC104889.1	ENSMUSG00000086291	sense_intronic	GO:0050707~regulation of cytokine secretion	0.0858179	6	Tlr4, Tlr8, Lyn, Tlr2, Tlr6, Tlr1
AC104889.1	ENSMUSG00000086291	sense_intronic	GO:0051897~positive regulation of protein kinase B signaling	0.0860481	16	F7, Ptprj, Arrb2, Tnf, Hcls1, Tgfb1, Axl, Osbpl8, Hpse, Pik3r5, Pik3cg, Nox4, Cd28, Adam8, F10, Fam132a
AC104889.1	ENSMUSG00000086291	sense_intronic	GO:0007204~positive regulation of cytosolic calcium ion concentration	0.0902834	19	C5ar1, C3ar1, Cacna1a, Pla2g6, Pik3cg, Cxcl2, Gna13, Cxcr3, Ccl3, Pth1r, Gng3, Ccr5, C5ar2, Gna15, Ptk2b, Agt, Plcg2, Fkbp1b, Kng2
AC104889.1	ENSMUSG00000086291	sense_intronic	GO:0008360~regulation of cell shape	0.0966046	23	Limd1, Ptn, Diaph1, Fes, Anxa1, Wipf1, Fermt2, Coro1a, Gas7, Lst1, Arhgap15, Cyfip1, Hck, Csf1r, Fgd4, Gna13, hexb, Wdr1, Ccl3, Sema4d, Arap1, Itga7, Ptk2b
AC104889.1	ENSMUSG00000086291	sense_intronic	GO:0009617~response to bacterium	0.0956542	10	Pycard, Tlr4, Sp110, P2rx7, Fcgr1, Slc11a1, Irf8, Tlr2, Casp1, Ncf1
AC104889.1	ENSMUSG00000086291	sense_intronic	GO:0031663~lipopolysaccharide-mediated signaling pathway	0.0956542	10	Tlr4, Cd6, Ccl5, Nos3, Tnf, Ccl3, Ptpn22, Tgfb1, Lyn, Trem2
AC104889.1	ENSMUSG00000086291	sense_intronic	GO:0030595~leukocyte chemotaxis	0.0983315	7	Cxcl2, Ccl4, Ccl3, Cklf, Gpr183, Coro1a, Cnr2
AC166710.3	ENSMUSG00000086350	antisense	GO:0002376~immune system process	3.01259e-12	60	Tlr13, Dbnl, Eomes, Otulin, H2-DMb1, Tnfrsf17, Tnfrsf13b, Cd180, Psmb9, Prkcq, Cd84, Myo1g, Cd300d, Serping1, Lrmp, Card9, Unc93b1, Clec5a, Lat2, C1qb, Themis2, Tlr6, Lat, H2-Eb1, C1qc, Tnfaip8l2, Cd300a, Pirb, Havcr2, Slamf7, Tlr1, C1qa, Gpr183, Gsdmd, Anxa1, Nrros, H2-Aa, Cd74, Ly96, Tfeb, Ly9, Pstpip1, Ssc5d, Pycard, Ly86, H2-T23, Adgre1, Irf5, Tlr2, Psmb8, Cd40, Lst1, H2-D1, Lgals3, Ticam1, C…
AC166710.3	ENSMUSG00000086350	antisense	GO:0002250~adaptive immune response	3.50523e-07	24	Ctss, Dbnl, Lat2, Unc93b1, H2-T23, Eomes, Adgre1, Tnfrsf17, Gpr183, Tnfrsf13b, Anxa1, Lat, Clec4a2, Nedd4, Cd84, Myo1g, Cd74, Havcr2, Pirb, Tfeb, Ly9, Csk, Btk, Slamf7
AC166710.3	ENSMUSG00000086350	antisense	GO:0045087~innate immune response	9.87446e-06	42	Tlr13, C1qa, Otulin, Fes, Nrros, Gsdmd, Anxa1, Cd180, Cyba, Cd84, Ly96, Ly9, Trem2, Yes1, Pstpip1, Serping1, Ssc5d, Pycard, Ly86, Card9, Atg9a, Clec5a, Unc93b1, Irf5, C1qb, Tlr2, Tlr6, Tyrobp, C1qc, Lgals3, Ticam1, Casp4, Hck, Clec4a2, Tnfaip8l2, Matk, Fcer1g, Havcr2, Csk, Slamf7, Btk, Tlr1
AC166710.3	ENSMUSG00000086350	antisense	GO:0006954~inflammatory response	3.00658e-05	39	Tlr13, Ccl4, Tnf, Kdm6b, Tgfb1, Nrros, Gsdmd, Prkcq, Anxa1, Cd180, Cyba, Pla2g7, Ccl5, Slc11a1, Cxcr3, Sdc1, Ly96, Xcl1, Pstpip1, Pycard, Ly86, Aif1, C3ar1, Tlr2, Themis2, Tlr6, Lat, Cd40, Ticam1, Casp4, Hck, Chst1, Crlf2, Tnfrsf10b, Havcr2, Lipa, Cnr2, Tlr1, Ncf1
AC166710.3	ENSMUSG00000086350	antisense	GO:0006955~immune response	0.000913987	28	Ccl4, Lcp2, Was, Tnf, H2-DMb1, Nrros, H2-Aa, Blnk, Ccl5, Cd74, Irf8, Xcl1, Ltb, Ctss, Vav1, P2ry14, Tlr2, Tnfsf13b, Tlr6, Lat, H2-Eb1, H2-Oa, Lst1, H2-D1, Fth1, Tnfrsf10b, Tlr1, Tnfsf12
AC166710.3	ENSMUSG00000086350	antisense	GO:0019886~antigen processing and presentation of exogenous peptide antigen via MHC class II	0.013934	7	H2-Oa, H2-Aa, Cd74, Unc93b1, Fcer1g, H2-DMb1, H2-Eb1
AC166710.3	ENSMUSG00000086350	antisense	GO:0051603~proteolysis involved in cellular protein catabolic process	0.0119619	12	Ctsz, Ctss, Ctsb, Ctsk, Scpep1, Ctsa, Psmb10, Ctsl, Ctsh, Lgmn, Psmb9, Psmb8
AC166710.3	ENSMUSG00000086350	antisense	GO:0050830~defense response to Gram-positive bacterium	0.0359935	13	Ssc5d, Card9, Tnf, H2-T23, Tnfaip8, Tlr2, Lyz2, Gsdmd, Hck, Havcr2, Seh1l, Myo1f, Ncf1
AC166710.3	ENSMUSG00000086350	antisense	GO:0042102~positive regulation of T cell proliferation	0.0337162	12	Nckap1l, Ccdc88b, Aif1, Ccl5, Card11, Havcr2, Tnfsf13b, Tfrc, Prkcq, Anxa1, Sash3, Coro1a
AC166710.3	ENSMUSG00000086350	antisense	GO:0030890~positive regulation of B cell proliferation	0.033406	10	Nckap1l, Ticam1, Card11, Cd74, Gpr183, Tnfsf13b, Tfrc, Sash3, Ada, Cd40
AC166710.3	ENSMUSG00000086350	antisense	GO:0019882~antigen processing and presentation	0.0486379	10	H2-Oa, H2-Aa, H2-D1, Ctss, Cd74, Unc93b1, H2-DMb1, Psmb9, Psmb8, H2-Eb1
AC166710.3	ENSMUSG00000086350	antisense	GO:0006911~phagocytosis, engulfment	0.0702546	7	Bin2, Aif1, Fcgr3, Sirpa, Fcer1g, Mfge8, Trem2
RP23-156P22.3	ENSMUSG00000086407	processed_transcript	GO:0002376~immune system process	2.97303e-08	38	Bst2, C1qa, Fcgr1, H2-DMb1, Nrros, Gsdmd, H2-K1, Marco, Mavs, H2-Aa, Cfp, Cnpy3, Sit1, Cd74, Ly96, Ly9, Ifitm2, Serping1, Pycard, Ly86, Card9, Unc93b1, H2-T23, C1qb, Psmb8, Lat, Cd5l, H2-Eb1, C1qc, Lst1, H2-D1, Casp4, Clec4a2, Tnfaip8l2, Ifitm3, Fcna, Pirb, Btk
RP23-156P22.3	ENSMUSG00000086407	processed_transcript	GO:0045087~innate immune response	2.9818e-06	31	Bst2, C1qa, Fcgr1, Trim32, Oas1a, Nrros, Gsdmd, Marco, Mavs, Cyba, Cfp, Cnpy3, Ly96, Ly9, Ifitm2, Serping1, Pycard, Ly86, Card9, Atg9a, Unc93b1, C1qb, C1qc, Tyrobp, Casp4, Clec4a2, Tnfaip8l2, Fcna, Ifitm3, Fcer1g, Btk
RP23-156P22.3	ENSMUSG00000086407	processed_transcript	GO:0006955~immune response	0.000380744	21	Fcgr2b, Mcpt4, Ccl8, H2-DMb1, P2ry14, Nrros, Lat, H2-Eb1, H2-K1, Lst1, H2-Aa, H2-D1, Cma1, Ccl5, Fth1, Cd74, Colec12, Ccl6, Pf4, Il18, Tnfsf12
RP23-156P22.3	ENSMUSG00000086407	processed_transcript	GO:0019886~antigen processing and presentation of exogenous peptide antigen via MHC class II	0.000446843	7	H2-Aa, Fcgr2b, Cd74, Unc93b1, Fcer1g, H2-DMb1, H2-Eb1
RP23-156P22.3	ENSMUSG00000086407	processed_transcript	GO:0034341~response to interferon-gamma	0.00079699	8	H2-Aa, Bst2, Ccl5, Ifitm3, Cxcl16, Ubd, H2-Eb1, Ifitm2
RP23-156P22.3	ENSMUSG00000086407	processed_transcript	GO:0006954~inflammatory response	0.00214318	24	Pycard, Tpsb2, Ly86, Aif1, Kdm6b, Afap1l2, Ccl8, Nrros, Gsdmd, Lat, Cd5l, Cyba, Pla2g7, Casp4, Ccl5, Cxcr3, Tspan2, Crlf2, Ly96, C5ar2, Ccl6, Pf4, Atrn, Il18
RP23-156P22.3	ENSMUSG00000086407	processed_transcript	GO:0007166~cell surface receptor signaling pathway	0.0085155	16	Cd3g, Cd53, Cd3d, Fcgr1, Tspan15, Fcgr2b, Tspan7, Sema6a, Nup62, Fcgr3, Cxcr3, Tspan2, Gipr, Fcer1g, Tspan9, Cd37
RP23-156P22.3	ENSMUSG00000086407	processed_transcript	GO:0019882~antigen processing and presentation	0.0297222	8	H2-Aa, H2-D1, Cd74, Unc93b1, H2-DMb1, Psmb8, H2-K1, H2-Eb1
RP23-156P22.3	ENSMUSG00000086407	processed_transcript	GO:0006911~phagocytosis, engulfment	0.0307159	6	Aif1, Fcgr1, Fcgr3, Fcgr2b, Treml4, Fcer1g
RP23-156P22.3	ENSMUSG00000086407	processed_transcript	GO:0006898~receptor-mediated endocytosis	0.0395575	9	Ftl1, Fcgr1, Ifitm3, Fth1, Ppt1, Fcgr2b, Cxcl16, Cttn, Marco
RP23-156P22.3	ENSMUSG00000086407	processed_transcript	GO:0032760~positive regulation of tumor necrosis factor production	0.0474516	9	Mavs, Cyba, Pycard, Card9, H2-T23, Fcer1g, Ly96, Pf4, Il18
Acss2os	ENSMUSG00000086529	antisense	GO:0045087~innate immune response	2.14297e-05	30	Tlr13, Tlr7, Irak4, Jak1, Axl, Fes, Syk, Gsdmd, Mr1, Cd84, Lyn, Ly9, Fbxo9, Tlr4, Ticam2, Hmgb3, Unc93b1, Irf5, Tlr6, Nlrc4, Naip6, Naip2, C1ra, Cybb, Tlr8, Zc3hav1, C4b, C1s1, Btk, Slamf7
Acss2os	ENSMUSG00000086529	antisense	GO:0002376~immune system process	0.00052182	30	Tlr13, Tlr7, Irak4, Axl, Syk, Gsdmd, Mr1, Cd84, Myo1g, Lyn, Ly9, Tlr4, Ticam2, Hmgb3, Lat2, Unc93b1, Adgre1, Irf5, Tlr6, Cd5l, Nlrc4, Naip6, Naip2, C1ra, Cd300a, Tlr8, Zc3hav1, C1s1, Btk, Slamf7
Acss2os	ENSMUSG00000086529	antisense	GO:0006954~inflammatory response	0.00132797	25	Tlr13, Tlr4, Ticam2, Tlr7, C5ar1, Ccl9, Ccrl2, C3ar1, Tnf, Axl, Tlr6, Gsdmd, Cd5l, Nlrc4, Naip6, Naip2, Pla2g7, Cybb, Tlr8, Lyn, C4b, Tnfrsf1b, Ccl6, Cnr2, Ncf1
Acss2os	ENSMUSG00000086529	antisense	GO:0002250~adaptive immune response	0.0303478	12	Ctss, Tnfrsf11a, Cd84, Myo1g, Lat2, Unc93b1, Adgre1, Lyn, Syk, Ly9, Slamf7, Btk
Acss2os	ENSMUSG00000086529	antisense	GO:0030593~neutrophil chemotaxis	0.0351569	9	Nckap1l, Itgam, Vav1, C5ar1, Ccl9, Vav3, Ccl6, Syk, Itgb2
Acss2os	ENSMUSG00000086529	antisense	GO:0006099~tricarboxylic acid cycle	0.0364174	7	Pdhb, Aco2, Dlst, Sdha, Cs, Dlat, Pdha1
Acss2os	ENSMUSG00000086529	antisense	GO:0050853~B cell receptor signaling pathway	0.0514475	7	Nckap1l, Lat2, Vav3, Lyn, Syk, Rftn1, Plcg2
Acss2os	ENSMUSG00000086529	antisense	GO:0009058~biosynthetic process	0.0582741	7	Coasy, Ccbl1, Pcyt2, Apmap, Pcyt1a, Fasn, Aldh1l1
Acss2os	ENSMUSG00000086529	antisense	GO:0042742~defense response to bacterium	0.0723132	10	Naip6, Nlrc4, Stab2, Naip2, Anxa3, Tnf, Prkcd, Syk, Tlr6, Ncf1
Acss2os	ENSMUSG00000086529	antisense	GO:0055085~transmembrane transport	0.0795819	19	Slc25a1, Slc39a6, Abcb8, Sfxn3, Slc37a2, Clcn7, Sfxn2, Slc46a1, Slc13a4, Slc43a2, Tpcn2, Slc25a24, Mfsd7b, Slc25a23, Slc2a4, Abcd3, Slc9a4, Slc25a43, Mfsd1
Acss2os	ENSMUSG00000086529	antisense	GO:0006633~fatty acid biosynthetic process	0.0910147	9	Tbxas1, Acaca, Scd2, Pecr, Hsd17b12, Abcd3, Fasn, Acly, Elovl6
Dlx4os	ENSMUSG00000086552	antisense	GO:0006955~immune response	0.000839333	10	Prg2, Cma1, Fcgr2b, Ms4a2, Cxcl13, Tnfsf13, Mcpt4, Ccl8, Clec4e, Il18
RP24-318B2.1	ENSMUSG00000086709	antisense	GO:0002376~immune system process	3.94859e-30	84	Tlr13, Btla, Tnfrsf13c, Aim2, Eomes, H2-DMb1, Tnfrsf13b, Syk, Naip5, Cd180, Psmb9, Pik3cg, Cd84, Myo1g, Cracr2a, Oasl1, Cd300d, Prkcb, Serping1, Cd79a, Cd4, Lrmp, Card9, Lat2, Unc93b1, C1qb, Themis2, Kcnn4, Tlr6, Zap70, Lat, H2-Eb1, C1qc, Naip6, Naip2, Pglyrp2, Cd300a, Tnfaip8l2, Fcmr, Lax1, Havcr2, Pirb, Slamf7, Tlr1, Tlr7, C1qa, Fcgr1, Ptpn22, Gsdmd, Nrros, H2-Aa, Cfd, Prg2, Sp110, Tec, Sit1, L…
RP24-318B2.1	ENSMUSG00000086709	antisense	GO:0006954~inflammatory response	4.82709e-15	55	Tlr13, Ptafr, Aim2, Naip5, Cd180, Cyba, Pik3cg, Ccl5, Ccl3, Ccr5, Nfkbid, Xcl1, P2rx7, Aif1, Il1a, Themis2, Tlr6, Lat, Zap70, Naip6, Naip2, Cybb, Havcr2, C5ar2, Lipa, Ccr7, Cnr2, Tlr1, Tlr7, Ccl4, Lta, Nrros, Gsdmd, Pla2g7, Slc11a1, Cxcr3, Pstpip1, Pycard, Ticam2, Ly86, C3ar1, Pik3cd, Tlr2, Cd5l, Cd40, Nlrc4, Casp4, Hck, Csf1r, Chst1, Il10, Adam8, Tnfrsf1b, Tnfrsf26, Ncf1
RP24-318B2.1	ENSMUSG00000086709	antisense	GO:0002250~adaptive immune response	1.04472e-13	31	Tnfrsf13c, Btla, Eomes, Tnfrsf13b, Syk, Cd84, Cracr2a, Myo1g, Sit1, Tec, Prkcb, Ly9, Cd79a, Ctss, Cd4, Lat2, Unc93b1, H2-T23, Pik3cd, Adgre1, Cd8a, Lat, Zap70, Prdm1, Cd79b, Clec4a2, Lax1, Pirb, Havcr2, Slamf7, Btk
RP24-318B2.1	ENSMUSG00000086709	antisense	GO:0045087~innate immune response	3.91909e-13	54	Tlr13, Aim2, Syk, Cd180, Naip5, Cyba, Cd84, Oasl1, Serping1, Card9, Unc93b1, C1qb, Tlr6, Zap70, C1qc, Tyrobp, Naip6, Naip2, Tnfaip8l2, Cybb, Fcer1g, Havcr2, Slamf7, Tlr1, Tlr7, C1qa, Fcgr1, Nrros, Gsdmd, Cfd, Sp110, Tec, Ly9, Pstpip1, Trem2, Yes1, Pycard, Ticam2, Ly86, Pik3cd, Irf5, Tlr2, Clec4e, Prdm1, Nlrc4, Lgals3, Casp4, Hck, Clec4a2, C1ra, Csf1r, Matk, Lck, Btk
RP24-318B2.1	ENSMUSG00000086709	antisense	GO:0006955~immune response	4.38982e-13	42	Cebpg, Tlr7, Ccl4, Was, Lcp2, Fyb, Lta, H2-DMb1, Nrros, H2-Aa, Prg2, Blnk, Cd28, Ccl5, Oasl1, Ccl3, Irf8, Ccr5, Xcl1, Enpp1, Ltb, Ctss, Cd4, H2-Ob, Vav1, Il1a, Tnfsf13b, Tlr2, P2ry14, Clec4e, Tlr6, Lat, Zap70, H2-Eb1, H2-Oa, March1, Lax1, Il10, Tnfrsf1b, Tnfrsf26, Ccr7, Tlr1
RP24-318B2.1	ENSMUSG00000086709	antisense	GO:0050853~B cell receptor signaling pathway	1.85179e-09	16	Nckap1l, Nfam1, Lat2, Ptprc, Syk, Zap70, Ptpn6, Klhl6, Cd79b, Tec, Prkcb, Bcar1, Lck, Rftn1, Plcg2, Cd79a
RP24-318B2.1	ENSMUSG00000086709	antisense	GO:0042742~defense response to bacterium	2.84388e-07	21	Spn, Fcgr1, Elane, Lyz2, Syk, Slamf8, Clec4e, Tlr6, Naip5, Nlrc4, Stab2, Naip6, Prg2, Naip2, Slc11a1, H2-M3, Irf8, Fcer1g, Il10, Tlr1, Ncf1
RP24-318B2.1	ENSMUSG00000086709	antisense	GO:0007166~cell surface receptor signaling pathway	5.41233e-07	29	Adgra3, Cd53, Fcgr1, Tspan15, Btla, Tnfrsf13b, Syk, Fcgr3, Cxcr3, Tspan12, Cd79a, Cd3e, Cd3g, Spn, Vipr2, Cd4, Cd3d, Cd9, Adgre1, Pik3cd, Cd22, Smo, Cd8a, Cd79b, Fcer1g, Lck, Tnfrsf1b, Cd37, Agt
RP24-318B2.1	ENSMUSG00000086709	antisense	GO:0042102~positive regulation of T cell proliferation	2.09823e-06	17	Cd3e, Nckap1l, Spn, Ccdc88b, Cd4, Aif1, Tnfrsf13c, Ptprc, Tnfsf13b, Sash3, Coro1a, Cd28, Cd6, Ccl5, Card11, Havcr2, Ccr7
RP24-318B2.1	ENSMUSG00000086709	antisense	GO:0050776~regulation of immune response	1.10423e-05	13	Spn, Fcgr1, Fcgr3, Tnfrsf13c, Dennd1b, Card11, Fcer1g, Hcst, Tnfsf13b, Syk, Tbx21, Clec12a, Cd40
RP24-318B2.1	ENSMUSG00000086709	antisense	GO:0050718~positive regulation of interleukin-1 beta secretion	2.4479e-05	10	Pycard, Casp4, P2rx7, Ccl3, Aim2, Ccr5, Ccr7, Gsdmd, Panx1, Casp1
RP24-318B2.1	ENSMUSG00000086709	antisense	GO:0050850~positive regulation of calcium-mediated signaling	4.28926e-05	10	Cd3e, Cd4, Ccl4, Ccl3, P2rx4, Syk, Cd8a, Zap70, Trem2, Ada
RP24-318B2.1	ENSMUSG00000086709	antisense	GO:0070269~pyroptosis	4.17713e-05	8	Naip6, Nlrc4, Casp4, Naip2, Aim2, Gsdmd, Naip5, Casp1
RP24-318B2.1	ENSMUSG00000086709	antisense	GO:0050715~positive regulation of cytokine secretion	0.000479273	11	P2rx7, Scamp5, Cd300d, Il10, Il1a, Tlr2, Clec4e, Syk, Panx1, Agt, Casp1
RP24-318B2.1	ENSMUSG00000086709	antisense	GO:0042110~T cell activation	0.000899165	11	Nlrc3, Cd4, Cd3d, Cd28, Vav1, Was, Card11, Cd48, Dock2, Cd8a, Ada
RP24-318B2.1	ENSMUSG00000086709	antisense	GO:0050766~positive regulation of phagocytosis	0.000942617	12	Cyba, Pycard, Bcr, Lman2, Fcgr1, Fcgr3, Slc11a1, Sirpa, Fcer1g, Pros1, Dock2, Ccr7
RP24-318B2.1	ENSMUSG00000086709	antisense	GO:0006935~chemotaxis	0.00130314	18	Nckap1l, Fgf10, Ccl4, Ptafr, Cxcl16, C3ar1, Pik3cd, Cmtm7, Rac2, Pik3cg, Ccl5, Cxcr3, Ccl3, Ccr5, C5ar2, Dock2, Ccr7, Xcl1
RP24-318B2.1	ENSMUSG00000086709	antisense	GO:0007229~integrin-mediated signaling pathway	0.00133804	16	Vav1, Fermt3, Itgb7, Itga4, Itgb2, Syk, Lat, Tyrobp, Itgam, Itgax, Tec, Fcer1g, Itga7, Bcar1, Adam8, Plek
RP24-318B2.1	ENSMUSG00000086709	antisense	GO:0050870~positive regulation of T cell activation	0.00195485	8	Cd3e, Pycard, Cd4, Ccdc88b, Card11, Lck, Coro1a, Ada
RP24-318B2.1	ENSMUSG00000086709	antisense	GO:0006911~phagocytosis, engulfment	0.00301377	8	Bin2, Aif1, Fcgr1, Fcgr3, Sirpa, Treml4, Fcer1g, Trem2
RP24-318B2.1	ENSMUSG00000086709	antisense	GO:0032729~positive regulation of interferon-gamma production	0.00292857	11	Cd3e, Pycard, Ticam2, Slc11a1, Lta, H2-M3, Runx1, Irf8, Havcr2, Sash3, Il27ra
RP24-318B2.1	ENSMUSG00000086709	antisense	GO:0042113~B cell activation	0.00432965	9	Blnk, Lat2, Prkcb, Lax1, Ms4a1, Pik3cd, Cd40, Cd79a, Skap2
RP24-318B2.1	ENSMUSG00000086709	antisense	GO:0045060~negative thymic T cell selection	0.00481196	7	Cd3e, Spn, Cd28, Ptprc, Dock2, Zap70, Ccr7
RP24-318B2.1	ENSMUSG00000086709	antisense	GO:0050830~defense response to Gram-positive bacterium	0.00825385	13	P2rx7, Card9, Lta, H2-T23, Tlr2, Lyz2, Gsdmd, Il27ra, Pglyrp2, Hck, Havcr2, Myo1f, Ncf1
RP24-318B2.1	ENSMUSG00000086709	antisense	GO:0032755~positive regulation of interleukin-6 production	0.010517	11	Cyba, Pycard, Tlr7, Ticam2, P2rx7, Card9, Fcer1g, Il1a, Ccr5, Tlr2, Rab7b
RP24-318B2.1	ENSMUSG00000086709	antisense	GO:0045579~positive regulation of B cell differentiation	0.0171687	7	Nckap1l, Prdm1, Il2rg, Syk, Zap70, Inpp5d, Ikzf1
RP24-318B2.1	ENSMUSG00000086709	antisense	GO:0032760~positive regulation of tumor necrosis factor production	0.0167065	12	Cyba, Pycard, Ccl4, Ptafr, Card9, Ccl3, H2-T23, Fcer1g, Ccr5, Tlr2, Sash3, Ccr7
RP24-318B2.1	ENSMUSG00000086709	antisense	GO:0050852~T cell receptor signaling pathway	0.0174909	11	Cd3e, Cd28, Lcp2, Fyb, Dennd1b, Ptpn22, Ptprc, Themis2, Zap70, Rftn1, Plcg2
RP24-318B2.1	ENSMUSG00000086709	antisense	GO:0045576~mast cell activation	0.0192639	6	Fcgr3, Lcp2, Fyb, Rhoh, Cd48, Fcer1g
RP24-318B2.1	ENSMUSG00000086709	antisense	GO:0031295~T cell costimulation	0.0191313	8	Cd3e, Spn, Cd28, Tnfrsf13c, Btla, Card11, Tnfsf13b, Cd5
RP24-318B2.1	ENSMUSG00000086709	antisense	GO:0032496~response to lipopolysaccharide	0.0194726	22	Fgf10, Bcr, P2rx7, Ptafr, Lta, Elane, Ptpn22, Tlr2, Cnp, Cd96, Cd40, Casp1, Nlrc3, Il10ra, Cd6, Slc11a1, Ncf2, Tnfrsf1b, Tnfrsf26, Ccr7, Cnr2, Plcg2
RP24-318B2.1	ENSMUSG00000086709	antisense	GO:0030217~T cell differentiation	0.0192852	10	Cd4, Cd3d, Vav1, Rhoh, Ptpn22, Lck, Ptprc, Tbx21, Il7r, Ikzf1
RP24-318B2.1	ENSMUSG00000086709	antisense	GO:0030593~neutrophil chemotaxis	0.0218813	11	Nckap1l, Lgals3, Itgam, Ccl4, Ccl5, Fcgr3, Vav1, Ccl3, Fcer1g, Syk, Itgb2
RP24-318B2.1	ENSMUSG00000086709	antisense	GO:0009617~response to bacterium	0.021454	9	Pycard, Sp110, P2rx7, Fcgr1, Slc11a1, Irf8, Tlr2, Casp1, Ncf1
RP24-318B2.1	ENSMUSG00000086709	antisense	GO:0019886~antigen processing and presentation of exogenous peptide antigen via MHC class II	0.0262716	6	H2-Oa, H2-Aa, Unc93b1, Fcer1g, H2-DMb1, H2-Eb1
RP24-318B2.1	ENSMUSG00000086709	antisense	GO:0030889~negative regulation of B cell proliferation	0.0264387	7	Prdm1, Cd300a, Btla, Il10, Tnfrsf13b, Inpp5d, Btk
RP24-318B2.1	ENSMUSG00000086709	antisense	GO:0007169~transmembrane receptor protein tyrosine kinase signaling pathway	0.0287885	14	Stap1, Lcp2, Ret, Syk, Zap70, Lat, Dok1, Hck, Csf1r, Matk, Tec, Lck, Btk, Yes1
RP24-318B2.1	ENSMUSG00000086709	antisense	GO:0050731~positive regulation of peptidyl-tyrosine phosphorylation	0.0318991	14	Cd3e, Fgf10, Cd4, Arrb2, Efna5, Tec, Sema4d, Hcls1, Ghr, Syk, Cd44, Agt, Trem2, Yes1
RP24-318B2.1	ENSMUSG00000086709	antisense	GO:0007159~leukocyte cell-cell adhesion	0.0458941	7	Itgam, Ccl5, Fermt3, Itga4, Ptprc, Syk, Itgb2
RP24-318B2.1	ENSMUSG00000086709	antisense	GO:0034113~heterotypic cell-cell adhesion	0.0512374	6	Itgax, Itgb7, Itga7, Itga4, Ptprc, Itgb2
RP24-318B2.1	ENSMUSG00000086709	antisense	GO:0019882~antigen processing and presentation	0.0514048	9	H2-Oa, H2-Aa, Ctss, Unc93b1, Rab8b, H2-DMb1, Psmb9, Psmb8, H2-Eb1
RP24-318B2.1	ENSMUSG00000086709	antisense	GO:0046641~positive regulation of alpha-beta T cell proliferation	0.0641863	5	Cd3e, Cd28, Ptprc, Syk, Zap70
RP24-318B2.1	ENSMUSG00000086709	antisense	GO:0035556~intracellular signal transduction	0.0635535	33	Bcr, Nfam1, Lcp2, Arhgef28, Mknk2, Syk, Ptpn6, Blnk, Dok1, Tec, Prkcb, Rassf5, Map4k1, Arhgap45, Plek, Oxsr1, Vav1, Gmip, Lat2, Rgs14, Inpp5d, Lat, Zap70, Plcl2, Adcy7, Stac2, Hmox1, Asb10, Rps6ka1, Neurl2, Lax1, Plcg2, Btk
RP24-318B2.1	ENSMUSG00000086709	antisense	GO:0032753~positive regulation of interleukin-4 production	0.0651507	6	Cd3e, Prg2, Cd28, H2-T23, Havcr2, Sash3
RP24-318B2.1	ENSMUSG00000086709	antisense	GO:0051928~positive regulation of calcium ion transport	0.0662876	7	Arrb2, Wfs1, Ccl4, Ccl5, Cracr2a, Ccl3, Camk2a
RP24-318B2.1	ENSMUSG00000086709	antisense	GO:0030183~B cell differentiation	0.0655649	9	Cebpg, Cd79b, Nfam1, Card11, Ptprc, Tpd52, Plcg2, Cd79a, Ikzf1
RP24-318B2.1	ENSMUSG00000086709	antisense	GO:0006909~phagocytosis	0.0660524	10	Unc13d, Hck, Elane, Vav1, Slc11a1, Myo1g, Irf8, Pld4, Itgb2, Coro1a
RP24-318B2.1	ENSMUSG00000086709	antisense	GO:0016045~detection of bacterium	0.0891794	5	Naip6, Nlrc4, Pglyrp2, Naip2, Naip5
RP24-318B2.1	ENSMUSG00000086709	antisense	GO:0051209~release of sequestered calcium ion into cytosol	0.0967841	7	P2rx7, Tpcn2, Lck, Ptprc, Xcl1, Plcg2, Fkbp1b
RP23-204P1.2	ENSMUSG00000086712	lincRNA	GO:0002376~immune system process	1.45354e-15	106	Tlr13, Tfe3, Eomes, Aim2, H2-DMb1, Tnfrsf13b, Syk, Naip5, Cd180, Arhgef2, Pik3cg, Cfp, Cd300d, Cd300lg, Serping1, Lrmp, Sh2d1b1, Clec5a, Lat2, Kcnn4, Lat, Zap70, C1qc, Cd300lb, Dcstamp, Dhx58, C3, Slamf7, Tlr1, Tlr7, Gpr183, Gsdmd, Anxa1, Cfd, Tec, Sit1, Lyn, Ly96, Ptk2b, Pstpip1, Pycard, Cd3e, Ticam2, Tlr4, Pik3cd, Adgre1, Irf5, Inpp5d, Cd40, Clec4d, Prdm1, Lgals3, Nlrc4, Casp4, Cd79b, Hck, Clec…
RP23-204P1.2	ENSMUSG00000086712	lincRNA	GO:0006954~inflammatory response	8.10907e-13	85	Tlr13, Ptafr, C5ar1, Kdm6b, Tgfb1, Aim2, Axl, Naip5, Prkcq, Stab1, Cd180, Dab2ip, Cyba, Pik3cg, Ccl5, Ccl3, Ccr5, Nfkbid, Pf4, Tpsb2, Aif1, P2rx7, Ccrl2, Il1a, Themis2, Tlr6, Zap70, Lat, Naip6, Naip2, Cybb, Ms4a2, Crlf2, Havcr2, C5ar2, Lipa, Ccl6, Ccr7, Cnr2, C3, Tlr1, Tlr7, Ccl4, Plp1, Tnf, Afap1l2, Gsdmd, Anxa1, Nrros, Cxcr6, Pla2g7, Slc11a1, Cxcr3, Lyn, Sdc1, Ly96, Pstpip1, Bmp6, Pycard, Tlr4,…
RP23-204P1.2	ENSMUSG00000086712	lincRNA	GO:0045087~innate immune response	1.13804e-08	80	Tlr13, Jak1, Aim2, Axl, Syk, Oas1a, Naip5, Cd180, Dab2ip, Arhgef2, Cyba, Masp1, Cfp, Cd84, Oasl1, Fbxo9, Serping1, Hmgb3, Sh2d1b1, Card9, Atg9a, Unc93b1, Clec5a, C1qb, Ang, Tlr6, Zap70, Tyrobp, C1qc, Naip6, Naip2, Tnfaip8l2, Cybb, Fcer1g, Havcr2, Dhx58, Slamf7, C3, Tlr1, Tlr7, C1qa, Fcgr1, Cd1d1, Fes, Trim32, Gsdmd, Anxa1, Nrros, Cfd, Sp110, Tec, Lyn, Ly96, Ly9, Yes1, Trem2, Pstpip1, Ptk2b, Pycar…
RP23-204P1.2	ENSMUSG00000086712	lincRNA	GO:0002250~adaptive immune response	1.1944e-08	38	Tfe3, Eomes, Gpr183, Tnfrsf17, Tnfrsf13b, Syk, Anxa1, Tnfrsf11a, Cd84, Cracr2a, Myo1g, Sit1, Tec, Prkcb, Lyn, Ly9, Ptk2b, Ctss, Cd4, Sh2d1b1, Lat2, Unc93b1, H2-T23, Pik3cd, Adgre1, Cd8a, Zap70, Lat, Clec4d, Prdm1, Cd79b, Clec4a2, Cd8b1, Pirb, Havcr2, Cd86, Slamf7, Btk
RP23-204P1.2	ENSMUSG00000086712	lincRNA	GO:0042102~positive regulation of T cell proliferation	2.5694e-06	25	Cd3e, Nckap1l, Spn, Cd4, Ccdc88b, Aif1, Cd1d1, Efnb1, Ptprc, Tnfsf13b, Tfrc, Anxa1, Sash3, Coro1a, Prkcq, Adk, Cd28, Cd6, Ccl5, Card11, Dnaja3, Havcr2, Cd80, Cd86, Ccr7
RP23-204P1.2	ENSMUSG00000086712	lincRNA	GO:0007166~cell surface receptor signaling pathway	6.50676e-06	45	Adgra3, Cd53, Fcgr1, Tspan15, Fcgr2b, Fgfrl1, Tnfrsf13b, Syk, Anxa1, Sema6a, Nup62, Fcgr3, Cxcr3, Erbb2, Pth1r, Adgrg1, Tspan9, Tspan12, Ptk2b, Cd3e, Cd3g, Spn, Vipr2, Cd4, Cd3d, Cd9, Celsr2, Cd22, Adgre1, Pik3cd, Smo, Tspan7, Cd8a, Col4a3, Cd79b, Ms4a2, Fzd3, Tspan2, Fcer1g, Gipr, Lck, Tnfrsf1b, Cd37, Mapkapk3, Agt
RP23-204P1.2	ENSMUSG00000086712	lincRNA	GO:0006935~chemotaxis	1.27167e-05	34	Ccl4, Ptafr, Ackr4, C5ar1, Ecscr, Cmtm3, Fes, Pla2g6, Cxcr6, Pik3cg, Ccl5, Cxcr3, Ccl3, Cmklr1, Lyn, Ccr5, Dock2, Pf4, Nckap1l, Fgf10, Ccl9, C3ar1, Cxcl16, Ccrl2, Pik3cd, Cmtm7, Rac2, Cxcl2, Cxcr4, Cklf, Pip5k1c, C5ar2, Ccl6, Ccr7
RP23-204P1.2	ENSMUSG00000086712	lincRNA	GO:0006955~immune response	2.23877e-05	51	Was, Lcp2, H2-DMb1, Tnfrsf11a, Cd28, Cma1, Ccl5, Oasl1, Ccl3, Ccr5, Colec12, Pf4, Enpp1, Ltb, Cd4, Il1a, P2ry14, Tnfsf13b, Lat, Zap70, Tlr6, Ms4a2, Tnfsf13, Ccl6, Oas1g, Ccr7, Tlr1, Tnfsf12, Tlr7, Ccl4, Fyb, Fcgr2b, Tnf, Tnfsfm13, Nrros, Blnk, Osm, Irf8, Bmp6, Ctss, Vav1, Ccl9, Mcpt4, Tlr2, Lst1, Cxcl2, Fth1, March1, Il10, Tnfrsf1b, Tnfrsf26
RP23-204P1.2	ENSMUSG00000086712	lincRNA	GO:0050853~B cell receptor signaling pathway	4.17296e-05	17	Nckap1l, Nfam1, Lat2, Ptprc, Syk, Zap70, Ptpn6, Klhl6, Cd79b, Tec, Prkcb, Vav3, Lyn, Bcar1, Lck, Rftn1, Plcg2
RP23-204P1.2	ENSMUSG00000086712	lincRNA	GO:0050766~positive regulation of phagocytosis	0.000243767	19	Pycard, Bcr, Fcgr1, Sirpa, Fcgr2b, Tnf, Cd47, Sirpb1a, Cyba, Ahsg, Camk1d, Slc11a1, Fcgr3, Fcer1g, Pros1, Mfge8, Dock2, Ccr7, C3
RP23-204P1.2	ENSMUSG00000086712	lincRNA	GO:0035556~intracellular signal transduction	0.00028392	76	Tgfbr1, Sdcbp, Ppp1r1a, Mlxipl, Lcp2, Dvl1, Jak1, Arhgef28, Syk, Ptpn6, Prkcq, Arhgef2, Tns2, Spsb2, Mknk1, Rassf5, Prkcb, Map4k1, Plcb3, Plek, Tns1, Gmip, Lat2, Prex1, Zap70, Chn1, Lat, Plcl2, Adcy7, Stac2, Nuak2, Asb10, Vav3, Wsb2, Plcg1, Rasa4, Nrbp2, Plcg2, Gna12, Bcr, Arhgef6, Nfam1, Stk39, Mknk2, Blnk, Dok1, Gna13, Tec, Ctgf, Rab40b, Prkcd, Lyn, Shc2, Akt2, Arhgap45, Asb4, Npr2, Adcy3, Oxsr…
RP23-204P1.2	ENSMUSG00000086712	lincRNA	GO:0016042~lipid catabolic process	0.00058765	26	Nceh1, Plin1, Lipg, Galc, Ddhd1, Napepld, Lipe, Pnpla8, Lpl, Pla2g6, Ddhd2, Adora1, Pla2g7, Plcb2, Ppt1, Pld3, Pla2g2d, Ces1d, Pla1a, Plcg1, Plcb3, Lipa, Pld4, Pnpla3, Daglb, Plcg2
RP23-204P1.2	ENSMUSG00000086712	lincRNA	GO:0007229~integrin-mediated signaling pathway	0.00136858	26	Adam17, Plp1, Vav1, Fermt3, Itgb7, Cd47, Itga4, Itga1, Itgb2, Syk, Fermt2, Lat, Tyrobp, Itgam, Itgad, Itgax, Ctgf, Tec, Fcer1g, Vav3, Itga7, Bcar1, Adam8, Ptk2b, Plek, Itga6
RP23-204P1.2	ENSMUSG00000086712	lincRNA	GO:0030593~neutrophil chemotaxis	0.00177054	20	Nckap1l, Spp1, Ccl4, Vav1, C5ar1, Ccl9, Itga1, Prex1, Itgb2, Syk, Lgals3, Itgam, Cxcl2, Ccl5, Fcgr3, Ccl3, Vav3, Fcer1g, Cklf, Ccl6
RP23-204P1.2	ENSMUSG00000086712	lincRNA	GO:0042742~defense response to bacterium	0.0018019	25	Fcgr1, Elane, Tnf, Syk, Stab1, Naip5, Stab2, Slc11a1, Prkcd, Irf8, Spn, Slamf8, Lyz2, Lyz1, Tlr6, Clec4d, Naip6, Nlrc4, Naip2, H2-M3, Anxa3, Fcer1g, Il10, Tlr1, Ncf1
RP23-204P1.2	ENSMUSG00000086712	lincRNA	GO:0051279~regulation of release of sequestered calcium ion into cytosol	0.00191932	10	Cyba, Prkce, Ms4a2, Prkd1, Diaph1, Lyn, Ubash3b, Coro1a, Ptpn6, Ptk2b
RP23-204P1.2	ENSMUSG00000086712	lincRNA	GO:0050718~positive regulation of interleukin-1 beta secretion	0.00457243	11	Pycard, Ifnar1, Casp4, P2rx7, Ccl3, Aim2, Ccr5, Ccr7, Gsdmd, Panx1, Casp1
RP23-204P1.2	ENSMUSG00000086712	lincRNA	GO:0050731~positive regulation of peptidyl-tyrosine phosphorylation	0.00680499	26	Tgfb1, Syk, Arhgef2, Osm, Cav2, Tec, Sema4d, Lyn, Ehd4, Cd44, Ptk2b, Yes1, Trem2, Cd3e, Fgf10, Tlr4, Cd4, Arrb2, Sh2d1b1, Hcls1, Ghr, Rasa1, Efna5, Cspg4, Cd80, Agt
RP23-204P1.2	ENSMUSG00000086712	lincRNA	GO:0050850~positive regulation of calcium-mediated signaling	0.00820941	11	Cd3e, Cd4, Ccl4, Ccl3, P2rx4, Syk, Cd8a, Zap70, Trem2, Ada, Cdh13
RP23-204P1.2	ENSMUSG00000086712	lincRNA	GO:0070269~pyroptosis	0.0161055	8	Naip6, Nlrc4, Casp4, Naip2, Aim2, Naip5, Gsdmd, Casp1
RP23-204P1.2	ENSMUSG00000086712	lincRNA	GO:0050776~regulation of immune response	0.0155739	14	Spn, Fcgr1, Cd1d1, Tnfsf13b, Syk, Cd40, Clec12a, Fcgr3, Sh2b2, Card11, Dennd1b, Fcer1g, Tnfsf13, Hcst
RP23-204P1.2	ENSMUSG00000086712	lincRNA	GO:0070542~response to fatty acid	0.0158004	10	Tlr4, Tbxas1, Ctgf, Gipr, Alad, Scd1, Tlr2, Pon1, Cat, Ucp2
RP23-204P1.2	ENSMUSG00000086712	lincRNA	GO:0050870~positive regulation of T cell activation	0.0158004	10	Cd3e, Pycard, Cd4, Ccdc88b, Card11, Cd47, Lck, Prkcq, Coro1a, Ada
RP23-204P1.2	ENSMUSG00000086712	lincRNA	GO:0006909~phagocytosis	0.0189837	18	Coro1c, Unc13d, Vav1, Elane, Elmo3, Axl, Itgb2, Anxa1, Coro1a, Hck, Slc11a1, Myo1g, Anxa3, Irf8, Pip5k1c, Cdc42se1, Pld4, Cdc42se2
RP23-204P1.2	ENSMUSG00000086712	lincRNA	GO:0009617~response to bacterium	0.0208684	14	Pycard, Tlr4, Sp110, P2rx7, Fcgr1, Slc11a1, Fcgr2b, Cd47, Wasl, Irf8, Tlr2, Cav1, Ncf1, Casp1
RP23-204P1.2	ENSMUSG00000086712	lincRNA	GO:0002224~toll-like receptor signaling pathway	0.0262592	10	Tlr4, Tlr7, Unc93b1, Tlr8, Tlr2, Cd86, Tlr6, Cd180, Mapkapk3, Tlr1
RP23-204P1.2	ENSMUSG00000086712	lincRNA	GO:0006911~phagocytosis, engulfment	0.0262592	10	Bin2, Aif1, Fcgr1, Fcgr3, Fcgr2b, Sirpa, Treml4, Fcer1g, Mfge8, Trem2
RP23-204P1.2	ENSMUSG00000086712	lincRNA	GO:0045576~mast cell activation	0.0309398	8	Tlr4, Fcgr3, Lcp2, Fyb, Fcgr2b, Rhoh, Cd48, Fcer1g
RP23-204P1.2	ENSMUSG00000086712	lincRNA	GO:0042493~response to drug	0.0347667	57	Srr, Por, Tgfb1, Mat2a, Ret, Mmp2, Htr2b, Cyba, Tgfbr2, Ccl3, Prkcb, Adam17, Npc1, P2rx7, Card9, Maob, Cat, mt-Cytb, Casp1, Rasa1, Top1, Cybb, Fzd3, Vav3, Abcd3, Aqp1, Gna12, Timp2, Tgif1, Fech, Cdkn2a, Acsl1, Ptn, Atp1a3, Drd, Anxa1, Car9, Cpt1a, Rps6kb1, Lyn, Apobec1, Ptk2b, Ada, Nckap1l, Dnmt3a, Lpl, Cyp2e1, Fos, Aacs, Srp72, Alad, Il10, Lck, Cd86, Xpc, Plin2, Bche
RP23-204P1.2	ENSMUSG00000086712	lincRNA	GO:0050715~positive regulation of cytokine secretion	0.0372582	13	Htr2b, P2rx7, Tnf, Clec5a, Cd300d, Scamp5, Il10, Il1a, Tlr2, Syk, Panx1, Agt, Casp1
RP23-204P1.2	ENSMUSG00000086712	lincRNA	GO:0007015~actin filament organization	0.0385303	21	Was, Sirpa, Diaph1, Emp2, Ctnna1, Actr2, Tmsb4x, Rac2, Coro1a, Arhgef2, Rufy3, Cfl2, Actr3, Lmod1, Casp4, Whamm, Wasl, Bcar1, Myo1b, Ptk2b, Arhgap6
RP23-204P1.2	ENSMUSG00000086712	lincRNA	GO:0030217~T cell differentiation	0.0465443	15	Cd4, Cd3d, Vav1, Ptpn22, Tgfb1, Ptprc, Prex1, Bcl2a1d, Il7r, Ikzf1, Jag2, Wwp1, Runx2, Rhoh, Lck
RP23-204P1.2	ENSMUSG00000086712	lincRNA	GO:0050830~defense response to Gram-positive bacterium	0.0621217	19	Adam17, P2rx7, Card9, C5ar1, Hist2h2be, Tnf, H2-T23, Scd1, Ang, Tlr2, Lyz2, Lyz1, Gsdmd, Il27ra, Hck, Drosha, Havcr2, Myo1f, Ncf1
RP23-204P1.2	ENSMUSG00000086712	lincRNA	GO:0008360~regulation of cell shape	0.061186	32	Plekho1, Fblim1, Ptn, Plxnb2, Fes, Anxa1, Gas7, Taok2, Gna13, Fgd4, hexb, Ccl3, Sema4d, Arap1, Itga7, Cdc42se2, Ptk2b, Limd1, Diaph1, Sh3kbp1, Wipf1, Coro1a, Fermt2, Lst1, Arhgap15, Cyfip1, Hck, Csf1r, Wdr1, Dmtn, Cdc42se1, Gna12
RP23-204P1.2	ENSMUSG00000086712	lincRNA	GO:0042110~T cell activation	0.0663253	13	Cd4, Cd3d, Was, Vav1, Tgfb1, Cd8a, Ifnar1, Nlrc3, Cd28, Card11, Cd48, Dock2, Ada
RP23-204P1.2	ENSMUSG00000086712	lincRNA	GO:0007169~transmembrane receptor protein tyrosine kinase signaling pathway	0.0683526	23	Stap1, Lcp2, Jak1, Tom1l1, Ret, Syk, Zap70, Lat, Dok2, Hck, Dok1, Dok4, Csf1r, Matk, Tec, Erbb2, Shc2, Lyn, Lck, Cspg4, Ddr1, Yes1, Btk
RP23-204P1.2	ENSMUSG00000086712	lincRNA	GO:0032496~response to lipopolysaccharide	0.0720853	38	Bcr, Pck1, Ptafr, Srr, Elane, C5ar1, Tnf, Ptpn22, Cnp, Nlrc3, Tnfrsf11a, Cd6, Rps6kb1, Il10ra, Slc11a1, Mta1, Ly96, Pf4, Adam17, Tlr4, Fgf10, P2rx7, Maob, Fmo1, Tlr2, Cd40, Casp1, Ifnar1, Cxcl2, Fos, Ncf2, Alad, Tnfrsf1b, Tnfrsf26, Cnr2, Ccr7, Mapkapk3, Plcg2
RP23-204P1.2	ENSMUSG00000086712	lincRNA	GO:0032729~positive regulation of interferon-gamma production	0.0790628	14	Pycard, Cd3e, Ticam2, Tlr4, Tnf, Sash3, Il27ra, Ifnar1, H2-M3, Slc11a1, Runx1, Irf8, Havcr2, Ulbp1
RP23-204P1.2	ENSMUSG00000086712	lincRNA	GO:0051044~positive regulation of membrane protein ectodomain proteolysis	0.0864976	8	Snx9, Tnf, Gpld1, Adam8, Tnfrsf1b, Rgma, Pacsin3, Apoe
Plxna4os1	ENSMUSG00000086763	antisense	GO:0002376~immune system process	1.44499e-09	76	Tlr13, Dbnl, Otulin, H2-DMb1, Syk, Cd180, Dab2ip, Mavs, Masp1, Irak1, Pik3cg, Cfp, Cd84, Myo1g, Cnpy3, Oasl1, Cd300d, Prkcb, Cd300lg, Serping1, Lrmp, Sh2d1b1, Card9, Lat2, Unc93b1, Clec5a, C1qb, Themis2, Kcnn4, Tlr6, Lat, C1qc, Cd300lb, Naip2, Dcstamp, Cd300a, Tnfaip8l2, Havcr2, Pirb, Dhx58, Slamf7, Tlr1, Tlr7, C1qa, Fcgr1, Gpr183, Gsdmd, Anxa1, Nrros, Cfd, Cd300ld, Ly96, Tfeb, Ly9, Pstpip1, Pyca…
Plxna4os1	ENSMUSG00000086763	antisense	GO:0006954~inflammatory response	6.15121e-08	61	Tlr13, Ptafr, C5ar1, Kdm6b, Tgfb1, Cd180, Dab2ip, Cyba, Pik3cg, Ccl5, Nfkbid, Pf4, Aif1, P2rx7, Ccrl2, Il1a, Themis2, Tlr6, Lat, Naip2, Cybb, Crlf2, Havcr2, Cd163, C5ar2, Lipa, Ccl6, Ccr7, Cnr2, Tlr1, Sema7a, Tlr7, Tnf, Afap1l2, Gsdmd, Nrros, Anxa1, Pla2g7, Slc11a1, Cxcr3, Ly96, Sdc1, Pstpip1, Bmp6, Pycard, Ticam2, Ly86, Hyal1, Ccl9, C3ar1, Tlr2, Nlrc4, Casp4, Hck, Csf1r, Chst1, Tspan2, Adam8, Tn…
Plxna4os1	ENSMUSG00000086763	antisense	GO:0045087~innate immune response	1.0491e-07	63	Tlr13, Otulin, Oas1a, Syk, Cd180, Dab2ip, Mavs, Irak1, Masp1, Cyba, Cfp, Cd84, Cnpy3, Oasl1, Serping1, Sh2d1b1, Card9, Atg9a, Unc93b1, Clec5a, C1qb, Ang, Tlr6, C1qc, Tyrobp, Naip2, Tnfaip8l2, Cybb, Fcer1g, Havcr2, Dhx58, Slamf7, Tlr1, Tlr7, C1qa, Fcgr1, Fes, Trim32, Gsdmd, Nrros, Anxa1, Cfd, Ly96, Ly9, Yes1, Trem2, Pstpip1, Pycard, Ticam2, Ly86, Irf5, Tlr2, Clec4d, Nlrc4, Lgals3, Casp4, Hck, Clec…
Plxna4os1	ENSMUSG00000086763	antisense	GO:0002250~adaptive immune response	0.00952142	23	Ctss, Sh2d1b1, Dbnl, Unc93b1, Lat2, H2-T23, Adgre1, Gpr183, Syk, Anxa1, Lat, Clec4d, Clec4a2, Cd84, Myo1g, Prkcb, Havcr2, Pirb, Tfeb, Ly9, Csk, Btk, Slamf7
Plxna4os1	ENSMUSG00000086763	antisense	GO:0006955~immune response	0.0229964	35	Tlr7, Fyb, Lcp2, Was, Tnf, H2-DMb1, Nrros, Blnk, Cma1, Cd28, Ccl5, Oasl1, Irf8, Colec12, Pf4, Enpp1, Bmp6, Ctss, Vav1, Ccl9, Il1a, Tnfsf13b, P2ry14, Tlr2, Tlr6, Lat, Lst1, H2-D1, Fth1, Tnfrsf1b, Ccl6, Tnfrsf26, Ccr7, Tlr1, Tnfsf12
Plxna4os1	ENSMUSG00000086763	antisense	GO:0001525~angiogenesis	0.0476486	40	Aggf1, Mmrn2, Efnb2, Sox17, Unc5b, Otulin, Syk, Ptprb, Dab2ip, Mmp2, Pik3cg, Gna13, Cxcr3, Hs6st1, Tnfaip2, Adgrg1, Flt1, Tie1, Notch1, Robo4, Pecam1, Nos3, Mmp14, Hoxa7, Ang, Esm1, Epas1, Emcn, Hmox1, Kdr, Anpep, Gja5, Sat1, Arhgap22, Adam8, Pde3b, Mfge8, Hey1, Mmp19, Tnfsf12
Plxna4os1	ENSMUSG00000086763	antisense	GO:0006935~chemotaxis	0.0516135	22	Nckap1l, Ptafr, C5ar1, Ccl9, Cxcl16, Ccrl2, C3ar1, Cmtm7, Cmtm3, Fes, Rac2, Pik3cg, Ccl5, Cxcr4, Cxcr3, Cmklr1, Flt1, C5ar2, Ccl6, Dock2, Ccr7, Pf4
Plxna4os1	ENSMUSG00000086763	antisense	GO:0015991~ATP hydrolysis coupled proton transport	0.065136	11	Atp6v0d2, Atp6ap1, Atp6v1c1, Atp6v0a1, Atp6v1a, Atp1a3, Atp6v1b2, Atp6v0b, Tcirg1, Atp6v1f, Atp1a2
Plxna4os1	ENSMUSG00000086763	antisense	GO:0050766~positive regulation of phagocytosis	0.0769448	13	Pycard, Bcr, Fcgr1, Sirpa, Tnf, Cyba, Fcgr3, Slc11a1, Fcer1g, Pros1, Mfge8, Dock2, Ccr7
Plxna4os1	ENSMUSG00000086763	antisense	GO:0035556~intracellular signal transduction	0.0924975	52	Mcf2l, Mark2, Sdcbp, Mlxipl, Lcp2, Dvl1, Syk, Ptpn6, Gnb2l1, Spsb2, Adcy6, Prkcb, Snrk, Plcb3, Plek, Twf2, Ccdc68, Tns1, Gmip, Lat2, Lat, Plcl2, Stac2, Nuak2, Wsb2, Plcg1, Nrbp2, Gna12, Plcg2, Bcr, Nfam1, Blnk, Dok1, Gna13, Shc2, Akt2, Arhgap45, Npr2, Adcy3, Gpr182, Nlk, Cdc42bpg, Vav1, Rgs14, Dgkd, Hmox1, Prkce, Rps6ka1, Neurl2, Csk, Unc13b, Btk
Plxna4os1	ENSMUSG00000086763	antisense	GO:0045576~mast cell activation	0.0885516	7	Fcgr3, Lcp2, Fyb, Rhoh, Cd48, Fcer1g, Ndrg1
Plxna4os1	ENSMUSG00000086763	antisense	GO:0050830~defense response to Gram-positive bacterium	0.0973586	16	P2rx7, Card9, C5ar1, Tnf, Tnfaip8, Scd1, H2-T23, Ang, Tlr2, Lyz2, Gsdmd, Hck, Havcr2, Seh1l, Myo1f, Ncf1
AC113055.2	ENSMUSG00000086769	antisense	GO:0006954~inflammatory response	8.31581e-07	61	Tlr13, Ptafr, C5ar1, Kdm6b, Aim2, Tgfb1, Cd180, Dab2ip, Cyba, Pik3cg, Ccl5, Ccr5, Pf4, Aif1, Ccrl2, Themis2, Tlr6, Lat, Naip6, Naip2, Cybb, Crlf2, Havcr2, C5ar2, Lipa, Ccl6, Cnr2, Tlr1, Sema7a, Tlr7, Ccl4, Nrros, Anxa1, Pla2g7, Slc11a1, Cxcr3, Lyn, Ly96, Pstpip1, Pycard, Tlr4, Spp1, Ticam2, Ly86, Ccl9, C3ar1, Tlr2, Cd5l, Cd40, Nlrc4, Camk1d, Hck, Cxcl2, Csf1r, Chst1, Tspan2, Adam8, Cspg4, Tnfrsf1…
AC113055.2	ENSMUSG00000086769	antisense	GO:0002376~immune system process	3.94483e-06	70	Tlr13, Aim2, H2-DMb1, Tnfrsf13b, Syk, Cd180, Dab2ip, Mavs, Masp1, Pik3cg, Cfp, Cd84, Myo1g, Cd300d, Prkcb, Cd300lg, Serping1, Lrmp, Sh2d1b1, Card9, Prkd2, Unc93b1, Clec5a, Lat2, C1qb, Themis2, Tlr6, Lat, C1qc, Cd300lb, Naip6, Naip2, Tnfaip8l2, Cd300a, Pirb, Havcr2, Slamf7, Tlr1, Tlr7, C1qa, Fcgr1, Gpr183, Nrros, Anxa1, Cfd, Cd300ld, Tec, Jak3, Lyn, Ly96, Ly9, Pstpip1, Pycard, Tlr4, Ticam2, Ly86, …
AC113055.2	ENSMUSG00000086769	antisense	GO:0045087~innate immune response	0.000232818	57	Tlr13, Jak1, Aim2, Syk, Cd180, Dab2ip, Mavs, Masp1, Cyba, Cfp, Cd84, Serping1, Sh2d1b1, Card9, Unc93b1, Clec5a, C1qb, Ang, Tlr6, C1qc, Tyrobp, Naip6, Naip2, Tnfaip8l2, Cybb, Fcer1g, Havcr2, Slamf7, Tlr1, Tlr7, C1qa, Fcgr1, Trim32, Nrros, Anxa1, Cfd, Tec, Jak3, Lyn, Ly96, Ly9, Trem2, Pstpip1, Yes1, Pycard, Tlr4, Ticam2, Ly86, Irf5, Tlr2, Nlrc4, Lgals3, Hck, Clec4a2, Csf1r, Matk, Btk
AC113055.2	ENSMUSG00000086769	antisense	GO:0002250~adaptive immune response	0.00228487	25	Ctss, Sh2d1b1, Prkd2, Unc93b1, Lat2, Adgre1, Gpr183, Tnfrsf13b, Syk, Anxa1, Lat, Tnfrsf11a, Clec4a2, Cd84, Myo1g, Tec, Prkcb, Jak3, Havcr2, Lyn, Pirb, Cd86, Ly9, Btk, Slamf7
AC113055.2	ENSMUSG00000086769	antisense	GO:0006935~chemotaxis	0.00595367	25	Nckap1l, Ccl4, Ptafr, C5ar1, Ccl9, Cxcl16, Ccrl2, C3ar1, Cmtm7, Ecscr, Cmtm3, Rac2, S1pr1, Lsp1, Pik3cg, Cxcl2, Ccl5, Cxcr3, Flt1, Lyn, Ccr5, C5ar2, Ccl6, Dock2, Pf4
AC113055.2	ENSMUSG00000086769	antisense	GO:0007169~transmembrane receptor protein tyrosine kinase signaling pathway	0.00538604	23	Stap1, Lcp2, Jak1, Tom1l1, Ret, Syk, Lat, Dok2, Flt4, Hck, Dok1, Csf1r, Ephb4, Matk, Kdr, Tec, Jak3, Shc2, Flt1, Lyn, Cspg4, Btk, Yes1
AC113055.2	ENSMUSG00000086769	antisense	GO:0050853~B cell receptor signaling pathway	0.00551716	13	Nckap1l, Nfam1, Lat2, Ptprc, Syk, Ptpn6, Tec, Vav3, Prkcb, Lyn, Bcar1, Rftn1, Plcg2
AC113055.2	ENSMUSG00000086769	antisense	GO:0035556~intracellular signal transduction	0.00596542	59	Mcf2l, Mark2, Sdcbp, Mlxipl, Lcp2, Dvl1, Jak1, Arhgef28, Sh2b1, Syk, Ptpn6, Adcy4, Tns2, Prkcb, Plcb3, Plek, Twf2, Prkd2, Lat2, Pkn3, Lat, Chn1, Plcl2, Adcy7, Stac2, Vav3, Plcg1, Nrbp2, Gna12, Plcg2, Bcr, Nfam1, Mknk2, Blnk, Dok1, Gna13, Ctgf, Tec, Jak3, Shc2, Lyn, Akt2, Arhgap45, Asb4, Npr2, Adcy3, Gpr182, Cdc42bpg, Vav1, Dgkd, Prkcg, Dclk1, Prkce, Hmox1, Sh2b2, Asb13, Cspg4, Nrg4, Btk
AC113055.2	ENSMUSG00000086769	antisense	GO:0070374~positive regulation of ERK1 and ERK2 cascade	0.0112821	33	Sema7a, Gpnmb, Ccl4, Rap1b, C5ar1, Tgfb1, Gpr183, Thpo, Htr2b, Flt4, Vegfa, Atp6ap1, Nox4, Ccl5, Rapgef1, Ctgf, Ntsr2, Glipr2, Fgfr3, Cd44, Trem2, Pycard, Tlr4, Arrb2, Ccl9, Prkd2, Tlr2, Npnt, Csf1r, Kdr, Havcr2, C5ar2, Ccl6
AC113055.2	ENSMUSG00000086769	antisense	GO:0030593~neutrophil chemotaxis	0.0205908	16	Nckap1l, Spp1, Ccl4, Vav1, C5ar1, Ccl9, Itgb2, Syk, Lgals3, Itgam, Cxcl2, Ccl5, Fcgr3, Vav3, Fcer1g, Ccl6
AC113055.2	ENSMUSG00000086769	antisense	GO:0001525~angiogenesis	0.024227	42	Aggf1, Mmrn2, Rasip1, Sox17, Unc5b, Ecscr, Syk, Dab2ip, Mmp2, Flt4, Pik3cg, Vegfa, Plau, Gna13, Ephb4, Cxcr3, Ctgf, Adgrg1, Flt1, Tie1, Robo4, Pecam1, Nos3, Prkd2, Hoxa7, Ang, S1pr1, Epas1, Emcn, Hmox1, Kdr, Anpep, Sat1, Eng, Vav3, Arhgap22, Adam8, Mfge8, Pde3b, Cspg4, Egfl7, Tnfsf12
AC113055.2	ENSMUSG00000086769	antisense	GO:0050776~regulation of immune response	0.0414801	12	Fcgr1, Fcgr3, Sh2b2, Dennd1b, Card11, Sppl2a, Fcer1g, Hcst, Tnfsf13b, Syk, Clec12a, Cd40
AC113055.2	ENSMUSG00000086769	antisense	GO:0043547~positive regulation of GTPase activity	0.0409001	28	Ccl4, Sh3bgrl3, Snx9, Rgs4, Ccl5, Rapgef1, Sema4d, Arap1, Tsc2, Snx18, Rgp1, Wnt11, Vav1, Rgs10, Ccl9, F11r, Pkp4, Cd40, S1pr1, Rasa1, Rapgef6, Dennd1b, Agrn, Rgs1, Ccl6, Rgma, Arhgap27, Iqsec1
AC113055.2	ENSMUSG00000086769	antisense	GO:0006909~phagocytosis	0.0611976	15	Coro1c, Unc13d, Pecam1, Vav1, Elane, Itgb2, Coro1a, Syt7, Anxa1, Hck, Myo1g, Slc11a1, Anxa3, Irf8, Pld4
AC113055.2	ENSMUSG00000086769	antisense	GO:0007229~integrin-mediated signaling pathway	0.0763402	19	Sema7a, Vav1, Itgb4, Fermt3, Itga4, Lama5, Itgb2, Syk, Lat, Tyrobp, Itgam, Itgax, Ctgf, Tec, Vav3, Fcer1g, Bcar1, Adam8, Plek
AC113055.2	ENSMUSG00000086769	antisense	GO:0050731~positive regulation of peptidyl-tyrosine phosphorylation	0.0862766	20	Tlr4, Arrb2, Sh2d1b1, Hcls1, Tgfb1, Syk, Rasa1, Vegfa, Sema4d, Efna5, Tec, Lyn, Fgfr3, Agrn, Cspg4, Ehd4, Cd44, Yes1, Trem2, Agt
AC113055.2	ENSMUSG00000086769	antisense	GO:0045576~mast cell activation	0.0828602	7	Tlr4, Fcgr3, Lcp2, Fyb, Rhoh, Cd48, Fcer1g
AC113055.2	ENSMUSG00000086769	antisense	GO:0042102~positive regulation of T cell proliferation	0.0791806	15	Nckap1l, Aif1, Efnb1, Ptprc, Tnfsf13b, Tfrc, Anxa1, Sash3, Coro1a, Ccl5, Dnaja3, Card11, Jak3, Havcr2, Cd86
AC163434.5	ENSMUSG00000086844	processed_transcript	GO:0003341~cilium movement	1.055e-05	12	Dnali1, Dnah10, Dnaic1, Ccdc114, Rsph4a, Celsr2, Ccdc151, Dnah6, Dnah5, Ccdc40, Cfap73, Cfap221
AC163434.5	ENSMUSG00000086844	processed_transcript	GO:0060271~cilium morphogenesis	0.00176214	21	Iqub, Cep126, Fbf1, Celsr2, Lama5, Ttll3, Traf3ip1, Ttc21a, Foxj1, Spag16, Rab17, Unc119b, Ift88, Cep89, Cep131, Dnah5, Dzip1l, Rabl2, Nme5, Tmem231, Cfap221
AC163434.5	ENSMUSG00000086844	processed_transcript	GO:0042384~cilium assembly	0.00670725	17	Cep126, Fbf1, Celsr2, Lama5, Traf3ip1, Ttll3, Foxj1, Spag16, Rab17, Ift88, Exoc5, Cep89, Dnah5, Dzip1l, Rabl2, Nme5, Tmem231
AC163434.5	ENSMUSG00000086844	processed_transcript	GO:0030030~cell projection organization	0.00530101	19	Iqub, Crocc, Fbf1, Ccdc151, Traf3ip1, Spag6, Foxj1, Dcdc2a, Spag16, Unc119b, Ift88, Tchp, Cep89, Cep131, Ccdc13, Catip, Tmem231, Ak7, Cfap221
AC163434.5	ENSMUSG00000086844	processed_transcript	GO:0007156~homophilic cell adhesion via plasma membrane adhesion molecules	0.0282705	12	Ptprf, Cdh1, Celsr1, Cdhr3, Dsg2, Cdhr4, Clstn1, Cdhr5, Cdhr2, Celsr2, RP23-440B15.1, Cdh16
AC157553.6	ENSMUSG00000086868	antisense	GO:0006954~inflammatory response	1.16698e-09	47	Tlr13, Tlr7, Ptafr, C5ar1, Axl, Cxcr6, Cyba, Pik3cg, Pla2g7, Ccl5, Slc11a1, Cxcr3, Ccl3, Ccr5, Pf4, Tpsb2, Ticam2, Ly86, P2rx7, Ccl9, Ccrl2, C3ar1, Il1a, Tlr2, Lat, Zap70, Nlrc4, Naip2, Casp4, Camk1d, Hck, Cxcl2, Cybb, Ms4a2, Tspan2, Cxcl13, Il10, Havcr2, Adam8, C5ar2, Tnfrsf1b, Ccl6, Lipa, Ccr7, C3, Tlr1, Ncf1
AC157553.6	ENSMUSG00000086868	antisense	GO:0006955~immune response	5.91738e-10	38	Tlr7, Vtn, Fyb, Lcp2, Blnk, Osm, Cma1, Ccl5, Oasl1, Ccl3, Irf8, Ccr5, Pf4, Enpp1, Ltb, Ctss, Vav1, Ccl9, Tnfsf14, Il1a, Mcpt4, Tnfsf13b, P2ry14, Tlr2, Clec4e, Lat, Zap70, Tnfaip1, Lst1, Cxcl2, Ms4a2, Il10, Cxcl13, Tnfsf13, Tnfrsf1b, Ccl6, Ccr7, Tlr1
AC157553.6	ENSMUSG00000086868	antisense	GO:0002376~immune system process	1.82682e-09	53	Tlr13, Axl, Tnfrsf17, Syk, Masp1, Pik3cg, Cfp, Cd84, Oasl1, Prkcb, Cd300d, Serping1, Hmgb3, Unc93b1, Lat2, C1qb, Lat, Zap70, C1qc, Cd300lb, Naip2, Tnfaip8l2, Fcna, Cd300a, Pirb, Havcr2, Tnfsf13, C3, Slamf7, Tlr1, Tlr7, C1qa, Fcgr1, Cfd, Cd300ld, Tec, Ly9, Ptk2b, Cd3e, Ticam2, Ly86, H2-T23, Adgre1, Tlr2, Cd8a, Clec4e, Clec4d, Lst1, Nlrc4, Lgals3, Casp4, Hck, Btk
AC157553.6	ENSMUSG00000086868	antisense	GO:0045087~innate immune response	3.9609e-09	47	Tlr13, Tlr7, C1qa, Fcgr1, Jak1, Axl, Syk, Trim32, Masp1, Cyba, Cfd, Cfp, Cd84, Oasl1, Tec, Ly9, Ptk2b, Trem2, Yes1, Serping1, Ticam2, Hmgb3, Ly86, Unc93b1, Ang, C1qb, Tlr2, Clec4e, Zap70, Clec4d, Tyrobp, C1qc, Nlrc4, Lgals3, Naip2, Casp4, Hck, Tnfaip8l2, Fcna, Cybb, Fcer1g, Havcr2, Jchain, Slamf7, Btk, C3, Tlr1
AC157553.6	ENSMUSG00000086868	antisense	GO:0007166~cell surface receptor signaling pathway	2.34248e-06	28	Cd53, Fcgr1, Tspan15, Fcer1a, Syk, Tspan13, Sema6a, Fcgr3, Cxcr3, Pth1r, Tspan9, Tspan12, Ptk2b, Cd3e, Cd3g, Cd3d, Cd9, Adgre1, Cd22, Tspan7, Cd8a, Tspan2, Ms4a2, Gipr, Fcer1g, Cxcl13, Tnfrsf1b, Cd37
AC157553.6	ENSMUSG00000086868	antisense	GO:0006935~chemotaxis	5.18223e-06	22	Nckap1l, Ptafr, C5ar1, Ccl9, Cxcl16, Ccrl2, C3ar1, Rac2, Cxcr6, Pik3cg, Cxcl2, Ccl5, Cxcr3, Ccl3, Cklf, Cxcl13, Ccr5, C5ar2, Ccl6, Dock2, Ccr7, Pf4
AC157553.6	ENSMUSG00000086868	antisense	GO:0002250~adaptive immune response	8.43471e-06	21	Ctss, Unc93b1, Lat2, H2-T23, Adgre1, Tnfrsf17, Syk, Cd8a, Zap70, Lat, Clec4d, Cd84, Tec, Prkcb, Pirb, Havcr2, Jchain, Ly9, Ptk2b, Btk, Slamf7
AC157553.6	ENSMUSG00000086868	antisense	GO:0030593~neutrophil chemotaxis	5.62886e-05	15	Nckap1l, C5ar1, Vav1, Ccl9, Itgb2, Syk, Csf3r, Lgals3, Cxcl2, Ccl5, Fcgr3, Ccl3, Cklf, Fcer1g, Ccl6
AC157553.6	ENSMUSG00000086868	antisense	GO:0050850~positive regulation of calcium-mediated signaling	0.000622197	9	Cd3e, Fcer1a, Ccl3, P2rx4, Syk, Cd8a, Zap70, Trem2, Cdh13
AC157553.6	ENSMUSG00000086868	antisense	GO:0050715~positive regulation of cytokine secretion	0.00437241	10	Htr2b, P2rx7, Cd300d, Il10, Il1a, Tlr2, Clec4e, Syk, Panx1, Casp1
AC157553.6	ENSMUSG00000086868	antisense	GO:0042742~defense response to bacterium	0.00430801	15	Fcgr1, Lyz2, Clec4e, Slamf8, Syk, Clec4d, Nlrc4, Naip2, Slc11a1, Irf8, Fcer1g, Cxcl13, Il10, Tlr1, Ncf1
AC157553.6	ENSMUSG00000086868	antisense	GO:0007229~integrin-mediated signaling pathway	0.0067011	15	Vav1, Fermt3, Itgb7, Syk, Itgb2, Lat, Tyrobp, Itgax, Itgad, Tec, Fcer1g, Bcar1, Adam8, Ptk2b, Plek
AC157553.6	ENSMUSG00000086868	antisense	GO:0050853~B cell receptor signaling pathway	0.0198025	9	Nckap1l, Lat2, Tec, Prkcb, Bcar1, Ptprc, Syk, Zap70, Ptpn6
AC157553.6	ENSMUSG00000086868	antisense	GO:0001525~angiogenesis	0.0225123	27	Col4a1, Mmrn2, Rasip1, Col4a2, Syk, Meox2, Pik3cg, Plau, Ephb4, Tnfaip2, Cxcr3, Tspan12, Tie1, Ptk2b, Hspg2, Robo4, Nos3, Mmp14, Hoxa7, Ang, Emcn, Anpep, Sat1, Arhgap22, Adam8, Mmp19, Egfl7
AC157553.6	ENSMUSG00000086868	antisense	GO:0050776~regulation of immune response	0.0298209	9	Fcgr1, Fcgr3, Card11, Fcer1g, Tnfsf13, Hcst, Tnfsf13b, Syk, Clec12a
AC157553.6	ENSMUSG00000086868	antisense	GO:0045576~mast cell activation	0.0288957	6	Fcgr3, Lcp2, Fyb, Cd48, Fcer1g, Mrgprx2
AC157553.6	ENSMUSG00000086868	antisense	GO:0050766~positive regulation of phagocytosis	0.0288879	10	Cyba, Camk1d, Fcgr1, Fcgr3, Slc11a1, Sirpa, Fcer1g, Dock2, Ccr7, C3
AC157553.6	ENSMUSG00000086868	antisense	GO:0050718~positive regulation of interleukin-1 beta secretion	0.0305464	7	Casp4, P2rx7, Ccl3, Ccr5, Ccr7, Panx1, Casp1
AC157553.6	ENSMUSG00000086868	antisense	GO:0007169~transmembrane receptor protein tyrosine kinase signaling pathway	0.0434383	14	Stap1, Lcp2, Jak1, Ret, Syk, Zap70, Lat, Dok4, Hck, Ephb4, Tec, Shc2, Btk, Yes1
AC157553.6	ENSMUSG00000086868	antisense	GO:0019722~calcium-mediated signaling	0.047195	9	Htr2b, Tpcn2, Cxcr3, Lat2, Ccl3, Ccr5, Kiss1r, Rcan2, Lat
AC157553.6	ENSMUSG00000086868	antisense	GO:0045766~positive regulation of angiogenesis	0.0540726	16	C5ar1, C3ar1, Nos3, Il1a, Itgb2, Lgals3, Cma1, Ccl5, Cxcr3, Cybb, Runx1, Notch4, Prkcb, Aqp1, Ptk2b, C3
AC157553.6	ENSMUSG00000086868	antisense	GO:0048247~lymphocyte chemotaxis	0.0681097	7	Ccl5, Ccl9, Cxcl16, Ccl3, Cklf, Adam8, Ccl6
AC157553.6	ENSMUSG00000086868	antisense	GO:0090023~positive regulation of neutrophil chemotaxis	0.0834292	7	Nckap1l, Camk1d, Cxcl2, C5ar1, C3ar1, Ccr7, Rac2
AC157553.6	ENSMUSG00000086868	antisense	GO:0046641~positive regulation of alpha-beta T cell proliferation	0.0971012	5	Cd3e, Ptprc, Cd80, Syk, Zap70
AC157553.6	ENSMUSG00000086868	antisense	GO:0007160~cell-matrix adhesion	0.0968108	11	Npnt, Vtn, Sirpa, Itgb7, Emp2, Hpse, Nid2, Tmem8b, Adam8, Bcam, Itgb2
RP23-29H5.7	ENSMUSG00000086998	antisense	GO:0045087~innate immune response	0.00115629	21	Pycard, Tlr7, Ly86, C1qa, Card9, Unc93b1, Irf5, C1qb, Fes, Tlr6, Tyrobp, C1qc, Cyba, Lgals3, Hck, Clec4a2, Csf1r, Matk, Fcer1g, Lyn, Pstpip1
RP23-381B19.2	ENSMUSG00000087107	processed_transcript	GO:0002376~immune system process	9.09485e-20	125	Tlr13, Zbp1, Dbnl, Aim2, Eomes, H2-DMb1, Tnfrsf13b, Syk, Naip5, Cd180, Psmb9, Marco, Irak1, Pik3cg, Cfp, Cd300d, Cd300lg, Serping1, Cd79a, Lrmp, Sh2d1b1, Lat2, Clec5a, Kcnn4, Lat, Zap70, C1qc, Cd300lb, Dcstamp, Fcna, Dhx58, C3, Slamf7, Tlr1, Tlr7, Gpr183, Gsdmd, Anxa1, Cfd, Tec, Sit1, Cd74, Lyn, Ly96, Ptk2b, Pstpip1, Pycard, Cd3e, Ticam2, Tlr4, Pik3cd, Adgre1, Irf5, Clec4e, Inpp5d, Cd40, Clec4d, …
RP23-381B19.2	ENSMUSG00000087107	processed_transcript	GO:0006954~inflammatory response	4.96556e-11	90	Tlr13, Ptafr, C5ar1, Kdm6b, Tgfb1, Aim2, Axl, Naip5, Prkcq, Stab1, Cd180, Dab2ip, Cyba, Pik3cg, Ccl5, Ccl3, Ccr5, Nfkbid, Pf4, Tpsb2, Aif1, P2rx7, Ccrl2, Tnip1, Il1a, Themis2, Tlr6, Zap70, Lat, Naip6, Naip2, Cybb, Ms4a2, Crlf2, Havcr2, Cxcl13, Tnfrsf14, C5ar2, Lipa, Ccl6, Cnr2, Ccr7, C3, Tlr1, Tlr7, Ccl4, Plp1, Tnf, Afap1l2, Gsdmd, Anxa1, Nrros, Cxcr6, Pla2g7, Slc11a1, Cxcr3, Fpr2, Lyn, Sdc1, Ly9…
RP23-381B19.2	ENSMUSG00000087107	processed_transcript	GO:0045087~innate immune response	4.54834e-10	92	Tlr13, Zbp1, Jak1, Aim2, Axl, Otulin, Syk, Oas1a, Naip5, Cd180, Dab2ip, Marco, Mavs, Cyba, Masp1, Irak1, Cfp, Cd84, Oasl1, Fbxo9, Serping1, Hmgb3, Sh2d1b1, Card9, Atg9a, Unc93b1, Clec5a, Ang, C1qb, Tlr6, Zap70, Tyrobp, C1qc, Naip6, Naip2, Tnfaip8l2, Fcna, Cybb, Fcer1g, Havcr2, Dhx58, Slamf7, C3, Tlr1, Tlr7, C1qa, Irak4, Fcgr1, Cd1d1, Fes, Trim32, Gsdmd, Anxa1, Nrros, Tmem173, Cfd, Sp110, Blk, Tec…
RP23-381B19.2	ENSMUSG00000087107	processed_transcript	GO:0002250~adaptive immune response	6.15407e-10	43	Tnfrsf13c, Dbnl, Eomes, Gpr183, Tnfrsf17, Tnfrsf13b, Syk, Anxa1, Tnfrsf11a, Cd84, Cracr2a, Myo1g, Sit1, Tec, Cd74, Prkcb, Lyn, Ly9, Ptk2b, Cd79a, Ctss, Cd4, Sh2d1b1, Unc93b1, Lat2, H2-T23, Pik3cd, Adgre1, Cd8a, Zap70, Lat, Clec4d, Prdm1, Klrk1, Cd79b, Clec4a2, Cd8b1, Pirb, Havcr2, Cd86, Csk, Slamf7, Btk
RP23-381B19.2	ENSMUSG00000087107	processed_transcript	GO:0006955~immune response	1.31436e-09	66	Lcp2, Was, Vtn, H2-DMb1, Tnfrsf11a, Cma1, Cd28, Ccl5, Oasl1, Ccl3, Ccr5, Colec12, Pf4, Enpp1, Ltb, Cd4, H2-Ob, Il1a, Tnfsf13b, P2ry14, Tlr6, Zap70, Lat, Ctsw, H2-Eb1, Ms4a2, Cxcl13, Tnfsf13, Ccl6, Oas1g, Ccr7, Tlr1, Tnfsf12, Tlr7, Ccl4, Fyb, Tnf, Fcgr2b, Tnfsfm13, Nrros, H2-Aa, Blnk, Osm, Prg2, Cd74, Irf8, Bmp6, Ctss, Vav1, Tnfsf14, Ccl9, Mcpt4, Ccl8, Tlr2, Clec4e, Lst1, H2-Oa, H2-D1, Cxcl2, Fth1…
RP23-381B19.2	ENSMUSG00000087107	processed_transcript	GO:0007166~cell surface receptor signaling pathway	1.52745e-06	51	Adgra3, Fcer1a, Npy1r, Tnfrsf13b, Tspan13, Syk, Pth1r, Adgrg1, Tspan9, Cd79a, Cd3g, Spn, Cd4, Celsr2, Cd22, Smo, Adgrl4, Col4a3, Fzd3, Ms4a2, Fcer1g, Cxcl13, Mapkapk3, Cd53, Fcgr1, Tspan15, Fcgr2b, Anxa1, Sema6a, Nup62, Fcgr3, Cxcr3, Erbb2, Tspan12, Ptk2b, Cd3e, Vipr2, Cd3d, Cd9, Pik3cd, Adgre1, Tspan7, Cd8a, Adgrl1, Cd79b, Tspan2, Gipr, Lck, Tnfrsf1b, Cd37, Agt
RP23-381B19.2	ENSMUSG00000087107	processed_transcript	GO:0050853~B cell receptor signaling pathway	9.27143e-06	19	Nckap1l, Nfam1, Lat2, Ptprc, Syk, Zap70, Ptpn6, Klhl6, Cd79b, Blk, Tec, Prkcb, Vav3, Lyn, Bcar1, Lck, Rftn1, Plcg2, Cd79a
RP23-381B19.2	ENSMUSG00000087107	processed_transcript	GO:0042102~positive regulation of T cell proliferation	1.08085e-05	26	Tnfrsf13c, Cd1d1, Efnb1, Ptprc, Prkcq, Anxa1, Adk, Cd28, Cd6, Ccl5, Cd3e, Nckap1l, Spn, Ccdc88b, Cd4, Aif1, Tnfsf13b, Tfrc, Coro1a, Sash3, Dnaja3, Card11, Havcr2, Cd80, Cd86, Ccr7
RP23-381B19.2	ENSMUSG00000087107	processed_transcript	GO:0006935~chemotaxis	1.52553e-05	37	Ccl4, Ptafr, C5ar1, Ackr4, Cmtm3, Fes, Pla2g6, Cxcr6, Pik3cg, Ccl5, Fpr2, Cxcr3, Ccl3, Cmklr1, Flt1, Lyn, Ccr5, Dock2, Pf4, Nckap1l, Ccl9, Ccrl2, C3ar1, Cxcl16, Pik3cd, Cmtm7, Ccl8, Rac2, Cxcl2, Cxcr4, Cxcr5, Cklf, Cxcl13, C5ar2, Ccl22, Ccl6, Ccr7
RP23-381B19.2	ENSMUSG00000087107	processed_transcript	GO:0030593~neutrophil chemotaxis	0.000400057	23	Nckap1l, Spp1, Ccl4, C5ar1, Vav1, Ccl9, Ccl8, Prex1, Itga1, Itgb2, Syk, Lgals3, Itgam, Cxcl2, Ccl5, Fcgr3, Ccl3, Vav3, Cklf, Fcer1g, Ccl22, Tgfb2, Ccl6
RP23-381B19.2	ENSMUSG00000087107	processed_transcript	GO:0050850~positive regulation of calcium-mediated signaling	0.000923206	13	Cd3e, Cd4, Ccl4, Kdr, Fcer1a, Ccl3, P2rx4, Syk, Cd8a, Zap70, Trem2, Ada, Cdh13
RP23-381B19.2	ENSMUSG00000087107	processed_transcript	GO:0042742~defense response to bacterium	0.00115297	28	Fcgr1, Tnf, Syk, Stab1, Naip5, Mavs, Stab2, Prg2, Slc11a1, Prkcd, Irf8, Spn, Lyz2, Slamf8, Clec4e, Tlr6, Clec4d, Naip6, Nlrc4, Naip2, H2-M3, Anxa3, Fcer1g, Il10, Tnfrsf14, Cxcl13, Tlr1, Ncf1
RP23-381B19.2	ENSMUSG00000087107	processed_transcript	GO:0007229~integrin-mediated signaling pathway	0.00895558	27	Itgae, Arhgap35, Plp1, Vav1, Fermt3, Itgb7, Itga4, Lama5, Itga1, Syk, Itgb2, Fermt2, Lat, Tyrobp, Itgam, Itgad, Itgax, Ctgf, Tec, Fcer1g, Vav3, Itga7, Bcar1, Adam8, Ptk2b, Plek, Itga6
RP23-381B19.2	ENSMUSG00000087107	processed_transcript	GO:0035556~intracellular signal transduction	0.00888111	80	Mcf2l, Mark2, Sdcbp, Ppp1r1a, Mlxipl, Lcp2, Dvl1, Jak1, Arhgef28, Sh2b1, Syk, Ptpn6, Prkcq, Gnb2l1, Spsb2, Plcb4, Mknk1, Adcy6, Rassf5, Prkcb, Map4k1, Plcb3, Plek, Twf2, Ccdc68, Tns1, Gmip, Lat2, Prex1, Zap70, Chn1, Lat, Plcl2, Adcy7, Stac2, Nuak2, Vav3, Wsb2, Plcg1, Rasa4, Nrbp2, Plcg2, Gna12, Bcr, Nfam1, Irak4, Stk39, Mknk2, Blnk, Dok1, Gna13, Tec, Ctgf, Rab40b, Prkcd, Lyn, Shc2, Akt2, Arhgap45…
RP23-381B19.2	ENSMUSG00000087107	processed_transcript	GO:0030217~T cell differentiation	0.0102705	18	Cd4, Cd3d, Vav1, Ptpn22, Tgfb1, Ptprc, Prex1, Tbx21, Bcl2a1d, Il7r, Ikzf1, Jag2, Wwp1, Runx2, Lfng, Rhoh, Lck, Dll4
RP23-381B19.2	ENSMUSG00000087107	processed_transcript	GO:0007169~transmembrane receptor protein tyrosine kinase signaling pathway	0.0123072	28	Stap1, Lcp2, Jak1, Ret, Syk, Gfra2, Dok2, Dok4, Dok1, Blk, Ephb4, Tec, Erbb2, Shc2, Flt1, Lyn, Ddr1, Yes1, Tom1l1, Zap70, Lat, Hck, Csf1r, Matk, Kdr, Lck, Csk, Btk
RP23-381B19.2	ENSMUSG00000087107	processed_transcript	GO:0045576~mast cell activation	0.0128941	9	Tlr4, Fcgr3, Lcp2, Fyb, Fcgr2b, Rhoh, Cd48, Fcer1g, Ndrg1
RP23-381B19.2	ENSMUSG00000087107	processed_transcript	GO:0050731~positive regulation of peptidyl-tyrosine phosphorylation	0.0144675	28	Vtn, Fcer1a, Tgfb1, Syk, Osm, Cav2, Cd74, Tec, Sema4d, Lyn, Ehd4, Cd44, Ptk2b, Yes1, Trem2, Cd3e, Tlr4, Cd4, Arrb2, Sh2d1b1, Hcls1, Ghr, Efna5, Efna1, Tnfrsf14, Agrn, Cd80, Agt
RP23-381B19.2	ENSMUSG00000087107	processed_transcript	GO:0031295~T cell costimulation	0.0181514	13	Cd3e, Spn, Tnfrsf13c, Tnfsf14, Efnb1, Efnb2, Tnfsf13b, Cd5, Cd28, Card11, Tnfrsf14, Cd80, Cav1
RP23-381B19.2	ENSMUSG00000087107	processed_transcript	GO:0043547~positive regulation of GTPase activity	0.0174437	38	Bin1, Ccl4, Sh3bgrl3, Gnb2l1, Snx9, Rgs4, Cav2, Ccl5, Rapgef1, Ccl3, Sema4d, Erbb2, Arap1, Tsc2, Bcas3, Arhgap6, Itga6, Rgp1, Arhgap35, Nf1, Vav1, Ccl9, Rgs10, Ccl8, F11r, Prex1, Arhgap23, Cd40, Rapgef6, Dennd1b, Gnb5, Agrn, Ccl22, Rgs1, Ccl6, Rgma, Ccr7, Iqsec1
RP23-381B19.2	ENSMUSG00000087107	processed_transcript	GO:0050776~regulation of immune response	0.0205362	15	Spn, Fcgr1, Tnfrsf13c, Cd1d1, Tnfsf13b, Syk, Tbx21, Cd40, Clec12a, Fcgr3, Card11, Dennd1b, Fcer1g, Tnfsf13, Hcst
RP23-381B19.2	ENSMUSG00000087107	processed_transcript	GO:0016042~lipid catabolic process	0.0217482	25	Nceh1, Lipg, Pnpla8, Ddhd2, Pla2g6, Adora1, Pla2g7, Plcb4, Pla2g2d, Ces1d, Pla1a, Plcb3, Pnpla3, Irs1, Galc, Napepld, Lpl, Plcb2, Ppt1, Pld3, Plcg1, Pld4, Lipa, Daglb, Plcg2
RP23-381B19.2	ENSMUSG00000087107	processed_transcript	GO:0050766~positive regulation of phagocytosis	0.0278841	17	Pycard, Bcr, Fcgr1, Sirpa, Fcgr2b, Tnf, Sirpb1a, Cyba, Camk1d, Slc11a1, Fcgr3, Fcer1g, Pros1, Mfge8, Dock2, Ccr7, C3
RP23-381B19.2	ENSMUSG00000087107	processed_transcript	GO:0001525~angiogenesis	0.0304261	56	Rasip1, Otulin, Syk, Dab2ip, Mmp2, Pik3cg, Plxdc1, Plau, Ephb4, Hs6st1, Adgrg1, Flt1, Bcas3, Dll4, Robo4, Hoxb3, Nos3, Fgfr2, Hoxa7, Ang, Esm1, Mcam, Emcn, Kdr, Anpep, Sat1, Vav3, Enpep, Mfge8, Pde3b, Cav1, Mmp19, Hey1, Egfl7, Tnfsf12, Aggf1, Mmrn2, Efnb2, Sox17, Unc5b, Gna13, Cxcr3, Tnfaip2, Ctgf, Tspan12, Tie1, Ptk2b, Hspg2, Pecam1, Mmp14, Epas1, Hmox1, Efna1, Gja5, Arhgap22, Adam8
RP23-381B19.2	ENSMUSG00000087107	processed_transcript	GO:0008360~regulation of cell shape	0.0328201	37	Plekho1, Fblim1, Ptn, Plxnb2, Fes, Anxa1, Dlc1, Gas7, Taok2, Gna13, hexb, Fgd4, Ccl3, Sema4d, Arap1, Itga7, Pdpn, Ptk2b, Arhgap35, Limd1, Sh3kbp1, Diaph1, Arap3, Coro1a, Wipf1, Fermt2, Csnk1d, Lst1, Arhgap15, Cyfip1, Hck, Csf1r, Kdr, Wdr1, Dmtn, Cdc42se1, Gna12
RP23-381B19.2	ENSMUSG00000087107	processed_transcript	GO:0070269~pyroptosis	0.0401006	8	Naip6, Nlrc4, Casp4, Naip2, Aim2, Naip5, Gsdmd, Casp1
RP23-381B19.2	ENSMUSG00000087107	processed_transcript	GO:0038083~peptidyl-tyrosine autophosphorylation	0.0444861	16	Jak1, Fes, Syk, Zap70, Hck, Blk, Matk, Kdr, Tec, Lyn, Lck, Ddr1, Csk, Ptk2b, Btk, Yes1
RP23-381B19.2	ENSMUSG00000087107	processed_transcript	GO:0050715~positive regulation of cytokine secretion	0.0462621	14	P2rx7, Tnf, Clec5a, Scamp5, Il1a, Tlr2, Syk, Clec4e, Casp1, Htr2b, Cd300d, Il10, Panx1, Agt
RP23-381B19.2	ENSMUSG00000087107	processed_transcript	GO:0051279~regulation of release of sequestered calcium ion into cytosol	0.0461605	9	Cyba, Prkce, Ms4a2, Diaph1, Lyn, Ubash3b, Coro1a, Ptpn6, Ptk2b
RP23-381B19.2	ENSMUSG00000087107	processed_transcript	GO:0070542~response to fatty acid	0.0468389	10	Tlr4, Tbxas1, Scd2, Ctgf, Gipr, Alad, Scd1, Tlr2, Pon1, Ucp2
RP23-381B19.2	ENSMUSG00000087107	processed_transcript	GO:0050830~defense response to Gram-positive bacterium	0.0633265	21	P2rx7, Card9, C5ar1, Hist2h2be, Tnf, Tnfaip8, H2-T23, Scd1, Ang, Tlr2, Lyz2, Gsdmd, Il27ra, Klrk1, Hck, Drosha, Tnfrsf14, Havcr2, Seh1l, Myo1f, Ncf1
RP23-381B19.2	ENSMUSG00000087107	processed_transcript	GO:0050718~positive regulation of interleukin-1 beta secretion	0.0790733	10	Pycard, Casp4, P2rx7, Ccl3, Aim2, Ccr5, Ccr7, Gsdmd, Panx1, Casp1
RP23-381B19.2	ENSMUSG00000087107	processed_transcript	GO:0002224~toll-like receptor signaling pathway	0.0790733	10	Tlr4, Tlr7, Unc93b1, Tlr8, Tlr2, Cd86, Tlr6, Cd180, Mapkapk3, Tlr1
RP23-381B19.2	ENSMUSG00000087107	processed_transcript	GO:0006911~phagocytosis, engulfment	0.0790733	10	Bin2, Aif1, Fcgr1, Fcgr3, Fcgr2b, Sirpa, Treml4, Fcer1g, Mfge8, Trem2
RP23-381B19.2	ENSMUSG00000087107	processed_transcript	GO:0070374~positive regulation of ERK1 and ERK2 cascade	0.0815781	40	Gpnmb, Ccl4, Rap1b, C5ar1, Tgfb1, Ptpn22, Gpr183, Htr2b, Nox4, Cysltr2, Atp6ap1, Ccl5, Rapgef1, Cd74, Ctgf, Ccl3, Glipr2, Ntsr2, Cd44, Ptk2b, Trem2, Pycard, Tlr4, Arrb2, Ccl9, Fgfr2, Il1a, Ccl8, Esr1, Tlr2, Npnt, Ffar4, Csf1r, Kdr, Ednra, Havcr2, C5ar2, Ccl22, Ccl6, C3
RP23-381B19.2	ENSMUSG00000087107	processed_transcript	GO:0009617~response to bacterium	0.0842085	14	Pycard, Tlr4, Sp110, P2rx7, Fcgr1, Slc11a1, Rab29, Fcgr2b, Wasl, Irf8, Tlr2, Cav1, Ncf1, Casp1
AC124347.2	ENSMUSG00000087132	processed_transcript	GO:0045087~innate immune response	1.95048e-06	51	Tlr13, Axl, Syk, Oas1a, Cd180, Naip5, Arhgef2, Cyba, Masp1, Cd84, Oasl1, Fbxo9, Trim25, Hmgb3, Card9, Unc93b1, C1qb, Tlr6, C1qc, Tyrobp, Naip6, Naip2, Cybb, Fcer1g, Havcr2, Slamf7, Tlr1, Tlr7, Fcgr1, Cd1d1, Fes, Gsdmd, Nrros, Cfd, Tec, Ly9, Pstpip1, Trem2, Ticam2, Irf5, Tlr2, Clec4d, Lgals3, Nlrc4, Hck, Csf1r, Matk, Tlr8, Prkd1, Zc3hav1, Btk
AC124347.2	ENSMUSG00000087132	processed_transcript	GO:0002376~immune system process	1.51205e-06	57	Tlr13, Axl, Syk, Naip5, Cd180, Arhgef2, Masp1, Pik3cg, Cd84, Cracr2a, Myo1g, Oasl1, Cd300d, Prkcb, Trim25, Hmgb3, Lrmp, Card9, Unc93b1, Lat2, C1qb, Themis2, Tlr6, Lat, C1qc, Cd300lb, Naip6, Naip2, Cd300a, Pirb, Havcr2, Slamf7, Tlr1, Tlr7, Fcgr1, Cd1d1, Gsdmd, Nrros, Cfd, Cd300ld, Tec, Ly9, Pstpip1, Ticam2, Adgre1, Irf5, Tlr2, Inpp5d, Clec4d, Nlrc4, Lgals3, Hck, Csf1r, Tlr8, Prkd1, Zc3hav1, Btk
AC124347.2	ENSMUSG00000087132	processed_transcript	GO:0006954~inflammatory response	2.30811e-06	48	Tlr13, Tlr7, Ptafr, C5ar1, Tnf, Tgfb1, Axl, Nrros, Naip5, Gsdmd, Stab1, Cd180, Cyba, Pik3cg, Pla2g7, Slc11a1, Ccl3, Sdc1, Nfkbid, Pstpip1, Ticam2, P2rx7, Ccl9, Ccrl2, C3ar1, Tlr2, Themis2, Tlr6, Lat, Nlrc4, Naip6, Naip2, Hck, Csf1r, Cybb, Prkd1, Tlr8, Crlf2, Havcr2, Adam8, C5ar2, Tnfrsf1b, Ccl6, Lipa, Tnfrsf26, Cnr2, Tlr1, Ncf1
AC124347.2	ENSMUSG00000087132	processed_transcript	GO:0016042~lipid catabolic process	0.000201441	20	Nceh1, Plbd1, Plin1, Galc, Ddhd1, Napepld, Mgll, Pnpla8, Lipe, Lpl, Pla2g6, Adora1, Pla2g7, Pld3, Bscl2, Lipa, Prdx6, Pnpla3, Daglb, Plcg2
AC124347.2	ENSMUSG00000087132	processed_transcript	GO:0015991~ATP hydrolysis coupled proton transport	0.000718119	12	Atp6v0d2, Atp6ap1, Atp6v1c1, Atp6v0a1, Atp6v1a, Atp5a1, Atp1a3, Atp6v1b2, Atp6v0e2, Atp6v0c, Tcirg1, Atp1a2
AC124347.2	ENSMUSG00000087132	processed_transcript	GO:0042742~defense response to bacterium	0.000674428	19	Fcgr1, Tnf, Lyz2, Syk, Slamf8, Tlr6, Stab1, Naip5, Clec4d, Stab2, Naip6, Nlrc4, Naip2, Slc11a1, Prkcd, Irf8, Fcer1g, Tlr1, Ncf1
AC124347.2	ENSMUSG00000087132	processed_transcript	GO:0050853~B cell receptor signaling pathway	0.000901574	12	Nckap1l, Nfam1, Lat2, Tec, Prkcb, Vav3, Ptprc, Syk, Rftn1, Ptpn6, Plcg2, Nfatc2
AC124347.2	ENSMUSG00000087132	processed_transcript	GO:0030593~neutrophil chemotaxis	0.00158691	15	Nckap1l, Vav1, C5ar1, Ccl9, Prex1, Itgb2, Syk, Lgals3, Itgam, Fcgr3, Ccl3, Vav3, Cklf, Fcer1g, Ccl6
AC124347.2	ENSMUSG00000087132	processed_transcript	GO:0051897~positive regulation of protein kinase B signaling	0.00246645	18	Tgfbr1, F7, Mup3, Arrb2, Tnf, Hcls1, Tgfb1, Axl, Osbpl8, Hpse, Pik3r5, Fam110c, Pik3cg, Nox4, Cd28, Adam8, F10, Fam132a
AC124347.2	ENSMUSG00000087132	processed_transcript	GO:0006099~tricarboxylic acid cycle	0.0161933	10	Pdhb, Aco1, Ogdh, Dlst, Sdha, Cs, Suclg2, Idh3a, Dlat, Pdha1
AC124347.2	ENSMUSG00000087132	processed_transcript	GO:0001819~positive regulation of cytokine production	0.0256999	9	Hilpda, Htr2b, Nfam1, Ccdc88b, Slc11a1, Tnf, Card11, Havcr2, Agpat2
AC124347.2	ENSMUSG00000087132	processed_transcript	GO:0002250~adaptive immune response	0.025303	18	Ctss, Unc93b1, Lat2, Adgre1, Syk, Lat, Clec4d, Tnfrsf11a, Cd84, Cracr2a, Myo1g, Tec, Prkcb, Pirb, Havcr2, Ly9, Btk, Slamf7
AC124347.2	ENSMUSG00000087132	processed_transcript	GO:0035556~intracellular signal transduction	0.0355219	43	Tgfbr1, Nfam1, Sdcbp, Mlxipl, Ppp1r1a, Lcp2, Arhgef28, Stk39, Mknk2, Syk, Ptpn6, Arhgef2, Blnk, Gna13, Prkcd, Tec, Prkcb, Rassf5, Shc2, Akt2, Arhgap45, Adcy3, Plek, Vav1, Gmip, Lat2, Prex1, Inpp5d, Lat, Chn1, Plcl2, Adcy7, Stac2, Myo9b, Nuak2, Hmox1, Neurl2, Prkd1, Vav3, Wsb2, Rasa4, Plcg2, Btk
AC124347.2	ENSMUSG00000087132	processed_transcript	GO:0050830~defense response to Gram-positive bacterium	0.0447476	14	P2rx7, Card9, C5ar1, Tnf, Scd1, Tlr2, Lyz2, Gsdmd, Il27ra, Hck, Drosha, Havcr2, Myo1f, Ncf1
AC124347.2	ENSMUSG00000087132	processed_transcript	GO:0006935~chemotaxis	0.0451	18	Nckap1l, Ptafr, C5ar1, Ccl9, Cxcl16, Ccrl2, C3ar1, Cmtm7, Cmtm3, Fes, Pla2g6, Pik3cg, Ccl3, Cklf, Pip5k1c, C5ar2, Ccl6, Dock2
AC124347.2	ENSMUSG00000087132	processed_transcript	GO:0005975~carbohydrate metabolic process	0.0516623	26	Pdhb, Hk3, Rpe, Idua, Hexa, Ppp1r1a, B4galt6, B4galt5, Galc, Pgm2, Glb1l2, Hpse, Pygl, Pdha1, Gbe1, Pfkl, Man2b1, Cs, Gusb, Pygb, Shpk, Gnpda1, Akt2, Gla, Dlat, Phkb
AC124347.2	ENSMUSG00000087132	processed_transcript	GO:0006909~phagocytosis	0.0879235	12	Coro1c, Unc13d, Hck, Vav1, Slc11a1, Myo1g, Elmo3, Irf8, Axl, Pip5k1c, Itgb2, Cdc42se2
AC124347.2	ENSMUSG00000087132	processed_transcript	GO:0070542~response to fatty acid	0.099898	7	Gnpat, Tbxas1, Scd2, Alad, Scd1, Tlr2, Ucp2
AC124347.2	ENSMUSG00000087132	processed_transcript	GO:0006103~2-oxoglutarate metabolic process	0.099898	7	Ogdh, Dlst, Ghr, Idh3a, Dld, Gpt2, Stat5a
AC124347.2	ENSMUSG00000087132	processed_transcript	GO:0045576~mast cell activation	0.0968418	6	Fcgr3, Lcp2, Fyb, Rhoh, Cd48, Fcer1g
RP23-129P10.1	ENSMUSG00000087231	processed_transcript	GO:0002376~immune system process	9.98958e-14	53	Tlr13, Eomes, Aim2, H2-DMb1, Syk, Cd180, Naip5, Arhgef2, Pik3cg, Cd84, Cracr2a, Myo1g, Prkcb, Cd300d, Sh2d1b1, Lrmp, Card9, Unc93b1, Lat2, Kcnn4, Themis2, Tlr6, Lat, C1qc, Cd300lb, Naip2, Tnfaip8l2, Cd300a, Dcstamp, Pirb, Havcr2, Slamf7, Tlr1, Gpr183, Nrros, Cfd, Lyn, Ly9, Pstpip1, Pycard, Ticam2, Ly86, Pik3cd, Adgre1, Irf5, Cd40, Prdm1, Lgals3, Il27, Hck, Clec4a2, Csf1r, Btk
RP23-129P10.1	ENSMUSG00000087231	processed_transcript	GO:0045087~innate immune response	5.32303e-09	41	Tlr13, Aim2, Fes, Syk, Nrros, Naip5, Cd180, Arhgef2, Cyba, Cfd, Cd84, Lyn, Ly9, Trem2, Pstpip1, Pycard, Ticam2, Ly86, Sh2d1b1, Card9, Unc93b1, Pik3cd, Irf5, Tlr6, C1qc, Tyrobp, Prdm1, Lgals3, Il27, Naip2, Hck, Clec4a2, Csf1r, Tnfaip8l2, Matk, Cybb, Fcer1g, Havcr2, Slamf7, Btk, Tlr1
RP23-129P10.1	ENSMUSG00000087231	processed_transcript	GO:0006954~inflammatory response	6.84407e-09	39	Tlr13, Ptafr, Aim2, Tgfb1, Nrros, Naip5, Cd180, Cyba, Pik3cg, Pla2g7, Slc11a1, Cxcr3, Lyn, Sdc1, Nfkbid, Pstpip1, Pycard, Ticam2, Ly86, Ccrl2, C3ar1, Pik3cd, Themis2, Tlr6, Lat, Cd40, Il27, Naip2, Hck, Csf1r, Cybb, Havcr2, Adam8, C5ar2, Tnfrsf1b, Lipa, Cnr2, Tlr1, Ncf1
RP23-129P10.1	ENSMUSG00000087231	processed_transcript	GO:0002250~adaptive immune response	2.31771e-08	22	Ctss, Sh2d1b1, Unc93b1, Lat2, Eomes, Adgre1, Pik3cd, Gpr183, Syk, Lat, Prdm1, Clec4a2, Cd84, Cracr2a, Myo1g, Prkcb, Havcr2, Lyn, Pirb, Ly9, Btk, Slamf7
RP23-129P10.1	ENSMUSG00000087231	processed_transcript	GO:0050853~B cell receptor signaling pathway	6.32181e-05	11	Nckap1l, Klhl6, Nfam1, Lat2, Prkcb, Lyn, Ptprc, Syk, Rftn1, Ptpn6, Plcg2
RP23-129P10.1	ENSMUSG00000087231	processed_transcript	GO:0035556~intracellular signal transduction	0.00551268	32	Bcr, Nfam1, Lcp2, Stk39, Syk, Ptpn6, Arhgef2, Blnk, Dok1, Gna13, Prkcd, Ctgf, Prkcb, Map4k1, Lyn, Arhgap45, Plek, Adcy3, Vav1, Gmip, Lat2, Rgs14, Prex1, Lat, Plcl2, Adcy7, Dgkz, Rps6ka1, Neurl2, Gna12, Plcg2, Btk
RP23-129P10.1	ENSMUSG00000087231	processed_transcript	GO:0006935~chemotaxis	0.0070998	15	Nckap1l, Ptafr, Ccrl2, C3ar1, Cmtm7, Pik3cd, Fes, Rac2, Pik3cg, Cxcr4, Cxcr3, Lyn, Pip5k1c, C5ar2, Dock2
RP23-129P10.1	ENSMUSG00000087231	processed_transcript	GO:0006909~phagocytosis	0.00705082	11	Coro1c, Unc13d, Hck, Vav1, Slc11a1, Myo1g, Irf8, Pip5k1c, Cdc42se1, Itgb2, Coro1a
RP23-129P10.1	ENSMUSG00000087231	processed_transcript	GO:0031623~receptor internalization	0.0190496	9	Rab31, Arrb2, Cd9, Fcer1g, Grb2, Adrbk1, Syk, Itgb2, Tfrc
RP23-129P10.1	ENSMUSG00000087231	processed_transcript	GO:0042742~defense response to bacterium	0.0330073	12	Naip2, Slc11a1, Prkcd, Irf8, Fcer1g, Lyz2, Syk, Slamf8, Tlr6, Naip5, Tlr1, Ncf1
RP23-129P10.1	ENSMUSG00000087231	processed_transcript	GO:0007229~integrin-mediated signaling pathway	0.0449402	12	Itgax, Vav1, Fermt3, Ctgf, Fcer1g, Adam8, Syk, Itgb2, Fermt2, Lat, Tyrobp, Plek
RP23-129P10.1	ENSMUSG00000087231	processed_transcript	GO:0030890~positive regulation of B cell proliferation	0.0904883	8	Nckap1l, Card11, Ptprc, Gpr183, Tnfsf13b, Tfrc, Sash3, Cd40
RP23-63D8.6	ENSMUSG00000087352	antisense	GO:0006412~translation	1.47182e-11	95	Rpl7a, Eef1b2, Rpl4, Rpl9, Rpl6, Sepsecs, Eif1b, Eef1a2, Rpl14, Rpl13, Rpl23, Eef1d, Rpl35, Rpl37a, Rpl39, Slc25a36, Eif4a2, Rps16, Gnb2l1, Rsl24d1, Rpl11, Rpl35a, Nhp2, Eif6, Rpl29, Rpl41, Rps24, Eif2s3x, Rpl22, Slc25a16, Rpl23a, Rps8, Mrpl23, Rpl27, Slc25a32, Rps11, Rpl10a, Rps3, Rps14, Rps20, Eif4g1, Fau, Rps15a, Rpl22l1, Rpl10, Rps5, Rpl31, Rpl19, Eef1g, Rpl13a, Rpl32, Rps19, Rpl12, Eef1a1, R…
RP23-63D8.6	ENSMUSG00000087352	antisense	GO:0002181~cytoplasmic translation	0.000287004	14	Rplp1, Rpl22, Rpl9, Rpl6, Rpl22l1, Rpl7, Rpl35a, Rpl31, Rpl26, Rplp0, Rpl29, Rpl7l1, Rpl8, Rpl15
RP23-63D8.6	ENSMUSG00000087352	antisense	GO:0008380~RNA splicing	0.000278434	60	Tra2a, Snrnp25, Aqr, Scnm1, Rbm5, Prpf4b, Srrm1, Srsf10, Snrpd2, Srpk2, Snrpd3, Frg1, Usp49, Srsf1, Casc3, Sf3b6, Raly, Snrpb, Srsf5, Rbfox2, Rbmx, Thrap3, Srek1, Alyref2, Sugp2, Syncrip, Zranb2, Snrpd1, Smn1, Hnrnpa2b1, Srsf6, Snrpe, Prpf38b, Ccar2, Snrnp48, Alyref, Tardbp, Ddx41, Prpf4, Ddx5, Lsm4, Clasrp, Ppwd1, Arl6ip4, Zfp326, Lgals3, Prpf31, Pnn, Srsf9, Ppih, Cdk12, Sf3b5, Zmat5, Cdc40, Tho…
RP23-63D8.6	ENSMUSG00000087352	antisense	GO:0006397~mRNA processing	0.00027597	73	Tra2a, Snrnp25, Aqr, Scnm1, Rbm5, Prpf4b, Srrm1, Srsf10, Snrpd2, Srpk2, Pan2, Cpsf7, Alkbh5, Cstf2, Phrf1, Snrpd3, Frg1, Hnrnpll, Pabpn1, Usp49, Srsf1, Cpsf6, Ssu72, Casc3, Sf3b6, Raly, Snrpb, Srsf5, Rbfox2, Rbmx, Thrap3, Srek1, Alyref2, Sugp2, Syncrip, Cstf3, Zranb2, Smn1, Snrpd1, Hnrnpa2b1, Srsf6, Snrpe, Prpf38b, Snrnp48, Ccar2, Alyref, Tardbp, Ddx41, Prpf4, Ddx5, Lsm4, Clasrp, Ppwd1, Papd5, Ar…
RP23-399D3.4	ENSMUSG00000087435	antisense	GO:0006099~tricarboxylic acid cycle	0.000813331	9	Aco1, Ogdh, Dlst, Sdha, Cs, Suclg2, Dlat, Pdha1, Dhtkd1
RP23-169M4.4	ENSMUSG00000087445	antisense	GO:0006412~translation	4.82203e-21	96	Rpl7a, Eef1b2, Rpl4, Rpl9, Rpl6, Rpl14, Rpl13, Rpl23, Eef1d, Rpl35, Rpl37a, Rpl39, Slc25a36, Eif4a2, Rps16, Gnb2l1, Rpl11, Rpl35a, Nhp2, Eif6, Rpl29, Rpl41, Rps24, Rpl22, Hars2, Slc25a16, Rpl23a, Rps8, Mrpl23, Slc25a40, Rpl27, Rps11, Rpl10a, Rps3, Rps14, Rps20, Eif4g1, Fau, Rps15a, Rpl22l1, Rpl10, Rps5, Rpl31, Rps27, Rpl19, Eef1g, Rpl13a, Rpl32, Lars, Rps19, Rpl12, Eef1a1, Rps13, Rps9, Rpl3, Rps1…
RP23-169M4.4	ENSMUSG00000087445	antisense	GO:0002181~cytoplasmic translation	1.64094e-08	16	Rplp1, Rplp2, Rpl22, Rpl9, Rpl6, Rpl22l1, Rpl7, Rpl35a, Rpl31, Rpl26, Rplp0, Rpl36, Rpl29, Rpl7l1, Rpl8, Rpl15
RP23-169M4.4	ENSMUSG00000087445	antisense	GO:0006397~mRNA processing	1.49975e-07	68	Snrnp25, Aqr, Scnm1, Rbm5, Prpf4b, Srrm1, Sfswap, Snrpd2, Srpk2, Pan2, Cpsf7, Pan3, Sf3b3, Cstf2, Phrf1, Snrpd3, Frg1, Hnrnpll, Rbm22, Pabpn1, Usp49, Rbbp6, Srsf1, Rbm26, Snrpf, Cpsf6, Ssu72, Casc3, Raly, Hnrnph1, Srsf5, Rbfox2, Rbmx, Thrap3, Luc7l3, Srek1, Sugp2, Cpsf1, Cstf3, Zranb2, Smn1, Snrpd1, Hnrnpa2b1, Prpf40b, Srsf6, Snrpe, Prpf38b, Snrnp48, Ccar2, Ddx41, Prpf4, Ddx5, Lsm4, Ppwd1, Papd5,…
RP23-169M4.4	ENSMUSG00000087445	antisense	GO:0008380~RNA splicing	5.9863e-06	53	Snrnp25, Aqr, Scnm1, Prpf4b, Rbm5, Srrm1, Sfswap, Snrpd2, Srpk2, Sf3b3, Snrpd3, Frg1, Rbm22, Usp49, Srsf1, Snrpf, Casc3, Raly, Hnrnph1, Srsf5, Thrap3, Rbmx, Rbfox2, Luc7l3, Srek1, Sugp2, Zranb2, Snrpd1, Smn1, Hnrnpa2b1, Prpf40b, Srsf6, Snrpe, Prpf38b, Ccar2, Snrnp48, Ddx41, Prpf4, Ddx5, Lsm4, Ppwd1, Zfp326, Prpf31, Pnn, Ecd, Ppih, Sf3b5, Zmat5, Thoc6, Khsrp, Gemin7, RP24-471H15.8, Ppie
RP23-169M4.4	ENSMUSG00000087445	antisense	GO:0000028~ribosomal small subunit assembly	0.000115991	12	Rps15, Rps10, Rps5, Rps27, Rrp7a, Rps25, Rps19, Rps17, Rps14, Rps27l, Rpsa, Rps2
RP23-169M4.4	ENSMUSG00000087445	antisense	GO:0000387~spliceosomal snRNP assembly	0.00255205	12	Snrpd2, Snrpd3, Snrpd1, Smn1, Prmt7, Lsm4, Clns1a, Snrpe, Snrpf, Gemin7, Snrpg, Rbm22
RP23-383I16.3	ENSMUSG00000087458	antisense	GO:0006412~translation	1.56041e-06	69	Eef1b2, Rpl4, Rpl9, Rpl6, Rpl13, Rpl23, Rpl35, Rpl37a, Rpl39, Eif4a2, Gnb2l1, Rps16, Rpl35a, Slc25a42, Rpl29, Rps24, Rpl22, Hars2, Slc25a16, Rpl23a, Slc25a32, Rpl10a, Rps3, Rps14, Rps20, Fau, Rps15a, Rpl22l1, Rpl10, Rps5, Rpl31, Rps27, Rpl19, Rpl13a, Rpl32, Lars, Rpl12, Rps9, Rps13, Rps12, Rpl5, Rps17, Rpl7, Rpl37, Rpl26, Rps3a1, Mrpl19, Rpl30, Rps7, Rps26, Rps23, Rpl15, Tarsl2, Rps15, Rps18, Rpl…
RP23-383I16.3	ENSMUSG00000087458	antisense	GO:0002181~cytoplasmic translation	0.00144289	12	Rplp1, Rpl7, Rpl22l1, Rpl35a, Rpl22, Rpl31, Rpl9, Rpl6, Rpl26, Rpl29, Rpl8, Rpl15
RP23-383I16.3	ENSMUSG00000087458	antisense	GO:0006397~mRNA processing	0.0660726	53	Snrnp25, Scnm1, Esrp1, Srrm1, Sfswap, Pan2, Cpsf7, Cstf2, Rbm22, Fip1l1, Pabpn1, Usp49, Srsf1, Ssu72, Casc3, Srsf5, Thrap3, Rbmx, Srek1, Alyref2, Sugp2, Sf1, Cpsf1, Cstf3, Snrpd1, Hnrnpa2b1, Prpf40b, Srsf6, Snrpe, Srsf3, Prpf38b, Ccar2, Alyref, Prpf4, Lsm4, Clasrp, Ppwd1, Papd5, Snrnp35, Zfp326, Lgals3, Prpf31, Pnn, Scaf4, Ppih, Sf3b5, Zmat5, Cdc40, Thoc6, Khsrp, Srsf4, Snrpb2, Ppie
RP23-383I16.3	ENSMUSG00000087458	antisense	GO:0008380~RNA splicing	0.0597961	43	Snrnp25, Thrap3, Rbmx, Scnm1, Srek1, Esrp1, Srrm1, Alyref2, Sugp2, Sfswap, Sf1, Snrpd1, Hnrnpa2b1, Prpf40b, Srsf6, Snrpe, Srsf3, Prpf38b, Ccar2, Alyref, Prpf4, Lsm4, Clasrp, Ppwd1, Snrnp35, Rbm22, Zfp326, Lgals3, Usp49, Prpf31, Pnn, Srsf1, Ppih, Sf3b5, Zmat5, Cdc40, Thoc6, Casc3, Khsrp, Srsf4, Srsf5, Snrpb2, Ppie
RP23-363K7.1	ENSMUSG00000087466	antisense	GO:0002376~immune system process	9.6824e-08	65	Tlr13, Dbnl, Axl, Syk, Cd180, Arhgef2, Masp1, Cfp, Cd84, Myo1g, Oasl1, Cd300d, Prkcb, Serping1, Hmgb3, Lrmp, Card9, Unc93b1, Lat2, C1qb, Themis2, Tlr6, Lat, C1qc, Cd300lb, Naip2, Tnfaip8l2, Cd300a, Pirb, Havcr2, Slamf7, Tlr1, Tlr7, C1qa, Irak4, Fcgr1, Ptpn22, Gsdmd, Nrros, Anxa1, Cfd, Cd300ld, Sit1, Lyn, Ly9, Pstpip1, Pycard, Ticam2, Ly86, Adgre1, Irf5, Tlr2, Cd5l, Inpp5d, Clec4d, Lst1, Nlrc4, Lg…
RP23-363K7.1	ENSMUSG00000087466	antisense	GO:0045087~innate immune response	1.8954e-07	57	Tlr13, Axl, Oas1a, Syk, Cd180, Arhgef2, Masp1, Cyba, Cfp, Cd84, Oasl1, Serping1, Fbxo9, Hmgb3, Card9, Unc93b1, C1qb, Tlr6, C1qc, Tyrobp, Naip2, Tnfaip8l2, Cybb, Fcer1g, Havcr2, Slamf7, Tlr1, Tlr7, C1qa, Irak4, Fcgr1, Fes, Gsdmd, Nrros, Anxa1, Cfd, Lyn, Ly9, Pstpip1, Trem2, Yes1, Pycard, Ticam2, Ly86, Irf5, Tlr2, Clec4d, Nlrc4, Lgals3, Casp4, Hck, Clec4a2, Csf1r, Matk, Prkd1, C4b, Btk
RP23-363K7.1	ENSMUSG00000087466	antisense	GO:0006954~inflammatory response	7.41181e-07	53	Tlr13, Ptafr, C5ar1, Tgfb1, Axl, Cd180, Cyba, Ccl5, Ccl3, Nfkbid, P2rx7, Ccrl2, Themis2, Tlr6, Lat, Naip2, Cybb, Crlf2, Havcr2, C5ar2, Ccl6, Lipa, Cnr2, Tlr1, Tlr7, Ccl4, Tnf, Nrros, Anxa1, Gsdmd, Pla2g7, Slc11a1, Cxcr3, Lyn, Sdc1, Pstpip1, Pycard, Ticam2, Ly86, Ccl9, C3ar1, Tlr2, Cd5l, Nlrc4, Casp4, Hck, Csf1r, Chst1, Prkd1, C4b, Adam8, Tnfrsf1b, Ncf1
RP23-363K7.1	ENSMUSG00000087466	antisense	GO:0005975~carbohydrate metabolic process	0.00655696	32	Hk3, Pdhb, Rpe, B4galt6, Glb1l2, Pgm2, Epm2a, Gbe1, Man2a2, Ydjc, hexb, Cs, Gusb, Akt2, Man2b2, Hexa, Glb1, B4galt5, Galc, Hk2, Gba, Hpse, Pygl, Pdha1, Ppp1r3e, Man2b1, Chst1, Pygb, Shpk, Gnpda1, Gla, Dlat
RP23-363K7.1	ENSMUSG00000087466	antisense	GO:0002250~adaptive immune response	0.0083123	21	Ctss, Dbnl, Unc93b1, Lat2, Adgre1, Syk, Anxa1, Lat, Clec4d, Tnfrsf11a, Clec4a2, Cd84, Myo1g, Sit1, Prkcb, Havcr2, Lyn, Pirb, Ly9, Btk, Slamf7
RP23-363K7.1	ENSMUSG00000087466	antisense	GO:0006909~phagocytosis	0.0105448	15	Coro1c, Unc13d, Hck, Slc11a1, Vav1, Myo1g, Anxa3, Elmo3, Irf8, Axl, Pip5k1c, Cdc42se1, Itgb2, Anxa1, Coro1a
RP23-363K7.1	ENSMUSG00000087466	antisense	GO:0030593~neutrophil chemotaxis	0.0105448	15	Nckap1l, Ccl4, Vav1, C5ar1, Ccl9, Syk, Itgb2, Lgals3, Itgam, Ccl5, Fcgr3, Ccl3, Vav3, Fcer1g, Ccl6
RP23-363K7.1	ENSMUSG00000087466	antisense	GO:0051279~regulation of release of sequestered calcium ion into cytosol	0.0123399	8	Cyba, Prkce, Prkd1, Diaph1, Lyn, Ubash3b, Coro1a, Ptpn6
RP23-363K7.1	ENSMUSG00000087466	antisense	GO:0035556~intracellular signal transduction	0.0324896	48	Bcr, Nfam1, Sdcbp, Irak4, Mlxipl, Lcp2, Prkch, Stk39, Mknk2, Syk, Ptpn6, Arhgef2, Spsb2, Blnk, Dok1, Gna13, Prkcd, Prkcb, Shc2, Lyn, Akt2, Plcb3, Arhgap45, Asb4, Npr2, Adcy3, Plek, Cdc42bpg, Vav1, Gmip, Lat2, Dgkd, Lat, Inpp5d, Chn1, Plcl2, Stac2, Hmox1, Prkce, Neurl2, Vav3, Prkd1, Wsb2, Pkn1, Nrbp2, Gna12, Btk, Plcg2
RP23-363K7.1	ENSMUSG00000087466	antisense	GO:0006935~chemotaxis	0.0371005	20	Nckap1l, Ccl4, Ptafr, C5ar1, Ccl9, Cxcl16, Ccrl2, C3ar1, Cmtm7, Cmtm3, Fes, Rac2, Ccl5, Cxcr3, Ccl3, Lyn, Pip5k1c, C5ar2, Ccl6, Dock2
RP23-363K7.1	ENSMUSG00000087466	antisense	GO:0042742~defense response to bacterium	0.0397253	17	Fcgr1, Tnf, Lyz2, Syk, Slamf8, Tlr6, Clec4d, Stab2, Nlrc4, Naip2, Slc11a1, Anxa3, Prkcd, Irf8, Fcer1g, Tlr1, Ncf1
RP23-363K7.1	ENSMUSG00000087466	antisense	GO:0006099~tricarboxylic acid cycle	0.0459233	10	Pdhb, Aco1, Ogdh, Dlst, Sdha, Cs, Suclg2, Dlat, Pdha1, Dhtkd1
RP23-363K7.1	ENSMUSG00000087466	antisense	GO:0050766~positive regulation of phagocytosis	0.0528354	12	Cyba, Pycard, Bcr, Fcgr1, Fcgr3, Slc11a1, Sirpa, Tnf, Fcer1g, Pros1, Mfge8, Dock2
RP23-363K7.1	ENSMUSG00000087466	antisense	GO:0050853~B cell receptor signaling pathway	0.075869	10	Nckap1l, Nfam1, Lat2, Prkcb, Vav3, Lyn, Syk, Rftn1, Ptpn6, Plcg2
RP23-363K7.1	ENSMUSG00000087466	antisense	GO:0006955~immune response	0.0865048	29	Tlr7, Ccl4, Fyb, Lcp2, Was, Tnf, Nrros, Blnk, Tnfrsf11a, Ccl5, Oasl1, Ccl3, Irf8, Colec12, Enpp1, Ctss, Vav1, Ccl9, P2ry14, Tlr2, Tnfsf13b, Tlr6, Lat, Lst1, Fth1, Tnfrsf1b, Ccl6, Tlr1, Tnfsf12
RP24-297N9.6	ENSMUSG00000087477	antisense	GO:0045087~innate immune response	4.35641e-08	34	Tlr13, C1qa, Fcgr1, Myd88, Nrros, Gsdmd, Dab2ip, Irak1, Cyba, Masp1, Cfp, Cd14, Ly9, Ifitm2, Serping1, Yes1, Trem2, Pycard, Ly86, Card9, Atg9a, Unc93b1, Irf5, Ang, C1qb, Tlr2, Clec4d, C1qc, Tyrobp, Lgals3, Casp4, Hck, Tnfaip8l2, Fcer1g
RP24-297N9.6	ENSMUSG00000087477	antisense	GO:0006954~inflammatory response	1.50245e-06	30	Tlr13, C5ar1, Myd88, Kdm6b, Afap1l2, Nrros, Gsdmd, Dab2ip, Cyba, Pla2g7, Ccl7, Ccl5, Slc11a1, Cd14, Fpr2, Ccl3, Pf4, Pycard, Ly86, Ccl9, C3ar1, Tlr2, Casp4, Hck, Nos2, Tspan2, Crlf2, Ccl6, Ccl2, Ncf1
RP24-297N9.6	ENSMUSG00000087477	antisense	GO:0002376~immune system process	1.5493e-06	34	Tlr13, C1qa, Fcgr1, Myd88, Nrros, Gsdmd, Dab2ip, Irak1, Masp1, Cd300ld, Cfp, Cd14, Cd300d, Ly9, Ifitm2, Serping1, Pycard, Ly86, Card9, Lat2, Unc93b1, Irf5, C1qb, Tlr2, Clec4d, C1qc, Lst1, Lgals3, H2-D1, Casp4, Hck, Tnfaip8l2, Cd300a, Pirb
RP24-297N9.6	ENSMUSG00000087477	antisense	GO:0030593~neutrophil chemotaxis	0.000102784	12	Lgals3, Ccl7, Ccl5, Fcgr3, Vav1, C5ar1, Ccl9, Ccl3, Fcer1g, Itga1, Ccl6, Ccl2
RP24-297N9.6	ENSMUSG00000087477	antisense	GO:0006935~chemotaxis	0.00783431	13	C5ar1, Cxcl16, C3ar1, Ccl9, Cmtm7, Cmtm3, Ccl7, Ccl5, Fpr2, Ccl3, Ccl6, Pf4, Ccl2
RP24-297N9.6	ENSMUSG00000087477	antisense	GO:0048247~lymphocyte chemotaxis	0.00784663	7	Ccl7, Ccl5, Ccl9, Cxcl16, Ccl3, Ccl6, Ccl2
RP24-297N9.6	ENSMUSG00000087477	antisense	GO:0032760~positive regulation of tumor necrosis factor production	0.0105063	10	Cyba, Pycard, Card9, Cd14, Myd88, Ccl3, Fcer1g, Tlr2, Ccl2, Pf4
RP24-297N9.6	ENSMUSG00000087477	antisense	GO:0050729~positive regulation of inflammatory response	0.0108888	10	Ctss, Ccl7, Ccl5, Ccl9, Ccl3, Ednra, Tlr2, Ccl6, Gpsm3, Ccl2
RP24-297N9.6	ENSMUSG00000087477	antisense	GO:0050830~defense response to Gram-positive bacterium	0.015184	10	Hck, Card9, C5ar1, Hist2h2be, Myd88, Ang, Tlr2, Lyz2, Gsdmd, Ncf1
RP24-297N9.6	ENSMUSG00000087477	antisense	GO:0007166~cell surface receptor signaling pathway	0.0173472	15	Cd53, Fcgr1, Myd88, Tspan7, Fzd8, Tspan13, Col4a3, Sema6a, Nup62, Fcgr3, Tspan2, Gipr, Fcer1g, Tspan9, Mapkapk3
RP24-297N9.6	ENSMUSG00000087477	antisense	GO:0006955~immune response	0.0161213	17	Ctss, Vav1, Ccl9, Myd88, Tlr2, Nrros, Lst1, H2-D1, Blnk, Ccl7, Ccl5, Fth1, Ccl3, Ccl6, Pf4, Ccl2, Tnfsf12
RP24-297N9.6	ENSMUSG00000087477	antisense	GO:0048245~eosinophil chemotaxis	0.0172183	5	Lgals3, Ccl7, Ccl5, Ccl3, Ccl2
RP24-297N9.6	ENSMUSG00000087477	antisense	GO:0071356~cellular response to tumor necrosis factor	0.0532344	11	Npnt, Cyba, Pycard, Ccl7, Ccl5, Ccl9, Ccl3, Gba, Ccl6, Ccl2, Dab2ip
RP24-297N9.6	ENSMUSG00000087477	antisense	GO:0009617~response to bacterium	0.050331	7	Pycard, Fcgr1, Slc11a1, Cd14, Tlr2, Casp1, Ncf1
RP24-297N9.6	ENSMUSG00000087477	antisense	GO:0031663~lipopolysaccharide-mediated signaling pathway	0.050331	7	Irak1, Ccl5, Cd14, Myd88, Ccl3, Ccl2, Trem2
RP24-297N9.6	ENSMUSG00000087477	antisense	GO:0070098~chemokine-mediated signaling pathway	0.0563323	7	Ccl7, Ccl5, Ccl9, Ccl3, Ccl6, Ccl2, Pf4
RP24-297N9.6	ENSMUSG00000087477	antisense	GO:0070374~positive regulation of ERK1 and ERK2 cascade	0.0756099	14	Pycard, Gpnmb, Arrb2, C5ar1, Ccl9, Tlr2, Npnt, Ccl7, Ccl5, Ccl3, Ednra, Ccl6, Ccl2, Trem2
Tbx3os1	ENSMUSG00000087516	antisense	GO:0006412~translation	5.32768e-07	71	Eef1b2, Rpl4, Rpl9, Rpl6, Rpl13, Rpl23, Rpl35, Rpl37a, Gnb2l1, Rps16, Rpl35a, Slc25a42, Nhp2, Rpl29, Rps24, Rpl22, Hars2, Slc25a16, Rpl23a, Mrpl23, Rpl27, Rps11, Slc25a32, Rpl10a, Rps3, Rps14, Rps20, Fau, Rps15a, Rpl22l1, Rpl10, Rps5, Rpl31, Rpl19, Rpl13a, Rpl32, Lars, Rps19, Rpl12, Rps9, Rps13, Rpl3, Rps12, Rpl5, Rps17, Rpl7, Rpl37, Rpl26, Rps3a1, Mrpl19, Rpl30, Eif3k, Rps7, Rps26, Rps23, Rpl15,…
Tbx3os1	ENSMUSG00000087516	antisense	GO:0002181~cytoplasmic translation	9.9853e-06	14	Rplp1, Rpl22, Rpl9, Rpl6, Rpl22l1, Rpl7, Rpl35a, Rpl31, Rpl26, Rpl36, Rpl29, Rpl7l1, Rpl8, Rpl15
AC113514.2	ENSMUSG00000087579	processed_transcript	GO:0005975~carbohydrate metabolic process	0.0253113	14	Pdhb, Rpe, Idua, B4galt5, Galc, Glb1l2, Pygl, Pdha1, Gbe1, Cs, Pygb, Gnpda1, Dlat, Phkb
AC113514.2	ENSMUSG00000087579	processed_transcript	GO:0055085~transmembrane transport	0.04182	16	Slc22a3, Sfxn3, Slc37a2, Kcnb1, Abcd2, Mmgt1, Clcn7, Slc13a4, Slc43a2, Kcns3, Tpcn2, Mfsd8, Slc16a7, Slc18b1, Slc24a3, Slc2a4
AC149085.3	ENSMUSG00000087593	antisense	GO:0006412~translation	3.52224e-23	87	Rpl7a, Eef1b2, Rpl4, Rpl9, Rpl6, Rpl14, Rpl13, Rpl23, Eef1d, Rpl35, Rpl37a, Rpl39, Slc25a36, Eif4a2, Gnb2l1, Rps16, Rpl11, Rpl35a, Nhp2, Eif6, Rpl29, Rpl41, Rps24, Rpl22, Rpl23a, Rps8, Mrpl23, Rpl27, Rps11, Rmnd1, Rpl10a, Rps3, Rps14, Rps20, Fau, Rps15a, Rpl22l1, Rpl10, Rps5, Rpl31, Rpl19, Eef1g, Rpl32, Rps19, Rpl12, Eef1a1, Rps13, Rps9, Rpl3, Rps12, Rpl5, Rps17, Eif3h, Rpl7, Rpl37, Rpl28, Rpl26,…
AC149085.3	ENSMUSG00000087593	antisense	GO:0006397~mRNA processing	2.22865e-09	62	Tra2a, Snrnp25, Aqr, Scnm1, Rbm5, Prpf4b, Srrm1, Lsm5, Snrpd2, Ythdc1, Pan2, Cpsf7, Sf3b3, Alkbh5, Cstf2, Phrf1, Snrpd3, Frg1, Rbm22, Rbbp6, Srsf1, Cpsf6, Rbm4b, Ssu72, Casc3, Sf3b6, Raly, Srsf5, Rbfox2, Rbmx, Thrap3, Srek1, Sugp2, Cpsf1, Cstf3, Snrpd1, Srsf6, Snrpe, Prpf38b, Ccar2, Snrnp48, Srrm2, Prpf4, Tardbp, Ddx5, Lsm4, Clasrp, Ppwd1, Papd5, Prpf31, Pnn, Srsf9, Scaf4, Ppih, Cdk12, Sf3b5, Zma…
AC149085.3	ENSMUSG00000087593	antisense	GO:0002181~cytoplasmic translation	6.79708e-09	15	Rplp1, Rpl22, Rpl9, Rpl6, Rpl22l1, Rpl7, Rpl35a, Rpl31, Rpl26, Rplp0, Rpl36, Rpl29, Rpl7l1, Rpl8, Rpl15
AC149085.3	ENSMUSG00000087593	antisense	GO:0008380~RNA splicing	2.20671e-08	50	Tra2a, Snrnp25, Aqr, Prpf4b, Rbm5, Scnm1, Srrm1, Lsm5, Snrpd2, Ythdc1, Sf3b3, Snrpd3, Frg1, Rbm22, Srsf1, Rbm4b, Casc3, Sf3b6, Raly, Srsf5, Rbmx, Thrap3, Rbfox2, Srek1, Sugp2, Snrpd1, Srsf6, Snrpe, Prpf38b, Ccar2, Snrnp48, Srrm2, Prpf4, Tardbp, Ddx5, Lsm4, Clasrp, Ppwd1, Prpf31, Pnn, Srsf9, Ppih, Cdk12, Sf3b5, Zmat5, Cdc40, Lsm3, Snrpb2, RP24-471H15.8, Ppie
AC149085.3	ENSMUSG00000087593	antisense	GO:0000028~ribosomal small subunit assembly	0.00154002	10	Rps15, Rps10, Rps5, Rps25, Rps19, Rps17, Rps14, Rps27l, Rpsa, Rps2
AC149085.3	ENSMUSG00000087593	antisense	GO:0000398~mRNA splicing, via spliceosome	0.00959959	22	Tra2a, Prpf4, Aqr, Spen, Rnpc3, Srrm1, Snrpg, Lsm5, Prpf31, Snrnp70, Ythdc1, Ubl5, Nova2, Sf3b5, Snrpe, Cdc40, Sf3b3, Lsm3, Sf3b6, Lsm7, Snrpb2, RP24-471H15.8
AC161510.1	ENSMUSG00000087611	antisense	GO:0006412~translation	3.80866e-05	59	Rpl7a, Eef1b2, Rpl4, Rpl6, Sepsecs, Rpl13, Rpl35, Gnb2l1, Rps16, Rsl24d1, Rps24, Rpl22, Slc25a16, Rps8, Mrpl23, Rpl10a, Rps14, Rps3, Eif4g1, Rps20, Fau, Rps15a, Rpl10, Rps5, Rpl31, Rpl19, Rpl13a, Rpl32, Gfm1, Rpl12, Rps9, Rps13, Rpl3, Rps12, Rpl5, Rpl7, Akt1, Rpl26, Rps3a1, Eif3k, Rps26, Rps7, Rpl15, Rps18, Eif3m, Eif4a1, Rpl27a, Rpl34, Rps27a, Rpsa, Eif3f, Rpl17, Rpl18a, Rpl18, Rps6, Rps4x, Rpl2…
RP23-156O5.3	ENSMUSG00000087639	antisense	GO:0002376~immune system process	0.00120435	55	Tlr13, Mst1r, Dbnl, Otulin, Cd180, Prkcq, Dab2ip, Cd84, Cnpy3, Cd300d, Prkcb, Serping1, Lrmp, Card9, Unc93b1, Lat2, C1qb, Kcnn4, Lat, C1qc, Cd300lb, Tnfaip8l2, Cd300a, Dcstamp, Pirb, Havcr2, Slamf7, Tlr1, C1qa, Fcgr1, Sla2, Gpr183, Nrros, Anxa1, Atg5, Cd300ld, Ly96, Tfeb, Ly9, Pstpip1, Ssc5d, Pycard, Adgre1, Irf5, Tlr2, Psmb8, Clec4d, Lst1, Lgals3, Casp4, Hck, Clec4a2, Csf1r, Csk, Btk
RP23-156O5.3	ENSMUSG00000087639	antisense	GO:0045087~innate immune response	0.00284087	47	Tlr13, Mst1r, C1qa, Fcgr1, Otulin, Fes, Nrros, Anxa1, Cd180, Relb, Dab2ip, Atg5, Cyba, Cd84, Cnpy3, Mid2, Ly96, Ly9, Trem2, Yes1, Pstpip1, Serping1, Ssc5d, Pycard, Card9, Atg9a, Unc93b1, Irf5, C1qb, Tlr2, Clec4d, Tyrobp, C1qc, Lgals3, Casp4, Hck, Clec4a2, Csf1r, Tnfaip8l2, Matk, Trim27, Fcer1g, Havcr2, Csk, Slamf7, Btk, Tlr1
RP23-156O5.3	ENSMUSG00000087639	antisense	GO:0002250~adaptive immune response	0.0162039	21	Ctss, Dbnl, Unc93b1, Lat2, Sla2, Adgre1, Gpr183, Anxa1, Lat, Clec4d, Clec4a2, Nedd4, Cd84, Prkcb, Havcr2, Pirb, Tfeb, Ly9, Csk, Btk, Slamf7
RP23-156O5.3	ENSMUSG00000087639	antisense	GO:0030574~collagen catabolic process	0.0465531	9	Ctss, Ctsb, Pepd, Ctsk, Mmp3, Mmp14, Mrc2, Mmp19, Mmp2
RP23-156O5.3	ENSMUSG00000087639	antisense	GO:0006954~inflammatory response	0.061692	40	Tlr13, Ccl4, Ptafr, C5ar1, Tnf, Tgfb1, Nrros, Prkcq, Anxa1, Cd180, Dab2ip, Relb, Akt1, Cyba, Pla2g7, Slc11a1, Sdc1, Ly96, Pf4, Pstpip1, Bmp6, Pycard, Ccrl2, C3ar1, Tnip1, Tlr2, Lat, Casp4, Hck, Csf1r, Tspan2, Crlf2, Havcr2, Cd163, Adam8, C5ar2, Lipa, Cnr2, Tlr1, Ncf1
RP23-319G15.1	ENSMUSG00000089647	antisense	GO:0002376~immune system process	5.02376e-13	93	Tlr13, Aim2, Eomes, H2-DMb1, Tnfrsf13b, Syk, Naip5, Prkcq, Cd180, Dab2ip, Arhgef2, Masp1, Pik3cg, Cfp, Cd84, Myo1g, Cracr2a, Oasl1, Cd300d, Prkcb, Serping1, Hmgb3, Cd4, Lrmp, Sh2d1b1, Card9, Lat2, Unc93b1, C1qb, Themis2, Kcnn4, Tlr6, Zap70, Lat, C1qc, Naip6, Cd300lb, Naip2, Dcstamp, Cd300a, Tnfaip8l2, Havcr2, Pirb, Slamf7, Tlr1, Tlr7, C1qa, Fcgr1, Ptpn22, Gpr183, Gsdmd, Anxa1, Nrros, Cfd, Cd300ld…
RP23-319G15.1	ENSMUSG00000089647	antisense	GO:0006954~inflammatory response	1.00475e-12	78	Tlr13, Ptafr, C5ar1, Kdm6b, Tgfb1, Aim2, Naip5, Prkcq, Stab1, Cd180, Dab2ip, Cyba, Pik3cg, Ccl5, Ccl3, Ccr5, Nfkbid, Pf4, Aif1, P2rx7, Ccrl2, Il1a, Themis2, Tlr6, Zap70, Lat, Naip6, Naip2, Cybb, Crlf2, Havcr2, Tnfrsf14, C5ar2, Lipa, Ccl6, Ccr7, Cnr2, Tlr1, Tlr7, Ccl4, Tnf, Afap1l2, Gsdmd, Anxa1, Nrros, Pla2g7, Slc11a1, Cxcr3, Lyn, Sdc1, Ly96, Pstpip1, Bmp6, Pycard, Tlr4, Ticam2, Ly86, Ccl9, C3ar1…
RP23-319G15.1	ENSMUSG00000089647	antisense	GO:0002250~adaptive immune response	6.07691e-09	36	Eomes, Gpr183, Tnfrsf13b, Syk, Anxa1, Tnfrsf11a, Cd84, Cracr2a, Myo1g, Sit1, Tec, Prkcb, Lyn, Ly9, Ptk2b, Ctss, Cd4, Sh2d1b1, Lat2, Unc93b1, H2-T23, Pik3cd, Adgre1, Cd8a, Zap70, Lat, Clec4d, Prdm1, Clec4a2, Cd8b1, Pirb, Havcr2, Cd86, Csk, Slamf7, Btk
RP23-319G15.1	ENSMUSG00000089647	antisense	GO:0045087~innate immune response	5.93016e-08	71	Tlr13, Aim2, Syk, Oas1a, Naip5, Cd180, Dab2ip, Arhgef2, Masp1, Cyba, Cfp, Cd84, Oasl1, Fbxo9, Serping1, Hmgb3, Sh2d1b1, Card9, Atg9a, Unc93b1, C1qb, Tlr6, Zap70, Tyrobp, C1qc, Naip6, Naip2, Tnfaip8l2, Cybb, Fcer1g, Havcr2, Slamf7, Tlr1, Tlr7, C1qa, Fcgr1, Fes, Trim32, Gsdmd, Nrros, Anxa1, Cfd, Tec, Lyn, Ly96, Ly9, Yes1, Trem2, Pstpip1, Ptk2b, Pycard, Tlr4, Ticam2, Ly86, Pik3cd, Irf5, Tlr2, Clec4d…
RP23-319G15.1	ENSMUSG00000089647	antisense	GO:0006935~chemotaxis	2.93746e-05	31	Ccl4, Ptafr, Ackr4, C5ar1, Ecscr, Cmtm3, Fes, Pik3cg, Ccl5, Cxcr3, Ccl3, Cmklr1, Lyn, Ccr5, Dock2, Pf4, Nckap1l, Ccl9, C3ar1, Cxcl16, Ccrl2, Pik3cd, Cmtm7, Rac2, Cxcl2, Cxcr4, Cklf, Pip5k1c, C5ar2, Ccl6, Ccr7
RP23-319G15.1	ENSMUSG00000089647	antisense	GO:0042102~positive regulation of T cell proliferation	2.91346e-05	22	Cd3e, Nckap1l, Cd4, Ccdc88b, Aif1, Efnb1, Ptprc, Tnfsf13b, Tfrc, Anxa1, Sash3, Coro1a, Prkcq, Adk, Cd28, Cd6, Ccl5, Card11, Dnaja3, Havcr2, Cd86, Ccr7
RP23-319G15.1	ENSMUSG00000089647	antisense	GO:0050853~B cell receptor signaling pathway	5.47582e-05	16	Nckap1l, Nfam1, Lat2, Ptprc, Syk, Zap70, Ptpn6, Klhl6, Tec, Vav3, Prkcb, Lyn, Bcar1, Lck, Rftn1, Plcg2
RP23-319G15.1	ENSMUSG00000089647	antisense	GO:0006955~immune response	0.000313975	44	Tlr7, Ccl4, Vtn, Was, Lcp2, Fyb, Tnf, H2-DMb1, Tnfsfm13, Nrros, Blnk, Tnfrsf11a, Cd28, Ccl5, Oasl1, Ccl3, Irf8, Ccr5, Pf4, Enpp1, Bmp6, Ltb, Ctss, Cd4, Vav1, Ccl9, Il1a, Tnfsf13b, P2ry14, Tlr2, Tlr6, Lat, Zap70, Lst1, Cxcl2, Fth1, March1, Il10, Tnfrsf1b, Ccl6, Tnfrsf26, Ccr7, Tlr1, Tnfsf12
RP23-319G15.1	ENSMUSG00000089647	antisense	GO:0030593~neutrophil chemotaxis	0.00138495	19	Nckap1l, Ccl4, Vav1, C5ar1, Ccl9, Itga1, Prex1, Itgb2, Syk, Lgals3, Itgam, Cxcl2, Ccl5, Fcgr3, Ccl3, Vav3, Fcer1g, Cklf, Ccl6
RP23-319G15.1	ENSMUSG00000089647	antisense	GO:0035556~intracellular signal transduction	0.00204468	66	Sdcbp, Mlxipl, Lcp2, Dvl1, Arhgef28, Syk, Ptpn6, Prkcq, Arhgef2, Rassf5, Prkcb, Map4k1, Prkag2, Plcb3, Plek, Tns1, Gmip, Lat2, Prex1, Lat, Chn1, Zap70, Plcl2, Adcy7, Stac2, Nuak2, Dgkz, Vav3, Wsb2, Plcg1, Rasa4, Nrbp2, Gna12, Plcg2, Bcr, Nfam1, Stk39, Mknk2, Blnk, Dok1, Gna13, Rab40b, Prkcd, Tec, Lyn, Shc2, Akt2, Arhgap45, Npr2, Adcy3, Oxsr1, Gpr182, Nlk, Cdc42bpg, Vav1, Sirpb1a, Rgs14, Dgkd, Inp…
RP23-319G15.1	ENSMUSG00000089647	antisense	GO:0042742~defense response to bacterium	0.00263838	23	Fcgr1, Tnf, Lyz2, Syk, Slamf8, Tlr6, Lyz1, Naip5, Stab1, Clec4d, Nlrc4, Stab2, Naip6, Naip2, Slc11a1, H2-M3, Prkcd, Irf8, Fcer1g, Tnfrsf14, Il10, Tlr1, Ncf1
RP23-319G15.1	ENSMUSG00000089647	antisense	GO:0050850~positive regulation of calcium-mediated signaling	0.00325707	11	Cd3e, Cd4, Ccl4, Ccl3, P2rx4, Syk, Cd8a, Zap70, Trem2, Ada, Cdh13
RP23-319G15.1	ENSMUSG00000089647	antisense	GO:0007166~cell surface receptor signaling pathway	0.00356831	35	Adgra3, Cd53, Fcgr1, Tspan15, Fgfrl1, Tnfrsf13b, Syk, Anxa1, Sema6a, Nup62, Fcgr3, Cxcr3, Tspan9, Tspan12, Ptk2b, Cd3e, Cd3g, Vipr2, Cd4, Cd3d, Cd9, Adgre1, Pik3cd, Cd22, Smo, Tspan7, Cd8a, Fzd3, Tspan2, Fcer1g, Gipr, Lck, Tnfrsf1b, Cd37, Agt
RP23-319G15.1	ENSMUSG00000089647	antisense	GO:0007229~integrin-mediated signaling pathway	0.00471078	23	Arhgap35, Vav1, Fermt3, Itgb7, Itga4, Itga1, Itgb2, Syk, Lat, Fermt2, Tyrobp, Itgam, Itgax, Itgad, Tec, Vav3, Fcer1g, Itga7, Bcar1, Adam8, Ptk2b, Itga6, Plek
RP23-319G15.1	ENSMUSG00000089647	antisense	GO:0050731~positive regulation of peptidyl-tyrosine phosphorylation	0.00706888	24	Cd3e, Tlr4, Cd4, Arrb2, Sh2d1b1, Vtn, Hcls1, Tgfb1, Ghr, Syk, Arhgef2, Rasa1, Cav2, Sema4d, Efna5, Tec, Lyn, Tnfrsf14, Cd44, Ehd4, Ptk2b, Agt, Yes1, Trem2
RP23-319G15.1	ENSMUSG00000089647	antisense	GO:0070269~pyroptosis	0.00736656	8	Naip6, Nlrc4, Casp4, Naip2, Aim2, Naip5, Gsdmd, Casp1
RP23-319G15.1	ENSMUSG00000089647	antisense	GO:0050718~positive regulation of interleukin-1 beta secretion	0.0114083	10	Pycard, Casp4, P2rx7, Ccl3, Aim2, Ccr5, Ccr7, Gsdmd, Panx1, Casp1
RP23-319G15.1	ENSMUSG00000089647	antisense	GO:0050766~positive regulation of phagocytosis	0.0156176	15	Pycard, Bcr, Fcgr1, Sirpa, Tnf, Sirpb1a, Cyba, Camk1d, Slc11a1, Fcgr3, Fcer1g, Pros1, Mfge8, Dock2, Ccr7
RP23-319G15.1	ENSMUSG00000089647	antisense	GO:0050830~defense response to Gram-positive bacterium	0.0156442	19	P2rx7, Card9, C5ar1, Tnf, Tnfaip8, H2-T23, Scd1, Tlr2, Lyz2, Lyz1, Gsdmd, Il27ra, Hck, Drosha, Tnfrsf14, Havcr2, Seh1l, Myo1f, Ncf1
RP23-319G15.1	ENSMUSG00000089647	antisense	GO:0008360~regulation of cell shape	0.0170639	31	Plekho1, Fblim1, Plxnb2, Fes, Anxa1, Gas7, Dlc1, Gna13, Fgd4, hexb, Ccl3, Sema4d, Arap1, Itga7, Ptk2b, Arhgap35, Limd1, Diaph1, Sh3kbp1, Wipf1, Coro1a, Fermt2, Lst1, Arhgap15, Hck, Csf1r, Wdr1, Dmtn, Cdc42se1, Rhoq, Gna12
RP23-319G15.1	ENSMUSG00000089647	antisense	GO:0007015~actin filament organization	0.0231716	20	Was, Sirpa, Diaph1, Emp2, Ctnna1, Actr2, Tmsb4x, Rac2, Coro1a, Arhgef2, Rufy3, Cfl2, Actr3, Lmod1, Casp4, Wasl, Bcar1, Myo1b, Ptk2b, Arhgap6
RP23-319G15.1	ENSMUSG00000089647	antisense	GO:0043547~positive regulation of GTPase activity	0.0366827	30	Ccl4, Sh3bgrl3, Snx9, Rgs4, Cav2, Ccl5, Rapgef1, Ccl3, Sema4d, Arap1, Arhgap6, Itga6, Rgp1, Elmod2, Arhgap35, Vav1, Rgs10, Ccl9, F11r, Prex1, Arhgap23, Cd40, Rasa1, Rapgef6, Gnb5, Rgs1, Ccl6, Rgma, Ccr7, Iqsec1
RP23-319G15.1	ENSMUSG00000089647	antisense	GO:0050870~positive regulation of T cell activation	0.0373342	9	Cd3e, Pycard, Cd4, Ccdc88b, Card11, Lck, Prkcq, Coro1a, Ada
RP23-319G15.1	ENSMUSG00000089647	antisense	GO:0016042~lipid catabolic process	0.0454881	20	Nceh1, Irs1, Plin1, Galc, Napepld, Pnpla8, Lipe, Ddhd2, Pla2g7, Plcb2, Ppt1, Pld3, Ces1d, Plcg1, Pld4, Lipa, Plcb3, Pnpla3, Daglb, Plcg2
RP23-319G15.1	ENSMUSG00000089647	antisense	GO:0030217~T cell differentiation	0.0457627	14	Cd4, Cd3d, Vav1, Ptpn22, Tgfb1, Ptprc, Prex1, Bcl2a1d, Il7r, Ikzf1, Jag2, Wwp1, Rhoh, Lck
RP23-319G15.1	ENSMUSG00000089647	antisense	GO:0051044~positive regulation of membrane protein ectodomain proteolysis	0.045544	8	Snx9, Tnf, Gpld1, Adam8, Tnfrsf1b, Rgma, Pacsin3, Apoe
RP23-319G15.1	ENSMUSG00000089647	antisense	GO:0051279~regulation of release of sequestered calcium ion into cytosol	0.045544	8	Cyba, Prkd1, Diaph1, Lyn, Ubash3b, Coro1a, Ptpn6, Ptk2b
RP23-319G15.1	ENSMUSG00000089647	antisense	GO:0050715~positive regulation of cytokine secretion	0.0445444	12	Htr2b, P2rx7, Tnf, Scamp5, Cd300d, Il10, Il1a, Tlr2, Syk, Panx1, Agt, Casp1
RP23-319G15.1	ENSMUSG00000089647	antisense	GO:0006911~phagocytosis, engulfment	0.0512645	9	Bin2, Aif1, Fcgr1, Fcgr3, Sirpa, Treml4, Fcer1g, Mfge8, Trem2
RP23-319G15.1	ENSMUSG00000089647	antisense	GO:0030036~actin cytoskeleton organization	0.0571712	30	Coro1c, Bcr, Sdcbp, Ablim2, Fam101b, Tmsb4x, Actr2, Dlc1, Wasl, Ablim3, Dock2, Pdlim4, Diaph1, Cln3, Gas2l3, Wipf1, Coro1a, Rac2, Nuak2, Wasf1, Cap1, Wdr1, Dmtn, Bcar1, Specc1, Daam2, Rhoq, Ccr7, Iqsec1, Rhog
RP23-319G15.1	ENSMUSG00000089647	antisense	GO:0005975~carbohydrate metabolic process	0.0605662	35	Hk3, Rpe, Idua, B4galt6, Glb1l2, Pgm2, Epm2a, Phkg1, Gbe1, Man2a2, Ydjc, hexb, Cs, Gusb, Athl1, Akt2, Man2b2, Amdhd2, Hexa, Glb1, B4galt5, Galc, Hk2, Gba, Hpse, Pygl, Pdha1, Ppp1r3e, Man2b1, Chst1, Pygb, Gnpda1, Gla, Dlat, Npl
RP23-319G15.1	ENSMUSG00000089647	antisense	GO:0042493~response to drug	0.0616331	50	Ptprm, Por, Tgfb1, Mat2a, Ret, Rad54l, Mmp2, Htr2b, Cyba, Ccl3, Prkcb, P2rx7, Card9, Maob, mt-Cytb, Casp1, Rasa1, Top1, Cybb, Fzd3, Vav3, Abcd3, Aqp1, Gna12, Tgif1, Cdkn2a, Fech, Acsl1, Atp1a3, Drd, Anxa1, Car9, Lyn, Apobec1, Mdk, Ptk2b, Ada, Nckap1l, Dnmt3a, Cyp2e1, Fos, Aacs, Srp72, Alad, Il10, Lck, Cd86, Xpc, Bche, Plin2
RP23-319G15.1	ENSMUSG00000089647	antisense	GO:0030335~positive regulation of cell migration	0.0718792	39	Gpnmb, Sdcbp, Fermt3, Tgfb1, Drd, Ret, Trim32, Mmp2, Plau, Ccl5, Ccl3, Sema4d, Mmp3, Lyn, Akt2, Myo1f, Ptk2b, Itga6, Irs1, Aif1, C3ar1, Cxcl16, Ctsh, Sema3g, Mmp14, Pik3cd, Diaph1, Prex1, Mylk, Coro1a, Cdh13, Rufy3, Mcam, Csf1r, Cxcr4, Myo1c, Bcar1, Aqp1, Ptp4a1
RP23-319G15.1	ENSMUSG00000089647	antisense	GO:0009617~response to bacterium	0.0720595	12	Pycard, Tlr4, Il27, P2rx7, Fcgr1, Slc11a1, Wasl, Irf8, Tlr2, Cav1, Casp1, Ncf1
RP23-319G15.1	ENSMUSG00000089647	antisense	GO:0042110~T cell activation	0.0720595	12	Nlrc3, Cd4, Cd3d, Cd28, Vav1, Was, Card11, Tgfb1, Cd48, Dock2, Cd8a, Ada
RP23-319G15.1	ENSMUSG00000089647	antisense	GO:0045576~mast cell activation	0.0897348	7	Tlr4, Fcgr3, Lcp2, Fyb, Rhoh, Cd48, Fcer1g
RP23-319G15.1	ENSMUSG00000089647	antisense	GO:0051384~response to glucocorticoid	0.0943424	16	Bmp6, Il1rn, Aif1, Pfkfb1, Tnf, Gba, Ghr, Cxcl2, Rxra, Cdo1, Ctsl, Alad, Il10, Sdc1, Mdk, Bche
RP23-319G15.1	ENSMUSG00000089647	antisense	GO:0032755~positive regulation of interleukin-6 production	0.0969186	14	Pycard, Tlr4, Ticam2, Tlr7, P2rx7, Card9, Tnf, Il1a, Tlr2, Arhgef2, Cyba, Fcer1g, Ccr5, Rab7b
RP23-319G15.1	ENSMUSG00000089647	antisense	GO:0031668~cellular response to extracellular stimulus	0.0979074	9	Bmp6, Arhgap35, Fos, P2rx7, Aif1, Lyn, Tfrc, Gsdmd, Itga6
RP23-319G15.1	ENSMUSG00000089647	antisense	GO:0030595~leukocyte chemotaxis	0.0963459	8	Cxcl2, Ccl4, Ccl3, Cklf, Gpr183, Coro1a, Cnr2, Pf4
RP24-457L7.2	ENSMUSG00000089781	antisense	GO:0006635~fatty acid beta-oxidation	0.00071985	13	Eci3, Eci2, Hsd17b4, Acat2, Hadh, Hibch, Adipoq, Cpt1a, Auh, Echs1, Acaa1b, Echdc2, Acat1
RP24-457L7.2	ENSMUSG00000089781	antisense	GO:0006099~tricarboxylic acid cycle	0.00233183	10	Pdhb, Aco2, Mdh1, Dlst, Sdha, Suclg2, Idh3g, Idh3a, Dlat, Idh3b
RP24-457L7.2	ENSMUSG00000089781	antisense	GO:0050873~brown fat cell differentiation	0.0116521	10	Adipoq, Bnip3, Pparg, Mrap, Arl4a, Sh2b2, Nudt7, Slc2a4, Selenbp1, Cebpa
RP24-457L7.2	ENSMUSG00000089781	antisense	GO:0006633~fatty acid biosynthetic process	0.0154773	13	Mlycd, Tbxas1, Agmo, Tecr, Mcat, Pecr, Mgll, Acsf3, Hacd4, Hsd17b12, Lpl, Pccb, Ndufab1
RP24-457L7.2	ENSMUSG00000089781	antisense	GO:0070269~pyroptosis	0.0245623	6	Naip6, Nlrc4, Naip2, Nlrp1b, Apip, Naip5
RP24-457L7.2	ENSMUSG00000089781	antisense	GO:0006631~fatty acid metabolic process	0.026141	19	Mlycd, Tbxas1, Tecr, Hsd17b4, Cpt2, Mcat, Acsf3, Mgll, Hadh, Gpat4, Crat, Ndufab1, Cpt1a, Amacr, Echs1, Pecr, Hacd4, Acaa1b, Echdc2
RP24-457L7.2	ENSMUSG00000089781	antisense	GO:0022904~respiratory electron transport chain	0.0788446	7	Etfrf1, Sod2, Sdha, Immp2l, Coq7, Etfdh, mt-Cytb
AC159257.3	ENSMUSG00000089783	lincRNA	GO:0002376~immune system process	9.35838e-11	82	Tlr13, Eomes, Aim2, Axl, H2-DMb1, Tnfrsf13b, Syk, Naip5, Cd180, Dab2ip, Mavs, Pik3cg, Cd84, Myo1g, Cracr2a, Oasl1, Cd300d, Prkcb, Cd300lg, Serping1, Lrmp, Sh2d1b1, Card9, Prkd2, Lat2, Unc93b1, Clec5a, C1qb, Themis2, Kcnn4, Tlr6, Lat, C1qc, Cd300lb, Naip6, Naip2, Dcstamp, Cd300a, Tnfaip8l2, Havcr2, Pirb, Slamf7, Tlr1, Tlr7, C1qa, Irak4, Fcgr1, Ptpn22, Gpr183, Gsdmd, Anxa1, Nrros, Cfd, Cd300ld, Tec…
AC159257.3	ENSMUSG00000089783	lincRNA	GO:0006954~inflammatory response	3.30219e-09	66	Tlr13, Ptafr, C5ar1, Aim2, Tgfb1, Axl, Naip5, Cd180, Dab2ip, Cyba, Pik3cg, Ccl5, Ccl3, Ccr5, Nfkbid, Aif1, P2rx7, Ccrl2, Themis2, Tlr6, Lat, Naip6, Naip2, Cybb, Crlf2, Havcr2, C5ar2, Lipa, Ccl6, Cnr2, Tlr1, Tlr7, Ccl4, Tnf, Gsdmd, Anxa1, Nrros, Pla2g7, Slc11a1, Cxcr3, Lyn, Pstpip1, Pycard, Tlr4, Ticam2, Spp1, Ly86, Ccl9, C3ar1, Pik3cd, Tlr2, Cd5l, Cd40, Nlrc4, Casp4, Camk1d, Hck, Cxcl2, Csf1r, Ch…
AC159257.3	ENSMUSG00000089783	lincRNA	GO:0045087~innate immune response	2.6839e-06	62	Tlr13, Jak1, Aim2, Axl, Syk, Naip5, Cd180, Dab2ip, Mavs, Cyba, Cd84, Oasl1, Serping1, Sh2d1b1, Card9, Unc93b1, Clec5a, C1qb, Ang, Tlr6, C1qc, Tyrobp, Naip6, Naip2, Tnfaip8l2, Cybb, Fcer1g, Havcr2, Slamf7, Tlr1, Tlr7, C1qa, Irak4, Fcgr1, Fes, Gsdmd, Nrros, Anxa1, Cfd, Tec, Lyn, Ly9, Trem2, Pstpip1, Yes1, Pycard, Tlr4, Ticam2, Ly86, Pik3cd, Irf5, Tlr2, Clec4d, Nlrc4, Lgals3, Casp4, Hck, Clec4a2, Cs…
AC159257.3	ENSMUSG00000089783	lincRNA	GO:0002250~adaptive immune response	3.9195e-05	28	Eomes, Gpr183, Tnfrsf13b, Syk, Anxa1, Tnfrsf11a, Cd84, Cracr2a, Myo1g, Tec, Prkcb, Lyn, Ly9, Ctss, Sh2d1b1, Prkd2, Lat2, Unc93b1, Pik3cd, Adgre1, Lat, Clec4d, Clec4a2, Havcr2, Pirb, Cd86, Btk, Slamf7
AC159257.3	ENSMUSG00000089783	lincRNA	GO:0006935~chemotaxis	0.000132755	28	Ccl4, Ptafr, C5ar1, Ecscr, Cmtm3, Fes, Pla2g6, Pik3cg, Ccl5, Cxcr3, Ccl3, Lyn, Ccr5, Dock2, Nckap1l, Fgf10, Ccl9, C3ar1, Cxcl16, Ccrl2, Pik3cd, Cmtm7, Rac2, Cxcl2, Cxcr4, Pip5k1c, C5ar2, Ccl6
AC159257.3	ENSMUSG00000089783	lincRNA	GO:0050853~B cell receptor signaling pathway	0.000853383	14	Nckap1l, Nfam1, Lat2, Ptprc, Syk, Ptpn6, Klhl6, Tec, Vav3, Prkcb, Lyn, Bcar1, Rftn1, Plcg2
AC159257.3	ENSMUSG00000089783	lincRNA	GO:0030593~neutrophil chemotaxis	0.00144542	18	Nckap1l, Spp1, Ccl4, Vav1, C5ar1, Ccl9, Prex1, Syk, Itgb2, Lgals3, Itgam, Cxcl2, Ccl5, Fcgr3, Ccl3, Vav3, Fcer1g, Ccl6
AC159257.3	ENSMUSG00000089783	lincRNA	GO:0035556~intracellular signal transduction	0.00346617	60	Mark2, Sdcbp, Mlxipl, Ppp1r1a, Lcp2, Dvl1, Jak1, Arhgef28, Syk, Ptpn6, Tns2, Prkcb, Plcb3, Plek, Gmip, Prkd2, Lat2, Prex1, Lat, Chn1, Plcl2, Adcy7, Stac2, Asb10, Gpr155, Vav3, Nrbp2, Gna12, Plcg2, Bcr, Nfam1, Irak4, Stk39, Mknk2, Blnk, Dok1, Gna13, Prkcd, Tec, Shc2, Lyn, Akt2, Arhgap45, Asb4, Npr2, Adcy3, Oxsr1, Gpr182, Cdc42bpg, Vav1, Rgs14, Dgkd, Inpp5d, Hmox1, Sh2b2, Prkce, Rps6ka1, Neurl2, Nr…
AC159257.3	ENSMUSG00000089783	lincRNA	GO:0070269~pyroptosis	0.00455822	8	Naip6, Nlrc4, Casp4, Naip2, Aim2, Naip5, Gsdmd, Casp1
AC159257.3	ENSMUSG00000089783	lincRNA	GO:0042742~defense response to bacterium	0.00537904	21	Fcgr1, Elane, Tnf, Lyz2, Syk, Slamf8, Tlr6, Naip5, Clec4d, Mavs, Nlrc4, Stab2, Naip6, Naip2, Slc11a1, Anxa3, Prkcd, Irf8, Fcer1g, Tlr1, Ncf1
AC159257.3	ENSMUSG00000089783	lincRNA	GO:0050718~positive regulation of interleukin-1 beta secretion	0.00546551	10	Pycard, Ifnar1, Casp4, P2rx7, Ccl3, Aim2, Ccr5, Gsdmd, Panx1, Casp1
AC159257.3	ENSMUSG00000089783	lincRNA	GO:0006909~phagocytosis	0.0182107	16	Coro1c, Unc13d, Vav1, Elane, Axl, Itgb2, Coro1a, Anxa1, Hck, Elmo1, Myo1g, Slc11a1, Anxa3, Irf8, Pip5k1c, Pld4
AC159257.3	ENSMUSG00000089783	lincRNA	GO:0032496~response to lipopolysaccharide	0.0229185	34	Bcr, Pck1, Ptafr, Elane, C5ar1, Tnf, Ptpn22, Cnp, Nlrc3, Tnfrsf11a, Il10ra, Rps6kb1, Slc11a1, Mta1, Hspd1, Mgst2, Adam17, Tlr4, Fgf10, P2rx7, Maob, Fmo1, Tlr2, Cd40, Casp1, Ifnar1, Cxcl2, Fos, Ncf2, Alad, Tnfrsf1b, Tnfrsf26, Cnr2, Plcg2
AC159257.3	ENSMUSG00000089783	lincRNA	GO:0050766~positive regulation of phagocytosis	0.0218718	14	Pycard, Bcr, Lman2, Fcgr1, Sirpa, Tnf, Cyba, Camk1d, Fcgr3, Slc11a1, Fcer1g, Pros1, Mfge8, Dock2
AC159257.3	ENSMUSG00000089783	lincRNA	GO:0050776~regulation of immune response	0.0349136	12	Fcgr1, Fcgr3, Sh2b2, Dennd1b, Card11, Sppl2a, Fcer1g, Hcst, Tnfsf13b, Syk, Clec12a, Cd40
AC159257.3	ENSMUSG00000089783	lincRNA	GO:0006911~phagocytosis, engulfment	0.0346936	9	Bin2, Aif1, Fcgr1, Fcgr3, Elmo1, Sirpa, Fcer1g, Mfge8, Trem2
AC159257.3	ENSMUSG00000089783	lincRNA	GO:0002224~toll-like receptor signaling pathway	0.0346936	9	Tlr4, Tlr7, Unc93b1, Tlr8, Tlr2, Cd86, Tlr6, Cd180, Tlr1
AC159257.3	ENSMUSG00000089783	lincRNA	GO:0016042~lipid catabolic process	0.0408125	19	Nceh1, Plin1, Lipg, Galc, Pnpla8, Lipe, Ddhd2, Pla2g6, Pla2g7, Ppt1, Pld3, Bscl2, Ces1d, Pla1a, Lipa, Plcb3, Pld4, Daglb, Plcg2
AC159257.3	ENSMUSG00000089783	lincRNA	GO:0006631~fatty acid metabolic process	0.0390284	28	Tbxas1, Acsl1, Cpt2, Pnpla8, Gpat4, Elovl5, Amacr, Echs1, Acaca, Hacd2, Pla2g15, Acacb, Echdc2, Slc27a1, Hpgds, Acox1, Acadsb, Fasn, Prkar2b, Crat, Aacs, Ehhadh, Hacd4, Adipor2, Lipa, Acsm5, Acsm3, Stat5a
AC159257.3	ENSMUSG00000089783	lincRNA	GO:0002755~MyD88-dependent toll-like receptor signaling pathway	0.0488248	8	Tlr13, Tlr4, Tlr7, Tlr8, Tlr2, Tlr6, Hspd1, Tlr1
AC159257.3	ENSMUSG00000089783	lincRNA	GO:0045576~mast cell activation	0.0715397	7	Tlr4, Fcgr3, Lcp2, Fyb, Rhoh, Cd48, Fcer1g
AC159257.3	ENSMUSG00000089783	lincRNA	GO:0042102~positive regulation of T cell proliferation	0.0717596	15	Nckap1l, Ccdc88b, Aif1, Efnb1, Ptprc, Tnfsf13b, Tfrc, Anxa1, Sash3, Coro1a, Ccl5, Dnaja3, Card11, Havcr2, Cd86
AC159257.3	ENSMUSG00000089783	lincRNA	GO:0042493~response to drug	0.0720995	46	Fech, Cdkn2a, Atp1a3, Por, Acsl1, Tgfb1, Drd, Mat2a, Ret, Adora2a, Anxa1, Htr2b, Car9, Cyba, Rps6kb1, Ccl3, Prkcb, Lyn, Apobec1, Acacb, Hspd1, Ada, Adam17, Nckap1l, Dnmt3a, P2rx7, Card9, Aqp7, Maob, Cat, mt-Cytb, Casp1, Rasa1, Cyp2e1, Fos, Aacs, Srp72, Top1, Cybb, Fzd3, Alad, Vav3, Abcd3, Xpc, Cd86, Gna12
AC159257.3	ENSMUSG00000089783	lincRNA	GO:0050715~positive regulation of cytokine secretion	0.083989	11	Htr2b, P2rx7, Tnf, Clec5a, Scamp5, Cd300d, Tlr2, Syk, Panx1, Agt, Casp1
AC090963.3	ENSMUSG00000089941	antisense	GO:0002376~immune system process	5.12125e-09	57	Tlr13, Aim2, Syk, Naip5, Cd180, Arhgef2, Pik3cg, Cd84, Cracr2a, Myo1g, Cd300d, Sh2d1b1, Lrmp, Card9, Unc93b1, Clec5a, Lat2, C1qb, Themis2, Tlr6, C1qc, Cd300lb, Naip6, Naip2, Cd300a, Pirb, Havcr2, Slamf7, Tlr1, Tlr7, Fcgr1, Gpr183, Nrros, Cfd, Samhd1, Lyn, Ly9, Pstpip1, Pycard, Ticam2, Ly86, Pik3cd, Adgre1, Irf5, Tlr2, Cd5l, Inpp5d, Cd40, Prdm1, Nlrc4, Lgals3, Hck, Clec4a2, Csf1r, March1, Tlr8, Btk
AC090963.3	ENSMUSG00000089941	antisense	GO:0006954~inflammatory response	4.51304e-08	47	Tlr13, Tlr7, Ptafr, Tnf, Aim2, Tgfb1, Nrros, Naip5, Stab1, Cd180, Cyba, Pik3cg, Pla2g7, Slc11a1, Lyn, Ccr5, Nfkbid, Pstpip1, Pycard, Ticam2, Ly86, P2rx7, C3ar1, Pik3cd, Tlr2, Themis2, Tlr6, Cd5l, Cd40, Nlrc4, Naip6, Naip2, Camk1d, Hck, Cxcl2, Csf1r, Chst1, Cybb, Tlr8, Havcr2, Adam8, Tnfrsf1b, Lipa, Tnfrsf26, Cnr2, Tlr1, Ncf1
AC090963.3	ENSMUSG00000089941	antisense	GO:0045087~innate immune response	8.00428e-08	48	Tlr13, Tlr7, Fcgr1, Aim2, Fes, Syk, Nrros, Naip5, Cd180, Arhgef2, Cyba, Cfd, Cd84, Samhd1, Lyn, Ly9, Trem2, Pstpip1, Pycard, Ticam2, Ly86, Sh2d1b1, Card9, Clec5a, Unc93b1, Pik3cd, Irf5, C1qb, Tlr2, Tlr6, Tyrobp, C1qc, Prdm1, Nlrc4, Naip6, Lgals3, Naip2, Hck, Clec4a2, Csf1r, Matk, Cybb, Fcer1g, Tlr8, Havcr2, Slamf7, Btk, Tlr1
AC090963.3	ENSMUSG00000089941	antisense	GO:0042742~defense response to bacterium	8.21448e-05	19	Fcgr1, Elane, Tnf, Lyz2, Syk, Slamf8, Tlr6, Stab1, Naip5, Stab2, Naip6, Nlrc4, Naip2, Slc11a1, Prkcd, Irf8, Fcer1g, Tlr1, Ncf1
AC090963.3	ENSMUSG00000089941	antisense	GO:0002250~adaptive immune response	0.000374878	20	Ctss, Sh2d1b1, Unc93b1, Lat2, Adgre1, Pik3cd, Gpr183, Syk, Prdm1, Tnfrsf11a, Clec4a2, Cd84, Cracr2a, Myo1g, Havcr2, Lyn, Pirb, Ly9, Btk, Slamf7
AC090963.3	ENSMUSG00000089941	antisense	GO:0050853~B cell receptor signaling pathway	0.0019016	11	Nckap1l, Klhl6, Nfam1, Lat2, Vav3, Lyn, Ptprc, Syk, Rftn1, Ptpn6, Plcg2
AC090963.3	ENSMUSG00000089941	antisense	GO:0050715~positive regulation of cytokine secretion	0.0024326	11	Htr2b, P2rx7, Tnf, Clec5a, Scamp5, Cd300d, Tlr2, Syk, Panx1, Agt, Casp1
AC090963.3	ENSMUSG00000089941	antisense	GO:0032755~positive regulation of interleukin-6 production	0.00245989	13	Pycard, Ticam2, Tlr7, P2rx7, Card9, Tnf, Tlr2, Arhgef2, Cyba, Fcer1g, Ccr5, Rab7b, Hspd1
AC090963.3	ENSMUSG00000089941	antisense	GO:0032496~response to lipopolysaccharide	0.00495526	26	Pck1, Srr, Ptafr, Elane, Tnf, Tnfrsf11a, Il10ra, Slc11a1, Mta1, Hspd1, Mgst2, Adam17, P2rx7, Fmo1, Maob, Tlr2, Cd40, Casp1, Ifnar1, Cxcl2, Ncf2, Alad, Tnfrsf1b, Tnfrsf26, Cnr2, Plcg2
AC090963.3	ENSMUSG00000089941	antisense	GO:0007229~integrin-mediated signaling pathway	0.00793339	16	Adam17, Vav1, Fermt3, Itga4, Itgb2, Syk, Fermt2, Tyrobp, Itgam, Itgax, Itgb1bp1, Vav3, Fcer1g, Adam19, Adam8, Plek
AC090963.3	ENSMUSG00000089941	antisense	GO:0032729~positive regulation of interferon-gamma production	0.0122455	11	Pycard, Ifnar1, Ticam2, Slc11a1, Tnf, Runx1, Irf8, Havcr2, Ulbp1, Sash3, Hspd1
AC090963.3	ENSMUSG00000089941	antisense	GO:0035556~intracellular signal transduction	0.0177193	39	Nfam1, Ppp1r1a, Mlxipl, Dvl1, Lcp2, Stk39, Mknk2, Syk, Ptpn6, Arhgef2, Blnk, Dok1, Gna13, Prkcd, Shc2, Lyn, Akt2, Arhgap45, Asb4, Adcy3, Plek, Vav1, Gmip, Lat2, Rgs14, Prex1, Chn1, Inpp5d, Plcl2, Adcy7, Myo9b, Dgkz, Hmox1, Rps6ka1, Vav3, Nrg4, Gna12, Plcg2, Btk
AC090963.3	ENSMUSG00000089941	antisense	GO:0050766~positive regulation of phagocytosis	0.0168517	11	Cyba, Pycard, Camk1d, Lman2, Fcgr1, Slc11a1, Sirpa, Tnf, Fcer1g, Pros1, Dock2
AC090963.3	ENSMUSG00000089941	antisense	GO:0002755~MyD88-dependent toll-like receptor signaling pathway	0.0209006	7	Tlr13, Tlr7, Tlr8, Tlr2, Tlr6, Hspd1, Tlr1
AC090963.3	ENSMUSG00000089941	antisense	GO:0070269~pyroptosis	0.0310805	6	Naip6, Nlrc4, Naip2, Aim2, Naip5, Casp1
AC090963.3	ENSMUSG00000089941	antisense	GO:0042493~response to drug	0.0550755	32	Fech, Srr, Tgfb1, Drd, Htr2b, Cyba, Car9, Cpt1a, Lyn, Apobec1, Hspd1, Adam17, Dnmt3a, Nckap1l, P2rx7, Card9, Maob, Cat, mt-Cytb, Kcnk3, Casp1, Rasa1, Cyp2e1, Srp72, Top1, Cybb, Fzd3, Vav3, Alad, Abcd3, Xpc, Gna12
AC090963.3	ENSMUSG00000089941	antisense	GO:0002224~toll-like receptor signaling pathway	0.0617151	7	Tlr7, Unc93b1, Tlr8, Tlr2, Tlr6, Cd180, Tlr1
AC090963.3	ENSMUSG00000089941	antisense	GO:0050718~positive regulation of interleukin-1 beta secretion	0.0617151	7	Pycard, Ifnar1, P2rx7, Aim2, Ccr5, Panx1, Casp1
AC090963.3	ENSMUSG00000089941	antisense	GO:0006909~phagocytosis	0.0827806	11	Coro1c, Elmo2, Hck, Elane, Vav1, Elmo1, Slc11a1, Myo1g, Irf8, Pip5k1c, Itgb2
RP24-510A3.2	ENSMUSG00000090054	antisense	GO:0002376~immune system process	7.68789e-10	45	Tlr13, Tlr7, Fcgr1, Btla, Cd1d1, Ptpn22, Axl, Tnfrsf13b, Syk, Gsdmd, Naip5, Pik3cg, Cd84, Cracr2a, Tec, Prkcb, Ly9, Cd3e, Pdcd1, Ticam2, Cd4, Map3k8, Adgre1, Tlr2, Il34, Cd8a, Zap70, Inpp5d, Lat, C1qc, Nlrc4, Naip6, Naip2, Hck, Csf1r, March1, Tlr8, Cd8b1, Pirb, Havcr2, Tnfsf13, Slamf7, Btk, C3, Tlr1
RP24-510A3.2	ENSMUSG00000090054	antisense	GO:0006954~inflammatory response	6.67615e-08	36	Tlr13, Tlr7, C5ar1, Axl, Gsdmd, Naip5, Stab1, Pik3cg, Slc11a1, Nfkbid, Ticam2, P2rx7, Ggt5, C3ar1, Tlr2, Il34, Lat, Zap70, Nlrc4, Naip6, Naip2, Camk1d, Hck, Cxcl2, Csf1r, Cybb, Ms4a2, Tlr8, Il10, Havcr2, Adam8, C5ar2, Tnfrsf1b, Cnr2, C3, Tlr1
RP24-510A3.2	ENSMUSG00000090054	antisense	GO:0002250~adaptive immune response	3.7623e-07	20	Cd4, Btla, Adgre1, Tnfrsf13b, Syk, Cd8a, Zap70, Lat, Tnfrsf11a, Cd84, Cracr2a, Tec, Prkcb, Cd8b1, Pirb, Havcr2, Jchain, Ly9, Btk, Slamf7
RP24-510A3.2	ENSMUSG00000090054	antisense	GO:0006955~immune response	3.03563e-05	25	Tlr7, H2-Eb2, Fyb, Fcgr2b, Osm, Blnk, Tnfrsf11a, Cd28, Irf8, Enpp1, Ltb, Cd4, Vav1, P2ry14, Tlr2, Tnfsf13b, Lat, Zap70, Cxcl2, Ms4a2, March1, Il10, Tnfsf13, Tnfrsf1b, Tlr1
RP24-510A3.2	ENSMUSG00000090054	antisense	GO:0045087~innate immune response	0.000386353	30	Tlr13, Tlr7, Fcgr1, Cd1d1, Axl, Syk, Gsdmd, Naip5, Cd84, Abl2, Tec, Ly9, Ticam2, Tlr2, Il34, Zap70, C1qc, Nlrc4, Naip6, Naip2, Hck, Csf1r, Cybb, Tlr8, Havcr2, Jchain, C3, Btk, Slamf7, Tlr1
RP24-510A3.2	ENSMUSG00000090054	antisense	GO:0007166~cell surface receptor signaling pathway	0.00226352	19	Cd3e, Cd3g, Cd4, Itgal, Fcgr1, Btla, Tspan15, Fcgr2b, Adgre1, Cd22, Fgfrl1, Tnfrsf13b, Syk, Cd8a, Ms4a2, Pth1r, Tnfrsf1b, Tspan12, Cd37
RP24-510A3.2	ENSMUSG00000090054	antisense	GO:0034113~heterotypic cell-cell adhesion	0.00301512	7	Itgax, Itgad, Itgb7, Itga7, Ptprc, Itgb2, Parva
RP24-510A3.2	ENSMUSG00000090054	antisense	GO:0042742~defense response to bacterium	0.0041094	13	Naip6, Nlrc4, Naip2, Fcgr1, Slc11a1, H2-M3, Irf8, Il10, Syk, Lyz1, Naip5, Stab1, Tlr1
RP24-510A3.2	ENSMUSG00000090054	antisense	GO:0042102~positive regulation of T cell proliferation	0.0050484	11	Nckap1l, Cd3e, Cd4, Ccdc88b, Itgal, Cd28, Cd1d1, Havcr2, Ptprc, Tnfsf13b, Adk
RP24-510A3.2	ENSMUSG00000090054	antisense	GO:0030889~negative regulation of B cell proliferation	0.0102981	7	Cdkn2a, Btla, Fcgr2b, Il10, Tnfrsf13b, Inpp5d, Btk
RP24-510A3.2	ENSMUSG00000090054	antisense	GO:0050850~positive regulation of calcium-mediated signaling	0.0102981	7	Cd3e, Cd4, Itgal, P2rx4, Syk, Cd8a, Zap70
RP24-510A3.2	ENSMUSG00000090054	antisense	GO:0007229~integrin-mediated signaling pathway	0.018273	12	Itgal, Itgax, Vav1, Itgad, Tec, Itgb7, Itga7, Adam8, Syk, Itgb2, Lat, Plek
RP24-510A3.2	ENSMUSG00000090054	antisense	GO:0032720~negative regulation of tumor necrosis factor production	0.0237258	9	Gpnmb, Nlrc3, GRp18, Ptpn22, Axl, Il10, Havcr2, C5ar2, Hdac3
RP24-510A3.2	ENSMUSG00000090054	antisense	GO:0046641~positive regulation of alpha-beta T cell proliferation	0.0383972	5	Cd3e, Cd28, Ptprc, Syk, Zap70
RP24-510A3.2	ENSMUSG00000090054	antisense	GO:0070269~pyroptosis	0.0577416	5	Naip6, Nlrc4, Naip2, Gsdmd, Naip5
RP24-510A3.2	ENSMUSG00000090054	antisense	GO:0030593~neutrophil chemotaxis	0.0619382	9	Nckap1l, Csf3r, Cxcl2, Vav1, C5ar1, Cklf, Prex1, Syk, Itgb2
RP24-510A3.2	ENSMUSG00000090054	antisense	GO:0006909~phagocytosis	0.0619382	9	Unc13d, Itgal, Hck, Vav1, Slc11a1, Abl2, Irf8, Axl, Itgb2
RP24-510A3.2	ENSMUSG00000090054	antisense	GO:0001818~negative regulation of cytokine production	0.0777931	5	Gpnmb, Slc11a1, Axl, Il10, Btk
RP24-510A3.2	ENSMUSG00000090054	antisense	GO:0030217~T cell differentiation	0.0755878	8	Cd4, Vav1, Runx2, Ptpn22, Ptprc, Prex1, Il7r, Ikzf1
RP24-510A3.2	ENSMUSG00000090054	antisense	GO:0050766~positive regulation of phagocytosis	0.0755878	8	Camk1d, Lman2, Fcgr1, Slc11a1, Fcgr2b, Sirpa, Dock2, C3
RP24-510A3.2	ENSMUSG00000090054	antisense	GO:0050853~B cell receptor signaling pathway	0.0751874	7	Nckap1l, Tec, Prkcb, Ptprc, Syk, Zap70, Ptpn6
RP24-510A3.2	ENSMUSG00000090054	antisense	GO:0019433~triglyceride catabolic process	0.0966199	5	Plin1, Mgll, Lipe, Lpl, Pnpla3
Galnt6os	ENSMUSG00000090062	antisense	GO:0002376~immune system process	1.54258e-09	60	Tlr13, Axl, Syk, Naip5, Cd180, Masp1, Pik3cg, Cd84, Cracr2a, Myo1g, Oasl1, Cd300d, Prkcb, Fgr, Lrmp, Card9, Unc93b1, Lat2, C1qb, Kcnn4, Tlr6, Lat, Zap70, C1qc, Cd300lb, Naip6, Naip2, Tnfaip8l2, Cd300a, Dcstamp, Pirb, Havcr2, C3, Slamf7, Tlr1, Tlr7, C1qa, Fcgr1, Ptpn22, Cd1d1, Gsdmd, Cd300ld, Tec, Ly9, Pstpip1, Ticam2, H2-T23, Adgre1, Irf5, Tlr2, Inpp5d, Clec4d, Nlrc4, Lgals3, Casp4, Hck, Csf1r, T…
Galnt6os	ENSMUSG00000090062	antisense	GO:0006954~inflammatory response	2.74694e-08	49	Tlr13, Ptafr, C5ar1, Axl, Cd180, Stab1, Naip5, Cyba, Pik3cg, Ccl3, Nfkbid, P2rx7, Ccrl2, Il1a, Lat, Zap70, Tlr6, Naip6, Naip2, Cybb, Crlf2, Havcr2, C5ar2, Lipa, Cnr2, C3, Tlr1, Tlr7, Gsdmd, Pla2g7, Slc11a1, Sdc1, Pstpip1, Ticam2, C3ar1, Ccl9, Tlr2, Nlrc4, Casp4, Camk1d, Cxcl2, Hck, Csf1r, Tlr8, Prkd1, Tnfrsf1b, Adam8, Tnfrsf26, Ncf1
Galnt6os	ENSMUSG00000090062	antisense	GO:0045087~innate immune response	7.27673e-08	50	Tlr13, Axl, Syk, Cd180, Naip5, Cyba, Masp1, Cd84, Oasl1, Ptk2, Fgr, Card9, Unc93b1, C1qb, Zap70, Tlr6, C1qc, Tyrobp, Naip6, Naip2, Tnfaip8l2, Cybb, Fcer1g, Havcr2, C3, Slamf7, Tlr1, Tlr7, C1qa, Fcgr1, Cd1d1, Gsdmd, Tec, Ly9, Pstpip1, Yes1, Trem2, Ticam2, Irf5, Tlr2, Clec4d, Lgals3, Nlrc4, Casp4, Hck, Csf1r, Matk, Tlr8, Prkd1, Btk
Galnt6os	ENSMUSG00000090062	antisense	GO:0042742~defense response to bacterium	4.36022e-05	20	Fcgr1, Lyz2, Syk, Slamf8, Tlr6, Lyz1, Stab1, Naip5, Clec4d, Stab2, Naip6, Nlrc4, Naip2, Slc11a1, H2-M3, Prkcd, Irf8, Fcer1g, Tlr1, Ncf1
Galnt6os	ENSMUSG00000090062	antisense	GO:0002250~adaptive immune response	0.000901465	20	Ctss, Unc93b1, Lat2, H2-T23, Adgre1, Syk, Zap70, Lat, Clec4d, Tnfrsf11a, Cd84, Cracr2a, Myo1g, Tec, Prkcb, Pirb, Havcr2, Ly9, Btk, Slamf7
Galnt6os	ENSMUSG00000090062	antisense	GO:0007229~integrin-mediated signaling pathway	0.00140621	18	Fgr, Vav1, Fermt3, Itgb2, Syk, Lat, Fermt2, Tyrobp, Itgax, Itgad, Tec, Fcer1g, Itga7, Adam22, Adam8, Ptk2, Plek, Itga6
Galnt6os	ENSMUSG00000090062	antisense	GO:0070269~pyroptosis	0.00486737	7	Naip6, Nlrc4, Casp4, Naip2, Naip5, Gsdmd, Casp1
Galnt6os	ENSMUSG00000090062	antisense	GO:0030593~neutrophil chemotaxis	0.0138555	13	Nckap1l, C5ar1, Vav1, Ccl9, Itgb2, Syk, Csf3r, Lgals3, Cxcl2, Fcgr3, Ccl3, Cklf, Fcer1g
Galnt6os	ENSMUSG00000090062	antisense	GO:0050853~B cell receptor signaling pathway	0.0157637	10	Nckap1l, Nfam1, Lat2, Tec, Prkcb, Ptprc, Syk, Zap70, Ptpn6, Plcg2
Galnt6os	ENSMUSG00000090062	antisense	GO:0006935~chemotaxis	0.0171078	18	Nckap1l, Fgf10, Ptafr, C5ar1, Ccl9, Cxcl16, Ccrl2, C3ar1, Cmtm3, Pla2g6, Rac2, Pik3cg, Cxcl2, Ccl3, Cklf, Pip5k1c, C5ar2, Dock2
Galnt6os	ENSMUSG00000090062	antisense	GO:0050715~positive regulation of cytokine secretion	0.0183992	10	Htr2b, P2rx7, Fgr, Scamp5, Cd300d, Il1a, Tlr2, Syk, Panx1, Casp1
Galnt6os	ENSMUSG00000090062	antisense	GO:0050830~defense response to Gram-positive bacterium	0.0177487	14	P2rx7, Fgr, Card9, C5ar1, H2-T23, Tlr2, Lyz2, Gsdmd, Lyz1, Hck, Drosha, Havcr2, Myo1f, Ncf1
Galnt6os	ENSMUSG00000090062	antisense	GO:0006955~immune response	0.0277455	26	Tlr7, Fyb, Was, Osm, Blnk, Tnfrsf11a, Cma1, Oasl1, Ccl3, Irf8, Enpp1, Ctss, Vav1, Ccl9, Il1a, Mcpt4, P2ry14, Tlr2, Tlr6, Zap70, Lat, Tnfaip1, Cxcl2, Tnfrsf1b, Tnfrsf26, Tlr1
Galnt6os	ENSMUSG00000090062	antisense	GO:0016042~lipid catabolic process	0.0273905	15	Nceh1, Pla2g7, Plin1, Pld3, Galc, Mgll, Napepld, Pnpla8, Lipe, Lpl, Pla2g6, Lipa, Daglb, Pnpla3, Plcg2
Galnt6os	ENSMUSG00000090062	antisense	GO:0005975~carbohydrate metabolic process	0.0264872	25	Hk3, Rpe, Idua, Hexa, Ppp1r1a, B4galt5, Galc, B3glct, Glb1l2, Pgm2, Hpse, Pygl, Pdha1, Gbe1, Ppp1r3e, Man2b1, hexb, Cs, Gusb, Pygb, Gnpda1, Akt2, Gla, Dlat, Npl
Galnt6os	ENSMUSG00000090062	antisense	GO:0006887~exocytosis	0.0490772	16	Unc13d, Myo5a, Stxbp5, Scamp5, Exoc1, Vamp4, Hck, Pak1, Rims3, Myo1g, Tnfaip2, Slc17a9, Ccl3, Pip5k1c, Sytl3, Cdk16
Galnt6os	ENSMUSG00000090062	antisense	GO:0002224~toll-like receptor signaling pathway	0.0908393	7	Tlr7, Unc93b1, Tlr8, Tlr2, Tlr6, Cd180, Tlr1
Galnt6os	ENSMUSG00000090062	antisense	GO:0050731~positive regulation of peptidyl-tyrosine phosphorylation	0.0867613	15	Fgf10, Arrb2, Fcer1a, Hcls1, Ghr, Syk, Osm, Cav2, Sema4d, Efna5, Tec, Ehd4, Cd44, Yes1, Trem2
Galnt6os	ENSMUSG00000090062	antisense	GO:0050766~positive regulation of phagocytosis	0.0966411	10	Cyba, Camk1d, Fcgr1, Fcgr3, Slc11a1, Sirpa, Fcer1g, Dock2, Ptk2, C3
AC158114.3	ENSMUSG00000090086	lincRNA	GO:0006412~translation	7.47158e-12	107	Rpl7a, Eef1b2, Rpl4, Rpl6, Rpl14, Rpl13, Rpl23, Eef1d, Rpl35, Slc25a36, Rps16, Gnb2l1, Rpl35a, Slc25a42, Rpl29, Rps24, Hars2, Rpl23a, Mrpl23, Rpl27, Rmnd1, Rpl10a, Rps3, Rps14, Rps20, Rpl22l1, Rps5, Rpl32, Rps19, Eef1a1, Rps13, Rpl3, Rps12, Rps17, Eif3h, Rpl37, Rpl28, Mrpl19, Rps26, Rps7, Rps23, Rps15, Rars, Rps18, Eif5a, Rpl34, Rps21, Rpsa, Rpl17, Rrbp1, Rpl18a, Rpl18, Rpl21, Gspt2, Mrpl13, Rpl3…
AC158114.3	ENSMUSG00000090086	lincRNA	GO:0002181~cytoplasmic translation	1.83562e-05	16	Rplp1, Rplp2, Rpl22, Rpl9, Rpl6, Rpl22l1, Rpl7, Rpl35a, Rpl31, Rpl26, Rplp0, Rpl36, Rpl29, Rpl7l1, Rpl8, Rpl15
AC158114.3	ENSMUSG00000090086	lincRNA	GO:0008380~RNA splicing	1.79816e-05	71	Snrnp25, Scnm1, Rbm5, Esrp1, Srrm1, Sfswap, Lsm5, Snrpd2, Snrpd3, Frg1, Rbm22, Crnkl1, Usp49, Srsf1, Snrpf, Casc3, Sf3b6, Raly, Snrpb, Srsf5, Rbfox2, Rbmx, Thrap3, Luc7l3, Srek1, Alyref2, Thoc1, Sugp2, Sf1, Zranb2, Snrpd1, Smn1, Hnrnpa2b1, Prpf40b, Srsf6, Snrpe, Srsf3, Prpf38b, Acin1, Snrnp48, Ccar2, Srrm2, Ppil3, Alyref, Ddx41, Prpf4, Tardbp, Ddx5, Lsm4, Clasrp, Snrnp27, Ppwd1, Arl6ip4, Snrnp35,…
AC158114.3	ENSMUSG00000090086	lincRNA	GO:0006397~mRNA processing	6.19411e-05	85	Snrnp25, Scnm1, Rbm5, Esrp1, Srrm1, Sfswap, Lsm5, Adarb1, Snrpd2, Pan2, Cpsf7, Pan3, Cstf2, Phrf1, Snrpd3, Frg1, Rbm22, Crnkl1, Usp49, Pabpn1, Rbbp6, Srsf1, Snrpf, Ssu72, Casc3, Sf3b6, Raly, Snrpb, Srsf5, Rbfox2, Rbmx, Thrap3, Luc7l3, Srek1, Alyref2, Thoc1, Sugp2, Cpsf1, Sf1, Cstf3, Zranb2, Smn1, Snrpd1, Prpf40b, Hnrnpa2b1, Srsf6, Snrpe, Srsf3, Prpf38b, Acin1, Snrnp48, Ccar2, Srrm2, Ppil3, Alyref…
AC158114.3	ENSMUSG00000090086	lincRNA	GO:0000028~ribosomal small subunit assembly	0.017357	12	Rps15, Rps10, Rps5, Rps27, Rrp7a, Rps25, Rps19, Rps17, Rps14, Rps27l, Rpsa, Rps2
AC158114.3	ENSMUSG00000090086	lincRNA	GO:0000387~spliceosomal snRNP assembly	0.0508197	13	Snrpd3, Lsm4, Snrpg, Rbm22, Snrpd2, Snrpd1, Smn1, Prmt7, Clns1a, Snrpf, Snrpe, Gemin7, Snrpb
AC151736.3	ENSMUSG00000090118	processed_transcript	GO:0005975~carbohydrate metabolic process	0.00433539	21	Hk3, Idua, Hexa, B4galt5, Galc, Hk2, B3glct, Glb1l2, Pgm2, Epm2a, Pygl, Pdha1, Gbe1, Man2b1, hexb, Cs, Gusb, Pygb, Gnpda1, Gla, Dlat
AC123856.7	ENSMUSG00000090252	antisense	GO:0002250~adaptive immune response	2.01345e-08	21	Ctss, Cd4, H2-T23, Adgre1, Syk, Cd8a, Zap70, Lat, Clec4d, Cd79b, Ctla4, Tec, Prkcb, Cd8b1, Clec4n, Pirb, Jchain, Ly9, Itk, Slamf7, Cd79a
AC123856.7	ENSMUSG00000090252	antisense	GO:0002376~immune system process	1.46421e-08	40	C1qa, Fcgr1, Syk, Pik3cg, Prg2, Cfp, Ctla4, Tec, Prkcb, Ly9, Cd79a, Cd3e, Pdcd1, Ticam2, Cd4, H2-T23, Adgre1, Tlr2, Cd8a, Lat, Zap70, Clec4d, C1qc, Nlrc4, Naip2, Casp4, Cd79b, Hck, C1ra, Csf1r, Fcna, Fcmr, Clec4n, Cd8b1, Pirb, Tnfsf13, Itk, Slamf7, C3, Nlrx1
AC123856.7	ENSMUSG00000090252	antisense	GO:0007166~cell surface receptor signaling pathway	2.52768e-07	24	Cd3e, Cd3g, Cd53, Cd4, Itgal, Cd3d, Fcgr1, Tspan15, Fcgr2b, Fcer1a, Adgre1, Cd22, Tspan7, Syk, Cd8a, Cd79b, Cxcr3, Ms4a2, Tspan2, Cxcl13, Tspan9, Tspan12, Cd37, Cd79a
AC123856.7	ENSMUSG00000090252	antisense	GO:0006955~immune response	7.59948e-07	26	Fyb, Fcgr2b, Tnfsfm13, Prg2, Cd28, Cma1, Ctla4, Irf8, Pf4, Il18, Ltb, Cd4, Ctss, Mcpt4, Ccl8, P2ry14, Tlr2, Tnfsf13b, Zap70, Lat, Cxcr5, Ms4a2, Il10, Cxcl13, Tnfsf13, Tnfrsf26
AC123856.7	ENSMUSG00000090252	antisense	GO:0006954~inflammatory response	2.10358e-06	31	C5ar1, Stab1, Cxcr6, Pik3cg, Fpr2, Cxcr3, Pf4, Il18, Tpsb2, Ticam2, P2rx7, Aif1, Ggt5, Ccl8, Tlr2, Lat, Zap70, Nlrc4, Naip2, Casp4, Hck, Csf1r, Cybb, Ms4a2, Tspan2, Il10, Cxcl13, C5ar2, Tnfrsf26, C3, Ncf1
AC123856.7	ENSMUSG00000090252	antisense	GO:0050850~positive regulation of calcium-mediated signaling	3.06106e-05	9	Cd3e, Cd4, Itgal, Fcer1a, Syk, Cd8a, Zap70, Trem2, Cdh13
AC123856.7	ENSMUSG00000090252	antisense	GO:0045087~innate immune response	9.78651e-05	29	C1qa, Fcgr1, Syk, Cfp, Blk, Tec, Ly9, Ptk2, Trem2, Ticam2, Ang, Tlr2, Zap70, Clec4d, C1qc, Nlrc4, Naip2, Casp4, Hck, C1ra, Csf1r, Fcna, Cybb, Clec4n, Jchain, Itk, C3, Nlrx1, Slamf7
AC123856.7	ENSMUSG00000090252	antisense	GO:0050853~B cell receptor signaling pathway	0.00118388	9	Cd79b, Blk, Ctla4, Tec, Prkcb, Bcar1, Syk, Zap70, Cd79a
AC123856.7	ENSMUSG00000090252	antisense	GO:0042742~defense response to bacterium	0.00678672	12	Nlrc4, Prg2, Naip2, Fcgr1, H2-M3, Irf8, Il10, Cxcl13, Syk, Stab1, Clec4d, Ncf1
AC123856.7	ENSMUSG00000090252	antisense	GO:0042110~T cell activation	0.019824	8	Nlrc3, Cd4, Cd3d, Cd28, Card11, Dock2, Cd8a, Foxp3
AC123856.7	ENSMUSG00000090252	antisense	GO:0046641~positive regulation of alpha-beta T cell proliferation	0.0343676	5	Cd3e, Cd28, Cd80, Syk, Zap70
AC123856.7	ENSMUSG00000090252	antisense	GO:0006935~chemotaxis	0.0541778	12	Cxcr6, Pik3cg, C5ar1, Cxcr3, Cxcl16, Fpr2, Cxcr5, Cxcl13, Ccl8, C5ar2, Dock2, Pf4
AC123856.7	ENSMUSG00000090252	antisense	GO:0009617~response to bacterium	0.0979008	7	P2rx7, Fcgr1, Fcgr2b, Irf8, Tlr2, Casp1, Ncf1
RP23-96A14.2	ENSMUSG00000090307	antisense	GO:0002376~immune system process	6.72807e-15	79	Tlr13, Tfe3, Eomes, Aim2, Axl, Tnfrsf13b, Syk, Naip5, Cd180, Arhgef2, Masp1, Pik3cg, Cd84, Myo1g, Cracr2a, Oasl1, Cd300d, Prkcb, Hmgb3, Cd4, Lrmp, Card9, Lat2, Unc93b1, C1qb, Themis2, Kcnn4, Tlr6, Zap70, Lat, C1qc, Cd300lb, Naip6, Naip2, Dcstamp, Cd300a, Tnfaip8l2, Havcr2, Pirb, Slamf7, C3, Tlr1, Zc3h12a, Tlr7, C1qa, Fcgr1, Cd1d1, Ptpn22, Gpr183, Gsdmd, Nrros, Cfd, Cd300ld, Tec, Ly9, Pstpip1, Pyc…
RP23-96A14.2	ENSMUSG00000090307	antisense	GO:0006954~inflammatory response	1.63247e-12	64	Tlr13, Ptafr, C5ar1, Aim2, Tgfb1, Axl, Naip5, Stab1, Cd180, Cyba, Pik3cg, Ccl5, Ccl3, Ccr5, Nfkbid, P2rx7, Ccrl2, Il1a, Themis2, Tlr6, Zap70, Lat, Naip6, Naip2, Cybb, Crlf2, Havcr2, C5ar2, Lipa, Ccl6, Cnr2, C3, Tlr1, Zc3h12a, Tlr7, Ccl4, Tnf, Gsdmd, Nrros, Pla2g7, Slc11a1, Cxcr3, Sdc1, Pstpip1, Pycard, Ticam2, Ly86, Ccl9, C3ar1, Pik3cd, Tlr2, Cd5l, Nlrc4, Casp4, Camk1d, Hck, Cxcl2, Csf1r, Tlr8, P…
RP23-96A14.2	ENSMUSG00000090307	antisense	GO:0045087~innate immune response	1.62567e-09	61	Tlr13, Aim2, Axl, Oas1a, Syk, Naip5, Cd180, Arhgef2, Masp1, Cyba, Cd84, Oasl1, Fbxo9, Hmgb3, Card9, Unc93b1, C1qb, Tlr6, Zap70, C1qc, Tyrobp, Naip6, Naip2, Tnfaip8l2, Cybb, Fcer1g, Havcr2, Slamf7, C3, Tlr1, Tlr7, C1qa, Fcgr1, Cd1d1, Fes, Gsdmd, Nrros, Cfd, Tec, Ly9, Yes1, Pstpip1, Trem2, Pycard, Ticam2, Ly86, Pik3cd, Irf5, Tlr2, Clec4d, Nlrc4, Lgals3, Casp4, Hck, Clec4a2, Csf1r, Matk, Tlr8, Prkd1…
RP23-96A14.2	ENSMUSG00000090307	antisense	GO:0002250~adaptive immune response	3.35798e-07	28	Tfe3, Eomes, Gpr183, Tnfrsf13b, Syk, Tnfrsf11a, Cd84, Cracr2a, Myo1g, Tec, Prkcb, Ly9, Ctss, Cd4, Lat2, Unc93b1, H2-T23, Pik3cd, Adgre1, Cd8a, Lat, Zap70, Clec4d, Clec4a2, Havcr2, Pirb, Btk, Slamf7
RP23-96A14.2	ENSMUSG00000090307	antisense	GO:0006935~chemotaxis	5.97219e-06	27	Ccl4, Ptafr, Ackr4, C5ar1, Cmtm3, Fes, Pla2g6, Pik3cg, Ccl5, Cxcr3, Ccl3, Ccr5, Dock2, Nckap1l, Ccl9, C3ar1, Cxcl16, Ccrl2, Pik3cd, Cmtm7, Rac2, Cxcl2, Cxcr4, Cklf, Pip5k1c, C5ar2, Ccl6
RP23-96A14.2	ENSMUSG00000090307	antisense	GO:0030593~neutrophil chemotaxis	6.19707e-05	18	Nckap1l, Ccl4, Vav1, C5ar1, Ccl9, Prex1, Syk, Itgb2, Lgals3, Itgam, Cxcl2, Ccl5, Fcgr3, Ccl3, Vav3, Cklf, Fcer1g, Ccl6
RP23-96A14.2	ENSMUSG00000090307	antisense	GO:0042742~defense response to bacterium	0.000221357	21	Fcgr1, Tnf, Lyz2, Syk, Slamf8, Tlr6, Lyz1, Stab1, Naip5, Clec4d, Nlrc4, Stab2, Naip6, Naip2, Slc11a1, H2-M3, Prkcd, Irf8, Fcer1g, Tlr1, Ncf1
RP23-96A14.2	ENSMUSG00000090307	antisense	GO:0070269~pyroptosis	0.00107618	8	Naip6, Nlrc4, Casp4, Naip2, Aim2, Naip5, Gsdmd, Casp1
RP23-96A14.2	ENSMUSG00000090307	antisense	GO:0006955~immune response	0.00136083	34	Tlr7, Ccl4, Fyb, Lcp2, Was, Tnf, Nrros, Osm, Blnk, Tnfrsf11a, Cd28, Ccl5, Oasl1, Ccl3, Irf8, Ccr5, Enpp1, Ltb, Ctss, Cd4, Vav1, Ccl9, Il1a, Tnfsf13b, P2ry14, Tlr2, Tlr6, Lat, Zap70, Cxcl2, Tnfrsf1b, Ccl6, Tnfrsf26, Tlr1
RP23-96A14.2	ENSMUSG00000090307	antisense	GO:0050853~B cell receptor signaling pathway	0.00274652	12	Nckap1l, Nfam1, Lat2, Tec, Prkcb, Vav3, Ptprc, Syk, Zap70, Rftn1, Ptpn6, Plcg2
RP23-96A14.2	ENSMUSG00000090307	antisense	GO:0050718~positive regulation of interleukin-1 beta secretion	0.00906576	9	Pycard, Casp4, P2rx7, Ccl3, Aim2, Ccr5, Gsdmd, Panx1, Casp1
RP23-96A14.2	ENSMUSG00000090307	antisense	GO:0050715~positive regulation of cytokine secretion	0.0209143	11	Htr2b, P2rx7, Tnf, Scamp5, Cd300d, Il1a, Tlr2, Syk, Panx1, Agt, Casp1
RP23-96A14.2	ENSMUSG00000090307	antisense	GO:0032755~positive regulation of interleukin-6 production	0.0297216	13	Cyba, Pycard, Tlr7, Ticam2, P2rx7, Card9, Tnf, Fcer1g, Il1a, Ccr5, Tlr2, Rab7b, Arhgef2
RP23-96A14.2	ENSMUSG00000090307	antisense	GO:0016042~lipid catabolic process	0.0303693	17	Nceh1, Plbd1, Plin1, Galc, Ddhd1, Napepld, Mgll, Lipe, Pnpla8, Lpl, Pla2g6, Pla2g7, Pld3, Lipa, Pnpla3, Daglb, Plcg2
RP23-96A14.2	ENSMUSG00000090307	antisense	GO:0050766~positive regulation of phagocytosis	0.04193	12	Cyba, Pycard, Camk1d, Fcgr1, Fcgr3, Slc11a1, Sirpa, Tnf, Fcer1g, Pros1, Dock2, C3
RP23-96A14.2	ENSMUSG00000090307	antisense	GO:0050830~defense response to Gram-positive bacterium	0.040984	15	P2rx7, Card9, C5ar1, Tnf, Scd1, H2-T23, Tlr2, Lyz2, Gsdmd, Lyz1, Hck, Drosha, Havcr2, Myo1f, Ncf1
RP23-96A14.2	ENSMUSG00000090307	antisense	GO:0051044~positive regulation of membrane protein ectodomain proteolysis	0.0620431	7	Snx9, Tnf, Gpld1, Adam8, Tnfrsf1b, Rgma, Pacsin3
RP23-96A14.2	ENSMUSG00000090307	antisense	GO:0035556~intracellular signal transduction	0.0599001	46	Tgfbr1, Nfam1, Sdcbp, Mlxipl, Ppp1r1a, Lcp2, Arhgef28, Stk39, Mknk2, Syk, Ptpn6, Arhgef2, Blnk, Dok1, Gna13, Prkcd, Tec, Prkcb, Rassf5, Shc2, Akt2, Arhgap45, Adcy3, Plek, Vav1, Gmip, Lat2, Rgs14, Prex1, Inpp5d, Lat, Zap70, Plcl2, Adcy7, Stac2, Myo9b, Nuak2, Hmox1, Rps6ka1, Neurl2, Prkd1, Vav3, Wsb2, Rasa4, Plcg2, Btk
RP23-96A14.2	ENSMUSG00000090307	antisense	GO:0005975~carbohydrate metabolic process	0.0582478	28	Hk3, Pdhb, Rpe, Idua, Ppp1r1a, B4galt6, Glb1l2, Pgm2, Gbe1, Ydjc, hexb, Cs, Gusb, Akt2, Hexa, B4galt5, Galc, Hpse, Pygl, Pdha1, Pfkl, Ppp1r3e, Man2b1, Pygb, Gnpda1, Gla, Dlat, Npl
RP23-96A14.2	ENSMUSG00000090307	antisense	GO:0050850~positive regulation of calcium-mediated signaling	0.0632003	8	Cd4, Ccl4, Ccl3, P2rx4, Syk, Cd8a, Zap70, Trem2
RP23-96A14.2	ENSMUSG00000090307	antisense	GO:0051897~positive regulation of protein kinase B signaling	0.0820537	16	Tgfbr1, F7, Ptprj, Arrb2, Tnf, Hcls1, Tgfb1, Axl, Hpse, Pik3r5, Fam110c, Pik3cg, Cd28, Adam8, F10, Fam132a
RP23-96A14.2	ENSMUSG00000090307	antisense	GO:0042102~positive regulation of T cell proliferation	0.088208	13	Nckap1l, Cd4, Ccdc88b, Cd28, Ccl5, Card11, Cd1d1, Havcr2, Ptprc, Tnfsf13b, Tfrc, Sash3, Adk
RP23-96A14.2	ENSMUSG00000090307	antisense	GO:0050731~positive regulation of peptidyl-tyrosine phosphorylation	0.0994205	17	Cd4, Arrb2, Hcls1, Tgfb1, Ghr, Syk, Arhgef2, Osm, Cav2, Sema4d, Efna5, Tec, Ehd4, Cd44, Agt, Yes1, Trem2
RP23-96A14.2	ENSMUSG00000090307	antisense	GO:0042110~T cell activation	0.0984354	10	Nlrc3, Cd4, Cd28, Vav1, Was, Card11, Tgfb1, Cd48, Dock2, Cd8a
RP23-115O3.19	ENSMUSG00000090936	lincRNA	GO:0006412~translation	4.85224e-09	62	Eef1b2, Rpl4, Rpl9, Rpl6, Rpl13, Rpl35, Eif4a2, Gnb2l1, Rps16, Rps24, Rpl22, Hars2, Slc25a16, Rpl23a, Rps8, Mrpl23, Rpl10a, Rps3, Rps14, Eif4g1, Rps20, Fau, Rpl22l1, Rps15a, Rpl10, Rps5, Rpl31, Rpl19, Rpl32, Lars, Rps19, Rpl12, Rps9, Rps13, Rpl3, Rps12, Rpl5, Rps17, Rpl7, Rpl26, Rps3a1, Mrpl19, Rpl30, Eif3k, Rps7, Rps26, Rps23, Rps15, Rps18, Rpl27a, Rpl34, Rps27a, Rpsa, Rpl17, Rpl18a, Rpl18, Slc2…
RP23-115O3.19	ENSMUSG00000090936	lincRNA	GO:0001525~angiogenesis	0.00830794	36	Mmrn2, Rasip1, Efnb2, Sox17, Otulin, Wasf2, Ptprb, Dab2ip, Mmp2, Flt4, Vegfa, Flt1, Htatip2, Dll4, Tie1, Notch1, Robo4, Pecam1, Hoxb3, Nos3, Mmp14, Hoxa7, Pnpla6, Esm1, S1pr1, Emcn, Vash1, Kdr, Vezf1, Arhgap22, Pde3b, Mfge8, Hoxa3, Tek, Tnfsf12, Egfl7
RP23-115O3.19	ENSMUSG00000090936	lincRNA	GO:0002181~cytoplasmic translation	0.054929	9	Rplp1, Rpl7, Rpl22l1, Rpl22, Rpl31, Rpl9, Rpl6, Rpl26, Rpl8
Neat1	ENSMUSG00000092274	lincRNA	GO:0006412~translation	4.8983e-13	99	Rpl7a, Eef1b2, Rpl4, Rpl6, Sepsecs, Rpl14, Rpl13, Rpl23, Eef1d, Rpl35, Slc25a36, Gnb2l1, Rps16, Rpl35a, Rpl29, Rps24, Hars2, Rpl23a, Mrpl23, Rpl27, Rmnd1, Rpl10a, Rps14, Rps3, Rps20, Rpl22l1, Rps5, Rpl32, Rps19, Eef1a1, Rps13, Rpl3, Rps12, Rps17, Eif3h, Rpl37, Rpl28, Mrpl19, Rps26, Rps7, Rps23, Rps15, Rars, Rps18, Eif5a, Rpl34, Rps21, Rpsa, Rpl17, Rpl18a, Rpl18, Rpl21, Rpl36a, Rpl9, Eif1b, Rpl37a…
Neat1	ENSMUSG00000092274	lincRNA	GO:0002181~cytoplasmic translation	1.55524e-06	16	Rplp1, Rplp2, Rpl22, Rpl9, Rpl6, Rpl22l1, Rpl7, Rpl35a, Rpl31, Rpl26, Rplp0, Rpl36, Rpl29, Rpl7l1, Rpl8, Rpl15
Neat1	ENSMUSG00000092274	lincRNA	GO:0006397~mRNA processing	5.68184e-05	76	Snrnp25, Scnm1, Rbm5, Prpf4b, Srrm1, Sfswap, Adarb1, Snrpd2, Srpk2, Pan2, Cpsf7, Pan3, Cstf2, Phrf1, Frg1, Hnrnpll, Rbm22, Pabpn1, Usp49, Rbbp6, Srsf1, Snrpf, Ssu72, Casc3, Sf3b6, Raly, Hnrnph1, Snrpb, Srsf5, Rbfox2, Rbmx, Thrap3, Luc7l3, Srek1, Alyref2, Thoc1, Sugp2, Cpsf1, Sf1, Cstf3, Zranb2, Smn1, Snrpd1, Hnrnpa2b1, Prpf40b, Srsf6, Snrpe, Prpf38b, Snrnp48, Ccar2, Alyref, Ddx41, Prpf4, Tardbp, …
Neat1	ENSMUSG00000092274	lincRNA	GO:0008380~RNA splicing	5.49832e-05	62	Snrnp25, Scnm1, Rbm5, Prpf4b, Srrm1, Sfswap, Snrpd2, Srpk2, Frg1, Rbm22, Usp49, Srsf1, Snrpf, Casc3, Sf3b6, Raly, Hnrnph1, Snrpb, Srsf5, Rbfox2, Thrap3, Rbmx, Luc7l3, Srek1, Alyref2, Thoc1, Sugp2, Sf1, Zranb2, Snrpd1, Smn1, Hnrnpa2b1, Prpf40b, Srsf6, Snrpe, Prpf38b, Ccar2, Snrnp48, Alyref, Ddx41, Prpf4, Tardbp, Ddx5, Lsm4, Clasrp, Ppwd1, Snrnp35, Zfp326, Lgals3, Prpf31, Srsf9, Pnn, Ppih, Sf3b5, Z…
Neat1	ENSMUSG00000092274	lincRNA	GO:0000028~ribosomal small subunit assembly	0.0272113	11	Rps15, Rps10, Rps5, Rps27, Rrp7a, Rps25, Rps19, Rps17, Rps14, Rpsa, Rps2
Neat1	ENSMUSG00000092274	lincRNA	GO:0000387~spliceosomal snRNP assembly	0.0547103	12	Snrpd2, Snrpd1, Smn1, Prmt7, Lsm4, Clns1a, Snrpe, Snrpf, Gemin7, Snrpg, Snrpb, Rbm22
Neat1	ENSMUSG00000092274	lincRNA	GO:0042273~ribosomal large subunit biogenesis	0.0547103	12	Rpl7, Rpl11, Rpl35a, Eif6, Rpl26, Zfp622, Rpl14, Wdr55, Rpl5, Ebna1bp2, Nip7, Nop16
RP24-297C1.11	ENSMUSG00000092482	antisense	GO:0002376~immune system process	1.35465e-23	62	Tlr13, Btla, Tnfrsf13c, Eomes, Aim2, Tnfrsf13b, Syk, Naip5, Cd180, Pik3cg, Cd84, Cracr2a, Myo1g, Oasl1, Cd300d, Prkcb, Cd4, Lrmp, Unc93b1, Lat2, Themis2, Il34, Tlr6, Lat, Zap70, C1qc, Cd300lb, Naip6, Naip2, Cd300a, Pirb, Havcr2, Slamf7, Tlr1, Tlr7, Fcgr1, Ptpn22, Gpr183, Cfd, Sp110, Tec, Lyn, Ly9, Ticam2, Ly86, H2-T23, Pik3cd, Adgre1, Irf5, Tlr2, Cd8a, Inpp5d, Cd40, Lst1, Prdm1, Nlrc4, Lgals3, Hc…
RP24-297C1.11	ENSMUSG00000092482	antisense	GO:0002250~adaptive immune response	5.30318e-19	31	Tnfrsf13c, Btla, Eomes, Gpr183, Tnfrsf13b, Syk, Tnfrsf11a, Cd84, Cracr2a, Myo1g, Tec, Prkcb, Lyn, Ly9, Ctss, Cd4, Lat2, Unc93b1, H2-T23, Pik3cd, Adgre1, Cd8a, Lat, Zap70, Prdm1, Clec4a2, Cd8b1, Pirb, Havcr2, Slamf7, Btk
RP24-297C1.11	ENSMUSG00000092482	antisense	GO:0006954~inflammatory response	8.4488e-14	43	Tlr13, Tlr7, Ccl4, Lta, Aim2, Naip5, Cd180, Pik3cg, Pla2g7, Ccl5, Slc11a1, Cxcr3, Lyn, Ccr5, Nfkbid, Cd27, Xcl1, Ticam2, Ly86, P2rx7, C3ar1, Pik3cd, Tlr2, Themis2, Il34, Tlr6, Zap70, Lat, Cd40, Nlrc4, Naip6, Naip2, Hck, Cxcl2, Cybb, Havcr2, Adam8, Tnfrsf1b, C5ar2, Lipa, Cnr2, Tlr1, Ncf1
RP24-297C1.11	ENSMUSG00000092482	antisense	GO:0006955~immune response	1.83675e-12	34	Tlr7, Ccl4, Lta, Fyb, Lcp2, Was, Blnk, Tnfrsf11a, Cd28, Ccl5, Oasl1, Irf8, Ccr5, Cd27, Xcl1, Enpp1, Ltb, Ctss, Cd4, H2-Ob, Vav1, Tnfsf13b, P2ry14, Tlr2, Tlr6, Ctsw, Lat, Zap70, Lst1, H2-Oa, Cxcl2, March1, Tnfrsf1b, Tlr1
RP24-297C1.11	ENSMUSG00000092482	antisense	GO:0045087~innate immune response	9.85543e-11	40	Tlr13, Tlr7, Fcgr1, Aim2, Fes, Syk, Naip5, Cd180, Cfd, Sp110, Cd84, Oasl1, Tec, Lyn, Ly9, Trem2, Ticam2, Ly86, Unc93b1, Pik3cd, Irf5, Tlr2, Il34, Tlr6, Zap70, C1qc, Prdm1, Nlrc4, Lgals3, Naip6, Naip2, Hck, Clec4a2, Matk, Cybb, Havcr2, Lck, Slamf7, Btk, Tlr1
RP24-297C1.11	ENSMUSG00000092482	antisense	GO:0050853~B cell receptor signaling pathway	2.42349e-09	14	Nckap1l, Nfam1, Lat2, Ptprc, Syk, Zap70, Ptpn6, Klhl6, Tec, Prkcb, Lyn, Lck, Rftn1, Plcg2
RP24-297C1.11	ENSMUSG00000092482	antisense	GO:0042102~positive regulation of T cell proliferation	6.08814e-08	16	Nckap1l, Spn, Ccdc88b, Cd4, Itgal, Tnfrsf13c, Ptprc, Tnfsf13b, Tfrc, Sash3, Coro1a, Cd28, Cd6, Ccl5, Card11, Havcr2
RP24-297C1.11	ENSMUSG00000092482	antisense	GO:0050776~regulation of immune response	2.16515e-05	11	Spn, Fcgr1, Tnfrsf13c, Dennd1b, Card11, Hcst, Tnfsf13b, Syk, Tbx21, Clec12a, Cd40
RP24-297C1.11	ENSMUSG00000092482	antisense	GO:0030217~T cell differentiation	2.26756e-05	12	Cd4, Cd3d, Vav1, Lfng, Rhoh, Ptpn22, Lck, Ptprc, Prex1, Tbx21, Il7r, Ikzf1
RP24-297C1.11	ENSMUSG00000092482	antisense	GO:0042110~T cell activation	2.52716e-05	11	Ifnar1, Nlrc3, Cd4, Cd3d, Cd28, Vav1, Was, Card11, Cd48, Dock2, Cd8a
RP24-297C1.11	ENSMUSG00000092482	antisense	GO:0042742~defense response to bacterium	3.77392e-05	15	Spn, Fcgr1, Slamf8, Syk, Tlr6, Naip5, Naip6, Nlrc4, Naip2, Slc11a1, H2-M3, Prkcd, Irf8, Tlr1, Ncf1
RP24-297C1.11	ENSMUSG00000092482	antisense	GO:0045579~positive regulation of B cell differentiation	0.000150274	8	Nckap1l, Prdm1, Il2rg, Cd27, Syk, Zap70, Inpp5d, Ikzf1
RP24-297C1.11	ENSMUSG00000092482	antisense	GO:0050850~positive regulation of calcium-mediated signaling	0.000365128	8	Cd4, Itgal, Ccl4, P2rx4, Syk, Cd8a, Zap70, Trem2
RP24-297C1.11	ENSMUSG00000092482	antisense	GO:0030889~negative regulation of B cell proliferation	0.000365128	8	Prdm1, Cdkn2a, Cd300a, Btla, Lyn, Tnfrsf13b, Inpp5d, Btk
RP24-297C1.11	ENSMUSG00000092482	antisense	GO:0007166~cell surface receptor signaling pathway	0.000383301	19	Cd3g, Cd53, Spn, Cd4, Itgal, Cd3d, Fcgr1, Btla, Adgre1, Cd22, Pik3cd, Tnfrsf13b, Syk, Cd8a, Cxcr3, Lck, Tnfrsf1b, Cd37, Agt
RP24-297C1.11	ENSMUSG00000092482	antisense	GO:0006935~chemotaxis	0.000694055	15	Nckap1l, Ccl4, C3ar1, Pik3cd, Fes, Rac2, Pik3cg, Cxcl2, Ccl5, Cxcr3, Lyn, Ccr5, C5ar2, Dock2, Xcl1
RP24-297C1.11	ENSMUSG00000092482	antisense	GO:0032729~positive regulation of interferon-gamma production	0.000723115	10	Ifnar1, Ticam2, Slc11a1, Lta, H2-M3, Runx1, Irf8, Havcr2, Sash3, Il27ra
RP24-297C1.11	ENSMUSG00000092482	antisense	GO:0032496~response to lipopolysaccharide	0.000835903	20	P2rx7, Lta, Ptpn22, Tlr2, Cnp, Cd96, Cd40, Casp1, Ifnar1, Nlrc3, Tnfrsf11a, Cxcl2, Il10ra, Cd6, Slc11a1, Ncf2, Cd27, Tnfrsf1b, Cnr2, Plcg2
RP24-297C1.11	ENSMUSG00000092482	antisense	GO:0035556~intracellular signal transduction	0.000949053	30	Nfam1, Lcp2, Syk, Ptpn6, Blnk, Mknk1, Gna13, Tec, Prkcd, Prkcb, Rassf5, Map4k1, Lyn, Arhgap45, Plek, Vav1, Gmip, Lat2, Rgs14, Prex1, Inpp5d, Lat, Zap70, Plcl2, Adcy7, Plcb2, Hmox1, Rps6ka1, Plcg2, Btk
RP24-297C1.11	ENSMUSG00000092482	antisense	GO:0070269~pyroptosis	0.00180258	6	Naip6, Nlrc4, Naip2, Aim2, Naip5, Casp1
RP24-297C1.11	ENSMUSG00000092482	antisense	GO:0030890~positive regulation of B cell proliferation	0.00319188	9	Nckap1l, Tnfrsf13c, Card11, Ptprc, Gpr183, Tnfsf13b, Tfrc, Sash3, Cd40
RP24-297C1.11	ENSMUSG00000092482	antisense	GO:0050852~T cell receptor signaling pathway	0.00392538	10	Cd28, Lcp2, Fyb, Dennd1b, Ptpn22, Ptprc, Themis2, Zap70, Rftn1, Plcg2
RP24-297C1.11	ENSMUSG00000092482	antisense	GO:0038083~peptidyl-tyrosine autophosphorylation	0.00455855	9	Hck, Matk, Tec, Lyn, Lck, Fes, Syk, Zap70, Btk
RP24-297C1.11	ENSMUSG00000092482	antisense	GO:0007229~integrin-mediated signaling pathway	0.00621199	12	Itgal, Itgax, Vav1, Fermt3, Tec, Itga4, Adam8, Syk, Itgb2, Fermt2, Lat, Plek
RP24-297C1.11	ENSMUSG00000092482	antisense	GO:0007159~leukocyte cell-cell adhesion	0.00623876	7	Itgal, Ccl5, Fermt3, Itga4, Ptprc, Syk, Itgb2
RP24-297C1.11	ENSMUSG00000092482	antisense	GO:0009617~response to bacterium	0.0108603	8	Sp110, P2rx7, Fcgr1, Slc11a1, Irf8, Tlr2, Casp1, Ncf1
RP24-297C1.11	ENSMUSG00000092482	antisense	GO:0007169~transmembrane receptor protein tyrosine kinase signaling pathway	0.011763	12	Hck, Stap1, Lcp2, Matk, Tec, Lyn, Lck, Ret, Syk, Zap70, Lat, Btk
RP24-297C1.11	ENSMUSG00000092482	antisense	GO:0050830~defense response to Gram-positive bacterium	0.0202444	10	Hck, P2rx7, Drosha, Lta, H2-T23, Havcr2, Tlr2, Myo1f, Il27ra, Ncf1
RP24-297C1.11	ENSMUSG00000092482	antisense	GO:0002224~toll-like receptor signaling pathway	0.0237779	6	Tlr7, Unc93b1, Tlr2, Tlr6, Cd180, Tlr1
RP24-297C1.11	ENSMUSG00000092482	antisense	GO:0006909~phagocytosis	0.0243959	9	Unc13d, Itgal, Hck, Vav1, Slc11a1, Myo1g, Irf8, Itgb2, Coro1a
RP24-297C1.11	ENSMUSG00000092482	antisense	GO:0030593~neutrophil chemotaxis	0.0243959	9	Nckap1l, Lgals3, Cxcl2, Ccl4, Ccl5, Vav1, Prex1, Syk, Itgb2
RP24-297C1.11	ENSMUSG00000092482	antisense	GO:0001782~B cell homeostasis	0.0238446	7	Nckap1l, Tnfrsf13c, Pirb, Lyn, Pik3cd, Tnfsf13b, Tnfrsf13b
RP24-297C1.11	ENSMUSG00000092482	antisense	GO:0051607~defense response to virus	0.0376831	14	Ticam2, Tlr7, Unc13d, Unc93b1, Ptprc, Irf5, Cd8a, Cd40, Bnip3, Ifnar1, Il10rb, Itgax, Oasl1, Apobec1
RP24-297C1.11	ENSMUSG00000092482	antisense	GO:0042100~B cell proliferation	0.050598	5	Card11, Prkcd, Ptprc, Cd27, Il7r
RP24-297C1.11	ENSMUSG00000092482	antisense	GO:0014068~positive regulation of phosphatidylinositol 3-kinase signaling	0.0494666	9	Pik3ap1, Cd28, Ccl5, Sema4d, Hcls1, Ppard, Hcst, Ptpn6, Agt
RP24-297C1.11	ENSMUSG00000092482	antisense	GO:0051092~positive regulation of NF-kappaB transcription factor activity	0.055201	12	Nlrc4, Tnfrsf11a, Cd84, Card11, Prkcb, Aim2, Traf1, Adam8, Tlr2, Itgb2, Rab7b, Cd40
RP24-297C1.11	ENSMUSG00000092482	antisense	GO:0045060~negative thymic T cell selection	0.0632246	5	Spn, Cd28, Ptprc, Dock2, Zap70
RP24-297C1.11	ENSMUSG00000092482	antisense	GO:0001916~positive regulation of T cell mediated cytotoxicity	0.0632246	5	P2rx7, H2-M3, H2-T23, Ptprc, Xcl1
RP24-297C1.11	ENSMUSG00000092482	antisense	GO:0007160~cell-matrix adhesion	0.0641286	9	Itgal, Sirpa, Itga4, Hpse, Adam8, Itgb2, Cd96, Fermt2, Agt
RP24-297C1.11	ENSMUSG00000092482	antisense	GO:0018108~peptidyl-tyrosine phosphorylation	0.07844	9	Hck, Tec, Lyn, Lck, Fes, Syk, Zap70, Ptpn6, Btk
RP24-297C1.11	ENSMUSG00000092482	antisense	GO:0031295~T cell costimulation	0.0769381	6	Spn, Cd28, Tnfrsf13c, Btla, Card11, Tnfsf13b
RP24-297C1.11	ENSMUSG00000092482	antisense	GO:0033630~positive regulation of cell adhesion mediated by integrin	0.0773248	5	Nckap1l, Ret, Syk, Zap70, Ptpn6
RP24-297C1.11	ENSMUSG00000092482	antisense	GO:0002755~MyD88-dependent toll-like receptor signaling pathway	0.0773248	5	Tlr13, Tlr7, Tlr2, Tlr6, Tlr1
RP24-297C1.11	ENSMUSG00000092482	antisense	GO:0030595~leukocyte chemotaxis	0.0967651	5	Cxcl2, Ccl4, Gpr183, Coro1a, Cnr2
RP23-123G8.16	ENSMUSG00000092550	antisense	GO:0019882~antigen processing and presentation	5.33084e-08	9	H2-Aa, H2-D1, H2-DMa, Cd74, H2-DMb1, Psmb9, Psmb8, H2-K1, H2-Eb1
RP23-123G8.16	ENSMUSG00000092550	antisense	GO:0002376~immune system process	6.90692e-06	15	Pycard, H2-DMa, H2-T23, H2-DMb1, Psmb9, Lat, Prkcq, Psmb8, H2-Eb1, H2-K1, H2-Aa, H2-D1, Cd74, Csk, Pstpip1
RP23-123G8.16	ENSMUSG00000092550	antisense	GO:0002479~antigen processing and presentation of exogenous peptide antigen via MHC class I, TAP-dependent	0.000165173	6	H2-D1, Psmb10, H2-T23, Psmb9, Psmb8, H2-K1
RP23-123G8.16	ENSMUSG00000092550	antisense	GO:0019886~antigen processing and presentation of exogenous peptide antigen via MHC class II	0.00015577	5	H2-Aa, H2-DMa, Cd74, H2-DMb1, H2-Eb1
RP23-123G8.16	ENSMUSG00000092550	antisense	GO:0006955~immune response	0.000236715	10	H2-Aa, H2-D1, H2-DMa, Ccl5, Cd74, H2-DMb1, Ctsw, Lat, H2-K1, H2-Eb1
RP23-123G8.16	ENSMUSG00000092550	antisense	GO:0050870~positive regulation of T cell activation	0.000374008	5	Pycard, Ccdc88b, Prkcq, Coro1a, Ada
RP23-123G8.16	ENSMUSG00000092550	antisense	GO:0042102~positive regulation of T cell proliferation	0.0198605	5	Ccdc88b, Aif1, Ccl5, Prkcq, Coro1a
RP24-263P17.1	ENSMUSG00000092569	processed_transcript	GO:0002376~immune system process	1.47379e-09	57	Tlr13, Eomes, Axl, H2-DMb1, Cd180, Pik3cg, Cd84, Myo1g, Cd300d, Prkcb, Cd300lg, Serping1, Lrmp, Card9, Unc93b1, Clec5a, Lat2, C1qb, Lat, C1qc, Cd300lb, Naip2, Tnfaip8l2, Cd300a, Pirb, Havcr2, Slamf7, Tlr1, Tlr7, C1qa, Fcgr1, Gsdmd, Nrros, Anxa1, Atg5, Cfd, Cd300ld, Sit1, Ly96, Ly9, Pstpip1, Pycard, Ticam2, Ly86, H2-T23, Adgre1, Irf5, Tlr2, Psmb8, Clec4d, Lst1, Lgals3, Casp4, Hck, Clec4a2, Csf1r, …
RP24-263P17.1	ENSMUSG00000092569	processed_transcript	GO:0006954~inflammatory response	1.59223e-08	47	Tlr13, Tlr7, Ccl4, Ptafr, Tnf, Tgfb1, Axl, Nrros, Gsdmd, Anxa1, Cd180, Cyba, Pik3cg, Pla2g7, Ccl5, Slc11a1, Cxcr3, Ccl3, Sdc1, Ly96, Pf4, Pstpip1, Pycard, Ticam2, Ly86, Aif1, P2rx7, Ccrl2, C3ar1, Tlr2, Lat, Naip2, Casp4, Hck, Csf1r, Chst1, Cybb, Tspan2, Crlf2, Havcr2, C5ar2, Tnfrsf1b, Lipa, Tnfrsf26, Cnr2, Tlr1, Ncf1
RP24-263P17.1	ENSMUSG00000092569	processed_transcript	GO:0045087~innate immune response	4.37637e-07	46	Tlr13, Tlr7, C1qa, Fcgr1, Axl, Nrros, Gsdmd, Anxa1, Cd180, Atg5, Cyba, Cfd, Cd84, Ly96, Ly9, Trem2, Yes1, Pstpip1, Serping1, Pycard, Ticam2, Ly86, Card9, Atg9a, Clec5a, Unc93b1, Irf5, C1qb, Tlr2, Clec4d, Tyrobp, C1qc, Lgals3, Naip2, Casp4, Hck, Clec4a2, Csf1r, Tnfaip8l2, Matk, Cybb, Fcer1g, Havcr2, Slamf7, Btk, Tlr1
RP24-263P17.1	ENSMUSG00000092569	processed_transcript	GO:0002250~adaptive immune response	0.00189656	19	Ctss, Unc93b1, Lat2, H2-T23, Eomes, Adgre1, Anxa1, Lat, Clec4d, Clec4a2, Cd84, Myo1g, Sit1, Prkcb, Havcr2, Pirb, Ly9, Btk, Slamf7
RP24-263P17.1	ENSMUSG00000092569	processed_transcript	GO:0015991~ATP hydrolysis coupled proton transport	0.0015757	11	Atp6v0d2, Atp6ap1, Atp6v1c1, Atp6v0a1, Atp6v1a, Atp1a3, Atp6v1b2, Atp6v0b, Tcirg1, Atp6v1f, Atp1a2
RP24-263P17.1	ENSMUSG00000092569	processed_transcript	GO:0050766~positive regulation of phagocytosis	0.00640468	12	Cyba, Pycard, Bcr, Fcgr1, Fcgr3, Slc11a1, Sirpa, Tnf, Fcer1g, Pros1, Mfge8, Dock2
RP24-263P17.1	ENSMUSG00000092569	processed_transcript	GO:0006955~immune response	0.0152439	26	Tlr7, Ccl4, Lcp2, Was, Tnf, H2-DMb1, Nrros, Blnk, Ccl5, Ccl3, Irf8, Pf4, Enpp1, Ctss, Vav1, Tnfsf14, P2ry14, Tlr2, Tnfsf13b, Lat, Lst1, Fth1, Tnfrsf1b, Tnfrsf26, Tlr1, Tnfsf12
RP24-263P17.1	ENSMUSG00000092569	processed_transcript	GO:0006911~phagocytosis, engulfment	0.014861	8	Bin2, Aif1, Fcgr1, Fcgr3, Sirpa, Fcer1g, Mfge8, Trem2
RP24-263P17.1	ENSMUSG00000092569	processed_transcript	GO:0006935~chemotaxis	0.029802	17	Nckap1l, Ccl4, Ptafr, Cxcl16, Ccrl2, C3ar1, Cmtm7, Cmtm3, Rac2, Pik3cg, Ccl5, Cxcr4, Cxcr3, Ccl3, C5ar2, Dock2, Pf4
RP24-263P17.1	ENSMUSG00000092569	processed_transcript	GO:0032760~positive regulation of tumor necrosis factor production	0.0989044	12	Cyba, Pycard, Ccl4, Ptafr, Card9, Ccl3, H2-T23, Fcer1g, Ly96, Tlr2, Sash3, Pf4
RP23-406N5.8	ENSMUSG00000093594	lincRNA	GO:0002376~immune system process	0.000314007	26	Tlr13, Tfe3, Fcgr1, Dbnl, Syk, Gsdmd, Nrros, Cd180, Cd300ld, Cd84, Oasl1, Card9, Lat2, Unc93b1, Adgre1, Irf5, C1qb, C1qc, Lst1, Lgals3, Nlrc4, Clec4a2, Hck, Cd300a, Pirb, Btk
RP23-406N5.8	ENSMUSG00000093594	lincRNA	GO:0045087~innate immune response	0.000385982	23	Tlr13, Fcgr1, Card9, Unc93b1, Irf5, C1qb, Fes, Syk, Cd180, Nrros, Gsdmd, Tyrobp, C1qc, Cyba, Nlrc4, Lgals3, Hck, Clec4a2, Cd84, Matk, Oasl1, Fcer1g, Btk
RP23-406N5.8	ENSMUSG00000093594	lincRNA	GO:0006954~inflammatory response	0.017468	19	Tlr13, P2rx7, C5ar1, C3ar1, Tnf, Tgfb1, Cd180, Nrros, Gsdmd, Cyba, Nlrc4, Hck, Slc11a1, Crlf2, Tnfrsf14, C5ar2, Sdc1, Lipa, Cnr2
RP23-406N5.8	ENSMUSG00000093594	lincRNA	GO:0002250~adaptive immune response	0.0595516	10	Tfe3, Clec4a2, Cd84, Dbnl, Lat2, Unc93b1, Pirb, Adgre1, Syk, Btk
RP23-406N5.8	ENSMUSG00000093594	lincRNA	GO:0050766~positive regulation of phagocytosis	0.0676397	7	Cyba, Fcgr1, Fcgr3, Slc11a1, Sirpa, Tnf, Fcer1g
RP23-406N5.8	ENSMUSG00000093594	lincRNA	GO:0015991~ATP hydrolysis coupled proton transport	0.0892408	6	Atp6ap1, Atp6v1c1, Atp6v0a1, Atp6v1a, Atp6v1b2, Tcirg1
RP23-406N5.8	ENSMUSG00000093594	lincRNA	GO:0050830~defense response to Gram-positive bacterium	0.0807404	8	Hck, P2rx7, Card9, C5ar1, Tnf, Scd1, Tnfrsf14, Gsdmd
RP23-406N5.8	ENSMUSG00000093594	lincRNA	GO:0006911~phagocytosis, engulfment	0.0964869	5	Bin2, Fcgr1, Fcgr3, Sirpa, Fcer1g
RP23-406N5.8	ENSMUSG00000093594	lincRNA	GO:0008360~regulation of cell shape	0.0973711	11	Lst1, Plekho1, Hck, Fblim1, Wdr1, Dmtn, Arap1, Diaph1, Fes, Cdc42se1, Gna12
A230028O05Rik	ENSMUSG00000096960	lincRNA	GO:0002376~immune system process	4.41903e-15	97	Tlr13, Aim2, Eomes, Axl, Tnfrsf17, H2-DMb1, Tnfrsf13b, Syk, Naip5, Cd180, Dab2ip, Mavs, Masp1, Irak1, Pik3cg, Cfp, Cd84, Myo1g, Cracr2a, Oasl1, Cd300d, Prkcb, Cd300lg, Serping1, Hmgb3, Cd4, Lrmp, Card9, Lat2, Clec5a, Unc93b1, C1qb, Themis2, Kcnn4, Tlr6, Zap70, Lat, Bag6, C1qc, Naip6, Cd300lb, Naip2, Dcstamp, Cd300a, Tnfaip8l2, Fcmr, Havcr2, Pirb, Slamf7, C3, Tlr1, Tlr7, C1qa, Fcgr1, Cd1d1, Ptpn22…
A230028O05Rik	ENSMUSG00000096960	lincRNA	GO:0006954~inflammatory response	6.00719e-12	77	Tlr13, Ptafr, C5ar1, Tgfb1, Aim2, Axl, Naip5, Stab1, Cd180, Dab2ip, Cyba, Pik3cg, Ccl5, Ccl3, Ccr5, Nfkbid, Pf4, Tpsb2, Aif1, P2rx7, Ccrl2, Il1a, Themis2, Tlr6, Zap70, Lat, Naip6, Naip2, Cybb, Crlf2, Havcr2, C5ar2, Lipa, Ccl6, Ccr7, Cnr2, C3, Tlr1, Tlr7, Ccl4, Tnf, Afap1l2, Gsdmd, Anxa1, Nrros, Pla2g7, Slc11a1, Cxcr3, Fpr2, Sdc1, Pstpip1, Bmp6, Pycard, Tlr4, Ticam2, Spp1, Ly86, Ccl9, C3ar1, Pik3c…
A230028O05Rik	ENSMUSG00000096960	lincRNA	GO:0045087~innate immune response	1.15977e-08	73	Tlr13, Jak1, Aim2, Axl, Syk, Oas1a, Naip5, Cd180, Dab2ip, Mavs, Irak1, Masp1, Cyba, Cfp, Cd84, Oasl1, Ptk2, Serping1, Hmgb3, Card9, Atg9a, Unc93b1, Clec5a, C1qb, Ang, Tlr6, Zap70, Tyrobp, C1qc, Naip6, Naip2, Tnfaip8l2, Cybb, Fcer1g, Havcr2, Slamf7, C3, Tlr1, Tlr7, C1qa, Fcgr1, Cd1d1, Fes, Trim32, Gsdmd, Nrros, Anxa1, Cfd, Tec, Ly9, Yes1, Trem2, Pstpip1, Pycard, Tlr4, Ticam2, Ly86, Pik3cd, Irf5, T…
A230028O05Rik	ENSMUSG00000096960	lincRNA	GO:0006955~immune response	3.56595e-07	51	Was, Lcp2, Vtn, H2-DMb1, Tnfrsf11a, Cd28, Cma1, Ccl5, Oasl1, Ccl3, Ccr5, Pf4, Enpp1, Ltb, Cd4, Il1a, P2ry14, Tnfsf13b, Tlr6, Lat, Zap70, Ccl6, Ccr7, Tlr1, Tnfsf12, Tlr7, Ccl4, Fyb, Fcgr2b, Tnf, Tnfsfm13, Nrros, Blnk, Osm, Irf8, Bmp6, Ctss, Vav1, Ccl9, Tnfsf14, Mcpt4, Tlr2, Clec4e, Tnfaip1, Lst1, Cxcl2, Fth1, March1, Ccl22, Tnfrsf1b, Tnfrsf26
A230028O05Rik	ENSMUSG00000096960	lincRNA	GO:0002250~adaptive immune response	3.88394e-07	33	Eomes, Gpr183, Tnfrsf17, Tnfrsf13b, Syk, Anxa1, Tnfrsf11a, Cd84, Cracr2a, Myo1g, Sit1, Tec, Prkcb, Ly9, Ctss, Cd4, Lat2, Unc93b1, H2-T23, Pik3cd, Adgre1, Cd8a, Lat, Zap70, Clec4d, Cd79b, Clec4a2, Cd8b1, Pirb, Havcr2, Cd86, Slamf7, Btk
A230028O05Rik	ENSMUSG00000096960	lincRNA	GO:0006935~chemotaxis	1.92214e-06	33	Ccl4, Ptafr, C5ar1, Ackr4, Ecscr, Cmtm3, Fes, Pla2g6, Pik3cg, Ccl5, Fpr2, Cxcr3, Ccl3, Ccr5, Dock2, Pf4, Nckap1l, Fgf10, Ccl9, Ccrl2, C3ar1, Cxcl16, Pik3cd, Cmtm7, Rac2, Cxcl2, Cxcr4, Cklf, Pip5k1c, C5ar2, Ccl22, Ccl6, Ccr7
A230028O05Rik	ENSMUSG00000096960	lincRNA	GO:0050766~positive regulation of phagocytosis	4.09285e-05	19	Pycard, Bcr, Lman2, Fcgr1, Sirpa, Fcgr2b, Tnf, Sirpb1a, Cyba, Camk1d, Slc11a1, Fcgr3, Fcer1g, Pros1, Mfge8, Dock2, Ptk2, Ccr7, C3
A230028O05Rik	ENSMUSG00000096960	lincRNA	GO:0030593~neutrophil chemotaxis	6.62451e-05	21	Nckap1l, Spp1, Ccl4, Vav1, C5ar1, Ccl9, Prex1, Itga1, Itgb2, Syk, Lgals3, Itgam, Cxcl2, Ccl5, Fcgr3, Ccl3, Vav3, Fcer1g, Cklf, Ccl22, Ccl6
A230028O05Rik	ENSMUSG00000096960	lincRNA	GO:0007166~cell surface receptor signaling pathway	9.3517e-05	39	Adgra3, Cd53, Fcgr1, Tspan15, Fcgr2b, Fcer1a, Fgfrl1, Tnfrsf13b, Tspan13, Syk, Anxa1, Sema6a, Fcgr3, Cxcr3, Pth1r, Adgrg1, Tspan9, Tspan12, Cd3e, Cd3g, Vipr2, Cd4, Cd3d, Cd9, Cd22, Adgre1, Pik3cd, Smo, Tspan7, Cd8a, Adgrl4, Cd79b, Fzd3, Tspan2, Fcer1g, Gipr, Tnfrsf1b, Cd37, Agt
A230028O05Rik	ENSMUSG00000096960	lincRNA	GO:0042102~positive regulation of T cell proliferation	0.000127621	21	Cd3e, Nckap1l, Cd4, Ccdc88b, Aif1, Cd1d1, Efnb1, Ptprc, Tnfsf13b, Tfrc, Anxa1, Sash3, Coro1a, Adk, Cd28, Ccl5, Card11, Havcr2, Cd80, Cd86, Ccr7
A230028O05Rik	ENSMUSG00000096960	lincRNA	GO:0050853~B cell receptor signaling pathway	0.000351643	15	Nckap1l, Nfam1, Lat2, Ptprc, Syk, Zap70, Ptpn6, Klhl6, Cd79b, Tec, Vav3, Prkcb, Bcar1, Rftn1, Plcg2
A230028O05Rik	ENSMUSG00000096960	lincRNA	GO:0050850~positive regulation of calcium-mediated signaling	0.000345933	12	Cd3e, Cd4, Ccl4, Kdr, Fcer1a, Ccl3, P2rx4, Syk, Cd8a, Zap70, Trem2, Cdh13
A230028O05Rik	ENSMUSG00000096960	lincRNA	GO:0042742~defense response to bacterium	0.000716284	24	Fcgr1, Elane, Tnf, Lyz2, Syk, Slamf8, Clec4e, Tlr6, Lyz1, Naip5, Stab1, Clec4d, Mavs, Nlrc4, Stab2, Naip6, Naip2, Slc11a1, H2-M3, Prkcd, Irf8, Fcer1g, Tlr1, Ncf1
A230028O05Rik	ENSMUSG00000096960	lincRNA	GO:0016042~lipid catabolic process	0.00251902	23	Nceh1, Plin1, Lipg, Galc, Mgll, Napepld, Pnpla8, Lipe, Lpl, Ddhd2, Pla2g6, Pla2g7, Plcb2, Pld3, Ces1d, Pla1a, Plcg1, Pld4, Lipa, Plcb3, Pnpla3, Daglb, Plcg2
A230028O05Rik	ENSMUSG00000096960	lincRNA	GO:0070269~pyroptosis	0.00824115	8	Naip6, Nlrc4, Casp4, Naip2, Aim2, Naip5, Gsdmd, Casp1
A230028O05Rik	ENSMUSG00000096960	lincRNA	GO:0006911~phagocytosis, engulfment	0.0128903	10	Bin2, Aif1, Fcgr1, Fcgr3, Fcgr2b, Sirpa, Treml4, Fcer1g, Mfge8, Trem2
A230028O05Rik	ENSMUSG00000096960	lincRNA	GO:0050718~positive regulation of interleukin-1 beta secretion	0.0128903	10	Pycard, Casp4, P2rx7, Ccl3, Aim2, Ccr5, Ccr7, Gsdmd, Panx1, Casp1
A230028O05Rik	ENSMUSG00000096960	lincRNA	GO:0007229~integrin-mediated signaling pathway	0.0144695	22	Vav1, Fermt3, Itgb7, Itga4, Itga1, Itgb2, Syk, Lat, Fermt2, Tyrobp, Itgam, Itgax, Itgad, Tec, Vav3, Fcer1g, Itga7, Bcar1, Adam8, Ptk2, Itga6, Plek
A230028O05Rik	ENSMUSG00000096960	lincRNA	GO:0050715~positive regulation of cytokine secretion	0.0142294	13	P2rx7, Tnf, Clec5a, Scamp5, Il1a, Tlr2, Syk, Clec4e, Casp1, Htr2b, Cd300d, Panx1, Agt
A230028O05Rik	ENSMUSG00000096960	lincRNA	GO:0045576~mast cell activation	0.0151562	8	Tlr4, Fcgr3, Lcp2, Fyb, Fcgr2b, Rhoh, Cd48, Fcer1g
A230028O05Rik	ENSMUSG00000096960	lincRNA	GO:0001525~angiogenesis	0.0159961	46	Aggf1, Mmrn2, Rasip1, Unc5b, Sox17, Ecscr, Syk, Dab2ip, Mmp2, Pik3cg, Plau, Plxdc1, Gna13, Ephb4, Cxcr3, Tnfaip2, Hs6st1, Adgrg1, Tie1, Tspan12, Ptk2, Hspg2, Robo4, Fgf10, Nos3, Mmp14, Hoxa7, Ang, Mcam, Epas1, Emcn, Hmox1, Kdr, Anpep, Gja5, Sat1, Vav3, Arhgap22, Adam8, Mfge8, Pde3b, Sox18, Cav1, Mmp19, Egfl7, Tnfsf12
A230028O05Rik	ENSMUSG00000096960	lincRNA	GO:0070542~response to fatty acid	0.0411828	9	Tlr4, Tbxas1, Gipr, Alad, Scd1, Tlr2, Pon1, Cat, Ucp2
A230028O05Rik	ENSMUSG00000096960	lincRNA	GO:0043547~positive regulation of GTPase activity	0.0412318	30	Ccl4, Sh3bgrl3, Snx9, Rgs4, Cav2, Ccl5, Rapgef1, Ccl3, Sema4d, Arap1, Tsc2, Arhgap6, Itga6, Rgp1, Vav1, Ccl9, Rgs10, F11r, Prex1, Arhgap23, Cd40, Rapgef6, Dennd1b, Gnb5, Ccl22, Rgs1, Ccl6, Rgma, Ccr7, Iqsec1
A230028O05Rik	ENSMUSG00000096960	lincRNA	GO:0050731~positive regulation of peptidyl-tyrosine phosphorylation	0.0462025	22	Cd3e, Tlr4, Fgf10, Cd4, Arrb2, Vtn, Fcer1a, Hcls1, Tgfb1, Ghr, Syk, Osm, Cav2, Sema4d, Efna5, Tec, Cd80, Cd44, Ehd4, Agt, Yes1, Trem2
A230028O05Rik	ENSMUSG00000096960	lincRNA	GO:0030217~T cell differentiation	0.051605	14	Cd4, Cd3d, Vav1, Ptpn22, Tgfb1, Ptprc, Prex1, Bcl2a1d, Il7r, Ikzf1, Jag2, Wwp1, Runx2, Rhoh
A230028O05Rik	ENSMUSG00000096960	lincRNA	GO:0070374~positive regulation of ERK1 and ERK2 cascade	0.0583095	33	Gpnmb, Ccl4, Rap1b, C5ar1, Ptpn22, Tgfb1, Gpr183, Htr2b, Atp6ap1, Cysltr2, Nox4, Ccl5, Rapgef1, Ccl3, Ntsr2, Cd44, Trem2, Pycard, Tlr4, Fgf10, Arrb2, Ccl9, Il1a, Tlr2, Npnt, Ffar4, Csf1r, Kdr, Havcr2, C5ar2, Ccl22, Ccl6, C3
A230028O05Rik	ENSMUSG00000096960	lincRNA	GO:0002224~toll-like receptor signaling pathway	0.0578215	9	Tlr4, Tlr7, Unc93b1, Tlr8, Tlr2, Cd86, Tlr6, Cd180, Tlr1
A230028O05Rik	ENSMUSG00000096960	lincRNA	GO:0050776~regulation of immune response	0.0670385	12	Fcgr1, Fcgr3, Sh2b2, Dennd1b, Card11, Cd1d1, Fcer1g, Hcst, Tnfsf13b, Syk, Clec12a, Cd40
A230028O05Rik	ENSMUSG00000096960	lincRNA	GO:0030335~positive regulation of cell migration	0.0949115	39	Gpnmb, Sdcbp, Fermt3, Tgfb1, Drd, Ret, Trim32, Mmp2, Plau, Ccl5, Ccl3, Sema4d, Akt2, Myo1f, Ptk2, Itga6, Aif1, C3ar1, Cxcl16, Ctsh, Sema3g, Mmp14, Pik3cd, Diaph1, Prex1, Mylk, Coro1a, Cdh13, Rufy3, Mcam, Pak1, Csf1r, Kdr, Cxcr4, Actn4, Myo1c, Bcar1, Aqp1, Ptp4a1
A230028O05Rik	ENSMUSG00000096960	lincRNA	GO:0032729~positive regulation of interferon-gamma production	0.0945713	13	Cd3e, Pycard, Tlr4, Ticam2, Slc11a1, H2-M3, Il18r1, Tnf, Runx1, Irf8, Havcr2, Sash3, Il27ra
RP23-251I6.1	ENSMUSG00000096965	lincRNA	GO:0002376~immune system process	1.85548e-11	63	Tlr13, Axl, Tnfrsf13b, Syk, Cd180, Prkcq, Masp1, Pik3cg, Cd84, Myo1g, Oasl1, Cd300d, Prkcb, Serping1, Cd4, Lrmp, Card9, Unc93b1, Clec5a, Lat2, C1qb, Themis2, Tlr6, Lat, C1qc, Cd300lb, Naip2, Tnfaip8l2, Cd300a, Dcstamp, Pirb, Havcr2, Slamf7, Tlr1, Tlr7, C1qa, Fcgr1, Gpr183, Gsdmd, Nrros, Anxa1, Cfd, Cd300ld, Sit1, Tec, Ly9, Pstpip1, Pycard, Ticam2, Ly86, Adgre1, Irf5, Tlr2, Clec4d, Lst1, Nlrc4, Lg…
RP23-251I6.1	ENSMUSG00000096965	lincRNA	GO:0006954~inflammatory response	1.2248e-09	51	Tlr13, Ptafr, C5ar1, Tgfb1, Axl, Cd180, Prkcq, Cyba, Pik3cg, Ccl5, Ccl3, Nfkbid, P2rx7, Aif1, Ccrl2, Themis2, Tlr6, Lat, Naip2, Cybb, Crlf2, Havcr2, Ccl6, Lipa, Ccr7, Cnr2, Tlr1, Tlr7, Ccl4, Tnf, Nrros, Anxa1, Gsdmd, Pla2g7, Slc11a1, Pstpip1, Pycard, Ticam2, Ly86, Ccl9, C3ar1, Tlr2, Nlrc4, Casp4, Hck, Csf1r, Chst1, Tnfrsf1b, Adam8, Tnfrsf26, Ncf1
RP23-251I6.1	ENSMUSG00000096965	lincRNA	GO:0045087~innate immune response	1.01918e-09	53	Tlr13, Axl, Syk, Cd180, Cyba, Masp1, Cd84, Oasl1, Serping1, Card9, Atg9a, Unc93b1, Clec5a, C1qb, Tlr6, C1qc, Tyrobp, Naip2, Tnfaip8l2, Cybb, Fcer1g, Havcr2, Slamf7, Tlr1, Tlr7, C1qa, Fcgr1, Trim32, Anxa1, Gsdmd, Nrros, Cfd, Tec, Ly9, Pstpip1, Yes1, Trem2, Pycard, Ticam2, Ly86, Irf5, Tnk2, Tlr2, Clec4d, Lgals3, Nlrc4, Casp4, Hck, Clec4a2, Csf1r, Matk, Nlrx1, Btk
RP23-251I6.1	ENSMUSG00000096965	lincRNA	GO:0002250~adaptive immune response	4.04835e-05	22	Ctss, Cd4, Unc93b1, Lat2, Adgre1, Gpr183, Tnfrsf13b, Syk, Anxa1, Lat, Clec4d, Clec4a2, Cd84, Myo1g, Tec, Sit1, Prkcb, Havcr2, Pirb, Ly9, Btk, Slamf7
RP23-251I6.1	ENSMUSG00000096965	lincRNA	GO:0006955~immune response	0.000701364	30	Tlr7, Ccl4, Fyb, Lcp2, Was, Tnf, Nrros, Osm, Blnk, Ccl5, Oasl1, Ccl3, Irf8, Enpp1, Ltb, Cd4, Ctss, Vav1, Ccl9, P2ry14, Tlr2, Tlr6, Lat, Lst1, Fth1, Tnfrsf1b, Ccl6, Tnfrsf26, Ccr7, Tlr1
RP23-251I6.1	ENSMUSG00000096965	lincRNA	GO:0050853~B cell receptor signaling pathway	0.00262061	11	Nckap1l, Nfam1, Lat2, Tec, Prkcb, Vav3, Ptprc, Syk, Rftn1, Ptpn6, Plcg2
RP23-251I6.1	ENSMUSG00000096965	lincRNA	GO:0030593~neutrophil chemotaxis	0.00260004	14	Nckap1l, Ccl4, C5ar1, Vav1, Ccl9, Itgb2, Syk, Lgals3, Ccl5, Fcgr3, Ccl3, Fcer1g, Vav3, Ccl6
RP23-251I6.1	ENSMUSG00000096965	lincRNA	GO:0042102~positive regulation of T cell proliferation	0.003893	14	Nckap1l, Ccdc88b, Cd4, Aif1, Ptprc, Anxa1, Coro1a, Prkcq, Sash3, Adk, Ccl5, Card11, Havcr2, Ccr7
RP23-251I6.1	ENSMUSG00000096965	lincRNA	GO:0050766~positive regulation of phagocytosis	0.00674641	12	Cyba, Pycard, Bcr, Fcgr1, Fcgr3, Slc11a1, Sirpa, Tnf, Fcer1g, Pros1, Dock2, Ccr7
RP23-251I6.1	ENSMUSG00000096965	lincRNA	GO:0042742~defense response to bacterium	0.00807161	16	Fcgr1, Tnf, Lyz2, Syk, Slamf8, Tlr6, Clec4d, Stab2, Nlrc4, Naip2, Slc11a1, Anxa3, Irf8, Fcer1g, Tlr1, Ncf1
RP23-251I6.1	ENSMUSG00000096965	lincRNA	GO:0006935~chemotaxis	0.0139258	18	Nckap1l, Ccl4, Ptafr, C5ar1, Ccl9, Cxcl16, Ccrl2, C3ar1, Cmtm7, Cmtm3, Rac2, Pik3cg, Ccl5, Cxcr4, Ccl3, Ccl6, Dock2, Ccr7
RP23-251I6.1	ENSMUSG00000096965	lincRNA	GO:0050718~positive regulation of interleukin-1 beta secretion	0.013415	8	Pycard, Casp4, P2rx7, Ccl3, Ccr7, Gsdmd, Panx1, Casp1
RP23-251I6.1	ENSMUSG00000096965	lincRNA	GO:0007166~cell surface receptor signaling pathway	0.0131639	23	Adgra3, Cd3g, Vipr2, Cd53, Cd4, Fcgr1, Cd9, Tspan15, Adgre1, Cd22, Smo, Tnfrsf13b, Tspan7, Syk, Anxa1, Sema6a, Fcgr3, Fcer1g, Tspan9, Tnfrsf1b, Tspan12, Cd37, Agt
RP23-251I6.1	ENSMUSG00000096965	lincRNA	GO:0019915~lipid storage	0.028156	9	Hexa, hexb, Nrip1, Fitm2, Dgat1, Plin2, B4galnt1, Cry2, Stat5a
RP23-251I6.1	ENSMUSG00000096965	lincRNA	GO:0005975~carbohydrate metabolic process	0.0568589	24	Hk3, Hexa, B4galt6, Galc, Glb1l2, Pgm2, Hpse, Phkg1, Pygl, Pdha1, Gbe1, Ppp1r3e, Man2a2, Ydjc, hexb, Chst1, Cs, Gusb, Pygb, Shpk, Athl1, Akt2, Gla, Dlat
RP23-251I6.1	ENSMUSG00000096965	lincRNA	GO:0045576~mast cell activation	0.0716021	6	Fcgr3, Lcp2, Fyb, Rhoh, Cd48, Fcer1g
RP23-251I6.1	ENSMUSG00000096965	lincRNA	GO:0050715~positive regulation of cytokine secretion	0.0730881	9	P2rx7, Tnf, Clec5a, Cd300d, Tlr2, Syk, Panx1, Agt, Casp1
RP23-251I6.1	ENSMUSG00000096965	lincRNA	GO:0007169~transmembrane receptor protein tyrosine kinase signaling pathway	0.0759138	15	Stap1, Lcp2, Tnk2, Ret, Tom1l1, Syk, Lat, Hck, Dok1, Csf1r, Matk, Tec, Shc2, Btk, Yes1
RP23-251I6.1	ENSMUSG00000096965	lincRNA	GO:0006911~phagocytosis, engulfment	0.0810677	7	Bin2, Aif1, Fcgr1, Fcgr3, Sirpa, Fcer1g, Trem2
RP23-251I6.1	ENSMUSG00000096965	lincRNA	GO:0050731~positive regulation of peptidyl-tyrosine phosphorylation	0.0792578	15	Cd4, Arrb2, Hcls1, Tgfb1, Tnk2, Ghr, Syk, Osm, Sema4d, Efna5, Tec, Cd44, Yes1, Trem2, Agt
2010015M23Rik	ENSMUSG00000096983	lincRNA	GO:0006412~translation	3.64424e-19	76	Rpl7a, Eef1b2, Rpl4, Rpl9, Rpl6, Sepsecs, Rpl14, Rpl13, Rpl23, Rpl35, Eef1d, Gnb2l1, Rps16, Nhp2, Rpl29, Rps24, Rpl22, Hars2, Slc25a16, Rpl23a, Rps8, Mrpl23, Slc25a40, Rpl27, Rpl10a, Rps3, Rps14, Eif4g1, Rps20, Fau, Rps15a, Rpl22l1, Rpl10, Rps5, Rpl31, Rpl19, Rpl13a, Rpl32, Rps19, Rpl12, Eef1a1, Rps13, Rps9, Rpl3, Rps12, Rpl5, Rps17, Rpl7, Rpl26, Rps3a1, Mrpl19, Rpl30, Eif3k, Rps7, Rps26, Rps23, …
2010015M23Rik	ENSMUSG00000096983	lincRNA	GO:0002181~cytoplasmic translation	1.20447e-06	13	Rplp1, Rpl7, Rpl22l1, Rpl22, Rpl31, Rpl9, Rpl6, Rpl26, Rplp0, Rpl7l1, Rpl29, Rpl8, Rpl15
2010015M23Rik	ENSMUSG00000096983	lincRNA	GO:0000028~ribosomal small subunit assembly	0.000924351	10	Rps15, Rps10, Rps5, Rrp7a, Rps25, Rps19, Rps17, Rps14, Rpsa, Rps2
Gm26710	ENSMUSG00000097013	lincRNA	GO:0001525~angiogenesis	0.00550834	22	Robo4, Pecam1, Mmrn2, Rasip1, Prkd2, Unc5b, Sox17, Hoxa7, Ang, Wasf2, Dab2ip, Esm1, Meox2, Emcn, Epas1, Ephb4, Kdr, Cspg4, Tie1, Hspg2, Il18, Egfl7
Gm26821	ENSMUSG00000097038	lincRNA	GO:0006955~immune response	0.0289184	18	Tlr7, Fyb, Lcp2, Fcgr2b, Irak1bp1, Mcpt4, Ccl8, Tlr2, P2ry14, Tnfsf13b, Prg2, Cma1, March1, Cxcl13, Il10, Ccr5, Tinagl1, Il18
Gm26821	ENSMUSG00000097038	lincRNA	GO:0006954~inflammatory response	0.0228248	22	Tpsb2, Ticam2, Tlr7, Ly86, Aim2, Ccl8, Tlr2, Naip5, Cxcr6, Naip6, Pik3cg, Camk1d, Naip2, Csf1r, Chst1, Cybb, Cxcr3, Cysltr1, Il10, Cxcl13, Ccr5, Il18
Gm26821	ENSMUSG00000097038	lincRNA	GO:0006935~chemotaxis	0.0365184	12	Cxcr6, Pik3cg, Ackr4, Cxcr3, Cysltr1, Cklf, Cxcl13, Ccl8, Ecscr, Ccr5, Dock2, Il16
Pvt1	ENSMUSG00000097039	lincRNA	GO:0002376~immune system process	1.10768e-13	82	Tlr13, Axl, Tnfrsf13b, Syk, Naip5, Cd180, Prkcq, Masp1, Pik3cg, Cfp, Cd84, Myo1g, Cracr2a, Oasl1, Cd300d, Prkcb, Serping1, Hmgb3, Cd4, Lrmp, Card9, Lat2, Unc93b1, C1qb, Tlr6, Zap70, Lat, Bag6, C1qc, Cd300lb, Naip6, Naip2, Cd300a, Tnfaip8l2, Fcna, Fcmr, Havcr2, Pirb, Tnfsf13, Slamf7, C3, Tlr1, Tlr7, C1qa, Fcgr1, Cd1d1, Ptpn22, Gsdmd, Nrros, Cfd, Prg2, Cd300ld, Tec, Sit1, Ly9, Pstpip1, Ptk2b, Pdcd1…
Pvt1	ENSMUSG00000097039	lincRNA	GO:0006954~inflammatory response	2.18436e-12	68	Tlr13, Ptafr, C5ar1, Axl, Naip5, Stab1, Cd180, Prkcq, Cyba, Pik3cg, Ccl5, Ccl3, Ccr5, Nfkbid, Tpsb2, Aif1, P2rx7, Ccrl2, Il1a, Tlr6, Zap70, Lat, Naip6, Naip2, Cybb, Ms4a2, Crlf2, Havcr2, Cxcl13, C5ar2, Lipa, Ccl6, Ccr7, Cnr2, C3, Tlr1, Tlr7, Ccl4, Tnf, Gsdmd, Nrros, Cxcr6, Pla2g7, Slc11a1, Cxcr3, Pstpip1, Pycard, Tlr4, Ticam2, Ly86, Ggt5, Ccl9, C3ar1, Tlr2, Nlrc4, Camk1d, Casp4, Hck, Cxcl2, Csf1r…
Pvt1	ENSMUSG00000097039	lincRNA	GO:0045087~innate immune response	2.00961e-10	67	Tlr13, Jak1, Axl, Oas1a, Syk, Naip5, Cd180, Masp1, Cyba, Cfp, Cd84, Oasl1, Serping1, Fbxo9, Hmgb3, Card9, Unc93b1, C1qb, Ang, Tlr6, Zap70, Tyrobp, C1qc, Naip6, Naip2, Tnfaip8l2, Fcna, Cybb, Fcer1g, Havcr2, Jchain, Slamf7, C3, Tlr1, Tlr7, C1qa, Fcgr1, Cd1d1, Trim32, Gsdmd, Nrros, Cfd, Blk, Abl2, Tec, Ly9, Yes1, Ptk2b, Pstpip1, Trem2, Pycard, Tlr4, Ticam2, Ly86, Irf5, Tlr2, Clec4d, Nlrc4, Lgals3, C…
Pvt1	ENSMUSG00000097039	lincRNA	GO:0006955~immune response	1.8e-08	47	Tlr7, Ccl4, Vtn, Was, Fyb, Lcp2, Fcgr2b, Tnf, Nrros, Prg2, Blnk, Osm, Tnfrsf11a, Cma1, Cd28, Ccl5, Oasl1, Ccl3, Irf8, Ccr5, Enpp1, Ltb, Ctss, Cd4, Vav1, Ccl9, Il1a, Mcpt4, Tnfsf13b, P2ry14, Tlr2, Tlr6, Lat, Zap70, Lst1, Cxcl2, March1, Ms4a2, Il10, Cxcl13, Tnfsf13, Tnfrsf1b, Ccl6, Tnfrsf26, Oas1g, Ccr7, Tlr1
Pvt1	ENSMUSG00000097039	lincRNA	GO:0002250~adaptive immune response	3.1379e-06	28	Tnfrsf13b, Syk, Tnfrsf11a, Cd84, Cracr2a, Myo1g, Tec, Sit1, Prkcb, Ly9, Ptk2b, Ctss, Cd4, Lat2, Unc93b1, H2-T23, Adgre1, Cd8a, Lat, Zap70, Clec4d, Cd79b, Clec4a2, Havcr2, Pirb, Jchain, Btk, Slamf7
Pvt1	ENSMUSG00000097039	lincRNA	GO:0042742~defense response to bacterium	1.61147e-05	24	Fcgr1, Tnf, Lyz2, Syk, Slamf8, Tlr6, Lyz1, Naip5, Stab1, Clec4d, Nlrc4, Stab2, Naip6, Prg2, Naip2, Slc11a1, H2-M3, Prkcd, Irf8, Fcer1g, Cxcl13, Il10, Tlr1, Ncf1
Pvt1	ENSMUSG00000097039	lincRNA	GO:0050853~B cell receptor signaling pathway	2.28229e-05	15	Nckap1l, Nfam1, Lat2, Ptprc, Syk, Zap70, Ptpn6, Nfatc2, Cd79b, Blk, Tec, Vav3, Prkcb, Bcar1, Plcg2
Pvt1	ENSMUSG00000097039	lincRNA	GO:0007166~cell surface receptor signaling pathway	8.43723e-05	34	Cd53, Fcgr1, Tspan15, Fcgr2b, Fgfrl1, Tnfrsf13b, Syk, Tspan13, Fcgr3, Cxcr3, Pth1r, Tspan9, Tspan12, Ptk2b, Cd3e, Cd3g, Vipr2, Cd4, Cd3d, Cd9, Adgre1, Cd22, Smo, Tspan7, Cd8a, Cd79b, Ms4a2, Tspan2, Fzd3, Fcer1g, Gipr, Cxcl13, Tnfrsf1b, Cd37
Pvt1	ENSMUSG00000097039	lincRNA	GO:0042102~positive regulation of T cell proliferation	8.89182e-05	19	Cd3e, Nckap1l, Cd4, Ccdc88b, Aif1, Cd1d1, Ptprc, Tnfsf13b, Tfrc, Sash3, Prkcq, Adk, Cd28, Cd6, Ccl5, Card11, Havcr2, Cd80, Ccr7
Pvt1	ENSMUSG00000097039	lincRNA	GO:0030593~neutrophil chemotaxis	0.000227501	18	Nckap1l, Ccl4, Vav1, C5ar1, Ccl9, Prex1, Syk, Itgb2, Lgals3, Itgam, Cxcl2, Ccl5, Fcgr3, Ccl3, Vav3, Cklf, Fcer1g, Ccl6
Pvt1	ENSMUSG00000097039	lincRNA	GO:0006935~chemotaxis	0.000476772	25	Nckap1l, Ccl4, Ptafr, C5ar1, Ccl9, Ccrl2, Cxcl16, C3ar1, Cmtm7, Cmtm3, Pla2g6, Rac2, Cxcr6, Pik3cg, Cxcl2, Ccl5, Cxcr3, Ccl3, Cklf, Cxcl13, Ccr5, C5ar2, Ccl6, Dock2, Ccr7
Pvt1	ENSMUSG00000097039	lincRNA	GO:0050850~positive regulation of calcium-mediated signaling	0.00384924	10	Cd3e, Cd4, Ccl4, Ccl3, P2rx4, Syk, Cd8a, Zap70, Trem2, Cdh13
Pvt1	ENSMUSG00000097039	lincRNA	GO:0045576~mast cell activation	0.00423983	8	Tlr4, Fcgr3, Lcp2, Fyb, Fcgr2b, Rhoh, Cd48, Fcer1g
Pvt1	ENSMUSG00000097039	lincRNA	GO:0050766~positive regulation of phagocytosis	0.00698845	14	Pycard, Fcgr1, Sirpa, Fcgr2b, Tnf, Cyba, Camk1d, Fcgr3, Slc11a1, Fcer1g, Pros1, Dock2, Ccr7, C3
Pvt1	ENSMUSG00000097039	lincRNA	GO:0016042~lipid catabolic process	0.0111127	19	Nceh1, Plin1, Galc, Napepld, Mgll, Lipe, Pnpla8, Lpl, Pla2g6, Adora1, Pla2g7, Pld3, Pla2g2d, Pla1a, Lipa, Pld4, Pnpla3, Daglb, Plcg2
Pvt1	ENSMUSG00000097039	lincRNA	GO:0050718~positive regulation of interleukin-1 beta secretion	0.0159916	9	Pycard, Casp4, P2rx7, Ccl3, Ccr5, Ccr7, Gsdmd, Panx1, Casp1
Pvt1	ENSMUSG00000097039	lincRNA	GO:0006911~phagocytosis, engulfment	0.0159916	9	Bin2, Aif1, Fcgr1, Fcgr3, Fcgr2b, Sirpa, Treml4, Fcer1g, Trem2
Pvt1	ENSMUSG00000097039	lincRNA	GO:0007229~integrin-mediated signaling pathway	0.0184159	19	Vav1, Fermt3, Itgb7, Itga4, Itgb2, Syk, Lat, Tyrobp, Itgam, Itgax, Itgad, Tec, Vav3, Fcer1g, Itga7, Bcar1, Adam8, Ptk2b, Plek
Pvt1	ENSMUSG00000097039	lincRNA	GO:0070269~pyroptosis	0.0214781	7	Naip6, Nlrc4, Casp4, Naip2, Naip5, Gsdmd, Casp1
Pvt1	ENSMUSG00000097039	lincRNA	GO:0050830~defense response to Gram-positive bacterium	0.0399771	16	P2rx7, Card9, C5ar1, Tnf, H2-T23, Ang, Tlr2, Lyz2, Gsdmd, Lyz1, Il27ra, Hck, Drosha, Havcr2, Myo1f, Ncf1
Pvt1	ENSMUSG00000097039	lincRNA	GO:0050715~positive regulation of cytokine secretion	0.0392143	11	Htr2b, P2rx7, Tnf, Scamp5, Cd300d, Il10, Il1a, Tlr2, Syk, Panx1, Casp1
Pvt1	ENSMUSG00000097039	lincRNA	GO:0045086~positive regulation of interleukin-2 biosynthetic process	0.0376709	7	Cd3e, Cd28, Card11, Cd1d1, Il1a, Prkcq, Stat5a
Pvt1	ENSMUSG00000097039	lincRNA	GO:0050776~regulation of immune response	0.0492464	11	Fcgr1, Fcgr3, Sh2b2, Card11, Cd1d1, Fcer1g, Tnfsf13, Hcst, Tnfsf13b, Syk, Clec12a
Pvt1	ENSMUSG00000097039	lincRNA	GO:0007204~positive regulation of cytosolic calcium ion concentration	0.0479397	21	Gpr35, C5ar1, C3ar1, Cacna1a, Pla2g6, Pik3cg, Cxcl2, Gna13, Cxcr3, Abl2, Ccl3, Pth1r, Gipr, Gng3, Cxcl13, Ccr5, C5ar2, Gna15, Ptk2b, Plcg2, Fkbp1b
Pvt1	ENSMUSG00000097039	lincRNA	GO:0050731~positive regulation of peptidyl-tyrosine phosphorylation	0.0481368	19	Cd3e, Tlr4, Cd4, Arrb2, Vtn, Hcls1, Ghr, Syk, Osm, Cav2, Sema4d, Efna5, Tec, Cd80, Ehd4, Cd44, Ptk2b, Yes1, Trem2
Pvt1	ENSMUSG00000097039	lincRNA	GO:0032729~positive regulation of interferon-gamma production	0.0524851	12	Cd3e, Pycard, Tlr4, Ticam2, Slc11a1, H2-M3, Tnf, Runx1, Irf8, Havcr2, Sash3, Il27ra
Pvt1	ENSMUSG00000097039	lincRNA	GO:0032755~positive regulation of interleukin-6 production	0.055435	13	Pycard, Tlr4, Ticam2, Tlr7, P2rx7, Card9, Tnf, Il1a, Tlr2, Cyba, Fcer1g, Ccr5, Rab7b
Pvt1	ENSMUSG00000097039	lincRNA	GO:0009617~response to bacterium	0.0552497	11	Pycard, Tlr4, P2rx7, Fcgr1, Slc11a1, Fcgr2b, Irf8, Tlr2, Cav1, Casp1, Ncf1
Pvt1	ENSMUSG00000097039	lincRNA	GO:0001774~microglial cell activation	0.0697565	8	Tlr4, Tlr7, Aif1, Tlr8, Tlr2, Tlr6, Tlr1, Casp1
Pvt1	ENSMUSG00000097039	lincRNA	GO:0002224~toll-like receptor signaling pathway	0.0697565	8	Tlr4, Tlr7, Unc93b1, Tlr8, Tlr2, Tlr6, Cd180, Tlr1
Pvt1	ENSMUSG00000097039	lincRNA	GO:0046641~positive regulation of alpha-beta T cell proliferation	0.0814641	6	Cd3e, Cd28, Ptprc, Cd80, Syk, Zap70
Pvt1	ENSMUSG00000097039	lincRNA	GO:0051044~positive regulation of membrane protein ectodomain proteolysis	0.0792818	7	Snx9, Tnf, Gpld1, Adam8, Tnfrsf1b, Rgma, Pacsin3
Pvt1	ENSMUSG00000097039	lincRNA	GO:0007169~transmembrane receptor protein tyrosine kinase signaling pathway	0.0879078	18	Stap1, Lcp2, Jak1, Tom1l1, Ret, Syk, Zap70, Lat, Hck, Dok1, Dok4, Blk, Csf1r, Matk, Tec, Shc2, Btk, Yes1
1110020A21Rik	ENSMUSG00000097047	lincRNA	GO:0005975~carbohydrate metabolic process	0.0804751	11	Hk3, Man2b1, hexb, B4galt6, Galc, Gusb, Pygb, Glb1l2, Pgm2, Pygl, Gla
Peak1os	ENSMUSG00000097111	antisense	GO:0002376~immune system process	7.0126e-17	77	Tlr13, Aim2, Axl, Tnfrsf13b, Syk, Naip5, Cd180, Masp1, Pik3cg, Cfp, Cd84, Myo1g, Cracr2a, Oasl1, Cd300d, Prkcb, Serping1, Hmgb3, Lrmp, Card9, Unc93b1, Lat2, C1qb, Kcnn4, Tlr6, Zap70, Lat, Bag6, C1qc, Cd300lb, Naip6, Naip2, Cd300a, Tnfaip8l2, Fcna, Havcr2, Pirb, Tnfsf13, Slamf7, C3, Tlr1, Tlr7, C1qa, Fcgr1, Cd1d1, Ptpn22, Gsdmd, Nrros, Cfd, Prg2, Cd300ld, Tec, Ly9, Pstpip1, Cd3e, Pycard, Ticam2, L…
Peak1os	ENSMUSG00000097111	antisense	GO:0045087~innate immune response	9.89475e-12	61	Tlr13, Jak1, Aim2, Axl, Oas1a, Syk, Naip5, Cd180, Masp1, Cyba, Cfp, Cd84, Oasl1, Serping1, Fbxo9, Hmgb3, Card9, Unc93b1, C1qb, Tlr6, Zap70, C1qc, Tyrobp, Naip6, Naip2, Tnfaip8l2, Fcna, Cybb, Fcer1g, Havcr2, Slamf7, C3, Tlr1, Tlr7, C1qa, Fcgr1, Cd1d1, Gsdmd, Nrros, Cfd, Tec, Ly9, Yes1, Pstpip1, Trem2, Pycard, Ticam2, Ly86, Irf5, Tlr2, Clec4d, Nlrc4, Lgals3, Hck, C1ra, Csf1r, Tlr8, Zc3hav1, C4b, Bt…
Peak1os	ENSMUSG00000097111	antisense	GO:0006954~inflammatory response	1.30752e-11	58	Tlr13, Ptafr, C5ar1, Aim2, Axl, Naip5, Cd180, Stab1, Cyba, Pik3cg, Ccl5, Ccr5, Nfkbid, Tpsb2, P2rx7, Ccrl2, Il1a, Tlr6, Lat, Zap70, Naip6, Naip2, Cybb, Crlf2, Havcr2, C5ar2, Ccl6, Lipa, Cnr2, C3, Tlr1, Tlr7, Gsdmd, Nrros, Cxcr6, Pla2g7, Slc11a1, Cxcr3, Fpr2, Pstpip1, Pycard, Ticam2, Ly86, Ccl9, C3ar1, Tlr2, Cd5l, Nlrc4, Camk1d, Hck, Csf1r, Chst1, Tlr8, C4b, Adam8, Tnfrsf1b, Tnfrsf26, Ncf1
Peak1os	ENSMUSG00000097111	antisense	GO:0006955~immune response	2.23431e-05	36	Tlr7, Vtn, Fyb, Lcp2, Was, Fcgr2b, Tnfsfm13, Nrros, Prg2, Blnk, Tnfrsf11a, Cma1, Ccl5, Oasl1, Irf8, Ccr5, Enpp1, Ltb, Ctss, Vav1, Ccl9, Il1a, Mcpt4, P2ry14, Tlr2, Tnfsf13b, Tlr6, Zap70, Lat, March1, Tnfsf13, Tnfrsf1b, Ccl6, Tnfrsf26, Oas1g, Tlr1
Peak1os	ENSMUSG00000097111	antisense	GO:0002250~adaptive immune response	6.82559e-05	23	Ctss, Unc93b1, Lat2, H2-T23, Adgre1, Tnfrsf13b, Syk, Cd8a, Zap70, Lat, Clec4d, Cd79b, Tnfrsf11a, Cd84, Cracr2a, Myo1g, Tec, Prkcb, Havcr2, Pirb, Ly9, Btk, Slamf7
Peak1os	ENSMUSG00000097111	antisense	GO:0050853~B cell receptor signaling pathway	0.000135589	13	Nckap1l, Nfam1, Lat2, Ptprc, Syk, Ptpn6, Zap70, Cd79b, Tec, Vav3, Prkcb, Bcar1, Plcg2
Peak1os	ENSMUSG00000097111	antisense	GO:0042742~defense response to bacterium	0.000729126	19	Fcgr1, Lyz2, Syk, Slamf8, Tlr6, Stab1, Naip5, Clec4d, Stab2, Naip6, Nlrc4, Prg2, Naip2, Slc11a1, H2-M3, Irf8, Fcer1g, Tlr1, Ncf1
Peak1os	ENSMUSG00000097111	antisense	GO:0045576~mast cell activation	0.00105153	8	Fcgr3, Lcp2, Fyb, Fcgr2b, Rhoh, Cd48, Fcer1g, Mrgprx2
Peak1os	ENSMUSG00000097111	antisense	GO:0030593~neutrophil chemotaxis	0.00166234	15	Nckap1l, Vav1, C5ar1, Ccl9, Syk, Itgb2, Lgals3, Csf3r, Itgam, Ccl5, Fcgr3, Vav3, Cklf, Fcer1g, Ccl6
Peak1os	ENSMUSG00000097111	antisense	GO:0007166~cell surface receptor signaling pathway	0.00161104	27	Cd53, Fcgr1, Tspan15, Fcgr2b, Fcer1a, Tnfrsf13b, Tspan13, Syk, Sema6a, Fcgr3, Cxcr3, Pth1r, Tspan9, Tspan12, Cd3g, Cd3e, Cd3d, Cd9, Cd22, Adgre1, Smo, Tspan7, Cd8a, Cd79b, Fcer1g, Tnfrsf1b, Cd37
Peak1os	ENSMUSG00000097111	antisense	GO:0006935~chemotaxis	0.00166512	21	Nckap1l, Ptafr, C5ar1, Ccl9, Cxcl16, Ccrl2, C3ar1, Cmtm7, Cmtm3, Pla2g6, Rac2, Cxcr6, Pik3cg, Ccl5, Fpr2, Cxcr3, Cklf, Ccr5, C5ar2, Ccl6, Dock2
Peak1os	ENSMUSG00000097111	antisense	GO:0050766~positive regulation of phagocytosis	0.00315078	13	Cyba, Pycard, Camk1d, Fcgr1, Fcgr3, Slc11a1, Fcgr2b, Sirpa, Sirpb1a, Fcer1g, Pros1, Dock2, C3
Peak1os	ENSMUSG00000097111	antisense	GO:0007229~integrin-mediated signaling pathway	0.00337008	18	Vav1, Fermt3, Itgb7, Itga4, Itgb2, Syk, Lat, Tyrobp, Itgam, Itgax, Itgad, Tec, Vav3, Fcer1g, Itga7, Bcar1, Adam8, Plek
Peak1os	ENSMUSG00000097111	antisense	GO:0070269~pyroptosis	0.00574336	7	Naip6, Nlrc4, Naip2, Aim2, Naip5, Gsdmd, Casp1
Peak1os	ENSMUSG00000097111	antisense	GO:0050850~positive regulation of calcium-mediated signaling	0.0378292	8	Cd3e, Fcer1a, P2rx4, Syk, Cd8a, Zap70, Trem2, Cdh13
Peak1os	ENSMUSG00000097111	antisense	GO:0050776~regulation of immune response	0.0447154	10	Fcgr1, Fcgr3, Card11, Cd1d1, Fcer1g, Tnfsf13, Hcst, Tnfsf13b, Syk, Clec12a
Peak1os	ENSMUSG00000097111	antisense	GO:0034113~heterotypic cell-cell adhesion	0.0522557	7	Itgax, Itgad, Itgb7, Itga7, Itga4, Ptprc, Itgb2
Peak1os	ENSMUSG00000097111	antisense	GO:0009617~response to bacterium	0.0529734	10	Pycard, P2rx7, Fcgr1, Slc11a1, Fcgr2b, Irf8, Tlr2, Cav1, Casp1, Ncf1
Peak1os	ENSMUSG00000097111	antisense	GO:0006099~tricarboxylic acid cycle	0.0690473	9	Pdhb, Aco2, Aco1, Ogdh, Dlst, Sdha, Cs, Dlat, Pdha1
Peak1os	ENSMUSG00000097111	antisense	GO:0051607~defense response to virus	0.0817495	21	Pycard, Ticam2, Tlr7, Slfn8, Unc13d, Card9, Unc93b1, Irf5, Ptprc, Cd8a, Oas1a, Bnip3, Rnasel, Il10rb, Itgax, Oasl1, Tlr8, Zc3hav1, Apobec1, Oas1g, Kcnj8
Peak1os	ENSMUSG00000097111	antisense	GO:0006958~complement activation, classical pathway	0.0992304	7	C1qa, C1ra, C4b, C1qb, C3, Serping1, C1qc
[truncated: 1,754 more rows]

## Sheet: iWAT AR-lncRNAs
lncRNA_Symbol	lncRNA_EsembleID	lncRNA_Type	Term	FDR	Count	Associated_mRNAs
RP23-224J9.3	ENSMUSG00000053214	processed_transcript	GO:0006099~tricarboxylic acid cycle	3.21005e-05	7	Pdhb, Aco1, Dlst, Sdha, Cs, Dlat, Pdha1
[truncated: 204 more rows]

## Sheet: BAT AR-lncRNAs
lncRNA_Symbol	lncRNA_EsembleID	lncRNA_Type	Term	FDR	Count	Associated_mRNAs
[truncated: 674 more rows]

[truncated: 8 more sheets: Liver AR-lncRNAs, Lung AR-lncRNAs, Kidney AR-lncRNAs, Bone_marrow AR-lncRNAs, Muscle AR-lncRNAs, Heart AR-lncRNAs, Brain AR-lncRNAs, Hypothalamus AR-lncRNAs]
