# Supplementary material for: A Landscape of Murine Long Non-Coding RNAs Reveals the Leading Transcriptome Alterations in Adipose Tissue during Aging
Source: Cell Rep. Author manuscript; Available in PMC 2020 Nov 1. (PMC7603645; doi:10.1016/j.celrep.2020.107694)
Supplement: Supple Table S4 [file NIHMS1639069-supplement-Supple_Table_S4.xlsx]

## Sheet: Sheet1
Symbol	EsembleID	Type	eWAT_008w_log2FPKM	eWAT_026w_log2FPKM	eWAT_060w_log2FPKM	eWAT_078w_log2FPKM	eWAT_104w_log2FPKM	iWAT_008w_log2FPKM	iWAT_026w_log2FPKM	iWAT_060w_log2FPKM	iWAT_078w_log2FPKM	iWAT_104w_log2FPKM
RP24-280B23.1	ENSMUSG00000037735	lincRNA	-1.67809	0.0971251	-0.0188442	-0.184301	-0.258926	-1.45491	-0.546803	-0.333014	0.922262	0.666481
RP23-182K18.1	ENSMUSG00000047462	lincRNA	-1.87318	-1.43656	-0.558611	-0.309172	-0.231342	-1.43828	-0.306069	-0.804136	-1.09839	-0.674482
AC167245.5	ENSMUSG00000052188	antisense	3.5718	4.17856	4.26909	4.15447	4.37597	2.39458	2.22427	2.87002	4.24627	3.82072
Fcnaos	ENSMUSG00000052403	antisense	1.89094	2.76783	3.20808	4.07122	3.58747	1.61553	2.9957	2.1752	2.77102	2.76625
RP24-66I20.1	ENSMUSG00000052724	antisense	-0.781801	-0.932929	-0.845952	0.328388	-0.158143	-1.40601	-0.749858	-0.894917	-0.694045	-0.303303
E330013P04Rik	ENSMUSG00000053117	lincRNA	-1.79182	-1.75912	-0.719958	-0.944406	-0.789724	-2.327	-1.05268	-0.703119	-1.26363	-1.05587
RP24-86D16.3	ENSMUSG00000067389	antisense	0.75056	0.808191	0.813867	1.91433	1.24195	0.15526	0.787433	0.707327	0.821521	1.42942
AC167036.4	ENSMUSG00000072109	antisense	-3.12759	-2.61317	-0.679175	0.384198	0.616728	-2.88855	-0.506704	0.646757	-0.471029	0.42092
RP23-154O12.1	ENSMUSG00000072844	processed_transcript	-1.77956	-0.678799	-0.834378	0.807422	0.319742	-2.15948	0.523568	0.00329505	-0.40565	-0.392071
Runx2os1	ENSMUSG00000073394	antisense	-2.24888	-0.413791	-0.247867	0.209904	0.320753	-0.835787	0.412594	0.728996	1.49654	1.57378
AC147806.3	ENSMUSG00000073628	antisense	-2.05252	-1.67547	-1.46731	-0.129429	-0.0845201	-2.10828	-0.828043	-0.802847	-1.32143	-0.840477
RP23-410L16.3	ENSMUSG00000080058	antisense	4.61823	4.70632	4.6984	5.31137	4.98842	4.31291	4.74032	4.96023	5.11212	5.0896
Mir142hg	ENSMUSG00000084796	lincRNA	3.31286	3.51146	3.95863	4.90274	4.98428	2.94202	4.02947	3.50309	3.63884	3.98305
RP23-183N8.3	ENSMUSG00000085129	lincRNA	-1.47104	-1.26315	-0.841842	0.360308	-0.140581	-1.76976	-0.795479	-1.2667	-1.07851	-0.67661
RP23-300H23.1	ENSMUSG00000085218	processed_transcript	-3.32942	-1.84397	-0.347551	-0.904132	-0.75257	-1.75338	-1.02544	0.32463	0.715451	0.918802
RP23-133J9.5	ENSMUSG00000085278	antisense	4.53681	4.73489	4.44918	5.32315	4.91663	3.81537	4.41795	4.42478	4.55058	4.75623
RP23-89L15.3	ENSMUSG00000085295	antisense	-2.87954	-1.13052	-1.43471	2.56886	2.06009	-4.54285	-0.323536	-0.627505	-1.94585	-0.247938
RP23-262J21.8	ENSMUSG00000085457	antisense	-0.0675056	0.191016	0.111187	1.06671	0.86202	-0.51345	0.355791	0.495394	1.09251	1.1819
RP23-198O15.6	ENSMUSG00000085517	antisense	-0.248232	-0.139089	0.529885	0.540837	0.551526	-0.37195	-0.209163	0.0692042	1.06273	0.447868
Dhx58os	ENSMUSG00000085604	antisense	0.101542	0.104946	0.292703	0.874551	0.797807	-0.987674	0.513858	0.053032	-0.136674	0.328027
RP23-304I1.4	ENSMUSG00000085730	antisense	-2.0558	-1.09264	-0.937982	-0.656193	-1.25505	-2.17028	-0.188169	-1.10207	-1.56739	-1.19912
RP23-103K12.1	ENSMUSG00000085761	antisense	-0.00244676	0.0352772	0.547675	1.35645	1.14142	-1.23497	0.301069	-0.169714	-0.306862	0.0247529
RP23-82I13.4	ENSMUSG00000085828	antisense	-1.86806	-1.46317	-1.25069	-0.662844	-1.07178	-2.11106	-2.05379	-1.39025	-0.337223	-0.776635
Tnfsf13os	ENSMUSG00000085890	antisense	0.622505	1.18552	1.30753	1.8074	1.63118	0.383069	1.21755	1.0637	1.1527	1.18769
RP23-408N4.1	ENSMUSG00000086071	lincRNA	-3.92723	-4.10556	-1.17805	-1.31263	-0.95605	-3.04962	0.0409573	-0.436147	-1.25253	-0.296688
RP23-255E18.1	ENSMUSG00000086111	lincRNA	-1.14041	-1.6242	-1.01049	-0.182295	-0.732787	-1.06292	-1.08919	-0.939554	-0.129538	-0.352084
RP23-106I21.1	ENSMUSG00000086289	lincRNA	-0.349645	-0.498739	-0.432865	0.348564	-0.13426	-1.53187	-1.03488	-0.90758	0.11228	-0.0243329
AC104889.1	ENSMUSG00000086291	sense_intronic	-1.54092	-0.985968	-0.923224	0.713672	0.300128	-1.49245	-0.891724	-1.13965	-0.208804	-0.0254806
RP24-326P8.4	ENSMUSG00000086331	sense_intronic	-2.46052	-2.84693	-1.04283	-1.58857	-0.986153	-1.60874	-2.51252	-1.18772	-0.260322	-0.517607
AC136146.4	ENSMUSG00000086502	processed_transcript	-0.318273	-0.329743	0.220172	0.136096	0.488419	-0.540142	-0.440389	-0.379036	0.367585	0.225998
RP23-463K8.6	ENSMUSG00000086546	antisense	-1.34278	-2.59138	-0.802682	0.0637534	-0.224158	-4.03235	-5.07978	-3.02103	0.143697	-1.22984
AC087420.7	ENSMUSG00000086656	antisense	-1.4332	-0.668794	-0.596586	0.604038	-0.591638	-1.30826	-0.786204	-0.525232	-0.16479	0.0493378
WI1-2389C6.2	ENSMUSG00000086695	antisense	-1.11403	-0.614356	-0.233177	0.411641	0.78176	-1.06239	-0.110395	0.18378	-0.151379	0.34704
AC113301.2	ENSMUSG00000086717	antisense	2.31624	2.67935	2.66002	2.85775	3.0259	1.77508	2.89812	2.39817	2.50077	2.61184
RP23-29H5.7	ENSMUSG00000086998	antisense	-1.3747	-1.7155	-1.53899	0.182216	-0.42572	-1.30701	-0.357972	-1.03754	-0.431812	-0.113231
RP23-381B19.2	ENSMUSG00000087107	processed_transcript	1.4382	1.62446	1.96249	3.26937	3.09899	1.16504	2.66196	2.10246	1.47131	2.14126
AC127283.3	ENSMUSG00000087108	antisense	-2.26904	-1.07885	-0.867335	-0.728518	-1.40788	-3.43805	-2.09703	-1.12255	-0.091776	-0.667459
RP23-37L2.2	ENSMUSG00000087159	processed_transcript	-2.45053	-1.64078	-1.19126	-1.39867	-1.35885	-1.86699	-2.02734	-1.38168	-0.86482	-1.74343
RP23-398F7.6	ENSMUSG00000087216	antisense	-0.961702	-0.508389	0.014905	0.0666446	-0.449197	-0.821829	-0.554794	-0.151264	1.23976	0.646344
RP23-129P10.1	ENSMUSG00000087231	processed_transcript	-0.149563	-0.194853	-0.202787	0.649954	0.437457	-0.98074	-0.356609	-0.415985	0.340845	0.0289376
RP23-154O12.2	ENSMUSG00000087263	antisense	-0.988422	-0.221621	-0.212926	0.840966	0.808034	-1.80339	-0.254528	0.0330677	-0.577511	0.18373
Scpep1os	ENSMUSG00000087338	antisense	-0.160946	0.5352	0.168114	1.23724	0.653188	-0.416569	0.679995	0.334021	0.459715	0.609755
RP23-63D8.6	ENSMUSG00000087352	antisense	3.77067	3.72811	3.72252	4.80903	4.37851	2.57686	3.49164	3.57312	3.9536	4.14644
RP24-297N9.6	ENSMUSG00000087477	antisense	-1.44817	-0.995995	-0.648606	0.530352	0.337309	-0.878176	0.820662	0.938959	0.319699	0.289597
RP23-156O5.3	ENSMUSG00000087639	antisense	-2.05314	-1.27608	-1.80778	0.0829134	-0.582765	-2.74403	-1.68565	-1.44283	-0.888293	-0.435932
RP23-36G5.2	ENSMUSG00000089835	antisense	-1.6694	-1.61513	-1.29977	-0.819057	-1.74268	-2.53783	-1.27713	-1.03258	-1.62975	-0.629061
RP24-510A3.2	ENSMUSG00000090054	antisense	-1.97795	-0.48282	-0.138887	1.29841	1.11824	-2.84022	-0.0958555	-0.888966	-0.894984	-0.0907587
AC123856.7	ENSMUSG00000090252	antisense	-4.44222	-1.75552	0.878624	1.62572	1.71395	-5.61415	-1.69538	1.58166	1.88264	2.26675
RP24-409F22.2	ENSMUSG00000090399	lincRNA	-1.61517	-0.936936	-0.387694	-0.287597	-0.147488	-1.47989	-0.632842	-0.863266	-0.860482	-0.494296
RP24-555M20.2	ENSMUSG00000090458	antisense	3.1976	3.27841	2.95521	4.2383	3.75431	2.02767	2.86404	3.05363	3.22334	3.50072
RP23-13B8.10	ENSMUSG00000090860	antisense	0.65265	1.21049	0.808717	1.39606	1.08435	0.0413198	0.855573	1.01112	1.00964	1.30421
RP23-246G4.2	ENSMUSG00000091165	antisense	0.367373	0.233561	1.06927	1.26946	1.6243	-0.301472	0.0904309	-0.13768	0.940181	1.69297
RP24-244P2.1	ENSMUSG00000092178	lincRNA	-2.2804	-1.73558	-1.11932	-0.796567	-0.898402	-1.84262	-2.40002	-1.81515	-0.230396	-0.852773
RP24-458F14.3	ENSMUSG00000092267	processed_transcript	0.756875	1.26464	1.79081	2.3791	2.52817	0.0357214	0.404236	0.455964	1.88399	2.2173
Malat1	ENSMUSG00000092341	lincRNA	5.48688	5.56424	6.11028	6.21911	6.51734	5.3439	5.54665	5.45001	5.75919	6.09527
RP24-297C1.11	ENSMUSG00000092482	antisense	-1.453	-1.22568	-1.26827	0.223041	0.334198	-3.06648	-0.99576	-1.31885	-2.14523	-0.796667
RP23-123G8.16	ENSMUSG00000092550	antisense	2.64518	2.80924	2.67671	3.38513	3.45608	2.66199	3.0918	3.40784	3.2074	3.59855
RP23-228J12.1	ENSMUSG00000092581	processed_transcript	-0.0239963	0.695021	2.08159	1.02942	1.61188	0.0422419	0.308029	1.4692	1.85306	1.56589
RP23-349B16.3	ENSMUSG00000093622	antisense	-0.200357	-0.0131684	-0.0147402	1.2772	0.745407	-1.31395	-0.15075	-0.270864	0.18084	-0.0343474
Scarletltr	ENSMUSG00000093759	processed_transcript	-0.584477	-0.896302	-0.591552	0.0185266	0.401775	-2.91978	-1.42585	-1.88733	-0.172527	-0.422789
RP24-221A14.2	ENSMUSG00000093812	lincRNA	2.73905	1.94708	3.77308	3.15669	3.58639	3.74506	2.02633	3.89225	4.92532	4.60342
RP23-32P19.2	ENSMUSG00000096111	antisense	-2.3516	-1.73556	-0.711742	-2.00016	-1.21096	-1.13333	-1.15981	-0.141257	0.252136	0.129638
RP23-251I6.1	ENSMUSG00000096965	lincRNA	-2.43825	-2.33994	-2.02966	-0.783415	-0.835991	-2.63741	-1.12828	-1.39099	-1.73853	-0.852726
RP23-175I24.3	ENSMUSG00000097183	lincRNA	0.429601	0.856966	0.800028	0.754145	1.33936	0.0594962	0.940508	0.995023	1.6974	2.45817
RP23-412B2.6	ENSMUSG00000097224	antisense	2.62168	2.78995	2.47139	4.01965	3.41425	1.72245	3.0836	2.95798	2.6223	3.32039
C430042M11Rik	ENSMUSG00000097254	lincRNA	-1.67675	-0.810418	-0.566451	-0.649931	-0.590009	-2.1107	-1.11739	-0.958211	0.313537	-0.486388
Gm26694	ENSMUSG00000097518	lincRNA	-0.790466	-0.958646	-0.736222	0.203159	-0.38119	-1.21574	-1.49348	-0.75035	0.752715	-0.104465
Gm26899	ENSMUSG00000097799	lincRNA	-2.17991	-1.62605	-1.15023	-0.826964	-0.925745	-3.15194	-2.13797	-2.68095	-0.624087	-0.605447
Gm26541	ENSMUSG00000097889	lincRNA	-0.932485	-0.687664	-0.826026	-0.0456071	-0.474706	-1.675	-1.15829	-0.913875	-0.584155	-0.638973
RP24-421H18.1	ENSMUSG00000099061	lincRNA	-3.60904	-1.95148	-0.784557	-1.00571	-1.43466	-3.09755	-2.7366	-1.71324	-0.112653	-0.639368
RP23-32C18.5	ENSMUSG00000099757	processed_transcript	-2.68007	-2.21374	-1.30565	-0.0169672	0.311561	-2.4636	-1.18883	-1.42291	-1.69218	-1.00704
RP23-152O2.3	ENSMUSG00000099759	processed_transcript	-0.449118	0.191334	0.96741	0.67671	0.363262	0.0304167	-0.155739	0.786388	1.28239	0.608746
RP24-554B1.10	ENSMUSG00000100280	processed_transcript	-0.539636	-0.402081	0.0979496	1.3593	0.998191	-0.613553	0.487273	0.35552	0.547533	0.635543
RP23-99B10.1	ENSMUSG00000100605	lincRNA	-3.69381	-3.86786	-2.85082	-0.737021	-1.4953	-4.21997	-2.63088	-2.75049	-0.28473	-1.63047
RP23-30A18.5	ENSMUSG00000101445	antisense	-0.601991	-0.0323627	0.264159	0.448162	0.00275746	-0.872797	0.597384	0.094681	0.0990673	0.285035
RP24-272D15.1	ENSMUSG00000101585	antisense	-1.28153	-1.25624	-0.788802	0.227333	-0.198289	-1.40897	-0.115977	-0.594459	-1.00207	-0.616183
RP23-386J14.1	ENSMUSG00000101695	antisense	-1.5706	-1.00643	-0.741326	-1.21113	-0.806882	-2.23804	-1.61036	-1.34568	-1.22004	-0.766953
RP23-218F13.7	ENSMUSG00000101903	lincRNA	-0.855383	-0.531169	-0.0280009	1.29632	1.20925	-1.06993	-0.183507	-0.146754	0.16305	0.295548
RP23-31H15.3	ENSMUSG00000102055	antisense	-0.573075	-0.571573	-0.424191	0.792278	0.376427	-1.81672	-0.393712	-0.780997	-0.318207	-0.375568
RP23-321H9.2	ENSMUSG00000102191	antisense	-0.519459	-0.263608	-0.295381	0.851042	0.200298	-0.59458	-0.723162	-0.381679	1.12132	0.265557
RP24-458F14.4	ENSMUSG00000102349	TEC	3.53131	3.57246	4.01594	4.12538	4.37796	2.58479	3.24124	3.10732	3.41581	4.01059
RP23-461P14.1	ENSMUSG00000102411	TEC	-1.76952	-1.7628	-0.594254	-0.626016	-0.426961	-1.72358	-1.49555	-1.49861	-0.861436	-0.509093
RP23-332E2.7	ENSMUSG00000103955	TEC	-2.2443	-1.48464	-2.00647	-1.64472	-1.29523	-3.74872	-3.03374	-3.19127	-1.68158	-1.21213
RP24-325N3.1	ENSMUSG00000103975	TEC	-2.31199	-1.59701	-1.06754	-0.857624	-1.03515	-2.63768	-1.62331	-2.18355	-0.876837	-0.66987
RP24-550I15.1	ENSMUSG00000104417	lincRNA	-4.46789	-2.02314	-0.468828	-1.62013	-0.643059	-5.46437	-5.02802	-2.83246	0.427157	-0.691399
RP24-424K5.5	ENSMUSG00000104523	antisense	0.19869	0.661983	0.312898	1.52974	1.26945	-0.498602	0.237591	0.411072	1.0103	0.673345
RP23-71G16.6	ENSMUSG00000104554	antisense	-3.10581	-2.36832	-2.09014	0.592757	0.0329766	-3.04091	-1.54456	-1.54365	-1.49951	-0.732866
RP24-245I16.3	ENSMUSG00000104653	antisense	-1.95076	-0.773591	-0.982863	-0.738851	-0.392678	-3.61872	-2.47743	-1.66729	-1.07581	-1.01683
RP24-500I24.7	ENSMUSG00000104835	lincRNA	-0.18347	-0.199226	0.53994	2.21027	1.91398	-0.65289	-0.183581	-0.577094	-0.127972	0.290897
RP24-274H19.5	ENSMUSG00000105355	antisense	-0.451846	-0.219182	-0.41545	0.525516	-0.193535	-2.14422	-0.958107	-0.645485	-0.538213	-0.406756
Yam1	ENSMUSG00000105361	lincRNA	5.0619	5.22372	5.10837	5.8195	5.43765	4.7651	5.08801	5.07735	5.84794	5.68789
RP23-123I10.3	ENSMUSG00000105650	lincRNA	-2.63789	1.07731	2.93093	1.83531	3.41685	-4.27842	-0.373227	0.0406852	-1.93094	-0.425069
RP23-349J3.4	ENSMUSG00000105769	lincRNA	-2.39894	-0.62859	-0.549593	1.65615	1.11789	-3.39439	-0.944901	-0.859817	-1.29801	-0.722113
RP23-247I11.8	ENSMUSG00000106567	antisense	-2.65007	-0.673243	0.546147	0.85007	1.48394	-3.5858	-3.08032	-1.0936	-1.77567	-0.906154
RP24-547J21.4	ENSMUSG00000107179	antisense	-2.05645	-2.28697	-0.6626	0.160697	-0.349859	-2.31311	-1.98936	-0.749308	1.50567	0.542643
RP23-253G12.9	ENSMUSG00000107215	TEC	-1.67257	-2.13526	-0.495862	-0.481289	-0.0457614	-1.79832	-1.98134	-1.44043	-0.477046	-0.273079
WI1-1993I8.1	ENSMUSG00000107317	antisense	-0.650021	-0.555685	-0.618105	0.72218	0.244465	-1.66001	0.0866251	-0.48178	-0.632727	-0.0533847
RP24-80F7.5	ENSMUSG00000107355	lincRNA	-0.47747	-0.694205	-0.527736	0.34172	-0.012761	-1.56842	-0.0382334	-0.422112	-0.878677	-0.506628
RP23-133I9.7	ENSMUSG00000107634	antisense	0.714705	1.69708	2.22244	1.36979	1.70857	1.13569	1.04549	1.7898	2.88765	2.28967
RP24-124B23.13	ENSMUSG00000107640	antisense	-2.08711	-1.35207	-0.837635	-1.37122	-0.810186	-1.47468	-1.13175	-0.977496	0.0567134	-0.343963
RP23-49L8.5	ENSMUSG00000107659	antisense	2.50951	2.80259	2.47359	3.3705	2.9878	2.08341	2.78295	2.61587	2.9573	3.03042
RP23-20K24.11	ENSMUSG00000107961	lincRNA	1.26364	1.35078	1.62377	3.05279	2.23987	0.968091	1.15073	1.52119	1.74071	1.8526
RP23-177J21.15	ENSMUSG00000108109	antisense	2.01013	2.25449	2.14317	2.7483	2.21077	1.66073	1.87103	2.03176	2.49559	2.2832
RP23-229E19.4	ENSMUSG00000109209	TEC	-3.25514	-1.2407	-0.411497	-0.912881	-0.655518	-4.0377	-3.584	-2.05102	0.188079	-0.335679
RP23-350G1.5	ENSMUSG00000109297	lincRNA	-1.00824	-0.227712	-0.899105	-0.552632	0.168287	0.627502	1.55728	1.79912	1.77688	1.97578
RP24-354I16.2	ENSMUSG00000109602	antisense	-2.68451	-1.36834	-1.34326	-0.440909	-0.258622	-2.86983	-1.30522	-1.9215	-1.69563	-0.898095
RP23-384C18.12	ENSMUSG00000109715	antisense	-0.709895	-0.478453	-0.337341	0.710254	0.353252	-1.07553	-0.188602	-0.527832	-0.688064	-0.306597
RP23-72K19.2	ENSMUSG00000109876	antisense	-2.29355	-1.52137	-1.50003	-1.1834	-1.1097	-2.02431	-1.18963	-1.80808	-1.60021	-0.801454
RP23-106I21.5	ENSMUSG00000110148	processed_transcript	-0.794905	-1.08706	-0.692943	-0.028789	-0.214123	-1.35358	-1.26482	-0.952101	0.134656	-0.320081
RP23-218K15.7	ENSMUSG00000110350	TEC	6.39775	6.97313	6.46761	8.25938	7.38805	5.10626	6.39039	6.44366	6.98574	6.99979
RP23-410L16.8	ENSMUSG00000110575	TEC	-1.30097	-1.00737	-0.917107	0.141458	-0.182896	-1.78534	-0.967539	-0.919041	-1.11587	-0.75825
RP23-98C9.5	ENSMUSG00000110588	antisense	1.80813	1.96199	1.68539	2.66879	2.87889	1.15055	2.82209	1.74853	1.92384	2.73309
RP23-110E20.5	ENSMUSG00000110790	antisense	-2.02222	-1.25575	-1.59791	-0.870712	-1.158	-3.30638	-1.64873	-1.77441	-1.53463	-1.12733
RP23-456L15.4	ENSMUSG00000111059	lincRNA	-1.48153	-0.576147	-0.407239	-0.532024	-0.0228869	-0.180017	-0.279255	0.237124	1.28293	1.14849
RP23-12I4.4	ENSMUSG00000111192	lincRNA	-2.49389	-1.2676	-2.45765	-0.989895	-2.64814	-2.28566	-1.75501	-1.40648	-0.286136	-1.5328
RP24-70C15.1	ENSMUSG00000111763	lincRNA	-2.09228	-1.19323	1.42851	1.74677	1.8822	-5.30231	-4.54546	-3.60835	0.527511	-0.525089
RP24-227O16.3	ENSMUSG00000112134	lincRNA	-4.67299	-1.72439	-1.6252	-0.236636	-1.11295	-2.88307	-0.44457	-1.41271	-0.59169	-0.623914
RP24-570M12.3	ENSMUSG00000112198	lincRNA	-4.67791	-2.99818	-1.0661	-0.558312	-1.06068	-3.97601	-5.32855	-2.4988	0.817918	-0.845677
RP23-416K18.1	ENSMUSG00000112276	antisense	-2.6174	-1.4847	-0.725273	-0.161487	-0.323212	-1.62819	-0.922424	-0.70943	-0.749321	-0.828908
RP24-501G17.2	ENSMUSG00000112327	lincRNA	-1.77568	0.442389	1.60296	1.36829	2.14194	-1.84693	-1.2541	0.759176	3.72894	3.65446
RP23-135A22.4	ENSMUSG00000112441	lincRNA	-4.92441	-3.78127	-1.54791	-0.537364	-0.666873	-4.89134	-3.27351	-1.52731	-0.658582	-0.816446
RP23-202A18.4	ENSMUSG00000112766	antisense	-1.85783	-0.666908	-1.07182	1.54169	0.508716	-2.55404	-0.534877	-1.8789	-0.934025	-0.375713
RP23-198B21.4	ENSMUSG00000113800	lincRNA	-2.40824	-1.76793	-1.26749	-1.06224	-1.08369	-1.40784	-0.779595	-0.602031	-0.355752	-0.403621
RP23-97J21.2	ENSMUSG00000113874	lincRNA	-4.36644	-3.30105	-1.65012	-1.40758	-1.27899	-3.75268	-3.75093	-2.31935	0.123756	-1.235
RP23-107H9.7	ENSMUSG00000114284	antisense	-1.91951	-1.55071	-0.992416	-0.868595	-1.35947	-3.42722	-2.62925	-1.18099	1.36666	-0.000175974
RP24-512M2.1	ENSMUSG00000114329	antisense	-0.171879	0.116161	0.650215	0.734507	0.715911	-0.666302	0.819494	0.315099	0.231287	0.761541
RP24-80P9.3	ENSMUSG00000114436	lincRNA	-2.02968	-1.75962	-1.41649	-0.503544	-0.751276	-2.39448	-1.66889	-1.39287	-1.24251	-0.833991
RP23-151C6.3	ENSMUSG00000114784	lincRNA	-0.299078	-0.232404	0.406126	1.50403	1.22636	-0.923836	0.706527	0.511427	0.811717	1.14641
RP24-236L7.6	ENSMUSG00000114883	antisense	-0.958545	-0.699192	-0.819609	0.671606	-0.0624155	-1.24159	-0.417492	-0.315652	-0.205905	-0.13846
RP23-45E1.4	ENSMUSG00000115120	lincRNA	-1.84765	-1.00828	-0.438218	-0.271645	-1.18762	-1.69919	-0.892686	-0.237265	-0.739657	-1.2817
RP24-226L18.5	ENSMUSG00000115410	antisense	-1.99726	-1.45104	-1.15938	-0.942158	-1.31346	-2.30402	-1.78752	-1.81242	-0.983044	-1.01035
RP24-90D21.2	ENSMUSG00000115456	lincRNA	-1.7562	-1.26352	-0.826202	-0.0898056	-0.529448	-1.23216	-0.887735	-0.661505	-0.111611	-0.418308
RP24-542M6.2	ENSMUSG00000115685	TEC	3.62096	3.97951	3.73526	4.35942	4.2386	2.68624	3.48622	3.79878	4.14951	4.39857
RP23-79F10.11	ENSMUSG00000116097	lincRNA	0.443096	0.624643	1.32502	1.8868	1.64239	-0.114537	0.266058	0.615162	0.748662	0.5606
Meg3	ENSMUSG00000021268	lincRNA	2.67777	1.72629	1.19122	0.94756	1.01766	2.76362	2.32962	0.803704	0.702915	1.12686
AC114598.1	ENSMUSG00000084783	antisense	4.98422	4.20547	3.8983	3.13304	3.63144	4.6214	4.32131	4.21525	3.56268	4.46316
AC116511.4	ENSMUSG00000084960	antisense	3.14483	2.85399	2.34767	1.11881	1.54806	3.06309	2.20271	2.5362	1.54796	1.50666
RP23-35F19.4	ENSMUSG00000085185	processed_transcript	0.0734263	-0.672077	-0.773429	-1.22613	-1.0031	0.87433	0.022569	0.557971	-0.405683	-0.3621
RP23-9N9.4	ENSMUSG00000085211	antisense	4.04203	3.82929	3.2764	2.27527	2.17931	3.16416	2.23908	2.69882	2.83485	2.20475
RP23-296I18.1	ENSMUSG00000085382	lincRNA	1.1041	1.07788	0.632458	-0.185018	-0.418123	0.574621	0.466146	0.307356	-0.287577	-0.120891
Halr1	ENSMUSG00000085412	lincRNA	0.352981	-0.894772	-0.59834	-1.4571	-1.15635	-0.976985	-1.73229	-1.12552	-2.05188	-1.15767
AC156554.3	ENSMUSG00000085445	processed_transcript	-0.276032	-0.0489298	-0.367962	-1.84848	-1.52781	-0.588787	-0.514063	-0.67911	-1.44534	-1.31373
RP23-172P19.5	ENSMUSG00000085532	lincRNA	-0.301692	-1.32636	-1.97552	-1.79219	-1.3945	-0.927189	-1.55274	-1.76557	-2.25064	-2.84157
AC158782.2	ENSMUSG00000085639	antisense	-0.243771	0.00897937	-0.647838	-1.97313	-1.61909	0.969654	0.269036	-0.282579	-1.75437	-0.770042
RP23-20A5.3	ENSMUSG00000085881	processed_transcript	1.66359	1.84892	1.25102	0.559647	0.659848	0.950413	0.719478	0.347875	0.221599	0.0672268
AC166710.3	ENSMUSG00000086350	antisense	-0.325108	-0.371315	-0.364215	-1.3618	-1.19399	0.044324	-0.438122	-0.353176	-1.16581	-1.01649
Acss2os	ENSMUSG00000086529	antisense	1.16508	1.59345	1.18143	-0.545707	-0.171761	1.74619	1.10466	1.57323	-0.531688	-0.225039
RP24-293E17.2	ENSMUSG00000086584	antisense	0.95094	-0.193398	0.296672	-0.963262	-0.96947	1.2743	0.00870295	0.985712	0.0858689	0.119405
RP24-318B2.1	ENSMUSG00000086709	antisense	2.55015	2.4784	2.22512	1.40332	1.51185	2.99076	2.475	2.74898	2.01863	2.27277
RP23-343F17.1	ENSMUSG00000086765	lincRNA	0.470718	0.703332	0.223309	-0.857915	-1.01319	0.939984	0.865365	0.768829	0.0904203	-0.122819
AC163434.5	ENSMUSG00000086844	processed_transcript	-1.12852	-0.475132	-1.06726	-2.42265	-1.81817	0.537885	0.246248	0.656116	-0.553992	-0.116773
RP23-173F3.4	ENSMUSG00000087365	processed_transcript	-0.242642	-1.37013	-0.997598	-1.61422	-1.235	-0.0112839	-0.684453	-0.792074	-1.45702	-1.04603
RP23-386C23.1	ENSMUSG00000087413	antisense	2.27844	1.46853	1.48484	1.02618	1.19069	2.48264	1.53553	1.89172	1.43338	1.40723
RP23-169M4.4	ENSMUSG00000087445	antisense	4.32738	4.07461	3.48902	2.71446	3.36471	4.75239	4.15702	3.94717	3.55888	4.16152
RP23-363K7.1	ENSMUSG00000087466	antisense	1.18747	1.50493	1.10917	-0.62547	0.132312	1.10134	0.853042	1.32318	0.356676	0.34693
RP23-300G1.1	ENSMUSG00000087500	antisense	4.38316	3.60676	3.67607	2.98226	3.04971	3.33138	2.65186	3.67261	2.56418	3.07886
RP23-99M13.8	ENSMUSG00000087638	antisense	-0.422294	-0.569147	-0.954196	-2.69235	-1.58155	0.0472961	-0.876619	-0.805616	-2.98478	-1.44062
AC159257.3	ENSMUSG00000089783	lincRNA	5.90519	6.10153	5.61689	4.34407	4.87783	6.10085	5.77523	5.87481	5.27219	5.26244
2010015M23Rik	ENSMUSG00000096983	lincRNA	-0.393952	-0.537762	-0.944983	-1.47971	-1.29885	-0.113514	-0.754296	-0.661598	-0.922875	-0.748441
Rian	ENSMUSG00000097451	processed_transcript	1.26658	0.0278428	-0.299047	-0.540857	-0.171697	1.56352	1.07744	-0.422194	-0.852795	-0.105399
RP23-310J6.3	ENSMUSG00000097654	antisense	1.75315	1.90608	1.21149	0.395449	0.874096	2.00896	1.8342	1.85996	1.16774	1.96004
Gm26906	ENSMUSG00000097698	lincRNA	0.27873	-0.470771	-0.900665	-0.895819	-0.944391	0.54253	-0.0269962	-1.19137	-1.22828	-0.844194
RP23-28L24.7	ENSMUSG00000097970	lincRNA	3.00236	3.03935	2.49342	0.261018	1.40233	2.95762	2.9588	2.98165	1.51479	2.03134
RP23-21N15.5	ENSMUSG00000099847	lincRNA	0.419874	-0.781882	-0.880355	-0.487724	-0.751702	-0.718191	-1.84304	-0.850744	-0.980962	-1.91707
RP24-287C2.2	ENSMUSG00000100213	lincRNA	1.79632	1.50865	1.30937	0.888417	1.02056	2.18469	1.58437	1.68419	0.996453	1.0907
RP23-218F13.6	ENSMUSG00000100502	lincRNA	-0.466475	-0.343275	-1.21498	-2.31631	-2.95915	-0.548164	-0.570765	-1.69487	-1.72048	-2.39093
RP24-255G23.1	ENSMUSG00000100627	lincRNA	-1.03116	-0.815484	-2.03584	-2.92965	-2.49409	-1.11246	-0.968305	-1.54415	-1.76456	-2.20979
RP23-96D14.2	ENSMUSG00000101067	lincRNA	-0.460199	-1.09408	-1.19695	-1.77077	-1.06593	-0.021026	-1.40897	-0.792971	-1.17695	-0.75439
RP24-74G12.3	ENSMUSG00000101832	lincRNA	-0.998357	-1.56522	-1.38873	-1.58013	-2.06794	-0.607286	-1.23929	-1.25818	-1.66517	-1.73367
RP23-103B18.8	ENSMUSG00000103114	lincRNA	0.910239	0.347179	0.350466	-1.0431	-0.60338	1.14525	0.303253	0.757935	-0.682963	-0.324034
RP23-114N1.5	ENSMUSG00000103857	TEC	-0.68668	-0.731951	-0.995741	-1.72275	-1.51682	-0.957609	-1.43699	-1.06591	-1.74948	-1.71475
RP23-291E6.6	ENSMUSG00000104204	TEC	-1.25543	-1.50678	-1.61543	-2.16516	-2.08468	-0.83217	-1.33199	-1.03749	-1.4619	-1.65074
RP24-82B23.5	ENSMUSG00000104662	TEC	-1.22667	-1.30838	-1.38734	-2.92857	-2.13857	-0.884821	-1.32538	-1.32295	-2.01547	-1.7723
RP23-209N19.4	ENSMUSG00000104675	lincRNA	-1.26729	-1.54596	-1.88439	-2.50345	-2.0004	-1.16083	-1.6755	-1.59762	-2.18583	-1.82113
RP23-111M12.3	ENSMUSG00000105095	TEC	2.94666	2.51129	2.42112	2.03959	2.25696	3.45695	2.71448	3.02665	2.49896	2.62694
RP23-67P7.1	ENSMUSG00000105239	lincRNA	1.4073	1.26719	0.712021	-0.30617	0.553055	1.29279	1.15935	0.648782	0.149275	0.895484
RP23-110C17.1	ENSMUSG00000105565	sense_intronic	-0.340352	-0.955552	-0.843023	-1.67197	-1.20196	-0.266104	-0.978441	-0.339456	-0.606122	-1.16004
RP24-239E2.2	ENSMUSG00000105858	lincRNA	-1.05019	-1.39389	-1.95368	-2.93963	-1.32598	-0.739538	-1.79566	-2.21039	-1.36395	-2.06967
RP24-487F9.4	ENSMUSG00000106019	lincRNA	0.920245	0.525652	0.561461	0.374599	0.102388	1.10071	0.356156	0.324867	0.328688	-0.39518
RP23-45G4.3	ENSMUSG00000106237	lincRNA	2.49787	2.43069	2.43308	1.51652	2.15714	2.6413	2.73855	2.48462	1.70118	2.12047
RP23-370A2.7	ENSMUSG00000107451	lincRNA	0.785286	0.258104	0.529712	0.0781283	-0.285001	1.42134	0.725518	1.04397	0.873398	0.476046
RP23-370A2.6	ENSMUSG00000107605	lincRNA	-1.00743	-0.66258	-1.16712	-2.76675	-2.79189	-0.751275	-1.08255	-1.07581	-2.06418	-2.86476
RP23-281H4.12	ENSMUSG00000107689	lincRNA	3.28219	3.10311	2.92381	2.40973	2.26263	4.73742	4.04248	4.05234	3.40293	2.96235
RP23-174M4.3	ENSMUSG00000107728	lincRNA	-0.101165	-0.620309	-0.79763	-1.37374	-1.46524	0.0419659	-0.448606	-0.586873	-0.978768	-1.02181
RP23-103G18.7	ENSMUSG00000107812	TEC	-0.845322	-1.06369	-1.1987	-1.33372	-1.78022	-0.194057	-0.746119	-0.662889	-1.25597	-1.28569
RP23-226O20.9	ENSMUSG00000108049	TEC	-0.682668	-1.28019	-0.978304	-2.77062	-1.91916	-0.669441	-1.43543	-0.921528	-2.04345	-1.14234
RP24-67N3.4	ENSMUSG00000108187	lincRNA	-0.202812	-0.511612	-0.996419	-2.03442	-2.17479	-0.39142	-1.17231	-0.844404	-0.727323	-1.90886
RP23-60P18.10	ENSMUSG00000108435	antisense	1.53924	1.63101	0.904102	0.471238	0.615746	1.87095	1.65735	1.26152	0.905225	0.775864
RP23-430B14.2	ENSMUSG00000108801	lincRNA	-0.406973	-0.809411	-1.03481	-2.14327	-1.34411	-0.250971	-0.340981	-0.456511	-1.1014	-0.48854
RP23-474B13.5	ENSMUSG00000109395	TEC	-0.210995	-0.0991429	-0.244803	-1.07407	-1.37407	0.539535	0.137907	0.727099	0.114001	-0.26529
RP23-152P5.3	ENSMUSG00000109559	antisense	-0.187083	0.0665999	-0.476501	-1.52794	-0.850674	0.0735847	0.0220867	-0.167099	-0.713333	-0.350756
RP23-479K9.5	ENSMUSG00000109603	lincRNA	0.920326	0.505695	0.752175	-0.32726	0.244365	1.40758	0.204281	0.907116	0.592925	0.845707
RP23-118B13.1	ENSMUSG00000109674	antisense	2.62618	2.70781	2.24346	0.0738321	0.819476	1.23841	1.09805	1.79648	0.257942	0.607468
RP23-118B13.3	ENSMUSG00000109953	TEC	1.73941	1.76693	1.92476	0.367332	1.13822	1.83259	1.64087	1.685	0.595651	0.87689
RP23-453G12.2	ENSMUSG00000110156	antisense	0.873427	0.680954	0.614226	0.133698	-0.122976	1.37751	0.692876	1.05401	0.227024	0.207409
RP23-349N15.2	ENSMUSG00000110161	bidirectional_promoter_lncRNA	1.94186	1.72453	1.68444	0.569943	0.95542	1.89576	1.03932	1.767	1.352	1.09189
RP24-319N16.1	ENSMUSG00000110345	lincRNA	-0.526684	-0.504462	-1.11907	-1.73458	-1.67858	0.111481	-0.660598	-0.970261	-0.832803	-1.26886
RP23-8D10.2	ENSMUSG00000110496	TEC	0.163064	0.476697	0.0813972	-2.45914	-1.32844	0.935544	0.991082	0.522929	-1.9278	-0.783832
RP23-143B2.2	ENSMUSG00000110613	lincRNA	1.74617	1.26845	1.29378	0.553143	1.08655	3.59086	2.78334	3.04595	1.77898	1.89711
RP24-282C4.11	ENSMUSG00000110755	lincRNA	0.257076	-0.562217	-0.433873	-2.68282	-1.33245	0.412624	-0.852189	-0.266807	-2.12882	-0.99209
RP24-216P6.3	ENSMUSG00000111840	lincRNA	1.39555	1.26046	0.342382	-0.441504	0.23387	2.35654	1.98251	1.4302	0.840403	0.914211
RP23-60K23.9	ENSMUSG00000113781	lincRNA	0.788102	0.364672	0.0531108	-0.112082	0.326821	0.94647	0.409788	0.208824	0.0613283	0.29299
RP23-151C6.1	ENSMUSG00000114665	lincRNA	-1.14242	-0.718512	-1.46913	-2.70071	-1.99976	0.156245	-0.776996	-1.0532	-1.33518	-1.52882
RP23-383F20.4	ENSMUSG00000114907	antisense	-0.922304	-1.16738	-1.49584	-2.03418	-1.9231	-0.901381	-1.50861	-1.33316	-1.69106	-1.78795
RP24-260F19.3	ENSMUSG00000115451	lincRNA	-0.753162	-1.5795	-1.56248	-1.71325	-1.89601	-0.848739	-2.28733	-1.49245	-2.31184	-2.56646
RP23-23A6.3	ENSMUSG00000115925	lincRNA	-0.7105	-1.195	-1.33003	-4.55149	-4.06632	-0.743788	-1.40748	-0.200526	-3.32379	-3.1296
RP23-278C10.8	ENSMUSG00000116506	lincRNA	0.588912	0.294685	-0.244751	-0.621904	-0.489605	0.659239	0.227275	0.142493	0.0663659	-0.140531
