# Supplementary material for: A Landscape of Murine Long Non-Coding RNAs Reveals the Leading Transcriptome Alterations in Adipose Tissue during Aging
Source: Cell Rep. Author manuscript; Available in PMC 2020 Nov 1. (PMC7603645; doi:10.1016/j.celrep.2020.107694)
Supplement: Supple Table S5 [file NIHMS1639069-supplement-Supple_Table_S5.xlsx]

## Sheet: Validation of RNA-seq
Note: Real-Time PCR data of RP23−218F13.7, RP24−501G17.2, and lnc-AdipoAR1 in eWAT and iWAT during aging. The RT-PCR expression of each gene in each sample was normalized to house-keeping gene Carboxypeptidase A1 (CPA).
	eWAT															iWAT
Week	RP23-218F13.7_Rep1	RP23-218F13.7_Rep2	RP23-218F13.7_Rep3	RP23-218F13.7_Rep4	RP23-218F13.7_Rep5	RP24-501G17.2_Rep1	RP24-501G17.2_Rep2	RP24-501G17.2_Rep3	RP24-501G17.2_Rep4	RP24-501G17.2_Rep5	lnc-AdipoAR1_Rep1	lnc-AdipoAR1_Rep2	lnc-AdipoAR1_Rep3	lnc-AdipoAR1_Rep4	lnc-AdipoAR1_Rep5	RP23-218F13.7_Rep1	RP23-218F13.7_Rep2	RP23-218F13.7_Rep3	RP23-218F13.7_Rep4	RP23-218F13.7_Rep5	RP24-501G17.2_Rep1	RP24-501G17.2_Rep2	RP24-501G17.2_Rep3	RP24-501G17.2_Rep4	RP24-501G17.2_Rep5	lnc-AdipoAR1_Rep1	lnc-AdipoAR1_Rep2	lnc-AdipoAR1_Rep3	lnc-AdipoAR1_Rep4	lnc-AdipoAR1_Rep5
008w	1	1.206	1.064	0.824	1.753	1	1.021	0.001	0.493	1.072	1	1.292	1.828	2.329	2.014	1	1.5052	1.7777	2	2.4794	1	3.0105	3.7842	0.5434	1.5157	1	1.6133	1.8532	2.3457	2
026w	1.414	1.892	1.385	2.219	3.811	1.625	18.77	1.347	6.543	5.979	1.932	2.219	2.028	1.636	1.485	3.4822	3.7064	5.1337	5.5022	13.361	0.0096	5.8159	0.0232	4.5631	2.4967	0.7526	0.8179	0.8467	1.3851	1.0281
060w	6.063	13.27	4.925	6.364	5.464	20.97	10.78	8.225	9.448	8.112	1.028	0.651	1.366	1.717	1.141	5.1337	10.483	4.4076	4.1411		14.723	34.297	0.1267	2.0139		1.0281	0.6417	0.2017	0.9727
078w	11.55	13.27	18.51	21.86	10.63	1.625	11.55	0.024	2.042	7.413	0.432	0.779	0.105	0.129	0.148	18.765	6.9163	28.84	30.91	10.056	31.779	20.821	3.0314	4.4691	69.551	0.3121	0.2333	0.1199	0.0802	0.5864
104w	10.06	4.959	18.13	7.013	18	12.73	13.09	7.362	6.589	16.91	0.342	0.747	0.182	0.369	0.285	32	25.107	58.485	23.752	19.973	13.737	59.302	24.933	25.992	18.896	0.2349	0.1869	0.1856	0.183	0.257

## Sheet: RT-PCR of adipogenesis
Note: Real-Time PCR data of lnc-AdipoAR1 in each sample during adipogenesis of iWAT primary adipocyte cultures. The RT-PCR expression of lnc-AdipoAR1 was normalized to RPL-23.
Time points	D0_Rep1	D0_Rep2	D0_Rep3	D2_Rep1	D2_Rep2	D2_Rep3	D2_Rep4	D4_Rep1	D4_Rep2	D4_Rep3	D4_Rep4	D7_Rep1	D7_Rep2	D7_Rep3	D7_Rep4
lnc-AdipoAR1	0.986233	0.939523	1.07923	69754.6	52136.3	67847.1	65083.3	135694	191901	124864	125733	7332.05	11190.6	7383.04	8902.53

## Sheet: lnc-AdipoAR1 knockdown
Note: Real-Time PCR data of adipogenesis markers in iWAT adipocyte culture with lnc-AdipoAR1 knockdown. ASOs were used to knock down lnc-AdipoAR1 in iWAT adipocyte culture at day 0, day 3, or day 5 during adipogenesis. RT-PCR expression of each gene was normalized to RPL-23.
Day 0-4
Symbol	NC_Rep1	NC_Rep2	NC_Rep3	NC_Rep4	lnc-AdipoAR1_ASO1_Rep1	lnc-AdipoAR1_ASO1_Rep2	lnc-AdipoAR1_ASO1_Rep3	lnc-AdipoAR1_ASO1_Rep4	lnc-AdipoAR1_ASO2_Rep1	lnc-AdipoAR1_ASO2_Rep2	lnc-AdipoAR1_ASO2_Rep3	lnc-AdipoAR1_ASO2_Rep4
lnc-AdipoAR1	1	1.292	1.43	1.001	0.446	0.383	0.345	0.245	0.326	0.255	0.359	0.244
AdipQ	1	1.277	1.108	0.84	0.5	0.354	0.295	0.225	0.374	0.301	0.413	0.269
Scd1	1	1.128	1.06	0.832	0.759	0.796	0.58	0.529	0.487	0.308	0.394	0.277
Pparg2	1	1.201	1.048	0.639	0.502	0.369	0.299	0.19	0.501	0.358	0.43	0.33
Glut4	1	1.282	1.093	0.857	0.513	0.473	0.307	0.219	0.267	0.267	0.36	0.235
Fasn	1	1.264	1.111	0.798	0.544	0.462	0.31	0.204	0.331	0.211	0.341	0.185
Day 3-5
Symbol	NC_Rep1	NC_Rep2	NC_Rep3	NC_Rep4	lnc-AdipoAR1_ASO1_Rep1	lnc-AdipoAR1_ASO1_Rep2	lnc-AdipoAR1_ASO1_Rep3	lnc-AdipoAR1_ASO1_Rep4	lnc-AdipoAR1_ASO2_Rep1	lnc-AdipoAR1_ASO2_Rep2	lnc-AdipoAR1_ASO2_Rep3	lnc-AdipoAR1_ASO2_Rep4
lnc-AdipoAR1	1	0.731	0.692	0.771	0.444	0.512	0.366	0.347	0.189	0.163	0.179	0.195
AdipQ	1	0.97	0.871	0.891	0.748	0.677	0.629	0.732	0.463	0.44	0.602	0.573
Scd1	1	0.945	0.909	0.889	0.438	0.483	0.313	0.486	0.399	0.323	0.302	0.461
Pparg2	1	0.928	0.881	0.794	0.497	0.443	0.348	0.49	0.299	0.256	0.364	0.344
Glut4	1	1.001	1.053	1.022	0.661	0.787	0.528	0.787	0.518	0.427	0.386	0.523
Fasn	1	0.464	0.749	0.885	0.525	0.624	0.392	0.58	0.392	0.346	0.311	0.414
Day 5-7
Symbol	NC_Rep1	NC_Rep2	NC_Rep3	lnc-AdipoAR1_ASO1_Rep1	lnc-AdipoAR1_ASO1_Rep2	lnc-AdipoAR1_ASO1_Rep3	lnc-AdipoAR1_ASO2_Rep1	lnc-AdipoAR1_ASO2_Rep2	lnc-AdipoAR1_ASO2_Rep3
lnc-AdipoAR1	1	0.88	0.808	0.436	0.65	0.691	0.444	0.306	0.49
AdipQ	1	0.894	0.788	0.708	0.789	0.948	0.785	0.614	0.728
Scd1	1	1.173	0.96	0.891	0.801	0.922	0.851	0.801	1.02
Pparg2	1	1.141	0.953	0.889	0.857	0.971	0.729	0.686	0.815
Glut4	1	1.372	1.18	0.775	0.922	0.988	0.81	0.753	0.993
Fasn	1	1.311	0.982	0.769	0.753	0.875	0.955	0.831	1.04
